# Supplementary material for: Double-stranded DNA virioplankton dynamics and reproductive strategies in the oligotrophic open ocean water column
Source: ISME J. 2020 Feb 14;14(5):1304–15. doi: 10.1038/s41396-020-0604-8 (PMC7174320; doi:10.1038/s41396-020-0604-8)
Supplement: Supplementary file 13 — Table S1 [file 41396_2020_604_MOESM13_ESM.xlsx]

## Sheet: metadata
sample	HOT cruise	Cruise name	cast	depth	Filter max	Filter min	bottleNumber	bottleID	date	time	press	theta	sigma	temp	csal	coxy	bsal	boxy	dic	ph	alk	phos	nit	sil	pc	pn	pp	lln	llp	chl	phaeo	chl3	chl12	chlplus	perid	but19	fuco	hex19	prasino	diadino	zeaxan	chlb	hplc	acar	bcar	caroten	chlda	viol	mvchla
HSD00-20a-267-S2C010-0005-161208	267	KM14-25	10	5	NA	0.2	19	2670201019	112214	185825	6	26.206	23.251	26.2073	35.3733	202.8	35.3719	204.3	1995.9	8.092	2325	0.03	0.05	2.06	2.58	0.381	17.3	7.4	43.9	0.14	0.15	NA	NA	8	0	7	4	20	0	6	78	16	148	13	6	18	0	1	50
HSD20-02a-267-S2C010-0005-151221	267	KM14-25	10	5	0.2	0.02	19	2670201019	112214	185825	6	26.206	23.251	26.2073	35.3733	202.8	35.3719	204.3	1995.9	8.092	2325	0.03	0.05	2.06	2.58	0.381	17.3	7.4	43.9	0.14	0.15	NA	NA	8	0	7	4	20	0	6	78	16	148	13	6	18	0	1	50
HSD20-02a-267-S2C010-0005-170212	267	KM14-25	10	5	0.2	0.02	19	2670201019	112214	185825	6	26.206	23.251	26.2073	35.3733	202.8	35.3719	204.3	1995.9	8.092	2325	0.03	0.05	2.06	2.58	0.381	17.3	7.4	43.9	0.14	0.15	NA	NA	8	0	7	4	20	0	6	78	16	148	13	6	18	0	1	50
HSD00-20a-267-S2C010-0025-151215	267	KM14-25	10	25	NA	0.2	16	2670201016	112214	185635	24.9	26.2042	23.251	26.2098	35.373	216.1	35.3725	204.5	1995.7	8.093	2331	0.04	0.01	NA	2.87	0.403	16.1	5	47.8	0.16	0.2	NA	NA	9	0	7	4	20	0	6	77	16	155	13	5	18	0	1	52
HSD20-02a-267-S2C010-0025-151221	267	KM14-25	10	25	0.2	0.02	16	2670201016	112214	185635	24.9	26.2042	23.251	26.2098	35.373	216.1	35.3725	204.5	1995.7	8.093	2331	0.04	0.01	NA	2.87	0.403	16.1	5	47.8	0.16	0.2	NA	NA	9	0	7	4	20	0	6	77	16	155	13	5	18	0	1	52
HSD20-02a-267-S2C010-0025-170212	267	KM14-25	10	25	0.2	0.02	16	2670201016	112214	185635	24.9	26.2042	23.251	26.2098	35.373	216.1	35.3725	204.5	1995.7	8.093	2331	0.04	0.01	NA	2.87	0.403	16.1	5	47.8	0.16	0.2	NA	NA	9	0	7	4	20	0	6	77	16	155	13	5	18	0	1	52
HSD00-20a-267-S2C010-0045-161208	267	KM14-25	10	45	NA	0.2	14	2670201014	112214	185505	45.2	26.2016	23.252	26.2117	35.3729	217	35.3776	204.1	1996.2	8.091	2326	0.04	0.01	1.36	2.6	0.39	20.2	4.7	45.9	0.16	0.19	NA	NA	7	0	7	4	20	0	6	77	17	147	12	5	17	0	0	50
HSD20-02a-267-S2C010-0045-170212	267	KM14-25	10	45	0.2	0.02	14	2670201014	112214	185505	45.2	26.2016	23.252	26.2117	35.3729	217	35.3776	204.1	1996.2	8.091	2326	0.04	0.01	1.36	2.6	0.39	20.2	4.7	45.9	0.16	0.19	NA	NA	7	0	7	4	20	0	6	77	17	147	12	5	17	0	0	50
HSD00-20a-267-S2C010-0075-151215	267	KM14-25	10	75	NA	0.2	12	2670201012	112214	185305	76.1	26.1864	23.256	26.2035	35.3718	213.5	35.3591	209	2004.7	8.081	2326	0.04	0.02	NA	2.25	0.326	19.2	6	57.6	0.17	0.2	NA	NA	12	0	10	5	30	0	5	72	23	195	16	5	21	0	0	63
HSD20-02a-267-S2C010-0075-151221	267	KM14-25	10	75	0.2	0.02	12	2670201012	112214	185305	76.1	26.1864	23.256	26.2035	35.3718	213.5	35.3591	209	2004.7	8.081	2326	0.04	0.02	NA	2.25	0.326	19.2	6	57.6	0.17	0.2	NA	NA	12	0	10	5	30	0	5	72	23	195	16	5	21	0	0	63
HSD20-02a-267-S2C010-0075-170212	267	KM14-25	10	75	0.2	0.02	12	2670201012	112214	185305	76.1	26.1864	23.256	26.2035	35.3718	213.5	35.3591	209	2004.7	8.081	2326	0.04	0.02	NA	2.25	0.326	19.2	6	57.6	0.17	0.2	NA	NA	12	0	10	5	30	0	5	72	23	195	16	5	21	0	0	63
HSD00-20a-267-S2C010-0100-151215	267	KM14-25	10	100	NA	0.2	10	2670201010	112214	185105	99.9	23.8413	23.976	23.8623	35.3802	211.6	35.3384	215.8	NA	NA	NA	0.06	0.03	0.68	2.27	0.319	13.6	8.1	70.3	NA	NA	NA	NA	NA	NA	NA	NA	NA	NA	NA	NA	NA	NA	NA	NA	NA	NA	NA	NA
HSD20-02a-267-S2C010-0100-151221	267	KM14-25	10	100	0.2	0.02	10	2670201010	112214	185105	99.9	23.8413	23.976	23.8623	35.3802	211.6	35.3384	215.8	NA	NA	NA	0.06	0.03	0.68	2.27	0.319	13.6	8.1	70.3	NA	NA	NA	NA	NA	NA	NA	NA	NA	NA	NA	NA	NA	NA	NA	NA	NA	NA	NA	NA
HSD20-02a-267-S2C010-0100-170212	267	KM14-25	10	100	0.2	0.02	10	2670201010	112214	185105	99.9	23.8413	23.976	23.8623	35.3802	211.6	35.3384	215.8	NA	NA	NA	0.06	0.03	0.68	2.27	0.319	13.6	8.1	70.3	NA	NA	NA	NA	NA	NA	NA	NA	NA	NA	NA	NA	NA	NA	NA	NA	NA	NA	NA	NA
HSD00-20a-267-S2C010-0125-161208	267	KM14-25	10	125	NA	0.2	8	2670201008	112214	184915	125	21.6341	24.55	21.6585	35.3025	214.8	35.2995	216	NA	NA	NA	0.07	0.17	NA	1.17	0.201	NA	309	64.4	0.09	0.35	NA	NA	19	0	25	3	26	0	3	13	80	125	14	1	15	0	0	54
HSD20-02a-267-S2C010-0125-151221	267	KM14-25	10	125	0.2	0.02	8	2670201008	112214	184915	125	21.6341	24.55	21.6585	35.3025	214.8	35.2995	216	NA	NA	NA	0.07	0.17	NA	1.17	0.201	NA	309	64.4	0.09	0.35	NA	NA	19	0	25	3	26	0	3	13	80	125	14	1	15	0	0	54
HSD00-20a-267-S2C010-0150-151215	267	KM14-25	10	150	NA	0.2	6	2670201006	112214	184725	150.7	20.3229	24.821	20.3512	35.1898	205.7	35.1894	NA	NA	NA	NA	NA	NA	NA	0.85	0.149	6.6	872	NA	0.06	0.21	NA	NA	10	0	15	1	17	0	2	4	36	61	7	1	7	0	0	31
HSD20-02a-267-S2C010-0150-170212	267	KM14-25	10	150	0.2	0.02	6	2670201006	112214	184725	150.7	20.3229	24.821	20.3512	35.1898	205.7	35.1894	NA	NA	NA	NA	NA	NA	NA	0.85	0.149	6.6	872	NA	0.06	0.21	NA	NA	10	0	15	1	17	0	2	4	36	61	7	1	7	0	0	31
HSD20-02a-267-S2C010-0150-151221	267	KM14-25	10	150	0.2	0.02	6	2670201006	112214	184725	150.7	20.3229	24.821	20.3512	35.1898	205.7	35.1894	NA	NA	NA	NA	NA	NA	NA	0.85	0.149	6.6	872	NA	0.06	0.21	NA	NA	10	0	15	1	17	0	2	4	36	61	7	1	7	0	0	31
HSD00-20a-267-S2C010-0175-151215	267	KM14-25	10	175	NA	0.2	4	2670201004	112214	184530	176.7	19.2961	24.999	19.328	35.0703	196.6	35.0699	197.2	NA	NA	NA	0.2	2.12	NA	1.28	0.173	9.5	NA	NA	0.03	0.11	NA	NA	4	0	7	1	8	0	1	2	13	27	2	0	2	0	0	16
HSD20-02a-267-S2C010-0175-151221	267	KM14-25	10	175	0.2	0.02	4	2670201004	112214	184530	176.7	19.2961	24.999	19.328	35.0703	196.6	35.0699	197.2	NA	NA	NA	0.2	2.12	NA	1.28	0.173	9.5	NA	NA	0.03	0.11	NA	NA	4	0	7	1	8	0	1	2	13	27	2	0	2	0	0	16
HSD00-20a-267-S2C012-0200-161208	267	KM14-25	12	200	NA	0.2	9	2670201209	112314	5519	199.8	17.2664	25.284	17.2998	34.7835	195.9	34.8033	196.7	2060.8	7.919	2287	0.32	4.07	NA	NA	NA	NA	NA	NA	NA	NA	NA	NA	NA	NA	NA	NA	NA	NA	NA	NA	NA	NA	NA	NA	NA	NA	NA	NA
HSD20-02a-267-S2C012-0200-170212	267	KM14-25	12	200	0.2	0.02	9	2670201209	112314	5519	199.8	17.2664	25.284	17.2998	34.7835	195.9	34.8033	196.7	2060.8	7.919	2287	0.32	4.07	NA	NA	NA	NA	NA	NA	NA	NA	NA	NA	NA	NA	NA	NA	NA	NA	NA	NA	NA	NA	NA	NA	NA	NA	NA	NA
HSD00-20a-267-S2C012-0225-161208	267	KM14-25	12	225	NA	0.2	8	2670201208	112314	5344	225.6	15.9969	25.452	16.0326	34.6148	196.3	34.5718	194.7	NA	NA	NA	0.44	5.67	6	0.66	0.101	NA	NA	NA	NA	NA	NA	NA	NA	NA	NA	NA	NA	NA	NA	NA	NA	NA	NA	NA	NA	NA	NA	NA
HSD20-02a-267-S2C012-0225-170212	267	KM14-25	12	225	0.2	0.02	8	2670201208	112314	5344	225.6	15.9969	25.452	16.0326	34.6148	196.3	34.5718	194.7	NA	NA	NA	0.44	5.67	6	0.66	0.101	NA	NA	NA	NA	NA	NA	NA	NA	NA	NA	NA	NA	NA	NA	NA	NA	NA	NA	NA	NA	NA	NA	NA
HSD00-20a-267-S2C012-0250-161208	267	KM14-25	12	250	NA	0.2	7	2670201207	112314	5204	250.6	14.3278	25.659	14.3645	34.4061	199.5	34.4063	NA	NA	NA	NA	NA	NA	NA	NA	NA	NA	NA	NA	NA	NA	NA	NA	NA	NA	NA	NA	NA	NA	NA	NA	NA	NA	NA	NA	NA	NA	NA	NA
HSD20-02a-267-S2C012-0250-170212	267	KM14-25	12	250	0.2	0.02	7	2670201207	112314	5204	250.6	14.3278	25.659	14.3645	34.4061	199.5	34.4063	NA	NA	NA	NA	NA	NA	NA	NA	NA	NA	NA	NA	NA	NA	NA	NA	NA	NA	NA	NA	NA	NA	NA	NA	NA	NA	NA	NA	NA	NA	NA	NA
HSD00-20a-267-S2C013-0500-161208	267	KM14-25	13	500	NA	0.2	4	2670201304	112314	34534	500.7	7.2192	26.664	7.2674	34.0807	107.2	34.0805	107.7	2233.7	7.472	2288	2.09	28.61	45.15	NA	NA	NA	NA	NA	NA	NA	NA	NA	NA	NA	NA	NA	NA	NA	NA	NA	NA	NA	NA	NA	NA	NA	NA	NA
HSD20-02a-267-S2C013-0500-170212	267	KM14-25	13	500	0.2	0.02	4	2670201304	112314	34534	500.7	7.2192	26.664	7.2674	34.0807	107.2	34.0805	107.7	2233.7	7.472	2288	2.09	28.61	45.15	NA	NA	NA	NA	NA	NA	NA	NA	NA	NA	NA	NA	NA	NA	NA	NA	NA	NA	NA	NA	NA	NA	NA	NA	NA
HSD00-20a-268-S2C004-0005-151215	268	KM14-28	4	5	NA	0.2	18	2680200418	121714	31443	7.5	24.6362	23.691	24.6378	35.3167	207.9	35.3161	207.7	2007.9	8.073	2327	0.06	0.02	NA	1.97	0.28	13.6	4.3	76.2	0.15	0.13	NA	NA	12	1	9	3	24	0	5	68	20	159	15	3	18	0	1	41
HSD20-02a-268-S2C004-0005-170212	268	KM14-28	4	5	0.2	0.02	18	2680200418	121714	31443	7.5	24.6362	23.691	24.6378	35.3167	207.9	35.3161	207.7	2007.9	8.073	2327	0.06	0.02	NA	1.97	0.28	13.6	4.3	76.2	0.15	0.13	NA	NA	12	1	9	3	24	0	5	68	20	159	15	3	18	0	1	41
HSD20-02a-268-S2C004-0005-151221	268	KM14-28	4	5	0.2	0.02	18	2680200418	121714	31443	7.5	24.6362	23.691	24.6378	35.3167	207.9	35.3161	207.7	2007.9	8.073	2327	0.06	0.02	NA	1.97	0.28	13.6	4.3	76.2	0.15	0.13	NA	NA	12	1	9	3	24	0	5	68	20	159	15	3	18	0	1	41
HSD00-20a-268-S2C004-0025-151215	268	KM14-28	4	25	NA	0.2	16	2680200416	121714	31314	23.9	24.6321	23.691	24.6373	35.3153	208.3	35.3153	207.7	NA	NA	NA	0.09	0.04	0.42	2.04	0.314	13.2	NA	NA	0.14	0.16	NA	NA	10	1	8	3	24	0	5	67	21	161	14	4	18	0	1	41
HSD20-02a-268-S2C004-0025-151221	268	KM14-28	4	25	0.2	0.02	16	2680200416	121714	31314	23.9	24.6321	23.691	24.6373	35.3153	208.3	35.3153	207.7	NA	NA	NA	0.09	0.04	0.42	2.04	0.314	13.2	NA	NA	0.14	0.16	NA	NA	10	1	8	3	24	0	5	67	21	161	14	4	18	0	1	41
HSD00-20a-268-S2C004-0045-161208	268	KM14-28	4	45	NA	0.2	14	2680200414	121714	31149	45.2	24.6331	23.691	24.6428	35.316	209.2	35.3159	207.6	2007.7	8.074	2328	0.07	0.01	1.44	2.1	0.284	14.8	6.4	73.2	0.14	0.11	NA	NA	11	0	10	4	26	0	6	70	25	174	16	3	19	0	0	48
HSD20-02a-268-S2C004-0045-170212	268	KM14-28	4	45	0.2	0.02	14	2680200414	121714	31149	45.2	24.6331	23.691	24.6428	35.316	209.2	35.3159	207.6	2007.7	8.074	2328	0.07	0.01	1.44	2.1	0.284	14.8	6.4	73.2	0.14	0.11	NA	NA	11	0	10	4	26	0	6	70	25	174	16	3	19	0	0	48
HSD00-20a-268-S2C004-0075-151215	268	KM14-28	4	75	NA	0.2	12	2680200412	121714	30959	74	24.6063	23.694	24.6222	35.3087	209.8	35.3088	207.2	2008.3	8.074	2328	0.07	0.04	1.15	1.82	0.295	14.5	4.7	74.2	0.13	0.17	NA	NA	12	0	10	4	27	0	6	59	25	161	14	2	17	0	0	7
HSD20-02a-268-S2C004-0075-151221	268	KM14-28	4	75	0.2	0.02	12	2680200412	121714	30959	74	24.6063	23.694	24.6222	35.3087	209.8	35.3088	207.2	2008.3	8.074	2328	0.07	0.04	1.15	1.82	0.295	14.5	4.7	74.2	0.13	0.17	NA	NA	12	0	10	4	27	0	6	59	25	161	14	2	17	0	0	7
HSD00-20a-268-S2C009-0100-151124	268	KM14-28	9	100	NA	0.2	17	2680200917	121714	190139	101	23.2791	24.067	23.2999	35.282	205.6	35.2993	207.5	2008.6	8.074	2328	0.07	0.04	NA	2.04	0.327	14.8	7.6	75.2	0.17	0.34	NA	NA	31	0	35	4	43	0	4	31	150	223	27	2	29	0	0	54
HSD20-02a-268-S2C009-0100-151221	268	KM14-28	9	100	0.2	0.02	17	2680200917	121714	190139	101	23.2791	24.067	23.2999	35.282	205.6	35.2993	207.5	2008.6	8.074	2328	0.07	0.04	NA	2.04	0.327	14.8	7.6	75.2	0.17	0.34	NA	NA	31	0	35	4	43	0	4	31	150	223	27	2	29	0	0	54
HSD00-20a-268-S2C009-0125-151215	268	KM14-28	9	125	NA	0.2	11	2680200911	121714	185614	125.1	22.2453	24.371	22.2702	35.293	205.9	35.2903	206.4	NA	NA	NA	0.14	0.37	0.91	NA	NA	8.5	356.6	123	0.07	0.38	NA	NA	16	0	24	2	25	0	3	13	83	113	14	0	14	0	0	34
HSD20-02a-268-S2C009-0125-151221	268	KM14-28	9	125	0.2	0.02	11	2680200911	121714	185614	125.1	22.2453	24.371	22.2702	35.293	205.9	35.2903	206.4	NA	NA	NA	0.14	0.37	0.91	NA	NA	8.5	356.6	123	0.07	0.38	NA	NA	16	0	24	2	25	0	3	13	83	113	14	0	14	0	0	34
HSD00-20a-268-S2C009-0150-151215	268	KM14-28	9	150	NA	0.2	6	2680200906	121714	185204	149.4	21.4031	24.589	21.4321	35.27	203.3	35.2733	202.6	2049.9	7.995	2322	0.15	0.7	NA	0.66	0.125	5.7	679.9	141.6	0.02	0.17	NA	NA	8	0	14	1	15	0	2	5	40	58	7	0	7	0	0	17
HSD20-02a-268-S2C009-0150-151221	268	KM14-28	9	150	0.2	0.02	6	2680200906	121714	185204	149.4	21.4031	24.589	21.4321	35.27	203.3	35.2733	202.6	2049.9	7.995	2322	0.15	0.7	NA	0.66	0.125	5.7	679.9	141.6	0.02	0.17	NA	NA	8	0	14	1	15	0	2	5	40	58	7	0	7	0	0	17
HSD00-20a-268-S2C009-0175-151215	268	KM14-28	9	175	NA	0.2	4	2680200904	121714	184950	174	19.7476	24.894	19.7795	35.0861	195.5	35.0907	NA	NA	NA	NA	NA	NA	NA	0.71	0.106	5.7	NA	NA	0.01	0.05	NA	NA	0	0	3	0	4	0	0	0	3	8	0	0	0	0	0	5
HSD20-02a-268-S2C009-0175-151221	268	KM14-28	9	175	0.2	0.02	4	2680200904	121714	184950	174	19.7476	24.894	19.7795	35.0861	195.5	35.0907	NA	NA	NA	NA	NA	NA	NA	0.71	0.106	5.7	NA	NA	0.01	0.05	NA	NA	0	0	3	0	4	0	0	0	3	8	0	0	0	0	0	5
HSD00-20a-268-S2C011-0200-161208	268	KM14-28	11	200	NA	0.2	8	2680201108	121814	5314	200.1	19.5873	24.92	19.6239	35.0653	196	35.0856	196.4	2061.8	7.952	2307	0.21	1.79	2.5	NA	NA	4.4	NA	NA	0.01	0.05	NA	NA	NA	NA	NA	NA	NA	NA	NA	NA	NA	NA	NA	NA	NA	NA	NA	NA
HSD20-02a-268-S2C011-0200-170212	268	KM14-28	11	200	0.2	0.02	8	2680201108	121814	5314	200.1	19.5873	24.92	19.6239	35.0653	196	35.0856	196.4	2061.8	7.952	2307	0.21	1.79	2.5	NA	NA	4.4	NA	NA	0.01	0.05	NA	NA	NA	NA	NA	NA	NA	NA	NA	NA	NA	NA	NA	NA	NA	NA	NA	NA
HSD00-20a-268-S2C011-0225-161208	268	KM14-28	11	225	NA	0.2	7	2680201107	121814	5134	226	18.9305	25.036	18.9708	34.9966	197	35.0494	195.9	NA	NA	NA	0.23	2.31	2.43	NA	NA	NA	NA	NA	NA	NA	NA	NA	NA	NA	NA	NA	NA	NA	NA	NA	NA	NA	NA	NA	NA	NA	NA	NA
HSD20-02a-268-S2C011-0225-170212	268	KM14-28	11	225	0.2	0.02	7	2680201107	121814	5134	226	18.9305	25.036	18.9708	34.9966	197	35.0494	195.9	NA	NA	NA	0.23	2.31	2.43	NA	NA	NA	NA	NA	NA	NA	NA	NA	NA	NA	NA	NA	NA	NA	NA	NA	NA	NA	NA	NA	NA	NA	NA	NA
HSD00-20a-268-S2C011-0250-161208	268	KM14-28	11	250	NA	0.2	6	2680201106	121814	4958	250.2	17.5622	25.219	17.6045	34.7916	NA	34.7868	NA	NA	NA	NA	NA	NA	NA	NA	NA	NA	NA	NA	NA	NA	NA	NA	NA	NA	NA	NA	NA	NA	NA	NA	NA	NA	NA	NA	NA	NA	NA	NA
HSD20-02a-268-S2C011-0250-170212	268	KM14-28	11	250	0.2	0.02	6	2680201106	121814	4958	250.2	17.5622	25.219	17.6045	34.7916	NA	34.7868	NA	NA	NA	NA	NA	NA	NA	NA	NA	NA	NA	NA	NA	NA	NA	NA	NA	NA	NA	NA	NA	NA	NA	NA	NA	NA	NA	NA	NA	NA	NA	NA
HSD00-20a-268-S2C007-0500-161208	268	KM14-28	7	500	NA	0.2	4	2680200704	121714	125023	500.2	7.0723	26.669	7.1199	34.0604	104.1	34.0642	104.6	2203.1	7.535	2273	2.18	30.31	49.44	NA	NA	NA	NA	NA	NA	NA	NA	NA	NA	NA	NA	NA	NA	NA	NA	NA	NA	NA	NA	NA	NA	NA	NA	NA
HSD20-02a-268-S2C007-0500-170212	268	KM14-28	7	500	0.2	0.02	4	2680200704	121714	125023	500.2	7.0723	26.669	7.1199	34.0604	104.1	34.0642	104.6	2203.1	7.535	2273	2.18	30.31	49.44	NA	NA	NA	NA	NA	NA	NA	NA	NA	NA	NA	NA	NA	NA	NA	NA	NA	NA	NA	NA	NA	NA	NA	NA	NA
HSD00-20a-269-S2C004-0005-160909	269	KOK15-02	4	5	NA	0.2	24	2690200424	22515	21121	5	24.1712	23.737	24.1723	35.1934	210.6	35.1926	210.8	2005	8.061	2320	0.1	0.02	1.49	2.13	0.327	18	2.2	107.4	0.09	0.07	NA	NA	8	0	4	4	11	0	4	66	11	105	9	2	12	1	1	36
HSD20-02a-269-S2C004-0005-161103	269	KOK15-02	4	5	0.2	0.02	24	2690200424	22515	21121	5	24.1712	23.737	24.1723	35.1934	210.6	35.1926	210.8	2005	8.061	2320	0.1	0.02	1.49	2.13	0.327	18	2.2	107.4	0.09	0.07	NA	NA	8	0	4	4	11	0	4	66	11	105	9	2	12	1	1	36
HSD00-20a-269-S2C004-0025-160909	269	KOK15-02	4	25	NA	0.2	22	2690200422	22515	20931	25.2	24.1053	23.759	24.1106	35.1971	211	35.2982	211	2011.9	8.056	2327	0.11	0.03	1.3	2.2	0.339	16.4	2.2	93.7	0.09	0.07	NA	NA	9	0	4	4	12	0	4	63	14	113	9	2	11	1	1	45
HSD20-02a-269-S2C004-0025-161103	269	KOK15-02	4	25	0.2	0.02	22	2690200422	22515	20931	25.2	24.1053	23.759	24.1106	35.1971	211	35.2982	211	2011.9	8.056	2327	0.11	0.03	1.3	2.2	0.339	16.4	2.2	93.7	0.09	0.07	NA	NA	9	0	4	4	12	0	4	63	14	113	9	2	11	1	1	45
HSD00-20a-269-S2C004-0045-160909	269	KOK15-02	4	45	NA	0.2	17	2690200417	22515	20706	44.7	23.0995	24.197	23.1087	35.3852	212.7	35.3709	212.3	2017.1	8.05	2332	0.1	0.01	1.69	2.59	0.409	NA	1.7	72.2	NA	NA	NA	NA	NA	NA	NA	NA	NA	NA	NA	NA	NA	NA	NA	NA	NA	NA	NA	NA
HSD20-02a-269-S2C004-0045-161103	269	KOK15-02	4	45	0.2	0.02	17	2690200417	22515	20706	44.7	23.0995	24.197	23.1087	35.3852	212.7	35.3709	212.3	2017.1	8.05	2332	0.1	0.01	1.69	2.59	0.409	NA	1.7	72.2	NA	NA	NA	NA	NA	NA	NA	NA	NA	NA	NA	NA	NA	NA	NA	NA	NA	NA	NA	NA
HSD00-20a-269-S2C004-0075-160909	269	KOK15-02	4	75	NA	0.2	14	2690200414	22515	20430	76.1	22.6686	24.371	22.684	35.4506	214.4	35.4492	213.6	2022.3	8.047	2335	0.04	0.05	1.74	2.12	0.318	18	2.5	61.5	0.26	0.26	NA	NA	NA	NA	NA	NA	NA	NA	NA	NA	NA	NA	NA	NA	NA	NA	NA	NA
HSD20-02a-269-S2C004-0075-161103	269	KOK15-02	4	75	0.2	0.02	14	2690200414	22515	20430	76.1	22.6686	24.371	22.684	35.4506	214.4	35.4492	213.6	2022.3	8.047	2335	0.04	0.05	1.74	2.12	0.318	18	2.5	61.5	0.26	0.26	NA	NA	NA	NA	NA	NA	NA	NA	NA	NA	NA	NA	NA	NA	NA	NA	NA	NA
HSD00-20a-269-S2C008-0100-160909	269	KOK15-02	8	100	NA	0.2	10	2690200810	22515	125602	103.6	22.3379	24.459	22.3587	35.4423	214.3	35.4393	212.5	NA	NA	NA	0.05	0.07	1.47	2.38	0.377	14.5	1.6	54.7	0.25	0.24	NA	NA	NA	NA	NA	NA	NA	NA	NA	NA	NA	NA	NA	NA	NA	NA	NA	NA
HSD20-02a-269-S2C008-0100-161103	269	KOK15-02	8	100	0.2	0.02	10	2690200810	22515	125602	103.6	22.3379	24.459	22.3587	35.4423	214.3	35.4393	212.5	NA	NA	NA	0.05	0.07	1.47	2.38	0.377	14.5	1.6	54.7	0.25	0.24	NA	NA	NA	NA	NA	NA	NA	NA	NA	NA	NA	NA	NA	NA	NA	NA	NA	NA
HSD00-20a-269-S2C008-0125-160909	269	KOK15-02	8	125	NA	0.2	7	2690200807	22515	125342	127.9	22.0905	24.545	22.1159	35.4635	212.2	35.4634	212.4	2031.4	8.038	2334	0.05	0.07	1.54	1.6	0.269	14.5	53.3	54.7	0.08	0.18	NA	NA	19	0	24	2	25	0	2	8	72	111	13	1	14	0	0	64
HSD20-02a-269-S2C008-0125-161103	269	KOK15-02	8	125	0.2	0.02	7	2690200807	22515	125342	127.9	22.0905	24.545	22.1159	35.4635	212.2	35.4634	212.4	2031.4	8.038	2334	0.05	0.07	1.54	1.6	0.269	14.5	53.3	54.7	0.08	0.18	NA	NA	19	0	24	2	25	0	2	8	72	111	13	1	14	0	0	64
HSD00-20a-269-S2C008-0150-160909	269	KOK15-02	8	150	NA	0.2	4	2690200804	22515	125208	147.1	21.6402	24.639	21.669	35.4216	212	35.3916	211.8	NA	NA	NA	0.05	0.13	NA	NA	NA	11	91.2	NA	0.08	0.18	NA	NA	NA	NA	NA	NA	NA	NA	NA	NA	NA	NA	NA	NA	NA	NA	NA	NA
HSD20-02a-269-S2C008-0150-161103	269	KOK15-02	8	150	0.2	0.02	4	2690200804	22515	125208	147.1	21.6402	24.639	21.669	35.4216	212	35.3916	211.8	NA	NA	NA	0.05	0.13	NA	NA	NA	11	91.2	NA	0.08	0.18	NA	NA	NA	NA	NA	NA	NA	NA	NA	NA	NA	NA	NA	NA	NA	NA	NA	NA
HSD00-20a-269-S2C008-0175-160909	269	KOK15-02	8	175	NA	0.2	3	2690200803	22515	125012	175.7	19.6924	24.898	19.7246	35.0727	199.2	35.1622	201.6	NA	7.975	2312	0.16	1.56	2.57	NA	NA	6.9	NA	NA	0.03	0.09	NA	NA	NA	NA	NA	NA	NA	NA	NA	NA	NA	NA	NA	NA	NA	NA	NA	NA
HSD20-02a-269-S2C008-0175-161103	269	KOK15-02	8	175	0.2	0.02	3	2690200803	22515	125012	175.7	19.6924	24.898	19.7246	35.0727	199.2	35.1622	201.6	NA	7.975	2312	0.16	1.56	2.57	NA	NA	6.9	NA	NA	0.03	0.09	NA	NA	NA	NA	NA	NA	NA	NA	NA	NA	NA	NA	NA	NA	NA	NA	NA	NA
HSD00-20a-269-S2C010-0200-160909	269	KOK15-02	10	200	NA	0.2	6	2690201006	22515	184528	202.9	19.7989	24.908	19.8363	35.1229	199.2	35.1622	201.6	NA	7.975	2312	0.16	1.56	2.57	NA	NA	NA	NA	NA	NA	NA	NA	NA	NA	NA	NA	NA	NA	NA	NA	NA	NA	NA	NA	NA	NA	NA	NA	NA
HSD20-02a-269-S2C010-0200-161103	269	KOK15-02	10	200	0.2	0.02	6	2690201006	22515	184528	202.9	19.7989	24.908	19.8363	35.1229	199.2	35.1622	201.6	NA	7.975	2312	0.16	1.56	2.57	NA	NA	NA	NA	NA	NA	NA	NA	NA	NA	NA	NA	NA	NA	NA	NA	NA	NA	NA	NA	NA	NA	NA	NA	NA
HSD00-20a-269-S2C010-0225-160909	269	KOK15-02	10	225	NA	0.2	5	2690201005	22515	184353	227.4	18.4526	25.112	18.4925	34.9374	NA	NA	NA	NA	NA	NA	NA	NA	NA	NA	NA	NA	NA	NA	NA	NA	NA	NA	NA	NA	NA	NA	NA	NA	NA	NA	NA	NA	NA	NA	NA	NA	NA	NA
HSD20-02a-269-S2C010-0225-161103	269	KOK15-02	10	225	0.2	0.02	5	2690201005	22515	184353	227.4	18.4526	25.112	18.4925	34.9374	NA	NA	NA	NA	NA	NA	NA	NA	NA	NA	NA	NA	NA	NA	NA	NA	NA	NA	NA	NA	NA	NA	NA	NA	NA	NA	NA	NA	NA	NA	NA	NA	NA	NA
HSD00-20a-269-S2C010-0250-160909	269	KOK15-02	10	250	NA	0.2	4	2690201004	22515	184223	247.5	17.3829	25.25	17.4244	34.7755	NA	NA	192.8	NA	NA	NA	0.36	4.54	4.39	NA	NA	NA	NA	NA	NA	NA	NA	NA	NA	NA	NA	NA	NA	NA	NA	NA	NA	NA	NA	NA	NA	NA	NA	NA
HSD20-02a-269-S2C010-0250-161103	269	KOK15-02	10	250	0.2	0.02	4	2690201004	22515	184223	247.5	17.3829	25.25	17.4244	34.7755	NA	NA	192.8	NA	NA	NA	0.36	4.54	4.39	NA	NA	NA	NA	NA	NA	NA	NA	NA	NA	NA	NA	NA	NA	NA	NA	NA	NA	NA	NA	NA	NA	NA	NA	NA
HSD00-20a-269-S2C012-0500-160909	269	KOK15-02	12	500	NA	0.2	3	2690201203	22615	5721	504.7	6.9974	26.696	7.0452	34.0818	85.3	34.0807	85.8	2222.3	7.483	2282	2.33	32.42	56.19	NA	NA	NA	NA	NA	NA	NA	NA	NA	NA	NA	NA	NA	NA	NA	NA	NA	NA	NA	NA	NA	NA	NA	NA	NA
HSD20-02a-269-S2C012-0500-161103	269	KOK15-02	12	500	0.2	0.02	3	2690201203	22615	5721	504.7	6.9974	26.696	7.0452	34.0818	85.3	34.0807	85.8	2222.3	7.483	2282	2.33	32.42	56.19	NA	NA	NA	NA	NA	NA	NA	NA	NA	NA	NA	NA	NA	NA	NA	NA	NA	NA	NA	NA	NA	NA	NA	NA	NA
HSD00-20a-270-S2C007-0005-161122	270	KOK15-03	7	5	NA	0.2	18	2700200718	33015	160921	4.6	23.5794	23.983	23.5803	35.2878	212	35.2899	212.1	2013.4	8.061	2325	0.07	0.02	1.28	1.76	0.293	14.2	1.1	100.6	0.08	0.05	NA	NA	5	1	3	5	8	0	6	54	7	81	5	3	9	1	1	32
HSD20-02a-270-S2C007-0005-161103	270	KOK15-03	7	5	0.2	0.02	18	2700200718	33015	160921	4.6	23.5794	23.983	23.5803	35.2878	212	35.2899	212.1	2013.4	8.061	2325	0.07	0.02	1.28	1.76	0.293	14.2	1.1	100.6	0.08	0.05	NA	NA	5	1	3	5	8	0	6	54	7	81	5	3	9	1	1	32
HSD00-20a-270-S2C007-0025-161122	270	KOK15-03	7	25	NA	0.2	16	2700200716	33015	160811	25.1	23.5472	23.992	23.5524	35.2872	212.3	35.2871	212.2	2013.3	8.062	2325	0.1	0	1.22	1.82	0.318	14.2	1	104.5	0.1	0.07	NA	NA	5	1	3	5	9	0	5	56	7	81	6	3	9	2	1	28
HSD20-02a-270-S2C007-0025-161103	270	KOK15-03	7	25	0.2	0.02	16	2700200716	33015	160811	25.1	23.5472	23.992	23.5524	35.2872	212.3	35.2871	212.2	2013.3	8.062	2325	0.1	0	1.22	1.82	0.318	14.2	1	104.5	0.1	0.07	NA	NA	5	1	3	5	9	0	5	56	7	81	6	3	9	2	1	28
HSD00-20a-270-S2C007-0045-161122	270	KOK15-03	7	45	NA	0.2	14	2700200714	33015	160656	45	23.4868	24.01	23.4961	35.2866	211.9	35.2812	212	2011.9	8.062	2321	0.1	0.01	2.15	1.71	0.3	15.1	NA	102.5	0.1	0.08	NA	NA	5	0	4	5	12	0	4	56	10	86	7	3	9	0	0	34
HSD20-02a-270-S2C007-0045-161103	270	KOK15-03	7	45	0.2	0.02	14	2700200714	33015	160656	45	23.4868	24.01	23.4961	35.2866	211.9	35.2812	212	2011.9	8.062	2321	0.1	0.01	2.15	1.71	0.3	15.1	NA	102.5	0.1	0.08	NA	NA	5	0	4	5	12	0	4	56	10	86	7	3	9	0	0	34
HSD00-20a-270-S2C007-0075-161122	270	KOK15-03	7	75	NA	0.2	12	2700200712	33015	160540	73.9	23.4736	24.013	23.4889	35.2861	211.1	35.2863	212.9	2012	8.063	2321	0.12	0.03	1.57	1.6	0.282	14.5	2.1	108.4	0.16	0.16	NA	NA	12	0	9	8	28	0	5	58	24	185	15	4	19	0	0	63
HSD20-02a-270-S2C007-0075-161103	270	KOK15-03	7	75	0.2	0.02	12	2700200712	33015	160540	73.9	23.4736	24.013	23.4889	35.2861	211.1	35.2863	212.9	2012	8.063	2321	0.12	0.03	1.57	1.6	0.282	14.5	2.1	108.4	0.16	0.16	NA	NA	12	0	9	8	28	0	5	58	24	185	15	4	19	0	0	63
HSD00-20a-270-S2C009-0100-161122	270	KOK15-03	9	100	NA	0.2	10	2700200910	33015	210701	99.6	23.3842	24.056	23.4048	35.3086	212	35.2895	211.5	2013.7	8.062	2323	0.1	0.01	NA	1.8	0.298	13.2	1.7	99.6	0.21	0.16	NA	NA	15	0	11	8	31	0	5	59	29	212	17	5	22	0	0	68
HSD20-02a-270-S2C009-0100-161103	270	KOK15-03	9	100	0.2	0.02	10	2700200910	33015	210701	99.6	23.3842	24.056	23.4048	35.3086	212	35.2895	211.5	2013.7	8.062	2323	0.1	0.01	NA	1.8	0.298	13.2	1.7	99.6	0.21	0.16	NA	NA	15	0	11	8	31	0	5	59	29	212	17	5	22	0	0	68
HSD00-20a-270-S2C009-0125-161122	270	KOK15-03	9	125	NA	0.2	7	2700200907	33015	210440	125.2	23.2315	24.126	23.2573	35.342	207.1	35.3496	207	NA	NA	NA	0.1	0.1	1.39	1.46	0.263	13.2	11	95.7	0.23	0.4	NA	NA	33	0	37	4	66	0	6	48	138	311	31	5	36	0	0	104
HSD20-02a-270-S2C009-0125-161103	270	KOK15-03	9	125	0.2	0.02	7	2700200907	33015	210440	125.2	23.2315	24.126	23.2573	35.342	207.1	35.3496	207	NA	NA	NA	0.1	0.1	1.39	1.46	0.263	13.2	11	95.7	0.23	0.4	NA	NA	33	0	37	4	66	0	6	48	138	311	31	5	36	0	0	104
HSD00-20a-270-S2C009-0150-161122	270	KOK15-03	9	150	NA	0.2	5	2700200905	33015	210241	149.7	22.933	24.251	22.9635	35.3927	202.8	35.3916	203.9	2031.9	8.035	2327	0.11	0.19	1.4	1.04	0.182	9.5	383.9	110.3	0.22	0.37	NA	NA	34	0	42	4	46	1	5	30	106	247	22	4	26	0	0	108
HSD20-02a-270-S2C009-0150-161103	270	KOK15-03	9	150	0.2	0.02	5	2700200905	33015	210241	149.7	22.933	24.251	22.9635	35.3927	202.8	35.3916	203.9	2031.9	8.035	2327	0.11	0.19	1.4	1.04	0.182	9.5	383.9	110.3	0.22	0.37	NA	NA	34	0	42	4	46	1	5	30	106	247	22	4	26	0	0	108
HSD00-20a-270-S2C009-0175-161122	270	KOK15-03	9	175	NA	0.2	3	2700200903	33015	210020	175.4	22.0647	24.477	22.0995	35.365	198.4	35.365	199	NA	NA	NA	0.16	0.86	1.85	0.79	0.134	NA	486.8	107.4	0.05	0.15	NA	NA	21	0	32	3	29	0	3	16	92	149	16	2	18	0	0	66
HSD20-02a-270-S2C009-0175-161103	270	KOK15-03	9	175	0.2	0.02	3	2700200903	33015	210020	175.4	22.0647	24.477	22.0995	35.365	198.4	35.365	199	NA	NA	NA	0.16	0.86	1.85	0.79	0.134	NA	486.8	107.4	0.05	0.15	NA	NA	21	0	32	3	29	0	3	16	92	149	16	2	18	0	0	66
HSD00-20a-270-S2C010-0500-161122	270	KOK15-03	10	500	NA	0.2	4	2700201004	33015	224615	499.9	7.3686	26.638	7.4173	34.074	102.2	34.0742	100.7	2217.2	7.497	2277	2.19	29.78	49.91	NA	NA	NA	NA	NA	NA	NA	NA	NA	NA	NA	NA	NA	NA	NA	NA	NA	NA	NA	NA	NA	NA	NA	NA	NA
HSD20-02a-270-S2C010-0500-161103	270	KOK15-03	10	500	0.2	0.02	4	2700201004	33015	224615	499.9	7.3686	26.638	7.4173	34.074	102.2	34.0742	100.7	2217.2	7.497	2277	2.19	29.78	49.91	NA	NA	NA	NA	NA	NA	NA	NA	NA	NA	NA	NA	NA	NA	NA	NA	NA	NA	NA	NA	NA	NA	NA	NA	NA
HSD00-20a-271-S2C004-0005-161007	271	KM15-04	4	5	NA	0.2	18	2710200418	42215	15249	7.6	24.5318	23.516	24.5334	35.0435	211	35.0441	210.6	1997.1	8.067	2318	0.1	0.01	1.21	2.52	0.333	14.8	4.8	110.4	0.06	0.09	NA	NA	5	0	4	7	10	0	6	61	6	79	5	3	8	1	1	38
HSD20-02a-271-S2C004-0005-161130	271	KM15-04	4	5	0.2	0.02	18	2710200418	42215	15249	7.6	24.5318	23.516	24.5334	35.0435	211	35.0441	210.6	1997.1	8.067	2318	0.1	0.01	1.21	2.52	0.333	14.8	4.8	110.4	0.06	0.09	NA	NA	5	0	4	7	10	0	6	61	6	79	5	3	8	1	1	38
HSD00-20a-271-S2C004-0025-161007	271	KM15-04	4	25	NA	0.2	16	2710200416	42215	15104	25.8	24.3955	23.581	24.4009	35.0762	211	35.0726	210.8	2000.9	8.066	2317	0.1	0.02	1.15	2.46	0.343	12.3	3.3	106.4	0.08	0.06	NA	NA	5	0	4	7	10	0	6	58	6	78	5	3	8	0	1	39
HSD20-02a-271-S2C004-0025-161130	271	KM15-04	4	25	0.2	0.02	16	2710200416	42215	15104	25.8	24.3955	23.581	24.4009	35.0762	211	35.0726	210.8	2000.9	8.066	2317	0.1	0.02	1.15	2.46	0.343	12.3	3.3	106.4	0.08	0.06	NA	NA	5	0	4	7	10	0	6	58	6	78	5	3	8	0	1	39
HSD00-20a-271-S2C004-0045-161007	271	KM15-04	4	45	NA	0.2	14	2710200414	42215	14910	45.2	23.9634	23.823	23.973	35.2255	213.1	35.2302	212.5	2008.8	8.063	2324	0.09	0.01	1.19	NA	NA	10.4	4	93.7	0.07	0.06	NA	NA	6	0	6	8	16	0	6	60	8	89	6	3	9	0	0	46
HSD20-02a-271-S2C004-0045-161130	271	KM15-04	4	45	0.2	0.02	14	2710200414	42215	14910	45.2	23.9634	23.823	23.973	35.2255	213.1	35.2302	212.5	2008.8	8.063	2324	0.09	0.01	1.19	NA	NA	10.4	4	93.7	0.07	0.06	NA	NA	6	0	6	8	16	0	6	60	8	89	6	3	9	0	0	46
HSD00-20a-271-S2C004-0075-161007	271	KM15-04	4	75	NA	0.2	12	2710200412	42215	14644	75.4	22.8529	24.241	22.8682	35.3488	213.3	35.348	211.8	2025.1	8.044	2332	0.08	0.01	NA	2.46	0.356	NA	2.6	81	0.12	0.11	NA	NA	11	2	10	6	26	0	6	69	18	140	10	3	13	0	0	66
HSD20-02a-271-S2C004-0075-161130	271	KM15-04	4	75	0.2	0.02	12	2710200412	42215	14644	75.4	22.8529	24.241	22.8682	35.3488	213.3	35.348	211.8	2025.1	8.044	2332	0.08	0.01	NA	2.46	0.356	NA	2.6	81	0.12	0.11	NA	NA	11	2	10	6	26	0	6	69	18	140	10	3	13	0	0	66
HSD00-20a-271-S2C007-0100-161007	271	KM15-04	7	100	NA	0.2	10	2710200710	42215	105039	101.5	22.1828	24.432	22.203	35.3492	209.3	35.3427	208.4	NA	NA	NA	0.08	0	NA	2.43	0.37	10.4	4.2	83	0.22	0.23	NA	NA	17	2	17	6	40	0	6	77	40	219	17	4	21	0	0	88
HSD20-02a-271-S2C007-0100-161130	271	KM15-04	7	100	0.2	0.02	10	2710200710	42215	105039	101.5	22.1828	24.432	22.203	35.3492	209.3	35.3427	208.4	NA	NA	NA	0.08	0	NA	2.43	0.37	10.4	4.2	83	0.22	0.23	NA	NA	17	2	17	6	40	0	6	77	40	219	17	4	21	0	0	88
HSD00-20a-271-S2C007-0125-161007	271	KM15-04	7	125	NA	0.2	8	2710200708	42215	104905	125.4	21.1108	24.687	21.1349	35.2937	205.5	35.2917	205.1	NA	NA	NA	0.12	0.66	1.71	1.87	0.319	NA	12	62.5	0.37	0.6	NA	NA	54	3	62	12	106	0	8	53	157	421	33	5	38	0	0	201
HSD20-02a-271-S2C007-0125-161130	271	KM15-04	7	125	0.2	0.02	8	2710200708	42215	104905	125.4	21.1108	24.687	21.1349	35.2937	205.5	35.2917	205.1	NA	NA	NA	0.12	0.66	1.71	1.87	0.319	NA	12	62.5	0.37	0.6	NA	NA	54	3	62	12	106	0	8	53	157	421	33	5	38	0	0	201
HSD00-20a-271-S2C007-0150-161007	271	KM15-04	7	150	NA	0.2	6	2710200706	42215	104734	150.3	20.5257	24.848	20.5541	35.2961	206.1	35.2962	205.9	2048.1	7.995	2327	0.12	1.08	NA	1.13	0.184	4.4	1087.7	135.7	0.13	0.32	NA	NA	25	0	34	4	32	0	3	15	84	151	15	2	17	0	0	71
HSD20-02a-271-S2C007-0150-161130	271	KM15-04	7	150	0.2	0.02	6	2710200706	42215	104734	150.3	20.5257	24.848	20.5541	35.2961	206.1	35.2962	205.9	2048.1	7.995	2327	0.12	1.08	NA	1.13	0.184	4.4	1087.7	135.7	0.13	0.32	NA	NA	25	0	34	4	32	0	3	15	84	151	15	2	17	0	0	71
HSD00-20a-271-S2C007-0175-161007	271	KM15-04	7	175	NA	0.2	4	2710200704	42215	104558	175.4	19.4543	24.98	19.4862	35.0992	199.8	35.0874	201	NA	NA	NA	0.18	1.87	3.02	0.87	0.141	3.2	1891.9	187.5	0.04	0.08	NA	NA	NA	NA	NA	NA	NA	NA	NA	NA	NA	NA	NA	NA	NA	NA	NA	NA
HSD20-02a-271-S2C007-0175-161130	271	KM15-04	7	175	0.2	0.02	4	2710200704	42215	104558	175.4	19.4543	24.98	19.4862	35.0992	199.8	35.0874	201	NA	NA	NA	0.18	1.87	3.02	0.87	0.141	3.2	1891.9	187.5	0.04	0.08	NA	NA	NA	NA	NA	NA	NA	NA	NA	NA	NA	NA	NA	NA	NA	NA	NA	NA
HSD00-20a-271-S2C009-0200-161007	271	KM15-04	9	200	NA	0.2	6	2710200906	42215	160244	200.2	18.3102	25.139	18.345	34.927	194.2	34.8157	194.7	2063	7.919	2299	0.34	3.88	NA	NA	NA	NA	NA	NA	NA	NA	NA	NA	NA	NA	NA	NA	NA	NA	NA	NA	NA	NA	NA	NA	NA	NA	NA	NA
HSD20-02a-271-S2C009-0200-161130	271	KM15-04	9	200	0.2	0.02	6	2710200906	42215	160244	200.2	18.3102	25.139	18.345	34.927	194.2	34.8157	194.7	2063	7.919	2299	0.34	3.88	NA	NA	NA	NA	NA	NA	NA	NA	NA	NA	NA	NA	NA	NA	NA	NA	NA	NA	NA	NA	NA	NA	NA	NA	NA	NA
HSD00-20a-271-S2C009-0225-161007	271	KM15-04	9	225	NA	0.2	5	2710200905	42215	160119	226.3	16.5504	25.35	16.587	34.6484	NA	34.6352	NA	NA	NA	NA	NA	NA	NA	NA	NA	3.8	NA	NA	NA	NA	NA	NA	NA	NA	NA	NA	NA	NA	NA	NA	NA	NA	NA	NA	NA	NA	NA	NA
HSD20-02a-271-S2C009-0225-161130	271	KM15-04	9	225	0.2	0.02	5	2710200905	42215	160119	226.3	16.5504	25.35	16.587	34.6484	NA	34.6352	NA	NA	NA	NA	NA	NA	NA	NA	NA	3.8	NA	NA	NA	NA	NA	NA	NA	NA	NA	NA	NA	NA	NA	NA	NA	NA	NA	NA	NA	NA	NA	NA
HSD00-20a-271-S2C009-0250-161007	271	KM15-04	9	250	NA	0.2	4	2710200904	42215	155959	250.9	14.9835	25.551	15.0214	34.4494	191.2	34.5188	191.7	2078.7	7.838	2271	0.52	6.38	6.83	NA	NA	NA	NA	NA	NA	NA	NA	NA	NA	NA	NA	NA	NA	NA	NA	NA	NA	NA	NA	NA	NA	NA	NA	NA
HSD20-02a-271-S2C009-0250-161130	271	KM15-04	9	250	0.2	0.02	4	2710200904	42215	155959	250.9	14.9835	25.551	15.0214	34.4494	191.2	34.5188	191.7	2078.7	7.838	2271	0.52	6.38	6.83	NA	NA	NA	NA	NA	NA	NA	NA	NA	NA	NA	NA	NA	NA	NA	NA	NA	NA	NA	NA	NA	NA	NA	NA	NA
HSD00-20a-271-S2C012-0500-161007	271	KM15-04	12	500	NA	0.2	4	2710201204	42315	4724	501.4	6.3178	26.788	6.3627	34.0842	79	34.0842	79.1	NA	NA	NA	2.47	33.5	62.16	NA	NA	NA	NA	NA	NA	NA	NA	NA	NA	NA	NA	NA	NA	NA	NA	NA	NA	NA	NA	NA	NA	NA	NA	NA
HSD20-02a-271-S2C012-0500-161130	271	KM15-04	12	500	0.2	0.02	4	2710201204	42315	4724	501.4	6.3178	26.788	6.3627	34.0842	79	34.0842	79.1	NA	NA	NA	2.47	33.5	62.16	NA	NA	NA	NA	NA	NA	NA	NA	NA	NA	NA	NA	NA	NA	NA	NA	NA	NA	NA	NA	NA	NA	NA	NA	NA
HSD00-20a-272-S2C005-0005-161221	272	KM15-08	5	5	NA	0.2	21	2720200521	52415	13557	7.3	24.5729	23.587	24.5744	35.1536	211.1	35.2048	211.5	NA	NA	NA	0.1	0.08	1.17	2.4	0.361	14.5	NA	NA	0.1	0.06	NA	NA	9	1	5	7	12	0	6	76	6	90	6	3	9	1	1	46
HSD20-02a-272-S2C005-0005-161130	272	KM15-08	5	5	0.2	0.02	21	2720200521	52415	13557	7.3	24.5729	23.587	24.5744	35.1536	211.1	35.2048	211.5	NA	NA	NA	0.1	0.08	1.17	2.4	0.361	14.5	NA	NA	0.1	0.06	NA	NA	9	1	5	7	12	0	6	76	6	90	6	3	9	1	1	46
HSD00-20a-272-S2C005-0025-161221	272	KM15-08	5	25	NA	0.2	16	2720200516	52415	13151	24.9	24.4474	23.635	24.4527	35.1671	211.7	35.1681	211.7	2005.9	8.069	2324	0.12	0.01	1.18	2.64	0.335	13.6	5	97.6	0.11	0.06	NA	NA	10	1	5	7	15	0	6	66	5	85	6	3	8	1	1	52
HSD20-02a-272-S2C005-0025-161130	272	KM15-08	5	25	0.2	0.02	16	2720200516	52415	13151	24.9	24.4474	23.635	24.4527	35.1671	211.7	35.1681	211.7	2005.9	8.069	2324	0.12	0.01	1.18	2.64	0.335	13.6	5	97.6	0.11	0.06	NA	NA	10	1	5	7	15	0	6	66	5	85	6	3	8	1	1	52
HSD00-20a-272-S2C005-0045-161221	272	KM15-08	5	45	NA	0.2	14	2720200514	52415	13001	46.3	24.3132	23.69	24.3231	35.1871	212.3	35.1874	NA	NA	NA	NA	NA	NA	NA	2.28	0.329	14.2	NA	NA	0.11	0.06	NA	NA	13	1	7	8	21	0	6	67	8	98	6	3	9	2	0	63
HSD20-02a-272-S2C005-0045-161130	272	KM15-08	5	45	0.2	0.02	14	2720200514	52415	13001	46.3	24.3132	23.69	24.3231	35.1871	212.3	35.1874	NA	NA	NA	NA	NA	NA	NA	2.28	0.329	14.2	NA	NA	0.11	0.06	NA	NA	13	1	7	8	21	0	6	67	8	98	6	3	9	2	0	63
HSD00-20a-272-S2C005-0075-161221	272	KM15-08	5	75	NA	0.2	12	2720200512	52415	12801	74.5	23.847	23.91	23.8626	35.295	211.6	35.2948	211.2	NA	NA	NA	0.07	0.03	1.19	2.22	0.345	NA	4.2	NA	0.18	0.15	NA	NA	18	0	11	8	28	0	5	82	20	169	14	3	17	1	0	81
HSD20-02a-272-S2C005-0075-161130	272	KM15-08	5	75	0.2	0.02	12	2720200512	52415	12801	74.5	23.847	23.91	23.8626	35.295	211.6	35.2948	211.2	NA	NA	NA	0.07	0.03	1.19	2.22	0.345	NA	4.2	NA	0.18	0.15	NA	NA	18	0	11	8	28	0	5	82	20	169	14	3	17	1	0	81
HSD00-20a-272-S2C008-0100-161221	272	KM15-08	8	100	NA	0.2	10	2720200810	52415	101502	100.6	23.6067	24.012	23.6277	35.3363	213.1	35.3368	213.7	NA	NA	NA	0.09	0.03	1.27	1.83	0.294	14.2	7.9	73.2	0.24	0.18	NA	NA	26	2	15	9	38	0	5	81	35	248	22	3	25	2	0	92
HSD20-02a-272-S2C008-0100-161130	272	KM15-08	8	100	0.2	0.02	10	2720200810	52415	101502	100.6	23.6067	24.012	23.6277	35.3363	213.1	35.3368	213.7	NA	NA	NA	0.09	0.03	1.27	1.83	0.294	14.2	7.9	73.2	0.24	0.18	NA	NA	26	2	15	9	38	0	5	81	35	248	22	3	25	2	0	92
HSD00-20a-272-S2C008-0125-161221	272	KM15-08	8	125	NA	0.2	8	2720200808	52415	101317	125.9	23.3113	24.112	23.3373	35.3548	214.2	35.3571	212.9	2026.1	8.046	2332	0.06	0.03	1.16	1.98	0.341	11	3.9	74.2	0.31	0.35	NA	NA	36	2	24	5	59	0	6	77	78	379	36	4	40	2	0	113
HSD20-02a-272-S2C008-0125-161130	272	KM15-08	8	125	0.2	0.02	8	2720200808	52415	101317	125.9	23.3113	24.112	23.3373	35.3548	214.2	35.3571	212.9	2026.1	8.046	2332	0.06	0.03	1.16	1.98	0.341	11	3.9	74.2	0.31	0.35	NA	NA	36	2	24	5	59	0	6	77	78	379	36	4	40	2	0	113
HSD00-20a-272-S2C008-0150-161221	272	KM15-08	8	150	NA	0.2	6	2720200806	52415	101137	150	22.7406	24.275	22.771	35.3513	202.9	35.3533	203	2026.1	8.046	2332	0.11	0.13	1.24	NA	NA	NA	359.2	96.7	0.26	0.58	NA	NA	36	0	44	5	44	0	4	30	140	220	34	2	36	0	0	112
HSD20-02a-272-S2C008-0150-161130	272	KM15-08	8	150	0.2	0.02	6	2720200806	52415	101137	150	22.7406	24.275	22.771	35.3513	202.9	35.3533	203	2026.1	8.046	2332	0.11	0.13	1.24	NA	NA	NA	359.2	96.7	0.26	0.58	NA	NA	36	0	44	5	44	0	4	30	140	220	34	2	36	0	0	112
HSD00-20a-272-S2C008-0175-161221	272	KM15-08	8	175	NA	0.2	4	2720200804	52415	100937	175.3	22.0417	24.489	22.0765	35.3728	201	35.3727	201.4	NA	NA	NA	0.09	0.6	1.43	1.62	0.167	6.6	414.3	100.6	0.11	0.36	NA	NA	29	0	33	3	30	0	3	19	131	174	25	1	26	0	0	83
HSD20-02a-272-S2C008-0175-161130	272	KM15-08	8	175	0.2	0.02	4	2720200804	52415	100937	175.3	22.0417	24.489	22.0765	35.3728	201	35.3727	201.4	NA	NA	NA	0.09	0.6	1.43	1.62	0.167	6.6	414.3	100.6	0.11	0.36	NA	NA	29	0	33	3	30	0	3	19	131	174	25	1	26	0	0	83
HSD00-20a-272-S2C010-0200-161221	272	KM15-08	10	200	NA	0.2	6	2720201006	52415	155004	200.7	21.0145	24.767	21.0531	35.3641	203.2	35.2379	NA	NA	NA	NA	NA	NA	NA	0.6	0.116	NA	NA	NA	NA	NA	NA	NA	NA	NA	NA	NA	NA	NA	NA	NA	NA	NA	NA	NA	NA	NA	NA	NA
HSD20-02a-272-S2C010-0200-161130	272	KM15-08	10	200	0.2	0.02	6	2720201006	52415	155004	200.7	21.0145	24.767	21.0531	35.3641	203.2	35.2379	NA	NA	NA	NA	NA	NA	NA	0.6	0.116	NA	NA	NA	NA	NA	NA	NA	NA	NA	NA	NA	NA	NA	NA	NA	NA	NA	NA	NA	NA	NA	NA	NA
HSD00-20a-272-S2C010-0225-161221	272	KM15-08	10	225	NA	0.2	5	2720201005	52415	154813	225.4	19.6625	24.978	19.7038	35.1679	NA	35.0303	193.4	NA	NA	NA	0.24	2.73	2.77	NA	NA	4.4	NA	NA	NA	NA	NA	NA	NA	NA	NA	NA	NA	NA	NA	NA	NA	NA	NA	NA	NA	NA	NA	NA
HSD20-02a-272-S2C010-0225-161130	272	KM15-08	10	225	0.2	0.02	5	2720201005	52415	154813	225.4	19.6625	24.978	19.7038	35.1679	NA	35.0303	193.4	NA	NA	NA	0.24	2.73	2.77	NA	NA	4.4	NA	NA	NA	NA	NA	NA	NA	NA	NA	NA	NA	NA	NA	NA	NA	NA	NA	NA	NA	NA	NA	NA
HSD00-20a-272-S2C010-0250-161221	272	KM15-08	10	250	NA	0.2	4	2720201004	52415	154644	249.8	17.4838	25.236	17.5259	34.7889	NA	NA	NA	NA	NA	NA	NA	NA	NA	0.72	0.09	NA	NA	NA	NA	NA	NA	NA	NA	NA	NA	NA	NA	NA	NA	NA	NA	NA	NA	NA	NA	NA	NA	NA
HSD20-02a-272-S2C010-0250-161130	272	KM15-08	10	250	0.2	0.02	4	2720201004	52415	154644	249.8	17.4838	25.236	17.5259	34.7889	NA	NA	NA	NA	NA	NA	NA	NA	NA	0.72	0.09	NA	NA	NA	NA	NA	NA	NA	NA	NA	NA	NA	NA	NA	NA	NA	NA	NA	NA	NA	NA	NA	NA	NA
HSD00-20a-272-S2C013-0500-161221	272	KM15-08	13	500	NA	0.2	4	2720201304	52515	4457	501	7.6258	26.621	7.6756	34.0997	108.8	34.0876	104.6	2221.1	7.491	2282	2.13	29.07	44.49	NA	NA	NA	NA	NA	NA	NA	NA	NA	NA	NA	NA	NA	NA	NA	NA	NA	NA	NA	NA	NA	NA	NA	NA	NA
HSD20-02a-272-S2C013-0500-161130	272	KM15-08	13	500	0.2	0.02	4	2720201304	52515	4457	501	7.6258	26.621	7.6756	34.0997	108.8	34.0876	104.6	2221.1	7.491	2282	2.13	29.07	44.49	NA	NA	NA	NA	NA	NA	NA	NA	NA	NA	NA	NA	NA	NA	NA	NA	NA	NA	NA	NA	NA	NA	NA	NA	NA
HSD00-20a-273-S2C005-0005-161026	273	KOK15-10	5	5	NA	0.2	18	2730200518	62015	13307	6.3	25.5956	23.22	25.597	35.0815	207.9	35.0783	207.8	1995.2	8.074	2310	0.1	0.01	1.19	2.4	0.31	11.7	2.5	88.9	0.05	0.06	NA	NA	4	1	2	4	9	0	6	55	4	59	4	2	6	2	1	30
HSD20-02a-273-S2C005-0005-170209	273	KOK15-10	5	5	0.2	0.02	18	2730200518	62015	13307	6.3	25.5956	23.22	25.597	35.0815	207.9	35.0783	207.8	1995.2	8.074	2310	0.1	0.01	1.19	2.4	0.31	11.7	2.5	88.9	0.05	0.06	NA	NA	4	1	2	4	9	0	6	55	4	59	4	2	6	2	1	30
HSD00-20a-273-S2C005-0025-161026	273	KOK15-10	5	25	NA	0.2	16	2730200516	62015	13107	25.5	25.4225	23.268	25.4281	35.0739	207.8	35.115	207.8	1995.3	8.075	2308	0.09	0.01	1.25	2.4	0.338	16.7	4.2	90.8	0.07	0.06	NA	NA	5	0	3	4	13	0	5	64	6	69	5	2	8	1	1	38
HSD20-02a-273-S2C005-0025-170209	273	KOK15-10	5	25	0.2	0.02	16	2730200516	62015	13107	25.5	25.4225	23.268	25.4281	35.0739	207.8	35.115	207.8	1995.3	8.075	2308	0.09	0.01	1.25	2.4	0.338	16.7	4.2	90.8	0.07	0.06	NA	NA	5	0	3	4	13	0	5	64	6	69	5	2	8	1	1	38
HSD00-20a-273-S2C005-0045-161026	273	KOK15-10	5	45	NA	0.2	14	2730200514	62015	12932	44.8	25	23.412	25.0097	35.0931	210	35.0919	212.1	1994.7	8.077	2309	0.09	0.01	1.38	2.75	0.398	12	5.2	88.9	0.06	0.04	NA	NA	NA	NA	NA	NA	NA	NA	NA	NA	NA	NA	NA	NA	NA	NA	NA	NA
HSD20-02a-273-S2C005-0045-170209	273	KOK15-10	5	45	0.2	0.02	14	2730200514	62015	12932	44.8	25	23.412	25.0097	35.0931	210	35.0919	212.1	1994.7	8.077	2309	0.09	0.01	1.38	2.75	0.398	12	5.2	88.9	0.06	0.04	NA	NA	NA	NA	NA	NA	NA	NA	NA	NA	NA	NA	NA	NA	NA	NA	NA	NA
HSD00-20a-273-S2C005-0075-161026	273	KOK15-10	5	75	NA	0.2	12	2730200512	62015	12737	75.8	24.3659	23.711	24.382	35.2361	215.5	35.2513	215.7	2004.3	NA	2320	0.08	0.01	1.2	2.5	0.347	12	3.3	79.1	0.09	0.07	NA	NA	10	2	7	7	21	0	5	76	15	125	10	3	13	0	0	58
HSD20-02a-273-S2C005-0075-170209	273	KOK15-10	5	75	0.2	0.02	12	2730200512	62015	12737	75.8	24.3659	23.711	24.382	35.2361	215.5	35.2513	215.7	2004.3	NA	2320	0.08	0.01	1.2	2.5	0.347	12	3.3	79.1	0.09	0.07	NA	NA	10	2	7	7	21	0	5	76	15	125	10	3	13	0	0	58
HSD00-20a-273-S2C008-0100-161026	273	KOK15-10	8	100	NA	0.2	10	2730200810	62015	100738	100.1	23.7563	23.944	23.7773	35.304	215.7	35.3035	215.9	2011.5	8.068	2325	0.07	0.01	1.4	NA	NA	NA	5	70.3	0.14	0.12	NA	NA	13	0	9	7	27	0	4	67	24	165	14	3	17	1	0	54
HSD20-02a-273-S2C008-0100-170209	273	KOK15-10	8	100	0.2	0.02	10	2730200810	62015	100738	100.1	23.7563	23.944	23.7773	35.304	215.7	35.3035	215.9	2011.5	8.068	2325	0.07	0.01	1.4	NA	NA	NA	5	70.3	0.14	0.12	NA	NA	13	0	9	7	27	0	4	67	24	165	14	3	17	1	0	54
HSD00-20a-273-S2C008-0125-161026	273	KOK15-10	8	125	NA	0.2	8	2730200808	62015	100617	125.9	23.0842	24.175	23.11	35.3497	208.6	35.3482	210	NA	NA	NA	0.08	0.01	1.39	NA	NA	8.5	6.2	82	0.2	0.24	NA	NA	NA	NA	NA	NA	NA	NA	NA	NA	NA	NA	NA	NA	NA	NA	NA	NA
HSD20-02a-273-S2C008-0125-170209	273	KOK15-10	8	125	0.2	0.02	8	2730200808	62015	100617	125.9	23.0842	24.175	23.11	35.3497	208.6	35.3482	210	NA	NA	NA	0.08	0.01	1.39	NA	NA	8.5	6.2	82	0.2	0.24	NA	NA	NA	NA	NA	NA	NA	NA	NA	NA	NA	NA	NA	NA	NA	NA	NA	NA
HSD00-20a-273-S2C008-0150-161026	273	KOK15-10	8	150	NA	0.2	6	2730200806	62015	100458	150.2	22.4456	24.362	22.4758	35.3548	206	35.3545	205.3	2033.2	8.032	2326	0.1	0.08	1.44	1.73	0.281	NA	79.1	96.7	0.14	0.47	NA	NA	34	0	43	5	53	0	5	36	174	266	31	4	35	0	0	110
HSD20-02a-273-S2C008-0150-170209	273	KOK15-10	8	150	0.2	0.02	6	2730200806	62015	100458	150.2	22.4456	24.362	22.4758	35.3548	206	35.3545	205.3	2033.2	8.032	2326	0.1	0.08	1.44	1.73	0.281	NA	79.1	96.7	0.14	0.47	NA	NA	34	0	43	5	53	0	5	36	174	266	31	4	35	0	0	110
HSD00-20a-273-S2C008-0175-161026	273	KOK15-10	8	175	NA	0.2	4	2730200804	62015	100313	175.4	21.5166	24.609	21.5509	35.3373	199.3	35.3364	199.7	NA	NA	NA	0.12	0.96	1.75	NA	NA	NA	816.6	116.2	0.07	0.25	NA	NA	9	0	16	1	18	0	2	6	46	70	8	1	9	0	0	35
HSD20-02a-273-S2C008-0175-170209	273	KOK15-10	8	175	0.2	0.02	4	2730200804	62015	100313	175.4	21.5166	24.609	21.5509	35.3373	199.3	35.3364	199.7	NA	NA	NA	0.12	0.96	1.75	NA	NA	NA	816.6	116.2	0.07	0.25	NA	NA	9	0	16	1	18	0	2	6	46	70	8	1	9	0	0	35
HSD00-20a-273-S2C010-0200-161026	273	KOK15-10	10	200	NA	0.2	6	2730201006	62015	154748	200.8	19.7885	24.95	19.8254	35.1744	NA	35.2603	NA	NA	NA	NA	NA	NA	NA	NA	NA	4.7	NA	NA	NA	NA	NA	NA	NA	NA	NA	NA	NA	NA	NA	NA	NA	NA	NA	NA	NA	NA	NA	NA
HSD20-02a-273-S2C010-0200-170209	273	KOK15-10	10	200	0.2	0.02	6	2730201006	62015	154748	200.8	19.7885	24.95	19.8254	35.1744	NA	35.2603	NA	NA	NA	NA	NA	NA	NA	NA	NA	4.7	NA	NA	NA	NA	NA	NA	NA	NA	NA	NA	NA	NA	NA	NA	NA	NA	NA	NA	NA	NA	NA	NA
HSD00-20a-273-S2C010-0225-161026	273	KOK15-10	10	225	NA	0.2	5	2730201005	62015	154618	225.1	18.3687	25.141	18.408	34.9482	201.2	35.0533	200.9	NA	NA	NA	0.2	2.38	2.63	NA	NA	NA	NA	NA	NA	NA	NA	NA	NA	NA	NA	NA	NA	NA	NA	NA	NA	NA	NA	NA	NA	NA	NA	NA
HSD20-02a-273-S2C010-0225-170209	273	KOK15-10	10	225	0.2	0.02	5	2730201005	62015	154618	225.1	18.3687	25.141	18.408	34.9482	201.2	35.0533	200.9	NA	NA	NA	0.2	2.38	2.63	NA	NA	NA	NA	NA	NA	NA	NA	NA	NA	NA	NA	NA	NA	NA	NA	NA	NA	NA	NA	NA	NA	NA	NA	NA
HSD00-20a-273-S2C010-0250-161026	273	KOK15-10	10	250	NA	0.2	4	2730201004	62015	154448	250.4	16.5328	25.363	16.5734	34.6596	NA	34.6936	NA	NA	NA	NA	NA	NA	NA	0.49	0.076	4.1	NA	NA	NA	NA	NA	NA	NA	NA	NA	NA	NA	NA	NA	NA	NA	NA	NA	NA	NA	NA	NA	NA
HSD20-02a-273-S2C010-0250-170209	273	KOK15-10	10	250	0.2	0.02	4	2730201004	62015	154448	250.4	16.5328	25.363	16.5734	34.6596	NA	34.6936	NA	NA	NA	NA	NA	NA	NA	0.49	0.076	4.1	NA	NA	NA	NA	NA	NA	NA	NA	NA	NA	NA	NA	NA	NA	NA	NA	NA	NA	NA	NA	NA	NA
HSD00-20a-273-S2C013-0500-161026	273	KOK15-10	13	500	NA	0.2	4	2730201304	62115	5719	499.6	6.9999	26.704	7.0472	34.0923	90.2	34.0827	89.8	2210.4	7.519	2279	2.34	32.18	55.35	NA	NA	NA	NA	NA	NA	NA	NA	NA	NA	NA	NA	NA	NA	NA	NA	NA	NA	NA	NA	NA	NA	NA	NA	NA
HSD20-02a-273-S2C013-0500-170209	273	KOK15-10	13	500	0.2	0.02	4	2730201304	62115	5719	499.6	6.9999	26.704	7.0472	34.0923	90.2	34.0827	89.8	2210.4	7.519	2279	2.34	32.18	55.35	NA	NA	NA	NA	NA	NA	NA	NA	NA	NA	NA	NA	NA	NA	NA	NA	NA	NA	NA	NA	NA	NA	NA	NA	NA
HSD00-20a-274-S2C005-0005-161205	274	KOK15-12	5	5	NA	0.2	19	2740200519	72015	12336	6.6	26.8461	22.876	26.8476	35.1447	203.1	35.1447	203.6	1995.5	8.075	2313	0.08	0.02	1.29	2.23	0.311	11.3	3.7	75.2	0.05	0.05	NA	NA	3	0	2	2	8	0	5	53	5	56	4	3	6	1	0	28
HSD20-02a-274-S2C005-0005-170209	274	KOK15-12	5	5	0.2	0.02	19	2740200519	72015	12336	6.6	26.8461	22.876	26.8476	35.1447	203.1	35.1447	203.6	1995.5	8.075	2313	0.08	0.02	1.29	2.23	0.311	11.3	3.7	75.2	0.05	0.05	NA	NA	3	0	2	2	8	0	5	53	5	56	4	3	6	1	0	28
HSD00-20a-274-S2C005-0025-161205	274	KOK15-12	5	25	NA	0.2	16	2740200516	72015	12047	26.4	26.6509	22.944	26.6569	35.1529	209.4	35.1536	204.2	1997.3	8.076	2312	0.07	0.02	1.27	2.39	0.33	13.6	3.1	73.2	0.05	0.04	NA	NA	3	1	2	3	8	0	4	61	5	59	5	2	7	0	1	26
HSD20-02a-274-S2C005-0025-170209	274	KOK15-12	5	25	0.2	0.02	16	2740200516	72015	12047	26.4	26.6509	22.944	26.6569	35.1529	209.4	35.1536	204.2	1997.3	8.076	2312	0.07	0.02	1.27	2.39	0.33	13.6	3.1	73.2	0.05	0.04	NA	NA	3	1	2	3	8	0	4	61	5	59	5	2	7	0	1	26
HSD00-20a-274-S2C005-0045-161205	274	KOK15-12	5	45	NA	0.2	14	2740200514	72015	11917	44.9	24.9256	23.538	24.9354	35.2304	219.4	35.2036	219.4	2007.8	8.059	2319	0.07	0.02	1.35	3.79	0.407	18.3	4.8	65.4	0.07	0.06	NA	NA	5	0	4	5	14	0	6	70	10	84	6	4	10	1	0	39
HSD20-02a-274-S2C005-0045-170209	274	KOK15-12	5	45	0.2	0.02	14	2740200514	72015	11917	44.9	24.9256	23.538	24.9354	35.2304	219.4	35.2036	219.4	2007.8	8.059	2319	0.07	0.02	1.35	3.79	0.407	18.3	4.8	65.4	0.07	0.06	NA	NA	5	0	4	5	14	0	6	70	10	84	6	4	10	1	0	39
HSD00-20a-274-S2C005-0075-161205	274	KOK15-12	5	75	NA	0.2	12	2740200512	72015	11732	75.8	23.4086	24.034	23.4243	35.2882	219.4	35.2869	218.6	2023.7	8.047	2321	0.06	0.03	1.6	2.73	0.394	NA	3.7	71.3	0.13	0.09	NA	NA	13	2	9	7	28	0	6	67	20	154	10	4	13	0	0	67
HSD20-02a-274-S2C005-0075-170209	274	KOK15-12	5	75	0.2	0.02	12	2740200512	72015	11732	75.8	23.4086	24.034	23.4243	35.2882	219.4	35.2869	218.6	2023.7	8.047	2321	0.06	0.03	1.6	2.73	0.394	NA	3.7	71.3	0.13	0.09	NA	NA	13	2	9	7	28	0	6	67	20	154	10	4	13	0	0	67
HSD00-20a-274-S2C008-0100-161205	274	KOK15-12	8	100	NA	0.2	10	2740200810	72015	100907	100.6	21.9569	24.45	21.9768	35.2901	211.5	35.2863	211	2037.3	8.023	2322	0.08	0.03	1.52	NA	NA	9.8	6.2	83	0.15	0.27	NA	NA	16	0	15	3	38	0	4	60	41	218	17	4	21	0	0	70
HSD20-02a-274-S2C008-0100-170209	274	KOK15-12	8	100	0.2	0.02	10	2740200810	72015	100907	100.6	21.9569	24.45	21.9768	35.2901	211.5	35.2863	211	2037.3	8.023	2322	0.08	0.03	1.52	NA	NA	9.8	6.2	83	0.15	0.27	NA	NA	16	0	15	3	38	0	4	60	41	218	17	4	21	0	0	70
HSD00-20a-274-S2C008-0125-161205	274	KOK15-12	8	125	NA	0.2	8	2740200808	72015	100742	123.8	21.3749	24.609	21.3989	35.2862	209.2	35.2802	209.3	NA	NA	NA	0.07	0.02	2.01	1.76	0.284	11.7	14.8	78.1	0.18	0.42	NA	NA	40	0	40	4	60	0	4	43	165	268	31	4	35	0	0	88
HSD20-02a-274-S2C008-0125-170209	274	KOK15-12	8	125	0.2	0.02	8	2740200808	72015	100742	123.8	21.3749	24.609	21.3989	35.2862	209.2	35.2802	209.3	NA	NA	NA	0.07	0.02	2.01	1.76	0.284	11.7	14.8	78.1	0.18	0.42	NA	NA	40	0	40	4	60	0	4	43	165	268	31	4	35	0	0	88
HSD00-20a-274-S2C008-0150-161205	274	KOK15-12	8	150	NA	0.2	6	2740200806	72015	100627	150	20.3862	24.809	20.4144	35.1965	199	35.1892	198	2054.4	7.977	2314	0.16	1.28	NA	1.05	0.141	6.9	1384	162.1	0.15	0.42	NA	NA	30	0	37	4	46	0	4	22	138	200	24	3	27	0	0	82
HSD20-02a-274-S2C008-0150-170209	274	KOK15-12	8	150	0.2	0.02	6	2740200806	72015	100627	150	20.3862	24.809	20.4144	35.1965	199	35.1892	198	2054.4	7.977	2314	0.16	1.28	NA	1.05	0.141	6.9	1384	162.1	0.15	0.42	NA	NA	30	0	37	4	46	0	4	22	138	200	24	3	27	0	0	82
HSD00-20a-274-S2C008-0175-161205	274	KOK15-12	8	175	NA	0.2	4	2740200804	72015	100447	176.4	19.2221	25.032	19.2538	35.0889	202	35.0933	202	NA	NA	NA	0.18	2.15	2.75	0.71	0.121	6	1981.2	176.8	0.02	0.1	NA	NA	10	0	12	1	17	0	1	3	35	54	6	1	7	0	0	26
HSD20-02a-274-S2C008-0175-170209	274	KOK15-12	8	175	0.2	0.02	4	2740200804	72015	100447	176.4	19.2221	25.032	19.2538	35.0889	202	35.0933	202	NA	NA	NA	0.18	2.15	2.75	0.71	0.121	6	1981.2	176.8	0.02	0.1	NA	NA	10	0	12	1	17	0	1	3	35	54	6	1	7	0	0	26
HSD00-20a-274-S2C011-0200-161205	274	KOK15-12	11	200	NA	0.2	3	2740201103	72015	183951	201.1	17.5021	25.23	17.536	34.787	196.8	34.7376	196.3	2061.6	7.935	2296	0.26	3.07	3.14	0.55	0.094	3.2	NA	NA	NA	NA	NA	NA	NA	NA	NA	NA	NA	NA	NA	NA	NA	NA	NA	NA	NA	NA	NA	NA
HSD20-02a-274-S2C011-0200-170209	274	KOK15-12	11	200	0.2	0.02	3	2740201103	72015	183951	201.1	17.5021	25.23	17.536	34.787	196.8	34.7376	196.3	2061.6	7.935	2296	0.26	3.07	3.14	0.55	0.094	3.2	NA	NA	NA	NA	NA	NA	NA	NA	NA	NA	NA	NA	NA	NA	NA	NA	NA	NA	NA	NA	NA	NA
HSD00-20a-274-S2C010-0225-161205	274	KOK15-12	10	225	NA	0.2	5	2740201005	72015	154351	225.7	14.8711	25.564	14.905	34.4343	193.7	34.4485	192.2	NA	NA	NA	0.55	7.44	6.49	NA	NA	2.5	NA	NA	NA	NA	NA	NA	NA	NA	NA	NA	NA	NA	NA	NA	NA	NA	NA	NA	NA	NA	NA	NA
HSD20-02a-274-S2C010-0225-170209	274	KOK15-12	10	225	0.2	0.02	5	2740201005	72015	154351	225.7	14.8711	25.564	14.905	34.4343	193.7	34.4485	192.2	NA	NA	NA	0.55	7.44	6.49	NA	NA	2.5	NA	NA	NA	NA	NA	NA	NA	NA	NA	NA	NA	NA	NA	NA	NA	NA	NA	NA	NA	NA	NA	NA
HSD00-20a-274-S2C010-0250-161205	274	KOK15-12	10	250	NA	0.2	4	2740201004	72015	154157	250.6	13.4807	25.743	13.516	34.2861	193.8	34.2934	192.9	2082	7.823	2261	0.67	8.92	8.4	0.49	0.08	NA	NA	NA	NA	NA	NA	NA	NA	NA	NA	NA	NA	NA	NA	NA	NA	NA	NA	NA	NA	NA	NA	NA
HSD20-02a-274-S2C010-0250-170209	274	KOK15-12	10	250	0.2	0.02	4	2740201004	72015	154157	250.6	13.4807	25.743	13.516	34.2861	193.8	34.2934	192.9	2082	7.823	2261	0.67	8.92	8.4	0.49	0.08	NA	NA	NA	NA	NA	NA	NA	NA	NA	NA	NA	NA	NA	NA	NA	NA	NA	NA	NA	NA	NA	NA	NA
HSD00-20a-274-S2C013-0500-161205	274	KOK15-12	13	500	NA	0.2	4	2740201304	72115	4121	501	6.7966	26.72	6.8432	34.0775	98.5	34.0958	97.9	2246	7.443	2289	2.26	30.49	49.9	NA	NA	NA	NA	NA	NA	NA	NA	NA	NA	NA	NA	NA	NA	NA	NA	NA	NA	NA	NA	NA	NA	NA	NA	NA
HSD20-02a-274-S2C013-0500-170209	274	KOK15-12	13	500	0.2	0.02	4	2740201304	72115	4121	501	6.7966	26.72	6.8432	34.0775	98.5	34.0958	97.9	2246	7.443	2289	2.26	30.49	49.9	NA	NA	NA	NA	NA	NA	NA	NA	NA	NA	NA	NA	NA	NA	NA	NA	NA	NA	NA	NA	NA	NA	NA	NA	NA
HSD00-20a-275-S2C004-0005-170419	275	KOK15-08	4	5	NA	0.2	18	2750200418	81315	12351	4.7	27.1474	22.891	27.1484	35.2923	202.5	35.2921	202.5	2001.8	8.079	2331	0.05	0.02	1.02	2.13	0.305	11.3	1.9	48.8	0.07	0.05	NA	NA	3	0	2	4	8	0	5	48	4	55	4	3	6	2	1	28
HSD20-02a-275-S2C004-0005-170214	275	KOK15-08	4	5	0.2	0.02	18	2750200418	81315	12351	4.7	27.1474	22.891	27.1484	35.2923	202.5	35.2921	202.5	2001.8	8.079	2331	0.05	0.02	1.02	2.13	0.305	11.3	1.9	48.8	0.07	0.05	NA	NA	3	0	2	4	8	0	5	48	4	55	4	3	6	2	1	28
HSD00-20a-275-S2C004-0025-170419	275	KOK15-08	4	25	NA	0.2	16	2750200416	81315	12226	25.4	26.9811	22.947	26.987	35.2969	219.3	35.279	202.8	2002.1	8.079	2332	0.05	0.03	1.06	2.28	0.32	18.3	1.4	51.7	0.09	0.09	NA	NA	3	0	2	4	8	0	5	48	5	56	4	2	6	1	1	29
HSD20-02a-275-S2C004-0025-170214	275	KOK15-08	4	25	0.2	0.02	16	2750200416	81315	12226	25.4	26.9811	22.947	26.987	35.2969	219.3	35.279	202.8	2002.1	8.079	2332	0.05	0.03	1.06	2.28	0.32	18.3	1.4	51.7	0.09	0.09	NA	NA	3	0	2	4	8	0	5	48	5	56	4	2	6	1	1	29
HSD00-20a-275-S2C004-0045-170419	275	KOK15-08	4	45	NA	0.2	14	2750200414	81315	12106	44.9	24.009	23.935	24.0185	35.3913	226.8	35.3894	226.6	2016.4	8.06	2334	0.02	0.04	1.35	2.71	0.378	NA	1.6	21.5	NA	NA	NA	NA	NA	NA	NA	NA	NA	NA	NA	NA	NA	NA	NA	NA	NA	NA	NA	NA
HSD20-02a-275-S2C004-0045-170214	275	KOK15-08	4	45	0.2	0.02	14	2750200414	81315	12106	44.9	24.009	23.935	24.0185	35.3913	226.8	35.3894	226.6	2016.4	8.06	2334	0.02	0.04	1.35	2.71	0.378	NA	1.6	21.5	NA	NA	NA	NA	NA	NA	NA	NA	NA	NA	NA	NA	NA	NA	NA	NA	NA	NA	NA	NA
HSD00-20a-275-S2C004-0075-170419	275	KOK15-08	4	75	NA	0.2	12	2750200412	81315	11931	75.1	22.2477	24.434	22.2627	35.3765	227.8	35.3729	226.9	NA	NA	NA	0.02	0.02	1.53	2.4	0.36	13.6	1.1	22.5	0.12	0.1	NA	NA	10	0	10	5	27	0	5	55	16	132	9	3	12	0	0	64
HSD20-02a-275-S2C004-0075-170214	275	KOK15-08	4	75	0.2	0.02	12	2750200412	81315	11931	75.1	22.2477	24.434	22.2627	35.3765	227.8	35.3729	226.9	NA	NA	NA	0.02	0.02	1.53	2.4	0.36	13.6	1.1	22.5	0.12	0.1	NA	NA	10	0	10	5	27	0	5	55	16	132	9	3	12	0	0	64
HSD00-20a-275-S2C007-0100-170419	275	KOK15-08	7	100	NA	0.2	10	2750200710	81315	100802	98.3	20.5432	24.799	20.5617	35.239	205.7	35.1465	205.8	2037.3	8.014	2319	0.16	1.01	2.22	1.96	0.314	NA	554.1	132.8	0.23	0.51	NA	NA	49	2	65	9	78	0	6	42	158	308	29	5	34	0	0	133
HSD20-02a-275-S2C007-0100-170214	275	KOK15-08	7	100	0.2	0.02	10	2750200710	81315	100802	98.3	20.5432	24.799	20.5617	35.239	205.7	35.1465	205.8	2037.3	8.014	2319	0.16	1.01	2.22	1.96	0.314	NA	554.1	132.8	0.23	0.51	NA	NA	49	2	65	9	78	0	6	42	158	308	29	5	34	0	0	133
HSD00-20a-275-S2C007-0125-170419	275	KOK15-08	7	125	NA	0.2	8	2750200708	81315	100651	123.9	18.8762	24.999	18.8982	34.93	202.6	35.0496	200.3	NA	NA	NA	0.23	2.09	2.76	1.38	0.221	NA	1950.4	174.8	0.15	0.4	NA	NA	36	0	46	6	58	0	5	20	140	220	25	4	29	0	0	104
HSD20-02a-275-S2C007-0125-170214	275	KOK15-08	7	125	0.2	0.02	8	2750200708	81315	100651	123.9	18.8762	24.999	18.8982	34.93	202.6	35.0496	200.3	NA	NA	NA	0.23	2.09	2.76	1.38	0.221	NA	1950.4	174.8	0.15	0.4	NA	NA	36	0	46	6	58	0	5	20	140	220	25	4	29	0	0	104
HSD00-20a-275-S2C007-0150-170419	275	KOK15-08	7	150	NA	0.2	6	2750200706	81315	100525	149.7	17.4792	25.169	17.5043	34.7	192.6	34.6995	193.6	2065.5	7.913	2290	0.36	3.92	3.8	NA	NA	4.1	3414.1	317.5	0.05	0.16	NA	NA	16	0	25	2	31	0	2	9	82	116	14	2	17	0	0	54
HSD20-02a-275-S2C007-0150-170214	275	KOK15-08	7	150	0.2	0.02	6	2750200706	81315	100525	149.7	17.4792	25.169	17.5043	34.7	192.6	34.6995	193.6	2065.5	7.913	2290	0.36	3.92	3.8	NA	NA	4.1	3414.1	317.5	0.05	0.16	NA	NA	16	0	25	2	31	0	2	9	82	116	14	2	17	0	0	54
HSD00-20a-275-S2C007-0175-170419	275	KOK15-08	7	175	NA	0.2	4	2750200704	81315	100400	174.9	16.2739	25.367	16.3019	34.5865	196.9	34.5828	197	NA	NA	NA	0.38	4.66	4.49	0.49	0.072	NA	4621.1	373.2	0.02	0.04	NA	NA	7	0	10	1	15	0	1	2	15	38	3	1	3	0	0	25
HSD20-02a-275-S2C007-0175-170214	275	KOK15-08	7	175	0.2	0.02	4	2750200704	81315	100400	174.9	16.2739	25.367	16.3019	34.5865	196.9	34.5828	197	NA	NA	NA	0.38	4.66	4.49	0.49	0.072	NA	4621.1	373.2	0.02	0.04	NA	NA	7	0	10	1	15	0	1	2	15	38	3	1	3	0	0	25
HSD00-20a-275-S2C009-0200-170419	275	KOK15-08	9	200	NA	0.2	6	2750200906	81315	155047	200	15.4366	25.484	15.4674	34.4927	198.1	34.475	198.6	2068.3	7.861	2269	0.46	5.8	5.48	NA	NA	NA	NA	NA	NA	NA	NA	NA	NA	NA	NA	NA	NA	NA	NA	NA	NA	NA	NA	NA	NA	NA	NA	NA
HSD20-02a-275-S2C009-0200-170214	275	KOK15-08	9	200	0.2	0.02	6	2750200906	81315	155047	200	15.4366	25.484	15.4674	34.4927	198.1	34.475	198.6	2068.3	7.861	2269	0.46	5.8	5.48	NA	NA	NA	NA	NA	NA	NA	NA	NA	NA	NA	NA	NA	NA	NA	NA	NA	NA	NA	NA	NA	NA	NA	NA	NA
HSD00-20a-275-S2C009-0225-170419	275	KOK15-08	9	225	NA	0.2	5	2750200905	81315	154932	226.4	13.6718	25.698	13.7039	34.2791	NA	34.2054	NA	NA	NA	NA	NA	NA	NA	NA	NA	3.2	NA	NA	NA	NA	NA	NA	NA	NA	NA	NA	NA	NA	NA	NA	NA	NA	NA	NA	NA	NA	NA	NA
HSD20-02a-275-S2C009-0225-170214	275	KOK15-08	9	225	0.2	0.02	5	2750200905	81315	154932	226.4	13.6718	25.698	13.7039	34.2791	NA	34.2054	NA	NA	NA	NA	NA	NA	NA	NA	NA	3.2	NA	NA	NA	NA	NA	NA	NA	NA	NA	NA	NA	NA	NA	NA	NA	NA	NA	NA	NA	NA	NA	NA
HSD00-20a-275-S2C009-0250-170419	275	KOK15-08	9	250	NA	0.2	4	2750200904	81315	154808	249.7	12.4931	25.847	12.5264	34.167	NA	34.1638	NA	NA	NA	NA	NA	NA	NA	0.39	0.061	3.2	NA	NA	NA	NA	NA	NA	NA	NA	NA	NA	NA	NA	NA	NA	NA	NA	NA	NA	NA	NA	NA	NA
HSD20-02a-275-S2C009-0250-170214	275	KOK15-08	9	250	0.2	0.02	4	2750200904	81315	154808	249.7	12.4931	25.847	12.5264	34.167	NA	34.1638	NA	NA	NA	NA	NA	NA	NA	0.39	0.061	3.2	NA	NA	NA	NA	NA	NA	NA	NA	NA	NA	NA	NA	NA	NA	NA	NA	NA	NA	NA	NA	NA	NA
HSD00-20a-275-S2C012-0500-170419	275	KOK15-08	12	500	NA	0.2	4	2750201204	81415	4043	499.8	6.5607	26.741	6.6063	34.064	85.1	34.0666	79.5	2252	7.425	2295	2.45	33.89	59.87	NA	NA	NA	NA	NA	NA	NA	NA	NA	NA	NA	NA	NA	NA	NA	NA	NA	NA	NA	NA	NA	NA	NA	NA	NA
HSD20-02a-275-S2C012-0500-170214	275	KOK15-08	12	500	0.2	0.02	4	2750201204	81415	4043	499.8	6.5607	26.741	6.6063	34.064	85.1	34.0666	79.5	2252	7.425	2295	2.45	33.89	59.87	NA	NA	NA	NA	NA	NA	NA	NA	NA	NA	NA	NA	NA	NA	NA	NA	NA	NA	NA	NA	NA	NA	NA	NA	NA
HSD00-20a-277-S2C004-0005-161215	277	KOK15-15	4	5	NA	0.2	18	2770200418	101415	13042	4.9	26.3215	23.139	26.3226	35.2741	204.9	35.2751	203.6	1996.8	8.077	2320	0.02	0.01	0.89	3.11	0.462	15.8	1.3	39.1	0.09	0.05	NA	NA	4	0	1	2	6	0	2	44	4	48	4	2	6	1	0	24
HSD20-02a-277-S2C004-0005-170214	277	KOK15-15	4	5	0.2	0.02	18	2770200418	101415	13042	4.9	26.3215	23.139	26.3226	35.2741	204.9	35.2751	203.6	1996.8	8.077	2320	0.02	0.01	0.89	3.11	0.462	15.8	1.3	39.1	0.09	0.05	NA	NA	4	0	1	2	6	0	2	44	4	48	4	2	6	1	0	24
HSD00-20a-277-S2C004-0025-161215	277	KOK15-15	4	25	NA	0.2	16	2770200416	101415	12923	24.7	26.0418	23.238	26.0473	35.2886	204.3	35.2733	204.3	1998.1	8.076	2326	0.04	0.02	1	2.94	0.39	13.9	1.7	33.2	0.1	0.09	NA	NA	8	0	3	4	14	0	6	89	9	94	7	4	11	2	1	46
HSD20-02a-277-S2C004-0025-170214	277	KOK15-15	4	25	0.2	0.02	16	2770200416	101415	12923	24.7	26.0418	23.238	26.0473	35.2886	204.3	35.2733	204.3	1998.1	8.076	2326	0.04	0.02	1	2.94	0.39	13.9	1.7	33.2	0.1	0.09	NA	NA	8	0	3	4	14	0	6	89	9	94	7	4	11	2	1	46
HSD00-20a-277-S2C004-0045-161215	277	KOK15-15	4	45	NA	0.2	14	2770200414	101415	12807	44.4	25.9929	23.263	26.0028	35.3018	204.7	35.3074	204.2	1999.4	8.075	2328	0.03	0.01	0.99	2.44	0.342	16.7	1.3	32.2	0.1	0.06	NA	NA	10	0	5	4	19	0	6	89	9	97	8	3	12	2	0	50
HSD20-02a-277-S2C004-0045-170214	277	KOK15-15	4	45	0.2	0.02	14	2770200414	101415	12807	44.4	25.9929	23.263	26.0028	35.3018	204.7	35.3074	204.2	1999.4	8.075	2328	0.03	0.01	0.99	2.44	0.342	16.7	1.3	32.2	0.1	0.06	NA	NA	10	0	5	4	19	0	6	89	9	97	8	3	12	2	0	50
HSD00-20a-277-S2C004-0075-161215	277	KOK15-15	4	75	NA	0.2	12	2770200412	101415	12647	74.5	22.4921	24.306	22.5071	35.2995	217	35.3001	219.3	NA	NA	NA	0.08	0	2.03	2.21	0.353	NA	2.1	45.9	NA	NA	NA	NA	NA	NA	NA	NA	NA	NA	NA	NA	NA	NA	NA	NA	NA	NA	NA	NA
HSD20-02a-277-S2C004-0075-170214	277	KOK15-15	4	75	0.2	0.02	12	2770200412	101415	12647	74.5	22.4921	24.306	22.5071	35.2995	217	35.3001	219.3	NA	NA	NA	0.08	0	2.03	2.21	0.353	NA	2.1	45.9	NA	NA	NA	NA	NA	NA	NA	NA	NA	NA	NA	NA	NA	NA	NA	NA	NA	NA	NA	NA
HSD00-20a-277-S2C007-0100-161215	277	KOK15-15	7	100	NA	0.2	10	2770200710	101415	95608	100.4	21.2556	24.632	21.275	35.273	213.6	35.271	212.8	NA	NA	NA	0.09	0.03	1.65	2.07	0.3	NA	5.4	71.3	0.25	0.48	NA	NA	41	0	41	6	46	0	4	34	135	229	27	1	29	1	0	110
HSD20-02a-277-S2C007-0100-170214	277	KOK15-15	7	100	0.2	0.02	10	2770200710	101415	95608	100.4	21.2556	24.632	21.275	35.273	213.6	35.271	212.8	NA	NA	NA	0.09	0.03	1.65	2.07	0.3	NA	5.4	71.3	0.25	0.48	NA	NA	41	0	41	6	46	0	4	34	135	229	27	1	29	1	0	110
HSD00-20a-277-S2C007-0125-161215	277	KOK15-15	7	125	NA	0.2	8	2770200708	101415	95442	125.3	19.9133	24.875	19.9364	35.1187	203	35.1177	201.4	NA	NA	NA	0.17	1.39	2.26	1.17	0.191	8.5	NA	NA	0.16	0.35	NA	NA	43	2	46	6	48	0	4	26	151	232	28	2	30	0	0	119
HSD20-02a-277-S2C007-0125-170214	277	KOK15-15	7	125	0.2	0.02	8	2770200708	101415	95442	125.3	19.9133	24.875	19.9364	35.1187	203	35.1177	201.4	NA	NA	NA	0.17	1.39	2.26	1.17	0.191	8.5	NA	NA	0.16	0.35	NA	NA	43	2	46	6	48	0	4	26	151	232	28	2	30	0	0	119
HSD00-20a-277-S2C007-0150-161215	277	KOK15-15	7	150	NA	0.2	6	2770200706	101415	95319	149.6	18.7205	25.072	18.7469	34.9735	201.3	34.9728	201.1	2053.2	7.952	2305	0.19	1.68	2.42	0.88	0.13	6	2591.8	180.7	0.05	0.14	NA	NA	15	0	19	2	21	0	2	5	59	78	11	1	12	0	0	49
HSD20-02a-277-S2C007-0150-170214	277	KOK15-15	7	150	0.2	0.02	6	2770200706	101415	95319	149.6	18.7205	25.072	18.7469	34.9735	201.3	34.9728	201.1	2053.2	7.952	2305	0.19	1.68	2.42	0.88	0.13	6	2591.8	180.7	0.05	0.14	NA	NA	15	0	19	2	21	0	2	5	59	78	11	1	12	0	0	49
HSD00-20a-277-S2C007-0175-161215	277	KOK15-15	7	175	NA	0.2	4	2770200704	101415	95153	174.9	17.5923	25.243	17.6218	34.8324	202.1	34.83	201.3	NA	NA	NA	0.23	2.55	NA	0.91	0.131	22.7	2835	232.5	0.02	0.03	NA	NA	NA	NA	NA	NA	NA	NA	NA	NA	NA	NA	NA	NA	NA	NA	NA	NA
HSD20-02a-277-S2C007-0175-170214	277	KOK15-15	7	175	0.2	0.02	4	2770200704	101415	95153	174.9	17.5923	25.243	17.6218	34.8324	202.1	34.83	201.3	NA	NA	NA	0.23	2.55	NA	0.91	0.131	22.7	2835	232.5	0.02	0.03	NA	NA	NA	NA	NA	NA	NA	NA	NA	NA	NA	NA	NA	NA	NA	NA	NA	NA
HSD00-20a-277-S2C009-0200-161215	277	KOK15-15	9	200	NA	0.2	6	2770200906	101415	154828	201.1	16.5581	25.389	16.5907	34.7017	205.3	34.7478	207.2	2060.7	7.883	2275	0.35	4.11	4.9	0.41	0.073	3.8	NA	NA	0.02	0.03	NA	NA	NA	NA	NA	NA	NA	NA	NA	NA	NA	NA	NA	NA	NA	NA	NA	NA
HSD20-02a-277-S2C009-0200-170214	277	KOK15-15	9	200	0.2	0.02	6	2770200906	101415	154828	201.1	16.5581	25.389	16.5907	34.7017	205.3	34.7478	207.2	2060.7	7.883	2275	0.35	4.11	4.9	0.41	0.073	3.8	NA	NA	0.02	0.03	NA	NA	NA	NA	NA	NA	NA	NA	NA	NA	NA	NA	NA	NA	NA	NA	NA	NA
HSD00-20a-277-S2C009-0225-161215	277	KOK15-15	9	225	NA	0.2	5	2770200905	101415	154704	225.6	14.9163	25.598	14.9503	34.4915	NA	NA	NA	NA	NA	NA	NA	NA	NA	NA	NA	NA	NA	NA	NA	NA	NA	NA	NA	NA	NA	NA	NA	NA	NA	NA	NA	NA	NA	NA	NA	NA	NA	NA
HSD20-02a-277-S2C009-0225-170214	277	KOK15-15	9	225	0.2	0.02	5	2770200905	101415	154704	225.6	14.9163	25.598	14.9503	34.4915	NA	NA	NA	NA	NA	NA	NA	NA	NA	NA	NA	NA	NA	NA	NA	NA	NA	NA	NA	NA	NA	NA	NA	NA	NA	NA	NA	NA	NA	NA	NA	NA	NA	NA
HSD00-20a-277-S2C009-0250-161215	277	KOK15-15	9	250	NA	0.2	4	2770200904	101415	154558	250.1	14.1082	25.685	14.1444	34.3795	NA	34.3788	NA	NA	NA	NA	NA	NA	NA	0.81	0.102	NA	NA	NA	NA	NA	NA	NA	NA	NA	NA	NA	NA	NA	NA	NA	NA	NA	NA	NA	NA	NA	NA	NA
HSD20-02a-277-S2C009-0250-170214	277	KOK15-15	9	250	0.2	0.02	4	2770200904	101415	154558	250.1	14.1082	25.685	14.1444	34.3795	NA	34.3788	NA	NA	NA	NA	NA	NA	NA	0.81	0.102	NA	NA	NA	NA	NA	NA	NA	NA	NA	NA	NA	NA	NA	NA	NA	NA	NA	NA	NA	NA	NA	NA	NA
HSD00-20a-277-S2C012-0500-161215	277	KOK15-15	12	500	NA	0.2	4	2770201204	101515	3450	500.5	6.5653	26.729	6.611	34.0495	100.4	34.0364	100.3	2229.9	7.466	2281	2.33	31.79	53.71	NA	NA	NA	NA	NA	NA	NA	NA	NA	NA	NA	NA	NA	NA	NA	NA	NA	NA	NA	NA	NA	NA	NA	NA	NA
HSD20-02a-277-S2C012-0500-170214	277	KOK15-15	12	500	0.2	0.02	4	2770201204	101515	3450	500.5	6.5653	26.729	6.611	34.0495	100.4	34.0364	100.3	2229.9	7.466	2281	2.33	31.79	53.71	NA	NA	NA	NA	NA	NA	NA	NA	NA	NA	NA	NA	NA	NA	NA	NA	NA	NA	NA	NA	NA	NA	NA	NA	NA
HSD00-20a-278-S2C003-0005-161217	278	KM15-18	3	5	NA	0.2	24	2780200324	111415	11617	5.1	25.936	23.196	25.9371	35.1889	205.8	35.1996	205.2	1994.4	8.084	2320	0.04	0.03	1.04	3.04	0.382	16.7	5.2	43	0.15	0.12	NA	NA	NA	NA	NA	NA	NA	NA	NA	NA	NA	NA	NA	NA	NA	NA	NA	NA
HSD20-02a-278-S2C003-0005-170412	278	KM15-18	3	5	0.2	0.02	24	2780200324	111415	11617	5.1	25.936	23.196	25.9371	35.1889	205.8	35.1996	205.2	1994.4	8.084	2320	0.04	0.03	1.04	3.04	0.382	16.7	5.2	43	0.15	0.12	NA	NA	NA	NA	NA	NA	NA	NA	NA	NA	NA	NA	NA	NA	NA	NA	NA	NA
HSD00-20a-278-S2C003-0025-161217	278	KM15-18	3	25	NA	0.2	16	2780200316	111415	11332	25.9	25.9335	23.196	25.9393	35.1877	205.5	35.188	204.8	1994.6	8.087	2318	0.04	0.04	1.03	2.63	0.375	24.3	4.1	42	0.17	0.12	NA	NA	NA	NA	NA	NA	NA	NA	NA	NA	NA	NA	NA	NA	NA	NA	NA	NA
HSD20-02a-278-S2C003-0025-170412	278	KM15-18	3	25	0.2	0.02	16	2780200316	111415	11332	25.9	25.9335	23.196	25.9393	35.1877	205.5	35.188	204.8	1994.6	8.087	2318	0.04	0.04	1.03	2.63	0.375	24.3	4.1	42	0.17	0.12	NA	NA	NA	NA	NA	NA	NA	NA	NA	NA	NA	NA	NA	NA	NA	NA	NA	NA
HSD00-20a-278-S2C003-0045-161217	278	KM15-18	3	45	NA	0.2	14	2780200314	111415	11207	46.8	25.9046	23.203	25.915	35.186	NA	35.187	NA	NA	NA	NA	NA	NA	NA	2.73	0.391	20.2	NA	NA	0.17	0.11	NA	NA	NA	NA	NA	NA	NA	NA	NA	NA	NA	NA	NA	NA	NA	NA	NA	NA
HSD20-02a-278-S2C003-0045-170412	278	KM15-18	3	45	0.2	0.02	14	2780200314	111415	11207	46.8	25.9046	23.203	25.915	35.186	NA	35.187	NA	NA	NA	NA	NA	NA	NA	2.73	0.391	20.2	NA	NA	0.17	0.11	NA	NA	NA	NA	NA	NA	NA	NA	NA	NA	NA	NA	NA	NA	NA	NA	NA	NA
HSD00-20a-278-S2C003-0075-161217	278	KM15-18	3	75	NA	0.2	12	2780200312	111415	11037	75.4	23.8149	23.877	23.8307	35.2395	216.5	35.2932	217.4	NA	NA	NA	0.04	0.04	1.32	1.94	0.316	NA	5.9	52.7	0.25	0.37	NA	NA	NA	NA	NA	NA	NA	NA	NA	NA	NA	NA	NA	NA	NA	NA	NA	NA
HSD20-02a-278-S2C003-0075-170412	278	KM15-18	3	75	0.2	0.02	12	2780200312	111415	11037	75.4	23.8149	23.877	23.8307	35.2395	216.5	35.2932	217.4	NA	NA	NA	0.04	0.04	1.32	1.94	0.316	NA	5.9	52.7	0.25	0.37	NA	NA	NA	NA	NA	NA	NA	NA	NA	NA	NA	NA	NA	NA	NA	NA	NA	NA
HSD00-20a-278-S2C006-0100-161217	278	KM15-18	6	100	NA	0.2	14	2780200614	111415	95616	98.9	21.7674	24.481	21.7869	35.2604	210.2	35.2485	NA	NA	NA	NA	NA	NA	NA	NA	NA	NA	116.6	NA	0.18	0.39	NA	NA	NA	NA	NA	NA	NA	NA	NA	NA	NA	NA	NA	NA	NA	NA	NA	NA
HSD20-02a-278-S2C006-0100-170412	278	KM15-18	6	100	0.2	0.02	14	2780200614	111415	95616	98.9	21.7674	24.481	21.7869	35.2604	210.2	35.2485	NA	NA	NA	NA	NA	NA	NA	NA	NA	NA	116.6	NA	0.18	0.39	NA	NA	NA	NA	NA	NA	NA	NA	NA	NA	NA	NA	NA	NA	NA	NA	NA	NA
HSD00-20a-278-S2C006-0125-161217	278	KM15-18	6	125	NA	0.2	12	2780200612	111415	95426	124.4	19.8234	24.869	19.8462	35.0803	209.4	35.0616	NA	NA	NA	NA	NA	NA	NA	1.08	0.192	NA	552.6	NA	0.06	0.15	NA	NA	NA	NA	NA	NA	NA	NA	NA	NA	NA	NA	NA	NA	NA	NA	NA	NA
HSD20-02a-278-S2C006-0125-170412	278	KM15-18	6	125	0.2	0.02	12	2780200612	111415	95426	124.4	19.8234	24.869	19.8462	35.0803	209.4	35.0616	NA	NA	NA	NA	NA	NA	NA	1.08	0.192	NA	552.6	NA	0.06	0.15	NA	NA	NA	NA	NA	NA	NA	NA	NA	NA	NA	NA	NA	NA	NA	NA	NA	NA
HSD00-20a-278-S2C006-0150-161217	278	KM15-18	6	150	NA	0.2	10	2780200610	111415	95256	149.8	18.3617	25.118	18.3878	34.9166	202.6	34.8914	204.9	NA	NA	NA	0.19	1.88	2.75	0.83	0.13	NA	2372.2	NA	0.02	0.07	NA	NA	NA	NA	NA	NA	NA	NA	NA	NA	NA	NA	NA	NA	NA	NA	NA	NA
HSD20-02a-278-S2C006-0150-170412	278	KM15-18	6	150	0.2	0.02	10	2780200610	111415	95256	149.8	18.3617	25.118	18.3878	34.9166	202.6	34.8914	204.9	NA	NA	NA	0.19	1.88	2.75	0.83	0.13	NA	2372.2	NA	0.02	0.07	NA	NA	NA	NA	NA	NA	NA	NA	NA	NA	NA	NA	NA	NA	NA	NA	NA	NA
HSD00-20a-278-S2C006-0175-161217	278	KM15-18	6	175	NA	0.2	8	2780200608	111415	95122	174.5	16.8106	25.349	16.8392	34.7266	204.4	34.7376	205	NA	NA	NA	0.28	3.28	3.72	0.93	0.126	3.2	NA	286.2	0.01	0.04	NA	NA	NA	NA	NA	NA	NA	NA	NA	NA	NA	NA	NA	NA	NA	NA	NA	NA
HSD20-02a-278-S2C006-0175-170412	278	KM15-18	6	175	0.2	0.02	8	2780200608	111415	95122	174.5	16.8106	25.349	16.8392	34.7266	204.4	34.7376	205	NA	NA	NA	0.28	3.28	3.72	0.93	0.126	3.2	NA	286.2	0.01	0.04	NA	NA	NA	NA	NA	NA	NA	NA	NA	NA	NA	NA	NA	NA	NA	NA	NA	NA
HSD00-20a-278-S2C008-0200-161217	278	KM15-18	8	200	NA	0.2	6	2780200806	111415	155604	199.4	16.4757	25.393	16.5079	34.6817	204.4	34.5922	205	2059.8	7.898	2273	0.28	3.28	3.72	0.72	0.107	3.2	NA	286.2	0.01	0.04	NA	NA	NA	NA	NA	NA	NA	NA	NA	NA	NA	NA	NA	NA	NA	NA	NA	NA
HSD20-02a-278-S2C008-0200-170412	278	KM15-18	8	200	0.2	0.02	6	2780200806	111415	155604	199.4	16.4757	25.393	16.5079	34.6817	204.4	34.5922	205	2059.8	7.898	2273	0.28	3.28	3.72	0.72	0.107	3.2	NA	286.2	0.01	0.04	NA	NA	NA	NA	NA	NA	NA	NA	NA	NA	NA	NA	NA	NA	NA	NA	NA	NA
HSD00-20a-278-S2C008-0225-161217	278	KM15-18	8	225	NA	0.2	5	2780200805	111415	155438	225.1	14.7344	25.606	14.768	34.4505	201.2	34.4457	203.2	NA	NA	NA	0.45	5.99	5.9	NA	NA	NA	NA	NA	NA	NA	NA	NA	NA	NA	NA	NA	NA	NA	NA	NA	NA	NA	NA	NA	NA	NA	NA	NA
HSD20-02a-278-S2C008-0225-170412	278	KM15-18	8	225	0.2	0.02	5	2780200805	111415	155438	225.1	14.7344	25.606	14.768	34.4505	201.2	34.4457	203.2	NA	NA	NA	0.45	5.99	5.9	NA	NA	NA	NA	NA	NA	NA	NA	NA	NA	NA	NA	NA	NA	NA	NA	NA	NA	NA	NA	NA	NA	NA	NA	NA
HSD00-20a-278-S2C008-0250-161217	278	KM15-18	8	250	NA	0.2	4	2780200804	111415	155309	249.5	13.2098	25.78	13.2444	34.2626	205.4	34.2509	204.3	2080.2	7.82	2259	0.69	9.78	11.09	0.58	0.081	4.7	NA	NA	NA	NA	NA	NA	NA	NA	NA	NA	NA	NA	NA	NA	NA	NA	NA	NA	NA	NA	NA	NA
HSD20-02a-278-S2C008-0250-170412	278	KM15-18	8	250	0.2	0.02	4	2780200804	111415	155309	249.5	13.2098	25.78	13.2444	34.2626	205.4	34.2509	204.3	2080.2	7.82	2259	0.69	9.78	11.09	0.58	0.081	4.7	NA	NA	NA	NA	NA	NA	NA	NA	NA	NA	NA	NA	NA	NA	NA	NA	NA	NA	NA	NA	NA	NA
HSD00-20a-278-S2C011-0500-161217	278	KM15-18	11	500	NA	0.2	4	2780201104	111515	10319	499.9	6.3754	26.768	6.4204	34.0679	84	34.065	82.4	2238.3	7.451	2284	2.44	33.63	58.51	NA	NA	NA	NA	NA	NA	NA	NA	NA	NA	NA	NA	NA	NA	NA	NA	NA	NA	NA	NA	NA	NA	NA	NA	NA
HSD20-02a-278-S2C011-0500-170412	278	KM15-18	11	500	0.2	0.02	4	2780201104	111515	10319	499.9	6.3754	26.768	6.4204	34.0679	84	34.065	82.4	2238.3	7.451	2284	2.44	33.63	58.51	NA	NA	NA	NA	NA	NA	NA	NA	NA	NA	NA	NA	NA	NA	NA	NA	NA	NA	NA	NA	NA	NA	NA	NA	NA
HSD00-20a-279-S2C004-0005-170501	279	KOK15-16	4	5	NA	0.2	18	2790200418	120915	12755	6.4	25.9849	23.039	25.9863	35.0011	203.5	35.0008	203.3	1982.9	8.085	2307	0.06	0.02	1.04	2.14	0.319	9.5	2	58.6	0.07	0.03	0	1	1	1	4	3	10	0	3	57	5	68	6	2	8	0	0	35
HSD20-02a-279-S2C004-0005-170412	279	KOK15-16	4	5	0.2	0.02	18	2790200418	120915	12755	6.4	25.9849	23.039	25.9863	35.0011	203.5	35.0008	203.3	1982.9	8.085	2307	0.06	0.02	1.04	2.14	0.319	9.5	2	58.6	0.07	0.03	0	1	1	1	4	3	10	0	3	57	5	68	6	2	8	0	0	35
HSD00-20a-279-S2C004-0025-170501	279	KOK15-16	4	25	NA	0.2	16	2790200416	120915	12607	25.4	25.7061	23.131	25.7117	35.0085	205.4	35.0236	204.5	1982.7	8.086	2305	0.06	0.04	1.05	2.21	0.323	17	1.6	62.5	0.09	0.09	0	2	2	1	6	6	16	0	4	73	10	98	8	2	10	0	0	46
HSD20-02a-279-S2C004-0025-170412	279	KOK15-16	4	25	0.2	0.02	16	2790200416	120915	12607	25.4	25.7061	23.131	25.7117	35.0085	205.4	35.0236	204.5	1982.7	8.086	2305	0.06	0.04	1.05	2.21	0.323	17	1.6	62.5	0.09	0.09	0	2	2	1	6	6	16	0	4	73	10	98	8	2	10	0	0	46
HSD00-20a-279-S2C004-0045-170501	279	KOK15-16	4	45	NA	0.2	14	2790200414	120915	12445	45.1	25.6207	23.174	25.6306	35.03	207.1	35.0008	204.4	1984.7	8.088	2305	0.06	0.06	1.06	NA	NA	13.2	1.3	59.6	0.1	0.07	0	5	5	0	10	6	26	0	5	92	20	160	13	2	14	0	0	51
HSD20-02a-279-S2C004-0045-170412	279	KOK15-16	4	45	0.2	0.02	14	2790200414	120915	12445	45.1	25.6207	23.174	25.6306	35.03	207.1	35.0008	204.4	1984.7	8.088	2305	0.06	0.06	1.06	NA	NA	13.2	1.3	59.6	0.1	0.07	0	5	5	0	10	6	26	0	5	92	20	160	13	2	14	0	0	51
HSD00-20a-279-S2C004-0075-170501	279	KOK15-16	4	75	NA	0.2	12	2790200412	120915	12248	76.7	25.3698	23.39	25.3866	35.2136	204.9	35.2128	204.6	1995.7	8.082	2319	0.03	0.01	1	2.2	0.319	16.1	1.6	29.3	0.18	0.14	0	13	13	2	14	5	41	0	4	85	32	214	20	0	20	0	0	62
HSD20-02a-279-S2C004-0075-170412	279	KOK15-16	4	75	0.2	0.02	12	2790200412	120915	12248	76.7	25.3698	23.39	25.3866	35.2136	204.9	35.2128	204.6	1995.7	8.082	2319	0.03	0.01	1	2.2	0.319	16.1	1.6	29.3	0.18	0.14	0	13	13	2	14	5	41	0	4	85	32	214	20	0	20	0	0	62
HSD00-20a-279-S2C007-0100-170501	279	KOK15-16	7	100	NA	0.2	11	2790200711	120915	100225	100.2	23.9448	23.84	23.9659	35.2412	207.7	35.2402	208.1	2014.6	8.051	2330	0.07	0.04	1.32	1.45	0.263	14.5	27.5	66.4	NA	NA	NA	NA	NA	NA	NA	NA	NA	NA	NA	NA	NA	NA	NA	NA	NA	NA	NA	NA
HSD20-02a-279-S2C007-0100-170412	279	KOK15-16	7	100	0.2	0.02	11	2790200711	120915	100225	100.2	23.9448	23.84	23.9659	35.2412	207.7	35.2402	208.1	2014.6	8.051	2330	0.07	0.04	1.32	1.45	0.263	14.5	27.5	66.4	NA	NA	NA	NA	NA	NA	NA	NA	NA	NA	NA	NA	NA	NA	NA	NA	NA	NA	NA	NA
HSD00-20a-279-S2C007-0125-170501	279	KOK15-16	7	125	NA	0.2	8	2790200708	120915	95930	127.6	21.9519	24.462	21.9771	35.3041	207.7	35.3051	209.4	NA	NA	NA	0.09	0.28	1.54	1.17	0.205	8.8	358.3	84	0.11	0.25	0	28	28	0	33	4	34	0	3	18	108	152	20	0	20	0	0	64
HSD20-02a-279-S2C007-0125-170412	279	KOK15-16	7	125	0.2	0.02	8	2790200708	120915	95930	127.6	21.9519	24.462	21.9771	35.3041	207.7	35.3051	209.4	NA	NA	NA	0.09	0.28	1.54	1.17	0.205	8.8	358.3	84	0.11	0.25	0	28	28	0	33	4	34	0	3	18	108	152	20	0	20	0	0	64
HSD00-20a-279-S2C007-0150-170501	279	KOK15-16	7	150	NA	0.2	6	2790200706	120915	95741	148.1	20.4738	24.761	20.5017	35.164	201.2	35.1636	201.4	2051.7	7.978	2315	0.15	0.97	1.97	1.15	0.179	NA	932.2	136.7	0.07	0.22	NA	NA	NA	NA	NA	NA	NA	NA	NA	NA	NA	NA	NA	NA	NA	NA	NA	NA
HSD20-02a-279-S2C007-0150-170412	279	KOK15-16	7	150	0.2	0.02	6	2790200706	120915	95741	148.1	20.4738	24.761	20.5017	35.164	201.2	35.1636	201.4	2051.7	7.978	2315	0.15	0.97	1.97	1.15	0.179	NA	932.2	136.7	0.07	0.22	NA	NA	NA	NA	NA	NA	NA	NA	NA	NA	NA	NA	NA	NA	NA	NA	NA	NA
HSD00-20a-279-S2C007-0175-170501	279	KOK15-16	7	175	NA	0.2	4	2790200704	120915	95606	175.2	18.7459	25.068	18.7769	34.9772	202.4	34.9955	201.8	NA	NA	NA	0.2	2.16	2.79	NA	NA	NA	2095.5	204.1	0.02	0.07	0	1	1	0	7	1	7	0	0	1	11	18	2	0	2	0	0	8
HSD20-02a-279-S2C007-0175-170412	279	KOK15-16	7	175	0.2	0.02	4	2790200704	120915	95606	175.2	18.7459	25.068	18.7769	34.9772	202.4	34.9955	201.8	NA	NA	NA	0.2	2.16	2.79	NA	NA	NA	2095.5	204.1	0.02	0.07	0	1	1	0	7	1	7	0	0	1	11	18	2	0	2	0	0	8
HSD00-20a-279-S2C009-0200-170501	279	KOK15-16	9	200	NA	0.2	6	2790200906	120915	155153	200.3	17.6165	25.251	17.6504	34.8503	200	34.7948	200.8	2060.2	7.914	2287	0.31	3.63	3.79	NA	NA	4.4	NA	NA	NA	NA	NA	NA	NA	NA	NA	NA	NA	NA	NA	NA	NA	NA	NA	NA	NA	NA	NA	NA
HSD00-20a-279-S2C009-0225-170501	279	KOK15-16	9	225	NA	0.2	5	2790200905	120915	155057	224.3	16.1756	25.46	16.2114	34.6783	198.3	34.5166	198.3	NA	NA	NA	0.46	5.94	5.69	NA	NA	NA	NA	NA	NA	NA	NA	NA	NA	NA	NA	NA	NA	NA	NA	NA	NA	NA	NA	NA	NA	NA	NA	NA
HSD20-02a-279-S2C009-0225-170412	279	KOK15-16	9	225	0.2	0.02	5	2790200905	120915	155057	224.3	16.1756	25.46	16.2114	34.6783	198.3	34.5166	198.3	NA	NA	NA	0.46	5.94	5.69	NA	NA	NA	NA	NA	NA	NA	NA	NA	NA	NA	NA	NA	NA	NA	NA	NA	NA	NA	NA	NA	NA	NA	NA	NA
HSD00-20a-279-S2C009-0250-170501	279	KOK15-16	9	250	NA	0.2	4	2790200904	120915	154951	247.3	14.8203	25.626	14.8574	34.5001	NA	34.4241	NA	NA	NA	NA	NA	NA	NA	0.66	0.103	3.8	NA	NA	NA	NA	NA	NA	NA	NA	NA	NA	NA	NA	NA	NA	NA	NA	NA	NA	NA	NA	NA	NA
HSD20-02a-279-S2C009-0250-170412	279	KOK15-16	9	250	0.2	0.02	4	2790200904	120915	154951	247.3	14.8203	25.626	14.8574	34.5001	NA	34.4241	NA	NA	NA	NA	NA	NA	NA	0.66	0.103	3.8	NA	NA	NA	NA	NA	NA	NA	NA	NA	NA	NA	NA	NA	NA	NA	NA	NA	NA	NA	NA	NA	NA
HSD00-20a-279-S2C012-0500-170501	279	KOK15-16	12	500	NA	0.2	4	2790201204	121015	4137	501	6.7852	26.713	6.8318	34.0665	94.8	34.0505	94.5	2221.8	7.488	2282	2.31	32.16	55.25	NA	NA	NA	NA	NA	NA	NA	NA	NA	NA	NA	NA	NA	NA	NA	NA	NA	NA	NA	NA	NA	NA	NA	NA	NA
HSD20-02a-279-S2C012-0500-170412	279	KOK15-16	12	500	0.2	0.02	4	2790201204	121015	4137	501	6.7852	26.713	6.8318	34.0665	94.8	34.0505	94.5	2221.8	7.488	2282	2.31	32.16	55.25	NA	NA	NA	NA	NA	NA	NA	NA	NA	NA	NA	NA	NA	NA	NA	NA	NA	NA	NA	NA	NA	NA	NA	NA	NA
HSD00-20a-280-S2C004-0005-170508	280	KM16-01	4	5	NA	0.2	20	2800200420	11316	11650	5.3	25.0999	23.261	25.1011	34.9336	203.8	34.9335	206.2	NA	NA	NA	0.06	0.01	1.24	1.91	0.295	NA	NA	NA	0.1	0.07	NA	NA	NA	NA	NA	NA	NA	NA	NA	NA	NA	NA	NA	NA	NA	NA	NA	NA
HSD20-02a-280-S2C004-0005-170217	280	KM16-01	4	5	0.2	0.02	20	2800200420	11316	11650	5.3	25.0999	23.261	25.1011	34.9336	203.8	34.9335	206.2	NA	NA	NA	0.06	0.01	1.24	1.91	0.295	NA	NA	NA	0.1	0.07	NA	NA	NA	NA	NA	NA	NA	NA	NA	NA	NA	NA	NA	NA	NA	NA	NA	NA
HSD00-20a-280-S2C004-0025-170508	280	KM16-01	4	25	NA	0.2	16	2800200416	11316	11506	24.3	24.9722	23.3	24.9774	34.9343	205.7	34.9341	206.2	1983.3	8.08	2305	NA	NA	NA	2.04	0.304	12	1.8	65.4	0.12	0.09	0	2	2	1	6	5	16	0	4	79	9	96	8	2	10	0	0	34
HSD20-02a-280-S2C004-0025-170217	280	KM16-01	4	25	0.2	0.02	16	2800200416	11316	11506	24.3	24.9722	23.3	24.9774	34.9343	205.7	34.9341	206.2	1983.3	8.08	2305	NA	NA	NA	2.04	0.304	12	1.8	65.4	0.12	0.09	0	2	2	1	6	5	16	0	4	79	9	96	8	2	10	0	0	34
HSD00-20a-280-S2C004-0045-170508	280	KM16-01	4	45	NA	0.2	14	2800200414	11316	11345	44.9	24.9573	23.306	24.967	34.9362	204.3	34.937	206.2	1983.9	8.08	2307	NA	NA	NA	2.12	0.316	NA	2.1	66.4	0.12	0.1	0	4	4	0	6	7	18	0	4	77	12	117	12	4	15	0	0	45
HSD20-02a-280-S2C004-0045-170217	280	KM16-01	4	45	0.2	0.02	14	2800200414	11316	11345	44.9	24.9573	23.306	24.967	34.9362	204.3	34.937	206.2	1983.9	8.08	2307	NA	NA	NA	2.12	0.316	NA	2.1	66.4	0.12	0.1	0	4	4	0	6	7	18	0	4	77	12	117	12	4	15	0	0	45
HSD00-20a-280-S2C004-0075-170508	280	KM16-01	4	75	NA	0.2	12	2800200412	11316	11206	76	24.9156	23.376	24.932	35.0119	206.2	35.0323	205.9	1989	8.074	2306	0.04	0.04	1.22	1.86	0.302	15.1	2.6	65.4	0.22	0.2	9	8	17	2	14	8	38	0	5	71	29	207	19	4	23	0	0	62
HSD20-02a-280-S2C004-0075-170217	280	KM16-01	4	75	0.2	0.02	12	2800200412	11316	11206	76	24.9156	23.376	24.932	35.0119	206.2	35.0323	205.9	1989	8.074	2306	0.04	0.04	1.22	1.86	0.302	15.1	2.6	65.4	0.22	0.2	9	8	17	2	14	8	38	0	5	71	29	207	19	4	23	0	0	62
HSD00-20a-280-S2C007-0100-170508	280	KM16-01	7	100	NA	0.2	10	2800200710	11316	102512	98.4	24.2814	23.671	24.3023	35.1496	205.9	35.1573	206.2	NA	NA	NA	0.08	0.04	1.34	NA	NA	14.2	20.3	68.4	0.22	0.26	8	6	14	1	13	5	36	0	4	71	49	216	23	0	23	0	0	70
HSD20-02a-280-S2C007-0100-170217	280	KM16-01	7	100	0.2	0.02	10	2800200710	11316	102512	98.4	24.2814	23.671	24.3023	35.1496	205.9	35.1573	206.2	NA	NA	NA	0.08	0.04	1.34	NA	NA	14.2	20.3	68.4	0.22	0.26	8	6	14	1	13	5	36	0	4	71	49	216	23	0	23	0	0	70
HSD00-20a-280-S2C007-0125-170508	280	KM16-01	7	125	NA	0.2	8	2800200708	11316	102325	124.2	22.6893	24.2	22.7145	35.2334	204.2	35.2205	204.1	NA	NA	NA	NA	NA	NA	NA	NA	9.1	354.3	129.9	0.12	0.33	10	8	18	0	34	4	35	0	3	18	107	143	16	1	18	0	0	56
HSD20-02a-280-S2C007-0125-170217	280	KM16-01	7	125	0.2	0.02	8	2800200708	11316	102325	124.2	22.6893	24.2	22.7145	35.2334	204.2	35.2205	204.1	NA	NA	NA	NA	NA	NA	NA	NA	9.1	354.3	129.9	0.12	0.33	10	8	18	0	34	4	35	0	3	18	107	143	16	1	18	0	0	56
HSD00-20a-280-S2C007-0150-170508	280	KM16-01	7	150	NA	0.2	6	2800200706	11316	102134	149.3	20.6727	24.688	20.701	35.1389	194.9	35.148	195.3	2054.8	7.974	2315	NA	NA	NA	NA	NA	NA	1501.4	187.5	0.05	0.15	4	3	7	0	17	2	19	0	1	4	39	59	7	1	8	0	0	29
HSD20-02a-280-S2C007-0150-170217	280	KM16-01	7	150	0.2	0.02	6	2800200706	11316	102134	149.3	20.6727	24.688	20.701	35.1389	194.9	35.148	195.3	2054.8	7.974	2315	NA	NA	NA	NA	NA	NA	1501.4	187.5	0.05	0.15	4	3	7	0	17	2	19	0	1	4	39	59	7	1	8	0	0	29
HSD00-20a-280-S2C007-0175-170508	280	KM16-01	7	175	NA	0.2	4	2800200704	11316	101946	174.8	19.2819	24.967	19.3134	35.0234	194.3	35.0262	192.1	NA	NA	NA	0.26	2.74	2.91	0.67	0.115	3.5	2143.7	210	0.02	0.06	0	1	1	0	5	1	6	0	1	1	7	16	1	0	1	0	0	10
HSD20-02a-280-S2C007-0175-170217	280	KM16-01	7	175	0.2	0.02	4	2800200704	11316	101946	174.8	19.2819	24.967	19.3134	35.0234	194.3	35.0262	192.1	NA	NA	NA	0.26	2.74	2.91	0.67	0.115	3.5	2143.7	210	0.02	0.06	0	1	1	0	5	1	6	0	1	1	7	16	1	0	1	0	0	10
HSD00-20a-280-S2C009-0200-170508	280	KM16-01	9	200	NA	0.2	6	2800200906	11316	154802	200.4	19.6468	24.902	19.6835	35.0624	195.4	35.0709	195.7	NA	NA	NA	0.26	2.74	2.91	NA	NA	5	2143.7	210	0.02	0.06	NA	NA	NA	NA	NA	NA	NA	NA	NA	NA	NA	NA	NA	NA	NA	NA	NA	NA
HSD20-02a-280-S2C009-0200-170217	280	KM16-01	9	200	0.2	0.02	6	2800200906	11316	154802	200.4	19.6468	24.902	19.6835	35.0624	195.4	35.0709	195.7	NA	NA	NA	0.26	2.74	2.91	NA	NA	5	2143.7	210	0.02	0.06	NA	NA	NA	NA	NA	NA	NA	NA	NA	NA	NA	NA	NA	NA	NA	NA	NA	NA
HSD00-20a-280-S2C009-0225-170508	280	KM16-01	9	225	NA	0.2	5	2800200905	11316	154652	225	17.8896	25.162	17.9281	34.8205	NA	34.7594	NA	NA	NA	NA	NA	NA	NA	NA	NA	3.8	NA	NA	NA	NA	NA	NA	NA	NA	NA	NA	NA	NA	NA	NA	NA	NA	NA	NA	NA	NA	NA	NA
HSD20-02a-280-S2C009-0225-170217	280	KM16-01	9	225	0.2	0.02	5	2800200905	11316	154652	225	17.8896	25.162	17.9281	34.8205	NA	34.7594	NA	NA	NA	NA	NA	NA	NA	NA	NA	3.8	NA	NA	NA	NA	NA	NA	NA	NA	NA	NA	NA	NA	NA	NA	NA	NA	NA	NA	NA	NA	NA	NA
HSD00-20a-280-S2C009-0250-170508	280	KM16-01	9	250	NA	0.2	4	2800200904	11316	154549	249.1	15.3339	25.529	15.3721	34.521	193.5	34.4636	192	NA	NA	NA	0.56	7.22	6.42	0.41	0.073	NA	NA	NA	NA	NA	NA	NA	NA	NA	NA	NA	NA	NA	NA	NA	NA	NA	NA	NA	NA	NA	NA	NA
HSD20-02a-280-S2C009-0250-170217	280	KM16-01	9	250	0.2	0.02	4	2800200904	11316	154549	249.1	15.3339	25.529	15.3721	34.521	193.5	34.4636	192	NA	NA	NA	0.56	7.22	6.42	0.41	0.073	NA	NA	NA	NA	NA	NA	NA	NA	NA	NA	NA	NA	NA	NA	NA	NA	NA	NA	NA	NA	NA	NA	NA
HSD00-20a-280-S2C012-0500-170508	280	KM16-01	12	500	NA	0.2	4	2800201204	11416	4040	499.2	6.7433	26.794	6.7897	34.1631	81.2	34.1058	82.6	2244	7.446	2289	2.4	33.16	55.67	NA	NA	NA	NA	NA	NA	NA	NA	NA	NA	NA	NA	NA	NA	NA	NA	NA	NA	NA	NA	NA	NA	NA	NA	NA
HSD20-02a-280-S2C012-0500-170217	280	KM16-01	12	500	0.2	0.02	4	2800201204	11416	4040	499.2	6.7433	26.794	6.7897	34.1631	81.2	34.1058	82.6	2244	7.446	2289	2.4	33.16	55.67	NA	NA	NA	NA	NA	NA	NA	NA	NA	NA	NA	NA	NA	NA	NA	NA	NA	NA	NA	NA	NA	NA	NA	NA	NA
HSD00-20a-281-S2C004-0005-170417	281	KM16-02	4	5	NA	0.2	18	2810200418	21016	12710	5.5	24.6507	23.468	24.6518	35.0274	208.7	35.0185	208.6	1990.9	8.076	2310	0.06	0.03	1.22	1.93	0.267	12.3	3	80.1	0.08	0.06	0	2	2	2	4	5	10	0	5	50	0	66	4	2	6	0	0	28
HSD20-02a-281-S2C004-0005-170217	281	KM16-02	4	5	0.2	0.02	18	2810200418	21016	12710	5.5	24.6507	23.468	24.6518	35.0274	208.7	35.0185	208.6	1990.9	8.076	2310	0.06	0.03	1.22	1.93	0.267	12.3	3	80.1	0.08	0.06	0	2	2	2	4	5	10	0	5	50	0	66	4	2	6	0	0	28
HSD00-20a-281-S2C004-0025-170417	281	KM16-02	4	25	NA	0.2	16	2810200416	21016	12529	24.8	24.5397	23.502	24.545	35.028	211.6	35.015	207.8	1990.5	8.076	2310	NA	NA	NA	2.03	0.286	NA	4.7	79.1	0.12	0.08	NA	NA	NA	NA	NA	NA	NA	NA	NA	NA	NA	NA	NA	NA	NA	NA	NA	NA
HSD20-02a-281-S2C004-0025-170217	281	KM16-02	4	25	0.2	0.02	16	2810200416	21016	12529	24.8	24.5397	23.502	24.545	35.028	211.6	35.015	207.8	1990.5	8.076	2310	NA	NA	NA	2.03	0.286	NA	4.7	79.1	0.12	0.08	NA	NA	NA	NA	NA	NA	NA	NA	NA	NA	NA	NA	NA	NA	NA	NA	NA	NA
HSD00-20a-281-S2C004-0045-170417	281	KM16-02	4	45	NA	0.2	14	2810200414	21016	12405	45.4	24.3851	23.622	24.3948	35.1258	NA	35.126	NA	NA	NA	NA	NA	NA	NA	3.67	0.325	NA	NA	NA	0.17	0.2	0	6	6	3	10	7	24	0	4	64	15	133	11	3	14	0	0	56
HSD20-02a-281-S2C004-0045-170217	281	KM16-02	4	45	0.2	0.02	14	2810200414	21016	12405	45.4	24.3851	23.622	24.3948	35.1258	NA	35.126	NA	NA	NA	NA	NA	NA	NA	3.67	0.325	NA	NA	NA	0.17	0.2	0	6	6	3	10	7	24	0	4	64	15	133	11	3	14	0	0	56
HSD00-20a-281-S2C004-0075-170417	281	KM16-02	4	75	NA	0.2	12	2810200412	21016	12219	73.8	23.8252	23.875	23.8407	35.2406	211.1	35.2426	210.6	2005	8.069	2321	NA	NA	NA	1.88	0.286	14.2	3.6	43.9	0.18	0.14	3	8	11	3	19	6	35	0	4	57	47	174	16	3	19	5	0	75
HSD20-02a-281-S2C004-0075-170217	281	KM16-02	4	75	0.2	0.02	12	2810200412	21016	12219	73.8	23.8252	23.875	23.8407	35.2406	211.1	35.2426	210.6	2005	8.069	2321	NA	NA	NA	1.88	0.286	14.2	3.6	43.9	0.18	0.14	3	8	11	3	19	6	35	0	4	57	47	174	16	3	19	5	0	75
HSD00-20a-281-S2C007-0100-170417	281	KM16-02	7	100	NA	0.2	10	2810200710	21016	100934	100.8	23.1251	24.136	23.1458	35.3147	212	35.3155	211.6	NA	NA	NA	0.04	0.07	1.75	1.99	0.275	12.9	3	43.9	0.25	0.46	12	17	29	3	49	11	71	0	6	54	103	310	26	0	26	14	0	239
HSD20-02a-281-S2C007-0100-170217	281	KM16-02	7	100	0.2	0.02	10	2810200710	21016	100934	100.8	23.1251	24.136	23.1458	35.3147	212	35.3155	211.6	NA	NA	NA	0.04	0.07	1.75	1.99	0.275	12.9	3	43.9	0.25	0.46	12	17	29	3	49	11	71	0	6	54	103	310	26	0	26	14	0	239
HSD00-20a-281-S2C007-0125-170417	281	KM16-02	7	125	NA	0.2	8	2810200708	21016	100718	126.1	21.633	24.506	21.6577	35.2447	205.9	35.2501	206.4	NA	NA	NA	0.1	0.41	1.91	3.39	0.373	12.3	NA	NA	0.11	0.14	3	4	7	1	15	2	26	0	2	16	33	106	8	2	10	5	0	38
HSD20-02a-281-S2C007-0125-170217	281	KM16-02	7	125	0.2	0.02	8	2810200708	21016	100718	126.1	21.633	24.506	21.6577	35.2447	205.9	35.2501	206.4	NA	NA	NA	0.1	0.41	1.91	3.39	0.373	12.3	NA	NA	0.11	0.14	3	4	7	1	15	2	26	0	2	16	33	106	8	2	10	5	0	38
HSD00-20a-281-S2C007-0150-170417	281	KM16-02	7	150	NA	0.2	6	2810200706	21016	100503	151	20.0057	24.835	20.0337	35.098	200	35.1134	200.7	NA	NA	NA	NA	NA	NA	1	0.142	4.4	1312.6	167	0.02	0.05	2	3	5	0	17	2	19	0	1	6	45	67	8	0	8	4	0	26
HSD20-02a-281-S2C007-0150-170217	281	KM16-02	7	150	0.2	0.02	6	2810200706	21016	100503	151	20.0057	24.835	20.0337	35.098	200	35.1134	200.7	NA	NA	NA	NA	NA	NA	1	0.142	4.4	1312.6	167	0.02	0.05	2	3	5	0	17	2	19	0	1	6	45	67	8	0	8	4	0	26
HSD00-20a-281-S2C007-0175-170417	281	KM16-02	7	175	NA	0.2	4	2810200704	21016	100233	174.7	18.6915	25.059	18.7223	34.9476	199.3	34.9482	200.1	2057.5	7.936	2295	0.24	2.4	3.07	NA	NA	NA	NA	NA	NA	NA	NA	NA	NA	NA	NA	NA	NA	NA	NA	NA	NA	NA	NA	NA	NA	NA	NA	NA
HSD20-02a-281-S2C007-0175-170217	281	KM16-02	7	175	0.2	0.02	4	2810200704	21016	100233	174.7	18.6915	25.059	18.7223	34.9476	199.3	34.9482	200.1	2057.5	7.936	2295	0.24	2.4	3.07	NA	NA	NA	NA	NA	NA	NA	NA	NA	NA	NA	NA	NA	NA	NA	NA	NA	NA	NA	NA	NA	NA	NA	NA	NA
HSD00-20a-281-S2C009-0200-170417	281	KM16-02	9	200	NA	0.2	6	2810200906	21016	155242	200.1	18.6128	25.071	18.648	34.9373	199.3	34.9386	200.1	2057.5	7.936	2295	0.24	2.4	3.07	NA	NA	18.9	NA	NA	NA	NA	NA	NA	NA	NA	NA	NA	NA	NA	NA	NA	NA	NA	NA	NA	NA	NA	NA	NA
HSD20-02a-281-S2C009-0200-170217	281	KM16-02	9	200	0.2	0.02	6	2810200906	21016	155242	200.1	18.6128	25.071	18.648	34.9373	199.3	34.9386	200.1	2057.5	7.936	2295	0.24	2.4	3.07	NA	NA	18.9	NA	NA	NA	NA	NA	NA	NA	NA	NA	NA	NA	NA	NA	NA	NA	NA	NA	NA	NA	NA	NA	NA
HSD00-20a-281-S2C009-0225-170417	281	KM16-02	9	225	NA	0.2	5	2810200905	21016	155033	225.2	17.209	25.286	17.2465	34.7675	NA	NA	NA	NA	NA	NA	NA	NA	NA	NA	NA	NA	NA	NA	NA	NA	NA	NA	NA	NA	NA	NA	NA	NA	NA	NA	NA	NA	NA	NA	NA	NA	NA	NA
HSD20-02a-281-S2C009-0225-170217	281	KM16-02	9	225	0.2	0.02	5	2810200905	21016	155033	225.2	17.209	25.286	17.2465	34.7675	NA	NA	NA	NA	NA	NA	NA	NA	NA	NA	NA	NA	NA	NA	NA	NA	NA	NA	NA	NA	NA	NA	NA	NA	NA	NA	NA	NA	NA	NA	NA	NA	NA	NA
HSD00-20a-281-S2C009-0250-170417	281	KM16-02	9	250	NA	0.2	4	2810200904	21016	154812	250.2	14.9995	25.565	15.0373	34.4724	NA	34.4284	200.1	2069.9	7.862	2268	0.52	6.72	6.32	1.02	0.112	3.8	NA	NA	NA	NA	NA	NA	NA	NA	NA	NA	NA	NA	NA	NA	NA	NA	NA	NA	NA	NA	NA	NA
HSD20-02a-281-S2C009-0250-170217	281	KM16-02	9	250	0.2	0.02	4	2810200904	21016	154812	250.2	14.9995	25.565	15.0373	34.4724	NA	34.4284	200.1	2069.9	7.862	2268	0.52	6.72	6.32	1.02	0.112	3.8	NA	NA	NA	NA	NA	NA	NA	NA	NA	NA	NA	NA	NA	NA	NA	NA	NA	NA	NA	NA	NA	NA
HSD00-20a-281-S2C012-0500-170417	281	KM16-02	12	500	NA	0.2	4	2810201204	21116	3925	501.9	7.1491	26.709	7.1972	34.1249	77.4	34.174	73.4	2241.7	7.447	2294	2.4	32.24	51.45	NA	NA	NA	NA	NA	NA	NA	NA	NA	NA	NA	NA	NA	NA	NA	NA	NA	NA	NA	NA	NA	NA	NA	NA	NA
HSD20-02a-281-S2C012-0500-170217	281	KM16-02	12	500	0.2	0.02	4	2810201204	21116	3925	501.9	7.1491	26.709	7.1972	34.1249	77.4	34.174	73.4	2241.7	7.447	2294	2.4	32.24	51.45	NA	NA	NA	NA	NA	NA	NA	NA	NA	NA	NA	NA	NA	NA	NA	NA	NA	NA	NA	NA	NA	NA	NA	NA	NA
HSD00-20a-282-S2C004-0005-170504	282	KM16-03	4	5	NA	0.2	23	2820200423	30916	13747	5.9	24.4177	23.569	24.4189	35.0688	210.7	35.0762	212	1995.7	8.075	2314	0.07	0.01	1.14	2.17	0.321	14.2	4.2	70.3	0.08	0.05	0	2	2	4	12	6	15	0	5	63	16	121	11	2	13	0	0	43
HSD20-02a-282-S2C004-0005-170410	282	KM16-03	4	5	0.2	0.02	23	2820200423	30916	13747	5.9	24.4177	23.569	24.4189	35.0688	210.7	35.0762	212	1995.7	8.075	2314	0.07	0.01	1.14	2.17	0.321	14.2	4.2	70.3	0.08	0.05	0	2	2	4	12	6	15	0	5	63	16	121	11	2	13	0	0	43
HSD00-20a-282-S2C004-0025-170504	282	KM16-03	4	25	NA	0.2	20	2820200420	30916	13517	25.1	24.4205	23.568	24.4258	35.0683	210.1	35.0671	NA	1995.8	8.074	2316	NA	NA	NA	2.11	0.314	13.6	6.4	72.3	0.08	0.05	0	0	0	2	15	8	22	0	5	74	24	164	14	3	17	2	0	67
HSD20-02a-282-S2C004-0025-170410	282	KM16-03	4	25	0.2	0.02	20	2820200420	30916	13517	25.1	24.4205	23.568	24.4258	35.0683	210.1	35.0671	NA	1995.8	8.074	2316	NA	NA	NA	2.11	0.314	13.6	6.4	72.3	0.08	0.05	0	0	0	2	15	8	22	0	5	74	24	164	14	3	17	2	0	67
HSD00-20a-282-S2C004-0045-170504	282	KM16-03	4	45	NA	0.2	17	2820200417	30916	13327	48.4	24.4043	23.569	24.4146	35.0641	NA	35.064	NA	NA	NA	NA	NA	NA	NA	2.17	0.323	NA	NA	NA	0.16	0.14	0	0	0	4	14	8	21	0	6	62	22	138	12	3	14	0	0	56
HSD20-02a-282-S2C004-0045-170410	282	KM16-03	4	45	0.2	0.02	17	2820200417	30916	13327	48.4	24.4043	23.569	24.4146	35.0641	NA	35.064	NA	NA	NA	NA	NA	NA	NA	2.17	0.323	NA	NA	NA	0.16	0.14	0	0	0	4	14	8	21	0	6	62	22	138	12	3	14	0	0	56
HSD00-20a-282-S2C004-0075-170504	282	KM16-03	4	75	NA	0.2	14	2820200414	30916	13107	75.6	24.4108	23.568	24.4269	35.0647	210.6	35.0655	NA	1996.4	8.073	2315	NA	NA	NA	2.04	0.307	13.2	4.9	73.2	0.15	0.14	0	2	2	0	16	8	22	0	7	66	23	145	14	3	17	0	0	58
HSD20-02a-282-S2C004-0075-170410	282	KM16-03	4	75	0.2	0.02	14	2820200414	30916	13107	75.6	24.4108	23.568	24.4269	35.0647	210.6	35.0655	NA	1996.4	8.073	2315	NA	NA	NA	2.04	0.307	13.2	4.9	73.2	0.15	0.14	0	2	2	0	16	8	22	0	7	66	23	145	14	3	17	0	0	58
HSD00-20a-282-S2C014-0100-170504	282	KM16-03	14	100	NA	0.2	10	2820201410	31016	115659	99.2	24.2749	23.612	24.2959	35.0688	209.3	35.0957	212.8	1996.9	8.073	2313	NA	NA	NA	1.86	0.3	12.3	4.3	74.2	0.16	0.28	3	3	6	0	24	7	31	0	4	60	51	198	20	2	22	5	0	73
HSD20-02a-282-S2C014-0100-170410	282	KM16-03	14	100	0.2	0.02	10	2820201410	31016	115659	99.2	24.2749	23.612	24.2959	35.0688	209.3	35.0957	212.8	1996.9	8.073	2313	NA	NA	NA	1.86	0.3	12.3	4.3	74.2	0.16	0.28	3	3	6	0	24	7	31	0	4	60	51	198	20	2	22	5	0	73
HSD00-20a-282-S2C014-0125-170504	282	KM16-03	14	125	NA	0.2	8	2820201408	31016	115454	124.2	22.6317	24.235	22.6568	35.2585	201.2	35.2617	201.4	NA	NA	NA	0.13	0.59	1.47	1.43	0.24	NA	NA	NA	0.14	0.34	5	2	7	0	53	4	38	0	3	22	120	180	24	0	24	14	0	88
HSD20-02a-282-S2C014-0125-170410	282	KM16-03	14	125	0.2	0.02	8	2820201408	31016	115454	124.2	22.6317	24.235	22.6568	35.2585	201.2	35.2617	201.4	NA	NA	NA	0.13	0.59	1.47	1.43	0.24	NA	NA	NA	0.14	0.34	5	2	7	0	53	4	38	0	3	22	120	180	24	0	24	14	0	88
HSD00-20a-282-S2C014-0150-170504	282	KM16-03	14	150	NA	0.2	6	2820201406	31016	115305	148.7	20.8223	24.682	20.8506	35.1833	NA	35.1819	NA	NA	NA	NA	NA	NA	NA	NA	NA	NA	NA	NA	0.04	0.1	2	2	4	0	11	1	15	0	1	2	25	41	4	0	4	2	0	21
HSD20-02a-282-S2C014-0150-170410	282	KM16-03	14	150	0.2	0.02	6	2820201406	31016	115305	148.7	20.8223	24.682	20.8506	35.1833	NA	35.1819	NA	NA	NA	NA	NA	NA	NA	NA	NA	NA	NA	NA	0.04	0.1	2	2	4	0	11	1	15	0	1	2	25	41	4	0	4	2	0	21
HSD00-20a-282-S2C014-0175-170504	282	KM16-03	14	175	NA	0.2	4	2820201404	31016	115139	174.9	19.1565	24.974	19.1879	34.9913	199.7	34.9945	200.3	NA	NA	NA	0.23	2.27	2.71	NA	NA	10.4	NA	NA	0.01	0.03	0	0	0	0	4	0	6	0	0	1	4	17	1	1	2	0	0	11
HSD20-02a-282-S2C014-0175-170410	282	KM16-03	14	175	0.2	0.02	4	2820201404	31016	115139	174.9	19.1565	24.974	19.1879	34.9913	199.7	34.9945	200.3	NA	NA	NA	0.23	2.27	2.71	NA	NA	10.4	NA	NA	0.01	0.03	0	0	0	0	4	0	6	0	0	1	4	17	1	1	2	0	0	11
HSD00-20a-282-S2C006-0200-170504	282	KM16-03	10	200	NA	0.2	6	2820201006	30916	234727	200.6	17.7685	25.183	17.8026	34.8098	NA	NA	NA	NA	NA	NA	NA	NA	NA	NA	NA	NA	NA	NA	NA	NA	NA	NA	NA	NA	NA	NA	NA	NA	NA	NA	NA	NA	NA	NA	NA	NA	NA	NA
HSD20-02a-282-S2C006-0200-170410	282	KM16-03	10	200	0.2	0.02	6	2820201006	30916	234727	200.6	17.7685	25.183	17.8026	34.8098	NA	NA	NA	NA	NA	NA	NA	NA	NA	NA	NA	NA	NA	NA	NA	NA	NA	NA	NA	NA	NA	NA	NA	NA	NA	NA	NA	NA	NA	NA	NA	NA	NA	NA
HSD00-20a-282-S2C006-0225-170504	282	KM16-03	10	225	NA	0.2	5	2820201005	30916	234528	227.3	15.981	25.439	16.0169	34.593	NA	34.5967	201	2066.7	7.888	NA	0.42	5.26	NA	1.01	0.124	7.3	NA	NA	NA	NA	NA	NA	NA	NA	NA	NA	NA	NA	NA	NA	NA	NA	NA	NA	NA	NA	NA	NA
HSD20-02a-282-S2C006-0225-170410	282	KM16-03	10	225	0.2	0.02	5	2820201005	30916	234528	227.3	15.981	25.439	16.0169	34.593	NA	34.5967	201	2066.7	7.888	NA	0.42	5.26	NA	1.01	0.124	7.3	NA	NA	NA	NA	NA	NA	NA	NA	NA	NA	NA	NA	NA	NA	NA	NA	NA	NA	NA	NA	NA	NA
HSD00-20a-282-S2C006-0250-170504	282	KM16-03	10	250	NA	0.2	4	2820201004	30916	234358	250.3	13.676	25.727	13.7115	34.3171	NA	NA	NA	NA	NA	NA	NA	NA	NA	NA	NA	NA	NA	NA	NA	NA	NA	NA	NA	NA	NA	NA	NA	NA	NA	NA	NA	NA	NA	NA	NA	NA	NA	NA
HSD20-02a-282-S2C006-0250-170410	282	KM16-03	10	250	0.2	0.02	4	2820201004	30916	234358	250.3	13.676	25.727	13.7115	34.3171	NA	NA	NA	NA	NA	NA	NA	NA	NA	NA	NA	NA	NA	NA	NA	NA	NA	NA	NA	NA	NA	NA	NA	NA	NA	NA	NA	NA	NA	NA	NA	NA	NA	NA
HSD00-20a-282-S2C012-0500-170504	282	KM16-03	12	500	NA	0.2	5	2820201205	31016	54904	501.4	7.0665	26.706	7.1142	34.1064	85.4	34.1172	84.5	2255.7	7.418	2289	2.32	31.69	49.26	NA	NA	NA	NA	NA	NA	NA	NA	NA	NA	NA	NA	NA	NA	NA	NA	NA	NA	NA	NA	NA	NA	NA	NA	NA
HSD20-02a-282-S2C012-0500-170410	282	KM16-03	12	500	0.2	0.02	5	2820201205	31016	54904	501.4	7.0665	26.706	7.1142	34.1064	85.4	34.1172	84.5	2255.7	7.418	2289	2.32	31.69	49.26	NA	NA	NA	NA	NA	NA	NA	NA	NA	NA	NA	NA	NA	NA	NA	NA	NA	NA	NA	NA	NA	NA	NA	NA	NA
HSD00-20a-283-S2C004-0005-170428	283	KOK16-04	4	5	NA	0.2	21	2830200421	41516	12500	4.8	24.4754	23.354	24.4764	34.8078	211.9	34.822	211.6	1986.7	8.067	2299	0.08	0.01	1.2	1.98	0.285	12.6	1.3	106.5	0.07	0.06	0	1	1	1	4	4	10	0	5	60	4	73	5	1	6	0	0	31
HSD20-02a-283-S2C004-0005-170410	283	KOK16-04	4	5	0.2	0.02	21	2830200421	41516	12500	4.8	24.4754	23.354	24.4764	34.8078	211.9	34.822	211.6	1986.7	8.067	2299	0.08	0.01	1.2	1.98	0.285	12.6	1.3	106.5	0.07	0.06	0	1	1	1	4	4	10	0	5	60	4	73	5	1	6	0	0	31
HSD00-20a-283-S2C004-0025-170428	283	KOK16-04	4	25	NA	0.2	19	2830200419	41516	12336	25.6	24.3944	23.376	24.3998	34.8048	212.3	34.8226	212.3	1986.6	8.066	2301	NA	NA	NA	1.83	0.276	10.4	1.3	108.4	0.06	0.05	NA	NA	NA	NA	NA	NA	NA	NA	NA	NA	NA	NA	NA	NA	NA	NA	NA	NA
HSD20-02a-283-S2C004-0025-170410	283	KOK16-04	4	25	0.2	0.02	19	2830200419	41516	12336	25.6	24.3944	23.376	24.3998	34.8048	212.3	34.8226	212.3	1986.6	8.066	2301	NA	NA	NA	1.83	0.276	10.4	1.3	108.4	0.06	0.05	NA	NA	NA	NA	NA	NA	NA	NA	NA	NA	NA	NA	NA	NA	NA	NA	NA	NA
HSD00-20a-283-S2C004-0045-170428	283	KOK16-04	4	45	NA	0.2	17	2830200417	41516	12203	46.4	24.359	23.387	24.3688	34.805	NA	34.8039	NA	NA	NA	NA	NA	NA	NA	2.43	0.375	NA	NA	NA	0.06	0.06	NA	NA	NA	NA	NA	NA	NA	NA	NA	NA	NA	NA	NA	NA	NA	NA	NA	NA
HSD20-02a-283-S2C004-0045-170410	283	KOK16-04	4	45	0.2	0.02	17	2830200417	41516	12203	46.4	24.359	23.387	24.3688	34.805	NA	34.8039	NA	NA	NA	NA	NA	NA	NA	2.43	0.375	NA	NA	NA	0.06	0.06	NA	NA	NA	NA	NA	NA	NA	NA	NA	NA	NA	NA	NA	NA	NA	NA	NA	NA
HSD00-20a-283-S2C004-0075-170428	283	KOK16-04	4	75	NA	0.2	14	2830200414	41516	11939	75.5	24.3578	23.457	24.3738	34.8971	212.4	34.9329	211.6	1992.3	8.068	2300	NA	NA	NA	1.97	0.285	NA	1.8	87.9	0.08	0.07	0	6	6	3	7	6	23	0	4	66	9	122	9	3	12	0	0	56
HSD20-02a-283-S2C004-0075-170410	283	KOK16-04	4	75	0.2	0.02	14	2830200414	41516	11939	75.5	24.3578	23.457	24.3738	34.8971	212.4	34.9329	211.6	1992.3	8.068	2300	NA	NA	NA	1.97	0.285	NA	1.8	87.9	0.08	0.07	0	6	6	3	7	6	23	0	4	66	9	122	9	3	12	0	0	56
HSD00-20a-283-S2C007-0100-170428	283	KOK16-04	7	100	NA	0.2	10	2830200710	41516	102047	99	24.1969	23.623	24.2179	35.0528	211	35.0539	211.4	1992.3	8.068	2300	NA	NA	NA	1.89	0.276	10.4	1.8	85	0.1	0.09	NA	NA	NA	NA	NA	NA	NA	NA	NA	NA	NA	NA	NA	NA	NA	NA	NA	NA
HSD20-02a-283-S2C007-0100-170410	283	KOK16-04	7	100	0.2	0.02	10	2830200710	41516	102047	99	24.1969	23.623	24.2179	35.0528	211	35.0539	211.4	1992.3	8.068	2300	NA	NA	NA	1.89	0.276	10.4	1.8	85	0.1	0.09	NA	NA	NA	NA	NA	NA	NA	NA	NA	NA	NA	NA	NA	NA	NA	NA	NA	NA
HSD00-20a-283-S2C007-0125-170428	283	KOK16-04	7	125	NA	0.2	8	2830200708	41516	101837	130.6	23.3874	23.969	23.4144	35.1945	208.1	35.19	209.4	NA	NA	NA	0.06	0.01	1.29	NA	NA	10.7	5	63.5	0.21	0.48	10	5	15	0	48	4	46	0	2	40	125	234	23	2	25	21	0	111
HSD20-02a-283-S2C007-0125-170410	283	KOK16-04	7	125	0.2	0.02	8	2830200708	41516	101837	130.6	23.3874	23.969	23.4144	35.1945	208.1	35.19	209.4	NA	NA	NA	0.06	0.01	1.29	NA	NA	10.7	5	63.5	0.21	0.48	10	5	15	0	48	4	46	0	2	40	125	234	23	2	25	21	0	111
HSD00-20a-283-S2C007-0150-170428	283	KOK16-04	7	150	NA	0.2	6	2830200706	41516	101620	150.2	22.81	24.161	22.8405	35.2277	205.9	35.229	207.4	2025.3	8.036	2315	0.06	0.05	1.28	1.55	0.246	7.6	147.4	79.1	0.15	0.39	10	3	13	0	55	4	40	0	3	28	147	209	26	0	26	19	0	103
HSD00-20a-283-S2C007-0175-170428	283	KOK16-04	7	175	NA	0.2	4	2830200704	41516	101449	172.7	21.9708	24.337	22.005	35.146	198.2	35.1467	199.4	NA	NA	NA	0.15	0.88	1.79	0.99	0.167	NA	699.5	NA	0.08	0.27	NA	NA	NA	NA	NA	NA	NA	NA	NA	NA	NA	NA	NA	NA	NA	NA	NA	NA
HSD20-02a-283-S2C007-0175-170410	283	KOK16-04	7	175	0.2	0.02	4	2830200704	41516	101449	172.7	21.9708	24.337	22.005	35.146	198.2	35.1467	199.4	NA	NA	NA	0.15	0.88	1.79	0.99	0.167	NA	699.5	NA	0.08	0.27	NA	NA	NA	NA	NA	NA	NA	NA	NA	NA	NA	NA	NA	NA	NA	NA	NA	NA
HSD00-20a-283-S2C009-0200-170428	283	KOK16-04	9	200	NA	0.2	6	2830200906	41516	154648	200.5	19.6724	24.848	19.7091	35	196.2	35.0378	196	2062.5	7.943	NA	0.21	2.09	2.78	0.89	0.116	19.9	NA	NA	NA	NA	NA	NA	NA	NA	NA	NA	NA	NA	NA	NA	NA	NA	NA	NA	NA	NA	NA	NA
HSD20-02a-283-S2C009-0200-170410	283	KOK16-04	9	200	0.2	0.02	6	2830200906	41516	154648	200.5	19.6724	24.848	19.7091	35	196.2	35.0378	196	2062.5	7.943	NA	0.21	2.09	2.78	0.89	0.116	19.9	NA	NA	NA	NA	NA	NA	NA	NA	NA	NA	NA	NA	NA	NA	NA	NA	NA	NA	NA	NA	NA	NA
HSD00-20a-283-S2C009-0225-170428	283	KOK16-04	9	225	NA	0.2	5	2830200905	41516	154533	224	17.9394	25.169	17.9778	34.8463	NA	NA	NA	NA	NA	NA	NA	NA	NA	NA	NA	NA	NA	NA	NA	NA	NA	NA	NA	NA	NA	NA	NA	NA	NA	NA	NA	NA	NA	NA	NA	NA	NA	NA
HSD20-02a-283-S2C009-0225-170410	283	KOK16-04	9	225	0.2	0.02	5	2830200905	41516	154533	224	17.9394	25.169	17.9778	34.8463	NA	NA	NA	NA	NA	NA	NA	NA	NA	NA	NA	NA	NA	NA	NA	NA	NA	NA	NA	NA	NA	NA	NA	NA	NA	NA	NA	NA	NA	NA	NA	NA	NA	NA
HSD00-20a-283-S2C009-0250-170428	283	KOK16-04	9	250	NA	0.2	4	2830200904	41516	154422	249.8	16.7403	25.379	16.7811	34.7441	205.8	34.7465	205	2059	7.917	NA	0.31	3.79	4.38	0.51	0.084	NA	NA	NA	NA	NA	NA	NA	NA	NA	NA	NA	NA	NA	NA	NA	NA	NA	NA	NA	NA	NA	NA	NA
HSD20-02a-283-S2C009-0250-170410	283	KOK16-04	9	250	0.2	0.02	4	2830200904	41516	154422	249.8	16.7403	25.379	16.7811	34.7441	205.8	34.7465	205	2059	7.917	NA	0.31	3.79	4.38	0.51	0.084	NA	NA	NA	NA	NA	NA	NA	NA	NA	NA	NA	NA	NA	NA	NA	NA	NA	NA	NA	NA	NA	NA	NA
HSD00-20a-283-S2C012-0500-170428	283	KOK16-04	12	500	NA	0.2	5	2830201205	41616	4056	500.3	8.0762	26.521	8.1276	34.056	175.1	34.0707	171.5	NA	NA	NA	1.54	21.99	31.35	NA	NA	NA	NA	NA	NA	NA	NA	NA	NA	NA	NA	NA	NA	NA	NA	NA	NA	NA	NA	NA	NA	NA	NA	NA
HSD20-02a-283-S2C012-0500-170410	283	KOK16-04	12	500	0.2	0.02	5	2830201205	41616	4056	500.3	8.0762	26.521	8.1276	34.056	175.1	34.0707	171.5	NA	NA	NA	1.54	21.99	31.35	NA	NA	NA	NA	NA	NA	NA	NA	NA	NA	NA	NA	NA	NA	NA	NA	NA	NA	NA	NA	NA	NA	NA	NA	NA
[truncated: 8 more columns]

## Sheet: column_name_description
column_name	description	units	Data obtained via the Hawaii Ocean Time-Series HOT-DOGS application, University of Hawai'i at Mānoa. National Science Foundation Award #1756517 (http://hahana.soest.hawaii.edu/hot/hot-dogs)
sample	Sample Name
HOT cruise	HOT Cruise number
Cruise name	HOT Cruise ID
cast	CTD cast ID on Cruise
depth	Sampling Depth	meters
Filter max	Pre-filter pore size (if any)	micrometers
Filter min	Collection filter pore size	micrometers
bottleNumber	CTD bottle number
bottleID	HOT bottle ID
date	Sampling Date	mmddyy
time	Sampling Time	hhmmss
press	Actual pressure of sample	dbar
theta	Potential Temperature	ITS-90
sigma	Potential Density	kg/m3
temp	CTD Temperature	ITS-90
csal	CTD Salinity	PSS-78
coxy	CTD Oxygen	umol/kg
bsal	Bottle Salinity	PSS-78
boxy	Bottle Dissolved Oxygen	umol/kg
dic	Dissolved Inorganic Carbon	umol/kg
ph	pH
alk	Alkalinity	ueq/kg
phos	Phosphate	umol/kg
nit	Nitrate + Nitrite	umol/kg
sil	Silicate	umol/kg
doc	Dissolved Organic Carbon	umol/kg
pc	Particulate Carbon	umol/kg
pn	Particulate Nitrogen	umol/kg
pp	Particulate Phosphorus	nmol/kg
lln	Low-Level Nitrogen	nmol/kg
llp	Low-Level Phosphorus	nmol/kg
chl	Fluorometric Chlorophyll a.	ug/l
phaeo	Pheopigments	ug/l
chlplus	HPLC Chlorophyll c1+c2+c3	ng/l
perid	HPLC Peridinin	ng/l
but19	HPLC 19' Butanoyloxyfucoxanthin	ng/l
fuco	HPLC Fucoxanthin	ng/l
hex19	HPLC 19' Hexanoyloxyfucoxanthin	ng/l
prasino	HPLC Prasinoxanthin	ng/l
diadino	HPLC Diadinoxanthin	ng/l
zeaxan	HPLC Zeaxanthin	ng/l
chlb	HPLC Chlorophyll b	ng/l
hplc	HPLC Chlorophyll a	ng/l
acar	HPLC α-Carotene	ng/l
bcar	HPLC β-Carotene	ng/l
caroten	HPLC Carotenes	ng/l
chlda	HPLC Chlorophyllide a	ng/l
viol	HPLC Violaxanthin	ng/l
lutein	HPLC Lutein	ng/l
mvchla	HPLC Monovinyl Chlorophyll a	ng/l
dvchla	HPLC Divinyl Chlorophyll a	ng/l
hbact	Heterotrophic Bacteria	#*1e5/ml
pbact	Prochlorococcus	#*1e5/ml
sbact	Synechococcus	#*1e5/ml
ebact	Eukaryotes	#*1e5/ml
atp	Adenosine 5' Triphosphate	ng/kg
psi	Particulate Silica	nmol/kg
l12	PProd: Light-12	mg C/m3
