# Supplementary material for: Double-stranded DNA virioplankton dynamics and reproductive strategies in the oligotrophic open ocean water column
Source: ISME J. 2020 Feb 14;14(5):1304–15. doi: 10.1038/s41396-020-0604-8 (PMC7174320; doi:10.1038/s41396-020-0604-8)
Supplement: Supplementary file 14 — Table S2 [file 41396_2020_604_MOESM14_ESM.xlsx]

## Sheet: TableS1_ALOHA_2.0_sequencing_as
sample	qc.reads	contigs	3kb.contigs	3kb.contigs.virsorter	3kb.contigs.virsorter.reads		sample.depth	3kb.contigs.virsorter.reads
HSD20-02a-267-S2C010-0005-151221	3704844	94491	1380	1030	1541108		5	63175845
HSD20-02a-267-S2C010-0005-170212	23216998	327472	10819	7769	9247575		25	54628842
HSD20-02a-267-S2C010-0025-151221	4348890	107636	1735	380	1815825		45	67484349
HSD20-02a-267-S2C010-0025-170212	24683610	345050	11147	2036	9684414		75	70633185
HSD20-02a-267-S2C010-0045-170212	27400260	368345	11917	8606	10769727		100	78898816
HSD20-02a-267-S2C010-0075-151221	3792834	94878	1454	1088	1545972		125	69194764
HSD20-02a-267-S2C010-0075-170212	23617650	331240	10939	7728	9292553		150	78940053
HSD20-02a-267-S2C010-0100-151221	3315328	98587	864	529	1284434		175	74939235
HSD20-02a-267-S2C010-0100-170212	16309988	319731	7751	5075	6121166		200	75303652
HSD20-02a-267-S2C010-0125-151221	6107130	101256	538	196	774081		225	73690154
HSD20-02a-267-S2C010-0150-151221	1285340	43137	225	109	503775		250	53847639
HSD20-02a-267-S2C010-0150-170212	23099690	446392	12533	8168	8557275		500	48738895
HSD20-02a-267-S2C010-0175-151221	7621572	209285	2678	1676	2596616		total	809475429
HSD20-02a-267-S2C012-0200-170212	14538036	292032	8823	6056	5870224
HSD20-02a-267-S2C012-0225-170212	12970374	289480	7983	5625	5209074
HSD20-02a-267-S2C012-0250-170212	23071440	440758	13823	9444	8402815
HSD20-02a-267-S2C013-0500-170212	20513292	451136	8427	5246	5734675
HSD20-02a-268-S2C004-0005-151221	3882432	105967	1047	783	1573501
HSD20-02a-268-S2C004-0005-170212	22579842	390599	10293	7452	8772676
HSD20-02a-268-S2C004-0025-151221	5008176	134301	1362	268	1786858
HSD20-02a-268-S2C004-0045-170212	25058346	399810	11410	8375	9680701
HSD20-02a-268-S2C004-0075-151221	3951118	108778	1127	822	1618172
HSD20-02a-268-S2C007-0500-170212	19903320	457722	8467	5126	5610557
HSD20-02a-268-S2C009-0100-151221	5859834	137954	2370	1681	2430933
HSD20-02a-268-S2C009-0125-151221	12252666	242093	6950	4589	4962241
HSD20-02a-268-S2C009-0150-151221	4793852	136350	2510	1662	2033700
HSD20-02a-268-S2C009-0175-151221	9946642	190210	6735	4585	4320551
HSD20-02a-268-S2C011-0200-170212	27518292	333149	16633	11615	11596855
HSD20-02a-268-S2C011-0225-170212	24089506	381299	14644	9974	9595316
HSD20-02a-268-S2C011-0250-170212	285614	4320	0	0	0
HSD20-02a-269-S2C004-0005-161103	3907802	104354	796	606	1382184
HSD20-02a-269-S2C004-0025-161103	3896632	110976	735	112	1362371
HSD20-02a-269-S2C004-0045-161103	3864560	110838	746	537	1395971
HSD20-02a-269-S2C004-0075-161103	3454458	105077	515	368	1217095
HSD20-02a-269-S2C008-0100-161103	4453914	131209	1015	711	1687149
HSD20-02a-269-S2C008-0125-161103	4742240	135656	750	492	1541632
HSD20-02a-269-S2C008-0150-161103	4231776	126368	805	532	1564192
HSD20-02a-269-S2C008-0175-161103	9472038	210322	6097	4260	4126208
HSD20-02a-269-S2C010-0200-161103	4998924	144639	2493	1709	2122645
HSD20-02a-269-S2C010-0225-161103	13161528	303964	7741	5358	5412190
HSD20-02a-269-S2C010-0250-161103	9634056	234476	6123	4187	4010064
HSD20-02a-269-S2C012-0500-161103	8335422	244468	2334	1392	2468431
HSD20-02a-270-S2C007-0005-161103	6254744	147935	2094	0	2450738
HSD20-02a-270-S2C007-0025-161103	7381598	169395	2609	2383	2829698
HSD20-02a-270-S2C007-0045-161103	7348686	161815	2602	1988	2879364
HSD20-02a-270-S2C007-0075-161103	6075728	153105	2019	1523	2416115
HSD20-02a-270-S2C009-0100-161103	5674838	153273	1563	1107	2155888
HSD20-02a-270-S2C009-0125-161103	5954926	150578	2075	439	2321642
HSD20-02a-270-S2C009-0150-161103	8935006	218912	3857	2383	3285180
HSD20-02a-270-S2C009-0175-161103	10932066	255065	5410	3464	3970550
HSD20-02a-270-S2C010-0500-161103	7437030	211544	2148	1303	2154912
HSD20-02a-271-S2C004-0005-161130	5079206	132068	814	0	1342596
HSD20-02a-271-S2C004-0025-161130	5063274	121425	1232	1228	1697126
HSD20-02a-271-S2C004-0045-161130	7587118	167949	2429	1839	2675793
HSD20-02a-271-S2C004-0075-161130	3492848	103200	659	470	1286422
HSD20-02a-271-S2C007-0100-161130	3407688	98607	1139	767	1276912
HSD20-02a-271-S2C007-0125-161130	7063110	185382	3407	638	2795680
HSD20-02a-271-S2C007-0150-161130	5322232	147424	2008	1252	1962518
HSD20-02a-271-S2C007-0175-161130	8304492	208608	4682	3228	3281429
HSD20-02a-271-S2C009-0200-161130	8299672	204173	5207	3573	3478631
HSD20-02a-271-S2C009-0225-161130	8678996	195173	5794	4080	3641696
HSD20-02a-271-S2C009-0250-161130	7363218	181795	4894	3301	3009614
HSD20-02a-271-S2C012-0500-161130	6779160	209221	1469	889	1973771
HSD20-02a-272-S2C005-0005-161130	3408806	82561	981	0	1300328
HSD20-02a-272-S2C005-0025-161130	4954888	109164	1384	1378	1831314
HSD20-02a-272-S2C005-0045-161130	4501072	98644	1462	1196	1707061
HSD20-02a-272-S2C005-0075-161130	8243840	159343	3456	2583	3376670
HSD20-02a-272-S2C008-0100-161130	6067206	134371	2412	1786	2485593
HSD20-02a-272-S2C008-0125-161130	5752288	135786	2200	431	2344790
HSD20-02a-272-S2C008-0150-161130	6884514	164584	3377	2211	2660746
HSD20-02a-272-S2C008-0175-161130	9338858	199737	5484	3763	3732913
HSD20-02a-272-S2C010-0200-161130	5769400	151897	2700	1854	2324454
HSD20-02a-272-S2C010-0225-161130	6805510	174642	3596	2465	2771965
HSD20-02a-272-S2C010-0250-161130	8305662	185372	5731	3898	3455305
HSD20-02a-272-S2C013-0500-161130	5325250	165660	1512	936	1665261
HSD20-02a-273-S2C005-0005-170209	4549500	97945	1442	0	1639378
HSD20-02a-273-S2C005-0025-170209	4719286	103473	1291	1296	1567182
HSD20-02a-273-S2C005-0045-170209	3383256	77723	1005	779	1173681
HSD20-02a-273-S2C005-0075-170209	6237164	128186	2506	1869	2578687
HSD20-02a-273-S2C008-0100-170209	13670808	228087	5965	4435	5564998
HSD20-02a-273-S2C008-0125-170209	12469806	240230	5932	1133	5013784
HSD20-02a-273-S2C008-0150-170209	14864936	262688	7779	5410	6036963
HSD20-02a-273-S2C008-0175-170209	15828340	296645	9132	6262	6339907
HSD20-02a-273-S2C010-0200-170209	7188992	159897	4616	3196	3063382
HSD20-02a-273-S2C010-0225-170209	7986860	188532	4891	3286	3123206
HSD20-02a-273-S2C010-0250-170209	446	1	0	0	104
HSD20-02a-273-S2C013-0500-170209	8237954	236662	2135	1234	2290853
HSD20-02a-274-S2C005-0005-170209	5992234	132375	1896	0	2106563
HSD20-02a-274-S2C005-0025-170209	5098674	117094	1643	1613	1761916
HSD20-02a-274-S2C005-0045-170209	9087898	175702	3693	2830	3394921
HSD20-02a-274-S2C005-0075-170209	9723964	205187	3886	2866	3861179
HSD20-02a-274-S2C008-0100-170209	7997470	158218	4309	2967	3366462
HSD20-02a-274-S2C008-0125-170209	13286182	238910	6472	1159	5530126
HSD20-02a-274-S2C008-0150-170209	19671552	324124	13113	9609	8258055
HSD20-02a-274-S2C008-0175-170209	12264128	276506	7460	5129	4919905
HSD20-02a-274-S2C010-0225-170209	8154916	200956	4903	3344	3219769
HSD20-02a-274-S2C010-0250-170209	253680	3577	0	0	66686
HSD20-02a-274-S2C011-0200-170209	13855996	246336	9798	6752	5799645
HSD20-02a-274-S2C013-0500-170209	10575402	285499	3598	2196	3028583
HSD20-02a-275-S2C004-0005-170214	4927152	104414	1668	1273	1771989
HSD20-02a-275-S2C004-0025-170214	6048942	121360	2002	1545	2089739
HSD20-02a-275-S2C004-0045-170214	6908338	135294	2631	1987	2728297
HSD20-02a-275-S2C004-0075-170214	9928782	177150	3979	2865	3929848
HSD20-02a-275-S2C007-0100-170214	11160532	197164	4845	783	4595211
HSD20-02a-275-S2C007-0125-170214	8219086	192062	5112	3565	3444079
HSD20-02a-275-S2C007-0150-170214	10378652	207866	6816	4726	4197171
HSD20-02a-275-S2C007-0175-170214	12181714	250450	7449	1060	4949539
HSD20-02a-275-S2C009-0200-170214	14721308	306283	9270	6506	5879441
HSD20-02a-275-S2C009-0225-170214	12715992	281408	7719	5438	4787669
HSD20-02a-275-S2C009-0250-170214	13741344	278831	8800	6098	4844254
HSD20-02a-275-S2C012-0500-170214	13940732	339894	5167	3083	3973117
HSD20-02a-277-S2C004-0005-170214	6637916	146179	2730	2142	2637694
HSD20-02a-277-S2C004-0025-170214	6018116	127899	2597	1967	2368615
HSD20-02a-277-S2C004-0045-170214	5807258	136075	2157	1610	2202238
HSD20-02a-277-S2C004-0075-170214	11143918	238511	4322	3034	4499092
HSD20-02a-277-S2C007-0100-170214	34473712	397301	15670	2383	13785215
HSD20-02a-277-S2C007-0125-170214	14262620	254592	9457	6790	6027301
HSD20-02a-277-S2C007-0150-170214	13752502	281477	8761	6120	5793588
HSD20-02a-277-S2C007-0175-170214	16846922	318393	10600	1483	6899136
HSD20-02a-277-S2C009-0200-170214	12258288	251928	7335	5188	5051729
HSD20-02a-277-S2C009-0225-170214	21024788	365119	13095	9548	8151977
HSD20-02a-277-S2C009-0250-170214	12349836	268804	7533	5445	4809416
HSD20-02a-277-S2C012-0500-170214	13860972	335243	4893	2848	3620739
HSD20-02a-278-S2C003-0005-170412	3342306	94177	840	638	1314389
HSD20-02a-278-S2C003-0025-170412	4532494	120067	1290	1016	1791347
HSD20-02a-278-S2C003-0045-170412	6651802	159305	2439	1867	2654550
HSD20-02a-278-S2C003-0075-170412	4832174	125810	1498	1007	1944007
HSD20-02a-278-S2C006-0100-170412	9115866	212896	3919	576	3740488
HSD20-02a-278-S2C006-0125-170412	9311850	231514	4458	3053	3896523
HSD20-02a-278-S2C006-0150-170412	9320854	235583	4882	3413	3923040
HSD20-02a-278-S2C006-0175-170412	9727050	239164	5420	708	4047039
HSD20-02a-278-S2C008-0200-170412	6212514	167717	3279	2374	2557809
HSD20-02a-278-S2C008-0225-170412	6427484	168083	2912	2079	2106680
HSD20-02a-278-S2C008-0250-170412	6852930	181422	3772	2795	2658787
HSD20-02a-278-S2C011-0500-170412	7201728	228229	1364	827	2088120
HSD20-02a-279-S2C004-0005-170412	10992456	211555	4396	3166	4263066
HSD20-02a-279-S2C004-0025-170412	7936884	175706	2850	2039	3068380
HSD20-02a-279-S2C004-0045-170412	7289586	168336	2569	1841	2877983
HSD20-02a-279-S2C004-0075-170412	7165984	158437	2685	1895	2872998
HSD20-02a-279-S2C007-0100-170412	4393462	135064	1156	226	1774818
HSD20-02a-279-S2C007-0125-170412	8924040	215195	4158	2840	3597422
HSD20-02a-279-S2C007-0150-170412	10577306	249156	6029	4153	4505786
HSD20-02a-279-S2C007-0175-170412	6204846	183512	2591	299	2648448
HSD20-02a-279-S2C009-0200-170412	8901140	219734	4847	3308	3807047
HSD20-02a-279-S2C009-0225-170412	5643528	145397	2944	2091	2367894
HSD20-02a-279-S2C009-0250-170412	9033210	236061	4766	3373	3638607
HSD20-02a-279-S2C012-0500-170412	9217414	270975	2254	1354	2678543
HSD20-02a-280-S2C004-0005-170217	5307868	153746	1282	936	2063813
HSD20-02a-280-S2C004-0025-170217	2760724	88685	460	329	1084955
HSD20-02a-280-S2C004-0045-170217	5084582	150847	1284	902	1983435
HSD20-02a-280-S2C004-0075-170217	5029658	152789	1378	937	1987760
HSD20-02a-280-S2C007-0100-170217	9459254	249266	3980	2675	3766504
HSD20-02a-280-S2C007-0125-170217	9727800	208774	5681	3770	3938213
HSD20-02a-280-S2C007-0150-170217	12250348	279715	7146	4791	5086088
HSD20-02a-280-S2C007-0175-170217	11645256	283262	7229	4906	5020397
HSD20-02a-280-S2C009-0200-170217	6394116	181571	3800	2581	2822004
HSD20-02a-280-S2C009-0225-170217	5947742	158223	4150	2843	2599116
HSD20-02a-280-S2C009-0250-170217	6810928	198486	3026	1999	2458446
HSD20-02a-280-S2C012-0500-170217	3881120	143255	372	216	1176834
HSD20-02a-281-S2C004-0005-170217	3651808	112357	736	532	1431375
HSD20-02a-281-S2C004-0025-170217	2634282	83520	374	268	1017608
HSD20-02a-281-S2C004-0045-170217	3237880	109680	784	510	1290140
HSD20-02a-281-S2C004-0075-170217	3213800	101083	600	419	1248939
HSD20-02a-281-S2C007-0100-170217	3566554	113804	716	516	1393695
HSD20-02a-281-S2C007-0125-170217	3284532	122871	634	430	1306330
HSD20-02a-281-S2C007-0150-170217	4983478	161834	1896	1329	2119761
HSD20-02a-281-S2C007-0175-170217	6548686	206041	3267	2260	2812982
HSD20-02a-281-S2C009-0200-170217	4176794	146527	1752	1234	1816444
HSD20-02a-281-S2C009-0225-170217	4507642	150583	2082	1430	1959994
HSD20-02a-281-S2C009-0250-170217	7029340	221349	3718	2581	2907222
HSD20-02a-281-S2C012-0500-170217	6516558	230903	1258	773	1923346
HSD20-02a-282-S2C004-0005-170410	4709580	122668	1245	913	1858188
HSD20-02a-282-S2C004-0025-170410	5137164	133006	1367	982	2022583
HSD20-02a-282-S2C004-0045-170410	4553064	121597	1213	870	1806450
HSD20-02a-282-S2C004-0075-170410	4920332	127308	1358	972	1945929
HSD20-02a-282-S2C006-0200-170410	8581472	205413	5520	3815	3765528
HSD20-02a-282-S2C006-0225-170410	11011388	262691	6659	4618	4611772
HSD20-02a-282-S2C006-0250-170410	8199358	207915	4688	3250	3304087
HSD20-02a-282-S2C012-0500-170410	10359418	279588	3080	1851	3010116
HSD20-02a-282-S2C014-0100-170410	5284600	127959	1601	1182	2127950
HSD20-02a-282-S2C014-0125-170410	7028890	171706	3532	2463	2889665
HSD20-02a-282-S2C014-0150-170410	8740454	150398	5439	3786	3858628
HSD20-02a-282-S2C014-0175-170410	9002044	175674	5968	4196	4007247
HSD20-02a-283-S2C004-0005-170410	6310982	145554	1759	1312	2308537
HSD20-02a-283-S2C004-0025-170410	5547350	138066	1369	1006	2033015
HSD20-02a-283-S2C004-0045-170410	5584080	132953	1620	1221	2090125
HSD20-02a-283-S2C004-0075-170410	3641792	93608	650	497	1342159
HSD20-02a-283-S2C007-0100-170410	3375768	91952	643	464	1336269
HSD20-02a-283-S2C007-0125-170410	4393314	114972	1456	997	1757532
HSD20-02a-283-S2C007-0175-170410	6436428	157292	3670	2594	2708689
HSD20-02a-283-S2C009-0200-170410	16156614	260804	9938	6991	7086282
HSD20-02a-283-S2C009-0225-170410	13636448	286765	8326	5885	5899302
HSD20-02a-283-S2C009-0250-170410	8497134	216184	4412	3012	3488943
HSD20-02a-283-S2C012-0500-170410	8201004	237074	2621	1662	2408126
HSD00-20a-267-S2C010-0005-151124	2912	8	0	0	64
HSD00-20a-267-S2C010-0005-151221	4090308	82987	508	120	592995
HSD00-20a-267-S2C010-0005-161208	11754920	226060	2089	423	1840220
HSD00-20a-267-S2C010-0025-151215	6728216	136695	1050	311	1109067
HSD00-20a-267-S2C010-0045-161208	6273550	130249	1243	319	1237078
HSD00-20a-267-S2C010-0075-151124	2020076	39661	298	79	400667
HSD00-20a-267-S2C010-0075-151215	5338154	106664	932	211	1000078
HSD00-20a-267-S2C010-0100-151124	2129464	49333	285	51	378239
HSD00-20a-267-S2C010-0100-151215	6195154	149260	1145	155	1019740
HSD00-20a-267-S2C010-0125-161208	3500290	75079	360	42	331333
HSD00-20a-267-S2C010-0150-151124	3376976	93648	665	104	426923
HSD00-20a-267-S2C010-0150-151215	10182714	288695	3779	519	1223620
HSD00-20a-267-S2C010-0175-151215	6515372	206489	780	117	455005
HSD00-20a-267-S2C012-0200-151124	634470	12842	76	0	21521
HSD00-20a-267-S2C012-0200-151215	267620	5059	20	0	8226
HSD00-20a-267-S2C012-0200-161208	5601984	171289	1066	70	324490
HSD00-20a-267-S2C012-0225-161208	6688130	202272	1241	108	447661
HSD00-20a-267-S2C012-0250-161208	4615542	128502	566	84	257028
HSD00-20a-267-S2C013-0500-161208	3581794	78319	279	8	95725
HSD00-20a-268-S2C004-0005-151215	2518992	47833	191	32	302695
HSD00-20a-268-S2C004-0025-151124	1730006	30641	98	16	207768
HSD00-20a-268-S2C004-0025-151215	4844172	94072	467	77	579885
HSD00-20a-268-S2C004-0045-161208	10818274	214654	1532	244	1300360
HSD00-20a-268-S2C004-0075-151124	2917344	52306	304	49	347349
HSD00-20a-268-S2C004-0075-151215	8212866	156852	1089	153	908596
HSD00-20a-268-S2C007-0500-161208	10726724	224807	1329	44	150336
HSD00-20a-268-S2C009-0100-151124	6888030	149335	2095	278	1277740
HSD00-20a-268-S2C009-0125-151124	5280818	150069	1925	227	548577
HSD00-20a-268-S2C009-0125-151215	14704070	382465	7397	698	1337102
HSD00-20a-268-S2C009-0150-151124	5951768	180262	1777	233	674413
HSD00-20a-268-S2C009-0150-151215	16183078	477978	7080	878	1739722
HSD00-20a-268-S2C009-0175-151124	4827528	146411	1580	97	207948
HSD00-20a-268-S2C009-0175-151215	14151412	423067	6318	317	575358
HSD00-20a-268-S2C011-0200-161208	17677044	563123	6440	453	811933
HSD00-20a-268-S2C011-0225-161208	13587974	430942	3909	242	741387
HSD00-20a-268-S2C011-0250-161208	9223818	299897	2391	158	419787
HSD00-20a-269-S2C004-0005-160909	7138970	131741	236	25	428521
HSD00-20a-269-S2C004-0005-161125	5948508	115482	224	20	355529
HSD00-20a-269-S2C004-0025-160909	9173350	173108	331	27	582437
HSD00-20a-269-S2C004-0025-161125	7306568	144505	319	29	472767
HSD00-20a-269-S2C004-0045-160909	8169504	150595	304	22	437667
HSD00-20a-269-S2C004-0045-161125	6357624	122629	258	14	334712
HSD00-20a-269-S2C004-0075-160909	6664494	115172	238	18	355740
HSD00-20a-269-S2C004-0075-161125	5355820	96304	219	22	283306
HSD00-20a-269-S2C008-0100-160909	6403764	135267	220	4	289341
HSD00-20a-269-S2C008-0100-161125	4966800	107055	175	3	221209
HSD00-20a-269-S2C008-0125-160909	5393672	147277	250	16	301830
HSD00-20a-269-S2C008-0125-161125	4360852	121216	177	9	239981
HSD00-20a-269-S2C008-0150-160909	4365616	138119	381	8	189570
HSD00-20a-269-S2C008-0150-161125	3421748	109113	327	8	141484
HSD00-20a-269-S2C008-0175-160909	5911632	205756	918	59	273550
HSD00-20a-269-S2C008-0175-161125	4849400	168847	755	44	223958
HSD00-20a-269-S2C010-0200-160909	5853724	203132	508	53	555948
HSD00-20a-269-S2C010-0200-161125	4539946	158441	347	51	426889
HSD00-20a-269-S2C010-0225-160909	9942888	336629	1694	54	419122
HSD00-20a-269-S2C010-0225-161125	7819996	268209	1285	48	328756
HSD00-20a-269-S2C010-0250-160909	8745748	303255	1444	134	608662
HSD00-20a-269-S2C010-0250-161125	7209164	252306	1243	114	506058
HSD00-20a-269-S2C012-0500-160909	8521170	189337	717	32	163134
HSD00-20a-269-S2C012-0500-161125	7061788	163371	689	21	118393
HSD00-20a-270-S2C007-0005-161020	19027470	352754	985	91	1218930
HSD00-20a-270-S2C007-0005-161122	11376682	207294	557	41	727858
HSD00-20a-270-S2C007-0025-161020	31610382	604169	1527	141	1547406
HSD00-20a-270-S2C007-0025-161122	17443048	328160	700	54	873777
HSD00-20a-270-S2C007-0045-161020	22277844	346391	1761	125	1407201
HSD00-20a-270-S2C007-0045-161122	12163054	187427	836	59	783308
HSD00-20a-270-S2C007-0075-161020	26978822	489238	1783	146	1843744
HSD00-20a-270-S2C007-0075-161122	14351470	262841	875	74	982115
HSD00-20a-270-S2C009-0100-161020	26796236	517635	2318	201	1814805
HSD00-20a-270-S2C009-0100-161122	14348048	284678	1075	103	999877
HSD00-20a-270-S2C009-0125-161020	8166276	202152	1398	118	620574
HSD00-20a-270-S2C009-0125-161122	4676598	120686	706	69	358315
HSD00-20a-270-S2C009-0150-161020	22944450	633047	5879	455	1510169
HSD00-20a-270-S2C009-0150-161122	12338416	377327	3572	237	828712
HSD00-20a-270-S2C009-0175-161020	17892074	511976	5370	214	656599
HSD00-20a-270-S2C009-0175-161122	10506426	335387	2832	139	366788
HSD00-20a-270-S2C010-0500-161020	17926546	383402	1810	96	335197
HSD00-20a-270-S2C010-0500-161122	11336136	259902	1025	48	168859
HSD00-20a-271-S2C004-0005-161007	7395580	152014	474	31	404247
HSD00-20a-271-S2C004-0025-161007	7335074	142891	548	36	432648
HSD00-20a-271-S2C004-0045-161007	5934348	105096	457	24	275009
HSD00-20a-271-S2C004-0075-161007	10125450	162181	882	66	586525
HSD00-20a-271-S2C007-0100-161007	6341704	119898	625	53	388105
HSD00-20a-271-S2C007-0125-161007	7602920	201319	1832	124	428807
HSD00-20a-271-S2C007-0150-161007	10970410	301176	4787	155	391951
HSD00-20a-271-S2C007-0175-161007	6089366	186412	1504	75	236184
HSD00-20a-271-S2C009-0200-161007	8026206	266041	2329	74	297919
HSD00-20a-271-S2C009-0225-161007	8539054	251373	2708	135	428176
HSD00-20a-271-S2C009-0250-161007	9084954	249601	2741	142	425689
HSD00-20a-271-S2C012-0500-161007	11495114	230517	2571	33	110569
HSD00-20a-272-S2C005-0005-161221	9596626	206685	821	64	660352
HSD00-20a-272-S2C005-0025-161221	9450306	192294	799	78	599298
HSD00-20a-272-S2C005-0045-161221	10437800	207961	762	92	795709
HSD00-20a-272-S2C005-0075-161221	11164768	220723	1530	245	1601449
HSD00-20a-272-S2C008-0100-161221	14605168	269991	2010	279	1832557
HSD00-20a-272-S2C008-0125-161221	16311822	375747	3703	498	1970304
HSD00-20a-272-S2C008-0150-161221	9996640	298729	3054	403	1019385
HSD00-20a-272-S2C008-0175-161221	7866348	243703	2203	304	654211
HSD00-20a-272-S2C010-0200-161221	12792444	358553	5031	326	950124
HSD00-20a-272-S2C010-0225-161221	9671354	321759	3087	111	558023
HSD00-20a-272-S2C010-0250-161221	21975892	630581	6383	345	877255
HSD00-20a-272-S2C013-0500-161221	21501476	438811	1900	132	382226
HSD00-20a-273-S2C005-0005-161026	4538584	103559	318	24	237659
HSD00-20a-273-S2C005-0025-161026	4425806	94741	247	24	221346
HSD00-20a-273-S2C005-0045-161026	8217820	169084	813	121	768042
HSD00-20a-273-S2C005-0075-161026	15074226	253943	2455	380	2231619
HSD00-20a-273-S2C008-0100-161026	12815990	212873	1818	284	1687619
HSD00-20a-273-S2C008-0125-161026	14775370	365358	2822	440	1235935
HSD00-20a-273-S2C008-0150-161026	8386254	231227	2594	680	949658
HSD00-20a-273-S2C008-0175-161026	8770346	279917	3281	211	515127
HSD00-20a-273-S2C010-0200-161026	6166246	217590	1779	73	322810
HSD00-20a-273-S2C010-0225-161026	12816208	255379	1451	124	514556
HSD00-20a-273-S2C010-0250-161026	10974130	355084	2486	189	513351
HSD00-20a-273-S2C013-0500-161026	9971826	211129	1098	40	161051
HSD00-20a-274-S2C005-0005-161205	3617132	81085	218	24	209431
HSD00-20a-274-S2C005-0025-161205	4657478	103291	288	40	287433
HSD00-20a-274-S2C005-0045-161205	4319702	86442	508	106	469443
HSD00-20a-274-S2C005-0075-161205	4177146	84497	677	133	724727
HSD00-20a-274-S2C008-0100-161205	6277968	137207	1257	209	857206
HSD00-20a-274-S2C008-0125-161205	5489984	116396	2318	692	1408684
HSD00-20a-274-S2C008-0150-161205	5060340	161821	1269	338	574286
HSD00-20a-274-S2C008-0175-161205	8531520	281528	2527	95	333124
HSD00-20a-274-S2C010-0225-161205	4275778	135616	918	72	157905
HSD00-20a-274-S2C010-0250-161205	2719678	86869	374	42	86978
HSD00-20a-274-S2C011-0200-161205	4505492	151048	754	62	202031
HSD00-20a-274-S2C013-0500-161205	6151404	144987	778	20	64176
HSD00-20a-275-S2C004-0005-170419	6743498	136215	587	70	398828
HSD00-20a-275-S2C004-0025-170419	7670230	147653	551	70	420022
HSD00-20a-275-S2C004-0045-170419	6675132	117781	1271	294	1236394
HSD00-20a-275-S2C004-0075-170419	6900876	125032	1161	236	1230674
HSD00-20a-275-S2C007-0100-170419	4166426	91281	1106	163	833862
HSD00-20a-275-S2C007-0125-170419	5817016	204614	743	47	261760
HSD00-20a-275-S2C007-0150-170419	3143498	102921	415	41	147166
HSD00-20a-275-S2C007-0175-170419	4969044	153840	1006	85	210207
HSD00-20a-275-S2C009-0200-170419	8865698	244629	1920	142	442715
HSD00-20a-275-S2C009-0225-170419	6512368	189302	1396	104	236687
HSD00-20a-275-S2C009-0250-170419	7767194	212690	1813	181	320916
HSD00-20a-275-S2C012-0500-170419	14294016	279458	1600	79	262916
HSD00-20a-277-S2C004-0005-161215	5428684	120968	566	68	491819
HSD00-20a-277-S2C004-0025-161215	5255210	113235	522	95	599510
HSD00-20a-277-S2C004-0045-161215	3324312	62113	428	70	436503
HSD00-20a-277-S2C004-0075-161215	8209460	175668	1594	286	1636423
HSD00-20a-277-S2C007-0100-161215	8827092	191131	2951	460	1916954
HSD00-20a-277-S2C007-0125-161215	11081154	275126	3584	946	2058355
HSD00-20a-277-S2C007-0150-161215	5486176	178631	829	90	322425
HSD00-20a-277-S2C007-0175-161215	2268022	72491	196	15	129149
HSD00-20a-277-S2C009-0200-161215	3533298	112377	383	98	304066
HSD00-20a-277-S2C009-0225-161215	2942592	99025	294	31	173931
HSD00-20a-277-S2C009-0250-161215	3107368	100952	394	40	128261
HSD00-20a-277-S2C012-0500-161215	4294688	105618	564	5	57282
HSD00-20a-278-S2C003-0005-161217	8005308	165662	579	85	803836
HSD00-20a-278-S2C003-0025-161217	10270530	211476	1007	171	1122802
HSD00-20a-278-S2C003-0045-161217	6417466	138007	563	92	906491
HSD00-20a-278-S2C003-0075-161217	13517974	278208	2214	352	2469744
HSD00-20a-278-S2C006-0100-161217	7290628	195778	1945	258	1519542
HSD00-20a-278-S2C006-0125-161217	5642710	176983	964	126	752499
HSD00-20a-278-S2C006-0150-161217	4955328	165478	689	68	349870
HSD00-20a-278-S2C006-0175-161217	5535948	189076	693	77	271968
HSD00-20a-278-S2C008-0200-161217	2226692	70719	122	7	154919
HSD00-20a-278-S2C008-0225-161217	3343150	106469	281	30	138824
HSD00-20a-278-S2C008-0250-161217	4537850	141260	631	77	184318
HSD00-20a-278-S2C011-0500-161217	7163174	159879	866	10	125304
HSD00-20a-279-S2C004-0005-170501	15094270	288657	2287	317	1619758
HSD00-20a-279-S2C004-0025-170501	10580884	209824	1208	188	1178277
HSD00-20a-279-S2C004-0045-170501	12813088	253825	2016	271	1695907
HSD00-20a-279-S2C004-0075-170501	17325870	327491	3206	382	2033180
HSD00-20a-279-S2C007-0100-170501	6433324	177294	1631	159	849226
HSD00-20a-279-S2C007-0125-170501	11461580	308065	3224	648	2045536
HSD00-20a-279-S2C007-0150-170501	10695102	323211	2626	570	1429834
HSD00-20a-279-S2C007-0175-170501	9746106	309663	2231	260	1017611
HSD00-20a-279-S2C009-0200-170501	8342786	244839	2562	143	474156
HSD00-20a-279-S2C009-0225-170501	6059878	178157	1008	109	381296
HSD00-20a-279-S2C009-0250-170501	6946302	191298	1405	132	463125
HSD00-20a-279-S2C012-0500-170501	8392160	167456	1322	21	102277
HSD00-20a-280-S2C004-0005-170508	7599666	148166	949	156	1024907
HSD00-20a-280-S2C004-0025-170508	10451220	203575	1423	232	1475183
HSD00-20a-280-S2C004-0045-170508	11111222	233845	1391	207	1465131
HSD00-20a-280-S2C004-0075-170508	13487040	273913	2583	294	1767318
HSD00-20a-280-S2C007-0100-170508	8333878	202786	1421	191	1184120
HSD00-20a-280-S2C007-0125-170508	12935980	356274	5368	652	1529528
HSD00-20a-280-S2C007-0150-170508	13167952	394605	4747	362	998668
HSD00-20a-280-S2C007-0175-170508	8266804	265420	2677	221	486241
HSD00-20a-280-S2C009-0200-170508	9695684	297112	3225	360	960796
HSD00-20a-280-S2C009-0225-170508	10164738	298115	3581	375	789164
HSD00-20a-280-S2C009-0250-170508	6652526	195224	1438	110	357921
HSD00-20a-280-S2C012-0500-170508	8721270	175054	1367	18	104368
HSD00-20a-281-S2C004-0005-170417	8948360	166011	949	122	1136861
HSD00-20a-281-S2C004-0025-170417	8324548	150784	872	130	1088154
HSD00-20a-281-S2C004-0045-170417	8203108	167501	806	120	987761
HSD00-20a-281-S2C004-0075-170417	7478982	140625	747	82	974697
HSD00-20a-281-S2C007-0100-170417	7093964	142653	755	63	775924
HSD00-20a-281-S2C007-0125-170417	5629228	159522	1181	73	499951
HSD00-20a-281-S2C007-0150-170417	5753748	171313	1256	212	712771
HSD00-20a-281-S2C007-0175-170417	5482626	166978	865	172	566520
HSD00-20a-281-S2C009-0200-170417	5805180	180642	1023	198	699151
HSD00-20a-281-S2C009-0225-170417	12929906	375808	3542	417	1144933
HSD00-20a-281-S2C009-0250-170417	3926162	116577	670	83	254674
HSD00-20a-281-S2C012-0500-170417	9395608	183392	1170	45	156400
HSD00-20a-282-S2C004-0005-170504	9804408	171375	1039	107	1084186
HSD00-20a-282-S2C004-0025-170504	11020280	196035	1129	123	1153112
HSD00-20a-282-S2C004-0045-170504	7796364	138745	573	42	848457
HSD00-20a-282-S2C004-0075-170504	15497906	271463	1529	147	1438173
HSD00-20a-282-S2C006-0200-170504	9166728	291227	2448	268	783399
HSD00-20a-282-S2C006-0225-170504	11979828	357183	2595	289	1103692
HSD00-20a-282-S2C006-0250-170504	10915422	301780	2787	284	768657
HSD00-20a-282-S2C012-0500-170504	12949138	250989	2066	64	204941
HSD00-20a-282-S2C014-0100-170504	12114116	205224	1447	175	1121240
HSD00-20a-282-S2C014-0125-170504	7915284	224794	2850	185	608091
HSD00-20a-282-S2C014-0150-170504	9045308	286879	3071	255	488634
HSD00-20a-282-S2C014-0175-170504	11118742	353682	4257	300	506966
HSD00-20a-283-S2C004-0005-170428	6793356	124432	603	82	631451
HSD00-20a-283-S2C004-0025-170428	9585358	176322	911	132	865004
HSD00-20a-283-S2C004-0045-170428	9468468	183309	803	88	788739
HSD00-20a-283-S2C004-0075-170428	8786254	165800	781	69	853464
HSD00-20a-283-S2C007-0100-170428	11099092	177211	1063	133	1037825
HSD00-20a-283-S2C007-0125-170428	6301448	152468	958	110	516561
HSD00-20a-283-S2C007-0150-170428	4580888	130825	606	96	474326
HSD00-20a-283-S2C007-0175-170428	11067562	298248	3763	451	871165
HSD00-20a-283-S2C009-0200-170428	9250464	292657	2572	217	520439
HSD00-20a-283-S2C009-0225-170428	12594984	394163	3895	256	668421
HSD00-20a-283-S2C009-0250-170428	11454908	351145	3148	159	520687
HSD00-20a-283-S2C012-0500-170428	8050852	182045	1703	78	169667
total	3618259656	83845182
