# Supplementary material for: Double-stranded DNA virioplankton dynamics and reproductive strategies in the oligotrophic open ocean water column
Source: ISME J. 2020 Feb 14;14(5):1304–15. doi: 10.1038/s41396-020-0604-8 (PMC7174320; doi:10.1038/s41396-020-0604-8)
Supplement: Supplementary file 15 — Table S3 [file 41396_2020_604_MOESM15_ESM.xlsx]

## Sheet: TableS3.csv
contig	length	gc_content	circular	circular_rep	chimera	temperate	reference_0.5prot_60AAI	reference_0.5prot	archaea	euk	croco	presence_2002	presence_0020	presence_HOT2010
c_000000000001	47381	0.391402	yes	NA	no	no	Med2017	none	none	none	none	yes	yes	no
c_000000000002	33312	0.369687	yes	c_000000030333	no	yes	none	none	none	none	none	yes	yes	no
c_000000000003	38603	0.311349	yes	NA	no	no	none	none	none	none	none	yes	no	no
c_000000000004	29164	0.307845	yes	c_000000022693	no	no	GOV	none	none	none	none	yes	no	no
c_000000000005	29917	0.356353	yes	c_000000030394	no	no	none	none	none	none	none	yes	no	no
c_000000000006	24971	0.313083	yes	c_000000030489	no	no	GOV	none	none	none	none	yes	yes	no
c_000000000007	38915	0.46784	yes	c_000000052717	no	yes	none	none	none	none	none	yes	yes	yes
c_000000000008	52642	0.370864	yes	c_000000024531	no	no	GOV	none	none	none	none	yes	no	no
c_000000000009	35381	0.381335	yes	c_000000011290	no	yes	none	none	none	none	none	yes	no	yes
c_000000000010	40405	0.422076	yes	c_000000024641	no	no	none	none	none	none	none	yes	no	yes
c_000000000011	56364	0.372685	yes	NA	no	yes	none	none	none	none	none	yes	yes	yes
c_000000000012	53215	0.328328	yes	c_000000047203	no	no	none	none	none	none	none	yes	no	no
c_000000000013	38222	0.327691	yes	c_000000033926	no	yes	uvMED	none	none	none	none	yes	yes	no
c_000000000014	89073	0.37156	no	NA	no	no	none	Synechococcus_phage_ACG-2014j	none	none	none	yes	yes	yes
c_000000000015	86366	0.385302	no	NA	no	no	Prochlorococcus_phage_P-HM2	Prochlorococcus_phage_P-HM2	none	none	none	yes	yes	yes
c_000000000016	74649	0.405926	no	NA	no	no	Med2017	Cyanophage_P-RSM6	none	none	none	yes	yes	yes
c_000000000017	69406	0.31163	no	NA	yes	no	none	none	none	none	none	yes	yes	no
c_000000000018	65649	0.362702	no	NA	no	no	none	none	none	none	none	yes	no	yes
c_000000000019	63974	0.369275	no	NA	no	no	none	none	none	none	none	yes	yes	yes
c_000000000020	62548	0.367142	no	NA	no	no	none	none	none	none	none	yes	yes	yes
c_000000000021	61570	0.343024	no	NA	no	no	GOV	none	none	none	none	yes	yes	no
c_000000000022	61388	0.357839	no	NA	no	no	none	none	none	none	none	yes	yes	no
c_000000000023	58842	0.373509	no	NA	no	no	none	none	none	none	none	yes	yes	yes
c_000000000024	58492	0.324933	no	NA	no	no	none	none	none	none	none	yes	yes	yes
c_000000000025	57173	0.365435	no	NA	no	no	none	none	none	none	none	yes	yes	yes
c_000000000026	57023	0.334637	no	NA	no	no	GOV	none	none	none	none	yes	yes	yes
c_000000000027	56905	0.384149	no	NA	no	no	uvMED	none	none	none	none	yes	yes	yes
c_000000000028	55618	0.365799	no	NA	no	no	none	none	none	none	none	yes	yes	yes
c_000000000029	55204	0.357746	no	NA	no	no	none	none	none	none	none	yes	yes	no
c_000000000030	49227	0.35446	no	NA	no	no	none	none	none	none	none	yes	yes	no
c_000000000031	48929	0.362464	no	NA	no	no	none	none	none	none	none	yes	no	no
c_000000000032	47948	0.352361	no	NA	no	no	GOV	none	none	none	none	yes	no	yes
c_000000000033	47212	0.418093	no	NA	no	no	none	none	none	none	none	yes	no	yes
c_000000000034	46936	0.365689	no	NA	no	no	none	none	none	none	none	yes	no	no
c_000000000035	46810	0.344478	no	NA	no	no	none	none	none	none	none	yes	no	no
c_000000000036	46232	0.39252	no	NA	no	no	none	none	none	none	none	yes	yes	yes
c_000000000037	45647	0.418932	no	NA	no	no	Cyanophage_9515-10a	Cyanophage_9515-10a	none	none	none	yes	yes	yes
c_000000000038	44873	0.361866	no	NA	no	no	none	none	none	none	none	yes	yes	yes
c_000000000039	44505	0.351309	no	NA	no	no	none	none	none	none	none	yes	no	yes
c_000000000040	44090	0.430982	no	NA	no	no	none	none	none	none	none	yes	no	no
c_000000000041	43652	0.398768	no	NA	no	no	none	none	none	none	none	yes	yes	yes
c_000000000042	43355	0.350732	no	NA	no	no	none	none	none	none	none	yes	yes	yes
c_000000000043	43280	0.391474	no	NA	no	no	none	none	none	none	none	yes	yes	no
c_000000000044	41302	0.387754	no	NA	no	no	none	none	none	none	none	yes	no	no
c_000000000045	41154	0.401759	yes	c_000000005760	no	no	none	none	none	none	none	yes	yes	yes
c_000000000046	40660	0.371963	no	NA	no	no	EV	none	none	none	none	yes	no	yes
c_000000000047	40600	0.380271	no	NA	no	no	none	none	none	none	none	yes	yes	yes
c_000000000048	40101	0.329468	no	NA	no	no	none	none	none	none	none	yes	yes	yes
c_000000000049	39592	0.342519	no	NA	no	no	none	none	none	none	none	yes	yes	yes
c_000000000050	39073	0.394851	no	NA	no	no	none	none	none	none	none	yes	no	no
c_000000000051	38795	0.387782	no	NA	no	no	none	none	none	none	none	yes	yes	yes
c_000000000052	37538	0.419229	yes	c_000000045303	no	no	none	none	none	none	none	yes	yes	yes
c_000000000053	37116	0.467723	yes	c_000000050978	no	yes	none	none	none	none	none	yes	no	yes
c_000000000054	36910	0.347277	no	NA	no	no	Med2017	none	none	none	none	yes	yes	no
c_000000000055	36752	0.348444	no	NA	no	no	none	none	none	none	none	yes	yes	yes
c_000000000056	36125	0.372374	no	NA	no	no	EV	none	none	none	none	yes	no	yes
c_000000000057	35758	0.326696	no	NA	no	no	GOV	Synechococcus_phage_S-SM2	none	none	none	yes	yes	yes
c_000000000058	35721	0.389883	no	NA	no	no	none	none	none	none	none	yes	yes	yes
c_000000000059	35649	0.341075	no	NA	no	no	GOV	none	none	none	none	yes	yes	yes
c_000000000060	35106	0.366348	no	NA	no	no	Cyanophage_NATL1A-7	Cyanophage_NATL1A-7	none	none	none	yes	no	yes
c_000000000061	34891	0.379467	yes	c_000000052898	no	no	GOV	none	none	none	none	yes	yes	no
c_000000000062	34754	0.373856	no	NA	no	no	Med2017	none	none	none	none	yes	yes	no
c_000000000063	34717	0.359853	yes	NA	no	no	none	none	none	none	none	yes	no	yes
c_000000000064	34629	0.351266	no	NA	no	no	none	none	none	none	none	yes	no	no
c_000000000065	34590	0.351402	no	NA	no	no	none	none	none	none	none	yes	yes	yes
c_000000000066	34404	0.309208	no	NA	no	no	none	none	none	none	none	yes	yes	yes
c_000000000067	33801	0.350108	no	NA	no	no	none	none	none	none	none	yes	yes	yes
c_000000000068	33668	0.49005	no	NA	no	no	none	none	none	none	none	yes	yes	yes
c_000000000069	33421	0.384878	no	NA	no	no	uvMED	Prochlorococcus_phage_P-GSP1	none	none	none	yes	yes	yes
c_000000000070	33196	0.327178	yes	c_000000019002	no	no	none	none	none	none	none	yes	no	no
c_000000000071	32291	0.349045	no	NA	no	no	GOV	none	none	none	none	yes	no	no
c_000000000072	32019	0.332834	no	NA	no	no	none	none	none	none	none	yes	yes	no
c_000000000073	31938	0.337216	no	NA	no	no	none	none	none	none	none	yes	yes	yes
c_000000000074	31727	0.353295	no	NA	no	no	none	none	none	none	none	yes	yes	yes
c_000000000075	31532	0.319929	yes	c_000000017009	no	no	none	none	none	none	none	yes	no	no
c_000000000076	31505	0.392668	no	NA	no	no	Med2017	Prochlorococcus_phage_P-HM1	none	none	none	yes	yes	yes
c_000000000077	31446	0.319023	yes	c_000000017009	no	no	none	none	none	none	none	yes	no	no
c_000000000078	31406	0.342769	no	NA	no	no	none	none	none	none	none	yes	yes	yes
c_000000000079	31157	0.357769	yes	c_000000036046	no	no	GOV	none	none	none	none	yes	yes	no
c_000000000080	31076	0.343352	yes	NA	no	no	EV	none	none	none	none	yes	no	no
c_000000000081	30967	0.331837	yes	c_000000024773	no	no	GOV	none	none	none	none	yes	no	no
c_000000000082	30691	0.36382	no	NA	no	no	GOV	Synechococcus_phage_S-SM2	none	none	none	yes	yes	no
c_000000000083	30658	0.328332	yes	c_000000000083	no	no	none	none	none	none	none	yes	no	no
c_000000000084	30484	0.318692	no	NA	no	no	none	none	none	none	none	yes	no	no
c_000000000085	30365	0.368055	no	NA	no	no	uvMED	none	none	none	none	yes	yes	yes
c_000000000086	30243	0.373475	no	NA	no	no	uvMED	none	none	none	none	yes	yes	no
c_000000000087	30006	0.299873	no	NA	no	no	GOV	none	none	none	none	yes	no	yes
c_000000000088	29837	0.335758	no	NA	no	no	none	none	none	none	none	yes	no	no
c_000000000089	29711	0.329844	no	NA	no	no	none	none	none	none	none	yes	yes	yes
c_000000000090	29651	0.341574	yes	c_000000017017	no	no	none	none	none	none	none	yes	no	no
c_000000000091	29036	0.409113	yes	NA	no	no	none	none	none	none	none	yes	no	no
c_000000000092	28966	0.365808	no	NA	no	no	uvDEEP	none	none	none	none	yes	yes	yes
c_000000000093	28546	0.395712	no	NA	no	no	none	none	none	none	none	yes	yes	no
c_000000000094	28475	0.315083	yes	c_000000000094	no	no	GOV	none	none	none	none	yes	no	no
c_000000000095	28141	0.358161	no	NA	no	no	none	none	none	none	none	yes	yes	yes
c_000000000096	28072	0.31177	no	NA	no	no	GOV	none	none	none	none	yes	no	no
c_000000000097	27903	0.347203	no	NA	no	no	none	none	none	none	none	yes	yes	yes
c_000000000098	27854	0.386551	no	NA	no	no	Med2017	Synechococcus_phage_ACG-2014h	none	none	none	yes	yes	yes
c_000000000099	27774	0.316483	no	NA	no	no	none	none	none	none	none	yes	no	no
c_000000000100	27577	0.323277	yes	c_000000007856	no	no	GOV	none	none	none	none	yes	no	no
c_000000000101	27456	0.44096	no	NA	no	no	none	none	none	none	none	yes	no	yes
c_000000000102	27241	0.430234	no	NA	no	no	none	none	none	none	none	yes	no	no
c_000000000103	27222	0.343656	no	NA	no	no	none	none	none	none	none	yes	no	no
c_000000000104	27139	0.472199	no	NA	no	no	GOV	none	none	none	none	yes	no	no
c_000000000105	27049	0.368701	no	NA	no	no	GOV	none	none	none	none	yes	yes	yes
c_000000000106	26644	0.366874	no	NA	no	no	none	none	none	none	none	yes	no	yes
c_000000000107	26344	0.326108	no	NA	no	no	GOV	none	none	none	none	yes	no	no
c_000000000108	26219	0.404668	no	NA	no	no	GOV	none	none	none	none	yes	yes	yes
c_000000000109	26202	0.34173	no	NA	no	no	none	none	none	none	none	yes	yes	yes
c_000000000110	26184	0.313818	no	NA	no	no	GOV	none	none	none	none	yes	no	no
c_000000000111	26133	0.326178	no	NA	no	no	EV	none	none	none	none	yes	no	no
c_000000000112	26101	0.372859	no	NA	no	no	GOV	Prochlorococcus_phage_P-SSP10	none	none	none	yes	yes	yes
c_000000000113	26085	0.369254	no	NA	no	no	none	none	none	none	none	yes	no	yes
c_000000000114	26016	0.389491	no	NA	no	no	Cyanophage_P-RSM6	Cyanophage_P-RSM6	none	none	none	yes	yes	yes
c_000000000115	25884	0.308492	no	NA	no	no	EV	Pelagibacter_phage_HTVC008M	none	none	none	yes	no	no
c_000000000116	25796	0.336796	no	NA	no	no	Med2017	none	none	none	none	yes	yes	no
c_000000000117	25514	0.393901	no	NA	no	no	none	none	none	none	none	yes	no	no
c_000000000118	25355	0.376297	no	NA	no	no	none	none	none	none	none	yes	no	no
c_000000000119	25222	0.368686	no	NA	no	no	uvMED	none	none	none	none	yes	yes	yes
c_000000000120	25149	0.496521	no	NA	no	no	none	none	none	none	none	yes	no	no
c_000000000121	25054	0.365051	no	NA	no	no	none	Prochlorococcus_phage_P-TIM68	none	none	none	yes	yes	no
c_000000000122	24940	0.384122	no	NA	no	no	none	none	none	none	none	yes	yes	no
c_000000000123	24792	0.435826	no	NA	no	no	none	none	none	none	none	yes	yes	yes
c_000000000124	24588	0.341589	no	NA	no	no	none	none	none	none	none	yes	no	yes
c_000000000125	24570	0.393284	no	NA	no	no	Prochlorococcus_phage_P-SSP10	Cyanophage_9515-10a	none	none	none	yes	no	no
c_000000000126	24475	0.401267	no	NA	no	no	none	none	none	none	none	yes	yes	yes
c_000000000127	24262	0.373259	no	NA	no	no	none	none	none	none	none	yes	yes	yes
c_000000000128	24135	0.36126	no	NA	no	no	none	none	none	none	none	yes	yes	no
c_000000000129	24080	0.375581	no	NA	no	no	none	none	none	none	none	yes	yes	yes
c_000000000130	23989	0.497895	no	NA	no	no	none	none	none	none	none	yes	no	no
c_000000000131	23936	0.326746	no	NA	no	no	EV	Synechococcus_phage_ACG-2014f	none	none	none	yes	yes	no
c_000000000132	23842	0.369516	no	NA	no	no	none	none	none	none	none	yes	yes	yes
c_000000000133	23677	0.365333	no	NA	no	no	none	none	none	none	none	yes	yes	yes
c_000000000134	23617	0.34056	no	NA	no	no	none	none	none	none	none	yes	no	no
c_000000000135	23419	0.340749	no	NA	no	no	none	none	none	none	none	yes	no	no
c_000000000136	23383	0.355001	no	NA	no	no	none	none	none	none	none	yes	no	yes
c_000000000137	23329	0.368383	no	NA	no	no	none	none	none	none	none	yes	yes	no
c_000000000138	23178	0.440418	no	NA	no	no	EV	none	none	none	none	yes	yes	no
c_000000000139	22955	0.420562	no	NA	no	no	Med2017	none	none	none	none	yes	yes	no
c_000000000140	22942	0.27539	no	NA	no	no	GOV	none	none	none	none	yes	no	no
c_000000000141	22931	0.388949	no	NA	no	no	GOV	none	none	none	none	yes	no	no
c_000000000142	22912	0.361863	no	NA	no	no	none	none	none	none	none	yes	no	yes
c_000000000143	22901	0.353609	no	NA	no	no	none	none	none	none	none	yes	yes	yes
c_000000000144	22844	0.344861	no	NA	no	no	GOV	none	none	none	none	yes	yes	no
c_000000000145	22773	0.327142	no	NA	no	no	GOV	none	none	none	none	yes	no	no
c_000000000146	22693	0.318997	no	NA	no	no	uvMED	none	none	none	none	yes	yes	yes
c_000000000147	22591	0.360852	no	NA	no	no	Med2017	Synechococcus_phage_S-SSM7	none	none	none	yes	yes	yes
c_000000000148	22521	0.343857	no	NA	no	no	Prochlorococcus_phage_P-TIM68	Prochlorococcus_phage_P-TIM68	none	none	none	yes	yes	yes
c_000000000149	22255	0.354257	no	NA	no	no	EV	Prochlorococcus_phage_P-SSM2	none	none	none	yes	yes	yes
c_000000000150	22224	0.368431	no	NA	no	no	Synechococcus_phage_ACG-2014j	Synechococcus_phage_ACG-2014j	none	none	none	yes	yes	yes
c_000000000151	22208	0.354692	no	NA	no	no	GOV	none	none	none	none	yes	yes	no
c_000000000152	22050	0.433288	no	NA	no	no	none	none	none	none	none	yes	no	yes
c_000000000153	21993	0.351612	no	NA	no	no	none	none	none	none	none	yes	no	no
c_000000000154	21980	0.362966	no	NA	no	no	none	none	none	none	none	yes	yes	no
c_000000000155	21916	0.385107	no	NA	no	no	Cyanophage_P-SSP2	Cyanophage_P-SSP2	none	none	none	yes	no	no
c_000000000156	21882	0.330134	no	NA	no	no	GOV	none	none	none	none	yes	yes	no
c_000000000157	21630	0.385853	no	NA	no	no	none	none	none	none	none	yes	no	no
c_000000000158	21603	0.352034	no	NA	no	no	EV	Prochlorococcus_phage_P-SSM2	none	none	none	yes	yes	yes
c_000000000159	21564	0.512753	no	NA	no	no	GOV	none	none	none	none	yes	no	no
c_000000000160	21500	0.342651	no	NA	no	no	GOV	none	none	none	none	yes	yes	no
c_000000000161	21393	0.363998	no	NA	no	no	EV	Pelagibacter_phage_HTVC008M	none	none	none	yes	yes	yes
c_000000000162	21261	0.355063	no	NA	no	no	EV	none	none	none	none	yes	yes	yes
c_000000000163	21128	0.333775	no	NA	no	no	Med2017	none	none	none	none	yes	yes	yes
c_000000000164	20961	0.397977	no	NA	no	no	Med2017	none	none	none	none	yes	yes	no
c_000000000165	20947	0.368167	no	NA	no	no	none	none	none	none	none	yes	yes	yes
c_000000000166	20889	0.458854	no	NA	no	no	none	Synechococcus_phage_S-RIP2	none	none	none	yes	yes	no
c_000000000167	20878	0.349315	no	NA	no	no	GOV	Prochlorococcus_phage_P-TIM68	none	none	none	yes	yes	yes
c_000000000168	20845	0.360806	no	NA	no	no	none	none	none	none	none	yes	yes	yes
c_000000000169	20688	0.404727	no	NA	no	no	none	none	none	none	none	yes	no	no
c_000000000170	20643	0.388703	no	NA	no	no	none	Cyanophage_SS120-1	none	none	none	yes	no	no
c_000000000171	20612	0.380409	no	NA	no	no	GOV	none	none	none	none	yes	yes	no
c_000000000172	20598	0.303962	no	NA	no	no	GOV	none	none	none	none	yes	no	no
c_000000000173	20398	0.338367	no	NA	no	no	EV	none	none	none	none	yes	yes	yes
c_000000000174	20360	0.443762	no	NA	no	no	GOV	none	none	none	none	yes	no	no
c_000000000175	20124	0.386802	no	NA	no	no	EV	none	none	none	none	yes	yes	no
c_000000000176	20060	0.368245	no	NA	no	no	none	none	none	none	none	yes	yes	yes
c_000000000177	19889	0.385138	no	NA	no	no	uvMED	none	none	none	none	yes	yes	yes
c_000000000178	19811	0.374842	no	NA	no	no	Med2017	Pelagibacter_phage_HTVC008M	none	none	none	yes	yes	yes
c_000000000179	19753	0.360148	no	NA	no	no	none	none	none	none	none	yes	no	yes
c_000000000180	19715	0.39021	no	NA	no	no	none	none	none	none	none	yes	no	no
c_000000000181	19655	0.378224	no	NA	no	no	none	none	none	none	none	yes	yes	yes
c_000000000182	19440	0.328652	no	NA	no	no	none	none	none	none	none	yes	yes	no
c_000000000183	19365	0.321353	no	NA	no	no	GOV	none	none	none	none	yes	no	no
c_000000000184	19295	0.309199	no	NA	no	no	GOV	none	none	none	none	yes	yes	yes
c_000000000185	19278	0.281513	no	NA	no	no	GOV	none	none	none	none	yes	no	no
c_000000000186	19213	0.381721	no	NA	no	no	none	none	none	none	none	yes	no	no
c_000000000187	19193	0.375554	no	NA	no	no	GOV	none	none	none	none	yes	no	no
c_000000000188	19188	0.306077	no	NA	no	no	GOV	none	none	none	none	yes	no	no
c_000000000189	19153	0.365948	no	NA	no	no	none	none	none	none	none	yes	yes	no
c_000000000190	18940	0.371331	no	NA	no	no	EV	Pelagibacter_phage_HTVC010P	none	none	none	yes	yes	yes
c_000000000191	18890	0.338168	no	NA	no	no	none	none	none	none	none	yes	no	no
c_000000000192	18806	0.340689	no	NA	no	no	EV	none	none	none	none	yes	no	no
c_000000000193	18761	0.396887	no	NA	no	no	none	none	none	none	none	yes	no	no
c_000000000194	18739	0.322856	no	NA	no	no	Med2017	none	none	none	none	yes	yes	no
c_000000000195	18721	0.350409	no	NA	no	no	uvMED	none	none	none	none	yes	no	no
c_000000000196	18628	0.380502	no	NA	no	no	none	Prochlorococcus_phage_P-SSP7	none	none	none	yes	yes	yes
c_000000000197	18612	0.32291	no	NA	no	no	GOV	none	none	none	none	yes	yes	no
c_000000000198	18506	0.330055	no	NA	no	no	GOV	none	none	none	none	yes	no	no
c_000000000199	18396	0.358611	no	NA	no	no	EV	Pelagibacter_phage_HTVC008M	none	none	none	yes	no	no
c_000000000200	18282	0.352478	no	NA	no	no	GOV	none	none	none	none	yes	no	no
c_000000000201	18268	0.319192	no	NA	no	no	uvMED	Pelagibacter_phage_HTVC010P	none	none	none	yes	yes	yes
c_000000000202	18115	0.373944	no	NA	no	no	Cyanophage_NATL1A-7	Cyanophage_NATL1A-7	none	none	none	yes	yes	no
c_000000000203	18090	0.32482	no	NA	no	no	none	none	none	none	none	yes	no	no
c_000000000204	18057	0.305754	no	NA	no	no	GOV	none	none	none	none	yes	yes	no
c_000000000205	18032	0.331189	no	NA	no	no	none	none	none	none	none	yes	yes	yes
c_000000000206	18007	0.360582	no	NA	no	no	EV	none	none	none	none	yes	no	no
c_000000000207	17983	0.289662	no	NA	no	no	GOV	none	none	none	none	yes	no	no
c_000000000208	17891	0.371304	no	NA	no	no	none	none	none	none	none	yes	no	no
c_000000000209	17860	0.308735	no	NA	no	no	GOV	Lactobacillus_plantarum	none	none	none	yes	yes	no
c_000000000210	17829	0.325705	no	NA	no	no	GOV	none	none	none	none	yes	yes	no
c_000000000211	17817	0.352921	no	NA	no	no	none	none	none	none	none	yes	no	no
c_000000000212	17766	0.357593	no	NA	no	no	Prochlorococcus_phage_P-SSP3	Prochlorococcus_phage_P-SSP3	none	none	none	yes	yes	no
c_000000000213	17683	0.2896	no	NA	no	no	GOV	none	none	none	none	yes	no	no
c_000000000214	17621	0.349242	no	NA	no	no	EV	none	none	none	none	yes	yes	no
c_000000000215	17590	0.345367	no	NA	no	no	Med2017	none	none	none	none	yes	yes	yes
c_000000000216	17517	0.350859	no	NA	no	no	Prochlorococcus_phage_P-SSP3	Prochlorococcus_phage_P-SSP7	none	none	none	yes	yes	yes
c_000000000217	17493	0.418053	no	NA	no	no	Cyanophage_9515-10a	Prochlorococcus_phage_P-SSP10	none	none	none	yes	no	no
c_000000000218	17369	0.354079	no	NA	no	no	Prochlorococcus_phage_P-TIM68	Synechococcus_phage_S-SM2	none	none	none	yes	yes	yes
c_000000000219	17261	0.372748	no	NA	no	no	Med2017	none	none	none	none	yes	yes	yes
c_000000000220	17198	0.361786	no	NA	no	no	Cyanophage_NATL2A-133	Cyanophage_NATL2A-133	none	none	none	yes	no	no
c_000000000221	17143	0.37613	no	NA	no	no	none	none	none	none	none	yes	no	no
c_000000000222	17126	0.378372	no	NA	no	no	none	none	none	none	none	yes	no	no
c_000000000223	17068	0.324291	no	NA	no	no	none	none	none	none	none	yes	yes	yes
c_000000000224	17041	0.376386	no	NA	no	no	none	none	none	none	none	yes	no	no
c_000000000225	16883	0.353373	no	NA	no	no	none	none	none	none	none	yes	yes	yes
c_000000000226	16792	0.411208	no	NA	no	no	GOV	none	none	none	none	yes	no	no
c_000000000227	16769	0.353748	no	NA	no	no	Med2017	Prochlorococcus_phage_P-TIM68	none	none	none	yes	yes	yes
c_000000000228	16681	0.368263	no	NA	no	no	EV	none	none	none	none	yes	yes	no
c_000000000229	16620	0.332972	no	NA	no	no	EV	none	none	none	none	yes	yes	no
c_000000000230	16557	0.386604	no	NA	no	no	Med2017	none	none	none	none	yes	yes	yes
c_000000000231	16552	0.3779	no	NA	no	no	none	Cyanophage_MED4-117	none	none	none	yes	no	no
c_000000000232	16521	0.371709	no	NA	no	no	none	none	none	none	none	yes	yes	yes
c_000000000233	16501	0.381613	no	NA	no	no	EV	none	none	none	none	yes	no	no
c_000000000234	16493	0.38671	no	NA	no	no	none	Synechococcus_phage_S-CBP4	none	none	none	yes	yes	no
c_000000000235	16482	0.340614	no	NA	no	no	GOV	Prochlorococcus_phage_P-SSM2	none	none	none	yes	yes	yes
c_000000000236	16474	0.344604	no	NA	no	no	uvMED	Pelagibacter_phage_HTVC010P	none	none	none	yes	no	no
c_000000000237	16437	0.386628	no	NA	no	no	GOV	none	none	none	none	yes	no	no
c_000000000238	16424	0.367389	no	NA	no	no	none	none	none	none	none	yes	no	no
c_000000000239	16316	0.36406	no	NA	no	no	none	none	none	none	none	yes	no	no
c_000000000240	16295	0.38791	no	NA	no	no	GOV	none	none	none	none	yes	no	no
c_000000000241	16261	0.37181	no	NA	no	no	none	none	none	none	none	yes	no	yes
c_000000000242	16243	0.351782	no	NA	no	no	EV	none	none	none	none	yes	no	no
c_000000000243	16210	0.342443	no	NA	no	no	GOV	none	none	none	none	yes	yes	no
c_000000000244	16196	0.367066	no	NA	no	no	GOV	none	none	none	none	yes	no	no
c_000000000245	16178	0.311472	no	NA	no	no	none	none	none	none	none	yes	yes	yes
c_000000000246	16097	0.366528	no	NA	no	no	none	none	none	none	none	yes	yes	yes
c_000000000247	16058	0.356707	no	NA	no	no	GOV	none	none	none	none	yes	yes	no
c_000000000248	16046	0.383709	no	NA	no	no	none	none	none	none	none	yes	yes	yes
c_000000000249	16015	0.503403	no	NA	no	no	none	none	none	none	none	yes	yes	no
c_000000000250	16008	0.345765	no	NA	no	no	none	none	none	none	none	yes	no	yes
c_000000000251	15999	0.398712	no	NA	no	no	none	none	none	none	none	yes	yes	no
c_000000000252	15954	0.377021	no	NA	no	no	none	Prochlorococcus_phage_P-SSM7	none	none	none	yes	yes	yes
c_000000000253	15937	0.366694	no	NA	no	no	none	none	none	none	none	yes	yes	yes
c_000000000254	15932	0.362541	no	NA	no	no	none	Prochlorococcus_phage_P-SSP3	none	none	none	yes	no	no
c_000000000255	15875	0.36485	no	NA	no	no	none	Pelagibacter_phage_HTVC008M	none	none	none	yes	yes	no
c_000000000256	15865	0.30602	no	NA	no	no	GOV	none	none	none	none	yes	no	no
c_000000000257	15856	0.376829	no	NA	no	no	EV	none	none	none	none	yes	yes	no
c_000000000258	15787	0.321087	no	NA	no	no	none	Pelagibacter_phage_HTVC010P	none	none	none	yes	no	yes
c_000000000259	15725	0.292782	no	NA	no	no	GOV	none	none	none	none	yes	no	no
c_000000000260	15718	0.37702	no	NA	no	no	none	none	none	none	none	yes	yes	yes
c_000000000261	15700	0.339682	no	NA	no	no	GOV	none	none	none	none	yes	yes	yes
c_000000000262	15692	0.315129	no	NA	no	no	none	none	none	none	none	yes	no	no
c_000000000263	15605	0.358154	no	NA	no	no	GOV	none	none	none	none	yes	yes	yes
c_000000000264	15577	0.412852	no	NA	no	no	none	none	none	none	none	yes	yes	no
c_000000000265	15551	0.383705	no	NA	no	no	EV	Synechococcus_phage_S-SSM7	none	none	none	yes	yes	yes
c_000000000266	15537	0.360623	no	NA	no	no	EV	none	none	none	none	yes	yes	no
c_000000000267	15530	0.381584	no	NA	no	no	EV	none	none	none	none	yes	yes	yes
c_000000000268	15525	0.348599	no	NA	no	no	GOV	none	none	none	none	yes	no	no
c_000000000269	15508	0.387542	no	NA	no	no	uvMED	Prochlorococcus_phage_P-SSM2	none	none	none	yes	yes	yes
c_000000000270	15474	0.376696	no	NA	no	no	Cyanophage_MED4-117	Cyanophage_MED4-117	none	none	none	yes	yes	no
c_000000000271	15423	0.361797	no	NA	no	no	none	none	none	none	none	yes	yes	no
c_000000000272	15373	0.355038	no	NA	no	no	uvDEEP	none	none	none	none	yes	yes	yes
c_000000000273	15237	0.322504	no	NA	no	no	none	none	none	none	none	yes	no	no
c_000000000274	15195	0.316025	no	NA	no	no	none	none	none	none	none	yes	yes	no
c_000000000275	15158	0.423671	no	NA	no	no	none	none	none	none	none	yes	no	yes
c_000000000276	15088	0.42789	no	NA	no	no	EV	none	none	none	none	yes	no	yes
c_000000000277	15083	0.393224	no	NA	no	no	EV	none	none	none	none	no	yes	yes
c_000000000278	15077	0.344896	no	NA	no	no	GOV	none	none	none	none	yes	no	no
c_000000000279	15035	0.350648	no	NA	no	no	Med2017	Prochlorococcus_phage_P-SSM2	none	none	none	yes	yes	yes
c_000000000280	14984	0.358182	no	NA	no	no	EV	Prochlorococcus_phage_P-SSM2	none	none	none	yes	yes	yes
c_000000000281	14978	0.348979	no	NA	no	no	GOV	none	none	none	none	yes	yes	yes
c_000000000282	14928	0.366292	no	NA	no	no	GOV	none	none	none	none	yes	yes	yes
c_000000000283	14867	0.367458	no	NA	no	no	Med2017	Synechococcus_phage_S-SM2	none	none	none	yes	yes	yes
c_000000000284	14862	0.340869	no	NA	no	no	EV	none	none	none	none	yes	yes	yes
c_000000000285	14747	0.379942	no	NA	no	no	GOV	none	none	none	none	yes	no	yes
c_000000000286	14743	0.358543	no	NA	no	no	GOV	none	none	none	none	yes	yes	no
c_000000000287	14738	0.350997	no	NA	no	no	none	none	none	none	none	yes	no	yes
c_000000000288	14685	0.342867	no	NA	no	no	EV	none	none	none	none	yes	no	yes
c_000000000289	14638	0.358656	no	NA	no	no	none	none	none	none	none	yes	yes	yes
c_000000000290	14571	0.36154	no	NA	no	no	GOV	Prochlorococcus_phage_P-SSP3	none	none	none	yes	no	no
c_000000000291	14558	0.41503	no	NA	no	no	GOV	none	none	none	none	yes	no	yes
c_000000000292	14552	0.359126	no	NA	no	no	none	none	none	none	none	yes	yes	yes
c_000000000293	14532	0.356179	no	NA	no	no	Med2017	Cyanophage_SS120-1	none	none	none	yes	yes	no
c_000000000294	14468	0.39501	no	NA	no	no	Cyanophage_NATL2A-133	Synechococcus_phage_S-CBP4	none	none	none	yes	yes	yes
c_000000000295	14448	0.354167	no	NA	no	no	GOV	none	none	none	none	yes	yes	yes
c_000000000296	14438	0.37145	no	NA	no	no	none	Prochlorococcus_phage_MED4-184	none	none	none	yes	no	no
c_000000000297	14409	0.411132	no	NA	no	no	GOV	none	none	none	none	yes	yes	no
c_000000000298	14363	0.390239	no	NA	no	no	none	none	none	none	none	yes	yes	yes
c_000000000299	14317	0.391702	no	NA	no	no	GOV	Prochlorococcus_phage_P-SSM2	none	none	none	yes	yes	yes
c_000000000300	14256	0.37991	no	NA	no	no	EV	Prochlorococcus_phage_MED4-184	none	none	none	yes	yes	no
c_000000000301	14187	0.350955	no	NA	no	no	GOV	none	none	none	none	yes	no	no
c_000000000302	14144	0.384898	no	NA	no	no	EV	Vibrio_phage_CHOED	none	none	none	yes	yes	no
c_000000000303	14137	0.354106	no	NA	no	no	EV	none	none	none	none	yes	yes	no
c_000000000304	14104	0.389535	no	NA	no	no	GOV	none	none	none	none	yes	no	no
c_000000000305	14100	0.370071	no	NA	no	no	EV	none	none	none	none	yes	no	yes
c_000000000306	14054	0.390423	no	NA	no	no	GOV	none	none	none	none	yes	yes	yes
c_000000000307	14020	0.49622	no	NA	no	no	none	none	none	none	none	yes	no	yes
c_000000000308	13958	0.30556	no	NA	no	no	GOV	none	none	none	none	yes	no	yes
c_000000000309	13942	0.385669	no	NA	no	no	none	none	none	none	none	yes	yes	no
c_000000000310	13936	0.421211	no	NA	no	no	none	none	none	none	none	yes	no	yes
c_000000000311	13895	0.416625	no	NA	no	no	Med2017	Prochlorococcus_phage_P-SSP7	none	none	none	yes	no	yes
c_000000000312	13878	0.346736	no	NA	no	no	EV	none	none	none	none	yes	yes	no
c_000000000313	13857	0.43552	no	NA	no	no	none	none	none	none	none	yes	yes	no
c_000000000314	13826	0.37509	no	NA	no	no	GOV	none	none	none	none	yes	no	yes
c_000000000315	13796	0.352204	no	NA	no	no	GOV	none	none	none	none	yes	yes	no
c_000000000316	13783	0.355293	no	NA	no	no	EV	none	none	none	none	yes	no	no
c_000000000317	13753	0.315931	no	NA	no	no	none	none	none	none	none	yes	yes	yes
c_000000000318	13710	0.357112	no	NA	no	no	GOV	none	none	none	none	yes	no	no
c_000000000319	13683	0.369437	no	NA	no	no	GOV	none	none	none	none	yes	yes	yes
c_000000000320	13581	0.320669	no	NA	no	no	none	Pelagibacter_phage_HTVC019P	none	none	none	yes	yes	yes
c_000000000321	13534	0.303384	no	NA	no	no	EV	none	none	none	none	yes	no	no
c_000000000322	13507	0.350115	no	NA	no	no	GOV	none	none	none	none	yes	yes	no
c_000000000323	13493	0.313051	no	NA	no	no	Med2017	Pelagibacter_phage_HTVC008M	none	none	none	yes	yes	yes
c_000000000324	13361	0.384926	no	NA	no	no	none	none	none	none	none	yes	yes	yes
c_000000000325	13329	0.355766	no	NA	no	no	none	none	none	none	none	yes	no	no
c_000000000326	13270	0.371665	no	NA	no	no	Cyanophage_P-SSP2	Prochlorococcus_phage_P-SSP7	none	none	none	yes	yes	yes
c_000000000327	13244	0.377529	no	NA	no	no	EV	Puniceispirillum_phage_HMO-2011	none	none	none	yes	yes	no
c_000000000328	13237	0.385359	no	NA	no	no	GOV	none	none	none	none	yes	yes	no
c_000000000329	13200	0.384924	no	NA	no	no	EV	none	none	none	none	yes	no	no
c_000000000330	13176	0.385094	no	NA	no	no	Med2017	Prochlorococcus_phage_P-HM2	none	none	none	yes	yes	yes
c_000000000331	13108	0.364892	no	NA	no	no	GOV	Prochlorococcus_phage_P-SSP7	none	none	none	yes	yes	no
c_000000000332	13048	0.386343	no	NA	no	no	none	none	none	none	none	yes	yes	yes
c_000000000333	13023	0.361745	no	NA	no	no	none	none	none	none	none	yes	yes	yes
c_000000000334	12904	0.325945	no	NA	no	no	EV	none	none	none	none	yes	no	no
c_000000000335	12874	0.28274	no	NA	no	no	none	none	none	none	none	yes	yes	no
c_000000000336	12863	0.569852	no	NA	no	no	GOV	none	none	none	none	yes	yes	yes
c_000000000337	12858	0.390963	no	NA	no	no	none	none	none	none	none	yes	no	no
c_000000000338	12852	0.364846	no	NA	no	no	Med2017	none	none	none	none	yes	yes	yes
c_000000000339	12845	0.347606	no	NA	no	no	none	none	none	none	none	yes	yes	no
c_000000000340	12695	0.362032	no	NA	no	no	none	none	none	none	none	yes	yes	no
c_000000000341	12657	0.384451	no	NA	no	no	EV	none	none	none	none	yes	yes	yes
c_000000000342	12649	0.359475	no	NA	no	no	none	none	none	none	none	yes	no	no
c_000000000343	12619	0.361756	no	NA	no	no	EV	Cyanophage_MED4-117	none	none	none	yes	no	no
c_000000000344	12599	0.377411	no	NA	no	no	none	Prochlorococcus_phage_P-HM2	none	none	none	yes	yes	yes
c_000000000345	12579	0.35925	no	NA	no	no	GOV	none	none	none	none	yes	yes	no
c_000000000346	12553	0.369951	no	NA	no	no	GOV	Burkholderia_ubonensis	none	none	none	yes	no	no
c_000000000347	12548	0.392732	no	NA	no	no	EV	none	none	none	none	yes	yes	no
c_000000000348	12509	0.372692	no	NA	no	no	none	none	none	none	none	yes	yes	yes
c_000000000349	12503	0.340718	no	NA	no	no	none	none	none	none	none	yes	no	no
c_000000000350	12475	0.343647	no	NA	no	no	GOV	none	none	none	none	yes	yes	yes
c_000000000351	12443	0.309813	no	NA	no	no	Med2017	none	none	none	none	yes	yes	yes
c_000000000352	12407	0.347223	no	NA	no	no	none	none	none	none	none	yes	yes	no
c_000000000353	12343	0.35988	no	NA	no	no	EV	none	none	none	none	yes	yes	yes
c_000000000354	12301	0.371677	no	NA	no	no	none	none	none	none	none	yes	no	no
c_000000000355	12299	0.384178	no	NA	no	no	GOV	none	none	none	none	yes	no	no
c_000000000356	12280	0.370684	no	NA	no	no	EV	none	none	none	none	yes	yes	yes
c_000000000357	12249	0.361662	no	NA	no	no	none	none	none	none	none	yes	yes	yes
c_000000000358	12204	0.379712	no	NA	no	no	GOV	Synechococcus_phage_S-RSM4	none	none	none	yes	yes	yes
c_000000000359	12200	0.496311	no	NA	no	no	EV	none	none	none	none	yes	yes	no
c_000000000360	12197	0.382635	no	NA	no	no	EV	none	none	none	none	yes	no	no
c_000000000361	12174	0.296451	no	NA	no	no	GOV	none	none	none	none	yes	yes	no
c_000000000362	12168	0.372041	no	NA	no	no	none	none	none	none	none	yes	yes	no
c_000000000363	12157	0.373118	no	NA	no	no	uvMED	none	none	none	none	yes	yes	no
c_000000000364	12153	0.345923	no	NA	no	no	GOV	none	none	none	none	yes	yes	yes
c_000000000365	12144	0.327075	no	NA	no	no	none	none	none	none	none	yes	yes	yes
c_000000000366	12116	0.37306	no	NA	no	no	EV	none	none	none	none	yes	no	no
c_000000000367	12092	0.370327	no	NA	no	no	uvMED	Xanthomonas_translucens	none	none	none	yes	yes	no
c_000000000368	12003	0.346913	no	NA	no	no	GOV	none	none	none	none	yes	no	no
c_000000000369	11982	0.389835	no	NA	no	no	EV	none	none	none	none	yes	no	no
c_000000000370	11954	0.368663	no	NA	no	no	none	none	none	none	none	yes	yes	yes
c_000000000371	11817	0.374545	no	NA	no	no	EV	none	none	none	none	yes	no	no
c_000000000372	11806	0.379299	no	NA	no	no	EV	none	none	none	none	yes	no	no
c_000000000373	11797	0.380181	no	NA	no	no	EV	none	none	none	none	yes	no	yes
c_000000000374	11734	0.424152	no	NA	no	no	EV	none	none	none	none	yes	yes	no
c_000000000375	11727	0.358915	no	NA	no	no	GOV	none	none	none	none	yes	no	no
c_000000000376	11724	0.359945	no	NA	no	no	none	none	none	none	none	yes	no	yes
c_000000000377	11717	0.368098	no	NA	no	no	GOV	none	none	none	none	yes	no	yes
c_000000000378	11664	0.33942	no	NA	no	no	GOV	Serratia_marcescens	none	none	none	yes	no	no
c_000000000379	11650	0.298369	no	NA	no	no	GOV	none	none	none	none	yes	no	no
c_000000000380	11597	0.371303	no	NA	no	no	none	none	none	none	none	yes	no	no
c_000000000381	11590	0.394909	no	NA	no	no	none	none	none	none	none	yes	yes	yes
c_000000000382	11586	0.368376	no	NA	no	no	EV	none	none	none	none	yes	no	no
c_000000000383	11568	0.352265	no	NA	no	no	GOV	none	none	none	none	yes	no	no
c_000000000384	11554	0.370002	no	NA	no	no	Cyanophage_NATL2A-133	Cyanophage_NATL2A-133	none	none	none	yes	yes	yes
c_000000000385	11551	0.34681	no	NA	no	no	GOV	none	none	none	none	yes	yes	yes
c_000000000386	11548	0.372359	no	NA	no	no	Med2017	none	none	none	none	yes	no	no
c_000000000387	11504	0.356572	no	NA	no	no	EV	none	none	none	none	yes	yes	yes
c_000000000388	11476	0.356135	no	NA	no	no	EV	Puniceispirillum_phage_HMO-2011	none	none	none	yes	yes	yes
c_000000000389	11431	0.413525	no	NA	no	no	Vibrio_phage_VH7D	Vibrio_phage_ValKK3	none	none	none	no	no	yes
c_000000000390	11421	0.337536	no	NA	no	no	GOV	none	none	none	none	yes	no	no
c_000000000391	11407	0.370036	no	NA	no	no	none	none	none	none	none	yes	yes	yes
c_000000000392	11400	0.331754	no	NA	no	no	GOV	none	none	none	none	yes	no	no
c_000000000393	11396	0.321955	no	NA	no	no	none	none	none	none	none	yes	no	no
c_000000000394	11363	0.372965	no	NA	no	no	none	Puniceispirillum_phage_HMO-2011	none	none	none	yes	no	yes
c_000000000395	11362	0.32063	no	NA	no	no	EV	none	none	none	none	yes	yes	yes
c_000000000396	11348	0.362971	no	NA	no	no	GOV	none	none	none	none	yes	yes	no
c_000000000397	11343	0.376267	no	NA	no	no	EV	none	none	none	none	yes	yes	yes
c_000000000398	11333	0.370776	no	NA	no	no	GOV	none	none	none	none	yes	no	no
c_000000000399	11175	0.452975	no	NA	no	no	EV	none	none	none	none	yes	no	no
c_000000000400	11142	0.365644	no	NA	no	no	none	none	none	none	none	yes	no	yes
c_000000000401	11139	0.394919	no	NA	no	no	EV	Escherichia_coli	none	none	none	yes	no	no
c_000000000402	11128	0.345165	no	NA	no	no	EV	none	none	none	none	yes	yes	yes
c_000000000403	11067	0.359808	no	NA	no	no	none	none	none	none	none	yes	no	no
c_000000000404	11060	0.36528	no	NA	no	no	uvDEEP	none	none	none	none	yes	yes	yes
c_000000000405	11047	0.409795	no	NA	no	no	GOV	none	none	none	none	yes	no	yes
c_000000000406	11007	0.369492	no	NA	no	no	none	none	none	none	none	yes	yes	no
c_000000000407	11003	0.350177	no	NA	no	no	EV	Pelagibacter_phage_HTVC008M	none	none	none	yes	yes	no
c_000000000408	10992	0.388191	no	NA	no	no	EV	none	none	none	none	no	yes	yes
c_000000000409	10986	0.364009	no	NA	no	no	none	none	none	none	none	yes	yes	yes
c_000000000410	10979	0.350943	no	NA	no	no	none	none	none	none	none	yes	yes	yes
c_000000000411	10968	0.390044	no	NA	no	no	EV	none	none	none	none	yes	no	yes
c_000000000412	10945	0.386935	no	NA	no	no	GOV	Prochlorococcus_phage_P-TIM68	none	none	none	yes	yes	yes
c_000000000413	10884	0.359335	no	NA	no	no	Med2017	Pelagibacter_phage_HTVC008M	none	none	none	yes	yes	yes
c_000000000414	10751	0.385173	no	NA	no	no	GOV	none	none	none	none	yes	no	no
c_000000000415	10747	0.393784	no	NA	no	no	Prochlorococcus_phage_P-SSM7	Prochlorococcus_phage_P-SSM7	none	none	none	yes	yes	yes
c_000000000416	10708	0.389615	no	NA	no	no	Med2017	Pelagibacter_phage_HTVC008M	none	none	none	yes	yes	yes
c_000000000417	10703	0.401383	no	NA	no	no	uvMED	Synechococcus_phage_ACG-2014i	none	none	none	yes	yes	yes
c_000000000418	10701	0.374731	no	NA	no	no	none	Cyanophage_NATL1A-7	none	none	none	no	yes	yes
c_000000000419	10674	0.369215	no	NA	no	no	uvDEEP	none	none	none	none	yes	yes	yes
c_000000000420	10645	0.384688	no	NA	no	no	none	none	none	none	none	yes	yes	yes
c_000000000421	10639	0.360748	no	NA	no	no	Med2017	none	none	none	none	yes	yes	yes
c_000000000422	10626	0.364295	no	NA	no	no	EV	none	none	none	none	yes	no	no
c_000000000423	10617	0.353772	no	NA	no	no	EV	none	none	none	none	yes	yes	yes
c_000000000424	10578	0.382681	no	NA	no	no	none	none	none	none	none	yes	no	no
c_000000000425	10555	0.324775	no	NA	no	no	GOV	none	none	none	none	yes	no	yes
c_000000000426	10538	0.357184	no	NA	no	no	Prochlorococcus_phage_P-SSP7	Prochlorococcus_phage_P-SSP7	none	none	none	yes	yes	yes
c_000000000427	10533	0.35403	no	NA	no	no	none	Anaplasma_marginale	none	none	none	yes	yes	yes
c_000000000428	10501	0.342634	no	NA	no	no	EV	Prochlorococcus_phage_P-SSM2	none	none	none	yes	yes	yes
c_000000000429	10498	0.401505	no	NA	no	no	Prochlorococcus_phage_P-GSP1	Prochlorococcus_phage_P-GSP1	none	none	none	yes	yes	yes
c_000000000430	10493	0.369961	no	NA	no	no	uvMED	none	none	none	none	yes	yes	no
c_000000000431	10474	0.392114	no	NA	no	no	EV	Pelagibacter_phage_HTVC008M	none	none	none	yes	yes	yes
c_000000000432	10449	0.427888	no	NA	no	no	none	none	none	none	none	yes	yes	yes
c_000000000433	10432	0.438171	no	NA	no	no	Med2017	Cyanophage_NATL1A-7	none	none	none	yes	yes	yes
c_000000000434	10418	0.357842	no	NA	no	no	none	none	none	none	none	yes	no	no
c_000000000435	10397	0.327691	no	NA	no	no	EV	none	none	none	none	yes	no	no
c_000000000436	10395	0.340548	no	NA	no	no	EV	none	none	none	none	yes	no	no
c_000000000437	10353	0.356129	no	NA	no	no	EV	none	none	none	none	yes	yes	yes
c_000000000438	10305	0.36623	no	NA	no	no	EV	Synechococcus_phage_S-SSM7	none	none	none	yes	yes	yes
c_000000000439	10269	0.327977	no	NA	no	no	GOV	none	none	none	none	yes	yes	yes
c_000000000440	10235	0.358378	no	NA	no	no	GOV	none	none	none	none	yes	yes	no
c_000000000441	10233	0.3133	no	NA	no	no	Med2017	Synechococcus_phage_S-SSM7	none	none	none	yes	yes	yes
c_000000000442	10231	0.331248	no	NA	no	no	uvMED	none	none	none	none	yes	yes	yes
c_000000000443	10216	0.418461	no	NA	no	no	Med2017	Synechococcus_phage_S-RIP1	none	none	none	yes	no	no
c_000000000444	10193	0.353085	no	NA	no	no	GOV	none	none	none	none	yes	yes	no
c_000000000445	10191	0.372584	no	NA	no	no	EV	Synechococcus_phage_S-SM2	none	none	none	yes	yes	yes
c_000000000446	10160	0.39685	no	NA	no	no	EV	none	none	none	none	yes	yes	yes
c_000000000447	10142	0.400907	no	NA	no	no	none	Synechococcus_phage_S-RIP2	none	none	none	yes	yes	yes
c_000000000448	10140	0.340631	no	NA	no	no	Med2017	Synechococcus_phage_S-SM2	none	none	none	yes	yes	yes
c_000000000449	10124	0.351738	no	NA	no	no	Med2017	none	none	none	none	yes	yes	yes
c_000000000450	10107	0.371525	no	NA	no	no	EV	none	none	none	none	yes	yes	yes
c_000000000451	10104	0.409244	no	NA	no	no	EV	none	none	none	none	yes	no	no
c_000000000452	10075	0.389777	no	NA	no	no	uvMED	Prochlorococcus_phage_MED4-184	none	none	none	yes	yes	no
c_000000000453	10071	0.350015	no	NA	no	no	EV	none	none	none	none	yes	yes	no
c_000000000454	10050	0.411741	no	NA	no	no	Med2017	none	none	none	none	yes	no	no
c_000000000455	10031	0.356765	no	NA	no	no	Med2017	none	none	none	none	yes	yes	yes
c_000000000457	10011	0.354981	no	NA	no	no	Med2017	none	none	none	none	yes	yes	yes
c_000000001796	41573	0.338272	yes	c_000000047277	no	no	GOV	Prochlorococcus_phage_P-SSP3	none	none	none	yes	no	no
c_000000001797	26648	0.315821	yes	c_000000007472	no	no	GOV	none	none	none	none	yes	no	no
c_000000001798	48024	0.418249	yes	NA	no	yes	none	none	none	none	none	yes	no	yes
c_000000001799	25908	0.324186	yes	NA	no	no	GOV	none	none	none	none	yes	no	no
c_000000001800	28403	0.31553	yes	NA	no	no	GOV	none	none	none	none	yes	yes	no
c_000000001801	37531	0.392396	yes	NA	no	no	none	none	none	none	none	yes	no	no
c_000000001802	32303	0.444974	yes	NA	no	yes	none	none	none	none	none	yes	no	no
c_000000001803	62193	0.436062	yes	c_000000007476	no	no	GOV	Enterococcus_faecium	none	none	none	yes	yes	no
c_000000001804	39068	0.413151	yes	c_000000016970	no	no	none	none	none	none	none	yes	yes	yes
c_000000001805	182781	0.382222	yes	NA	no	no	Med2017	Prochlorococcus_phage_P-SSM7	none	none	none	yes	yes	yes
c_000000001806	39384	0.471943	yes	c_000000007639	no	no	none	none	none	none	none	yes	yes	yes
c_000000001807	19224	0.563202	yes	NA	no	no	GOV	none	none	none	none	yes	no	no
c_000000001808	151741	0.386718	yes	NA	no	yes	none	none	none	none	none	yes	yes	yes
c_000000001809	27673	0.502728	yes	c_000000001809	no	no	none	none	none	none	none	yes	yes	yes
c_000000001810	366152	0.39778	no	NA	yes	no	Med2017	Cyanophage_P-TIM40	none	none	none	yes	yes	yes
c_000000001811	61723	0.340327	yes	c_000000035777	no	yes	none	none	Thaumarchaeal_virus	none	none	yes	yes	yes
c_000000001812	37217	0.342881	yes	c_000000001812	no	no	EV	none	none	none	none	yes	yes	no
c_000000001813	98435	0.386336	yes	NA	no	no	none	none	none	none	none	yes	yes	no
c_000000001814	13289	0.316201	yes	c_000000001814	no	yes	none	none	none	none	none	yes	yes	yes
c_000000001815	35266	0.392758	yes	NA	no	yes	none	none	none	none	none	yes	no	no
c_000000001816	30724	0.35347	yes	c_000000001816	no	no	none	none	none	none	none	yes	no	no
c_000000001817	55788	0.412526	yes	c_000000001817	no	no	none	none	none	none	none	yes	no	yes
c_000000001818	30190	0.343359	yes	c_000000001818	no	no	none	none	none	none	none	yes	no	no
c_000000001819	43459	0.317449	yes	NA	no	yes	none	none	none	none	none	yes	yes	no
c_000000001820	32183	0.351707	yes	c_000000051003	no	no	uvMED	none	none	none	none	yes	no	no
c_000000001821	54985	0.311758	yes	c_000000047197	no	yes	none	none	none	none	none	yes	no	no
c_000000001822	39427	0.367261	yes	c_000000001822	no	no	none	none	Thaumarchaeal_virus	none	none	yes	no	yes
c_000000001823	171125	0.369876	no	NA	no	no	Med2017	Prochlorococcus_phage_P-SSM7	none	none	none	yes	yes	yes
c_000000001824	159728	0.324276	no	NA	no	no	none	Pelagibacter_phage_HTVC008M	none	none	none	yes	yes	yes
c_000000001825	145613	0.320844	yes	c_000000001825	no	no	none	none	none	none	none	yes	yes	yes
c_000000001826	142964	0.37855	no	NA	no	no	none	Synechococcus_phage_S-SSM7	none	none	none	yes	yes	yes
c_000000001827	140268	0.365657	no	NA	no	no	none	none	none	none	none	yes	yes	yes
c_000000001828	133884	0.304413	no	NA	no	no	none	none	none	none	none	yes	yes	yes
c_000000001829	130900	0.304057	no	NA	no	no	none	none	none	none	none	yes	yes	yes
c_000000001830	116626	0.330861	no	NA	no	no	none	none	none	none	none	yes	yes	yes
c_000000001831	115064	0.522952	no	NA	no	no	GOV	none	none	none	none	yes	no	no
c_000000001832	109497	0.423865	no	NA	no	no	none	none	none	none	none	yes	no	yes
c_000000001833	106935	0.378071	no	NA	no	no	none	none	none	none	none	yes	yes	yes
c_000000001834	104620	0.412627	no	NA	no	no	none	none	none	none	none	yes	yes	yes
c_000000001835	101883	0.326738	no	NA	no	no	none	none	none	none	none	yes	yes	yes
c_000000001836	97171	0.365109	no	NA	no	no	none	none	none	none	none	yes	yes	yes
c_000000001837	95958	0.529648	no	NA	no	no	none	none	none	none	none	yes	yes	no
c_000000001838	90369	0.357213	no	NA	no	no	none	none	none	none	none	no	no	yes
c_000000001839	87138	0.33222	no	NA	no	no	none	none	none	none	none	yes	yes	yes
c_000000001840	84516	0.342018	no	NA	no	no	none	none	none	none	none	yes	yes	yes
c_000000001841	82327	0.349934	no	NA	no	no	none	none	none	none	none	yes	yes	yes
c_000000001842	81504	0.404238	no	NA	no	no	none	none	none	none	none	yes	no	no
c_000000001843	79616	0.337495	no	NA	no	no	none	none	none	none	none	yes	yes	yes
c_000000001844	78267	0.359526	no	NA	no	no	Med2017	none	none	none	none	yes	yes	no
c_000000001845	76337	0.314906	no	NA	no	no	none	none	none	none	none	yes	yes	no
c_000000001846	75753	0.378374	no	NA	no	no	GOV	none	none	none	none	yes	yes	yes
c_000000001847	74062	0.394332	no	NA	no	no	Med2017	none	none	none	none	yes	yes	yes
c_000000001848	73551	0.420783	yes	c_000000030120	no	no	none	none	none	none	none	yes	no	no
c_000000001849	72835	0.306995	no	NA	no	no	none	none	none	none	none	yes	yes	no
c_000000001850	72427	0.333425	yes	c_000000030122	no	no	none	none	none	none	none	yes	no	yes
c_000000001851	72161	0.39125	no	NA	no	no	GOV	none	none	Chrysochromulina ericina virus	none	yes	yes	no
c_000000001852	71212	0.383292	no	NA	no	no	none	none	none	none	none	yes	no	yes
c_000000001853	70778	0.30737	no	NA	no	no	none	none	none	none	none	yes	yes	no
c_000000001854	70000	0.317443	no	NA	no	no	none	none	none	none	none	yes	yes	yes
c_000000001855	69147	0.330716	no	NA	no	no	none	none	none	none	none	yes	yes	yes
c_000000001856	67646	0.385211	no	NA	no	no	none	none	none	none	none	yes	yes	yes
c_000000001857	67342	0.377907	no	NA	no	no	none	Synechococcus_phage_S-SM2	none	none	none	no	yes	no
c_000000001858	66905	0.520275	no	NA	no	no	none	none	none	none	none	yes	no	yes
c_000000001859	66332	0.386465	no	NA	no	no	none	none	none	none	none	yes	yes	yes
c_000000001860	65377	0.333619	no	NA	no	no	none	none	none	none	none	yes	yes	yes
c_000000001861	64745	0.532242	no	NA	no	no	none	none	none	none	none	yes	no	no
c_000000001862	64510	0.368191	no	NA	no	no	none	none	none	none	none	yes	no	yes
c_000000001863	64318	0.363133	yes	c_000000001863	no	no	none	none	none	none	none	yes	no	no
c_000000001864	63568	0.408051	no	NA	no	no	none	none	none	none	none	yes	yes	no
c_000000001865	63171	0.442798	yes	c_000000001865	no	no	none	none	none	none	none	yes	yes	yes
c_000000001866	63022	0.323887	no	NA	no	no	none	none	none	none	none	yes	no	no
c_000000001867	62839	0.36759	no	NA	no	no	none	none	none	none	none	yes	yes	yes
c_000000001868	62129	0.396707	yes	NA	no	no	EV	none	none	none	none	yes	no	no
c_000000001869	61922	0.35837	no	NA	no	no	none	none	none	none	none	yes	yes	no
c_000000001870	60828	0.330539	no	NA	no	no	none	none	none	none	none	yes	yes	yes
c_000000001871	60410	0.379109	yes	c_000000041495	no	yes	none	none	none	none	none	yes	yes	yes
c_000000001872	60303	0.442001	yes	c_000000001865	no	no	none	none	none	none	none	yes	yes	yes
c_000000001873	60140	0.375108	no	NA	no	no	GOV	none	none	none	none	yes	yes	yes
c_000000001874	59200	0.346943	no	NA	no	no	none	none	none	none	none	yes	yes	yes
c_000000001875	58961	0.42272	no	NA	no	no	none	none	none	none	none	yes	yes	no
c_000000001876	58733	0.400031	yes	c_000000001876	no	no	none	none	none	none	none	yes	no	yes
c_000000001877	58350	0.452202	no	NA	no	no	none	none	none	none	none	yes	yes	yes
c_000000001878	58158	0.434506	no	NA	no	no	none	none	none	none	none	yes	no	yes
c_000000001879	57729	0.383274	yes	c_000000001879	no	no	none	none	none	none	none	yes	yes	no
c_000000001880	57431	0.417684	no	NA	no	no	EV	none	none	none	none	yes	no	no
c_000000001881	56692	0.327877	yes	c_000000041508	no	no	none	none	none	none	none	yes	yes	yes
c_000000001882	56392	0.327139	no	NA	no	no	none	none	none	none	none	yes	no	no
c_000000001883	56214	0.492493	no	NA	no	no	none	none	none	none	none	yes	yes	no
c_000000001884	56103	0.36654	no	NA	no	no	none	none	none	none	none	yes	yes	no
c_000000001885	56040	0.327123	yes	c_000000001885	no	no	none	none	none	none	none	yes	no	no
c_000000001886	55732	0.375117	no	NA	no	no	none	none	none	none	none	yes	yes	yes
c_000000001887	55544	0.323761	no	NA	no	no	none	none	none	none	none	yes	no	yes
c_000000001888	55324	0.512291	yes	c_000000001888	no	yes	none	none	none	none	none	yes	yes	no
c_000000001889	54985	0.400036	no	NA	no	no	none	none	none	none	none	yes	yes	yes
c_000000001890	54948	0.360814	no	NA	no	no	none	none	none	none	none	yes	yes	yes
c_000000001891	54898	0.446665	no	NA	no	no	none	none	none	none	none	yes	no	yes
c_000000001892	54741	0.346139	yes	c_000000030161	no	no	none	none	none	none	none	yes	no	no
c_000000001893	54556	0.387382	yes	NA	no	yes	none	none	none	none	none	yes	no	no
c_000000001894	54390	0.368597	no	NA	no	no	uvMED	none	none	none	none	yes	yes	yes
c_000000001895	54040	0.443042	yes	c_000000035806	no	no	none	none	none	none	none	no	yes	yes
c_000000001896	53227	0.340109	yes	c_000000013242	no	no	none	none	none	none	none	yes	yes	no
c_000000001897	53151	0.406728	no	NA	no	no	none	none	none	none	none	yes	yes	yes
c_000000001898	53089	0.33523	yes	c_000000030167	no	no	none	none	none	none	none	yes	no	no
c_000000001899	52841	0.369051	yes	NA	no	yes	GOV	none	none	none	none	yes	yes	no
c_000000001900	52690	0.32919	yes	c_000000001900	no	no	none	none	none	none	none	yes	no	no
c_000000001901	52382	0.418942	no	NA	no	no	none	none	none	none	none	yes	yes	no
c_000000001902	52169	0.331902	yes	c_000000001902	no	no	none	none	none	none	none	yes	yes	no
c_000000001903	52003	0.377151	no	NA	no	no	none	none	none	none	none	yes	yes	yes
c_000000001904	51888	0.325066	no	NA	no	no	none	none	none	none	none	yes	yes	yes
c_000000001905	51796	0.425207	no	NA	no	no	none	none	none	none	none	yes	no	no
c_000000001906	51450	0.336832	yes	c_000000001906	no	no	none	none	none	none	none	yes	no	no
c_000000001907	51312	0.382269	yes	c_000000007560	no	no	none	none	none	none	none	yes	no	yes
c_000000001908	51201	0.331458	yes	NA	no	no	none	none	none	none	none	yes	no	no
c_000000001909	51129	0.313931	yes	NA	no	no	none	none	none	none	none	yes	no	no
c_000000001910	51041	0.360828	no	NA	no	no	none	none	none	none	none	yes	yes	no
c_000000001911	50862	0.371417	no	NA	no	no	Med2017	none	none	none	none	yes	yes	yes
c_000000001912	50666	0.371985	no	NA	no	no	none	none	none	none	none	yes	yes	yes
c_000000001913	50426	0.384643	yes	c_000000024572	no	no	none	none	none	none	none	yes	yes	no
c_000000001914	50363	0.367333	no	NA	no	no	none	none	none	none	none	yes	no	yes
c_000000001915	50226	0.42042	no	NA	no	no	none	none	none	none	none	yes	no	yes
c_000000001916	50122	0.492678	yes	c_000000001916	no	no	none	none	none	none	none	yes	no	no
c_000000001917	49898	0.326165	no	NA	no	no	Med2017	none	none	none	none	yes	yes	yes
c_000000001918	49753	0.366249	no	NA	no	no	none	none	none	none	none	yes	no	yes
c_000000001919	49654	0.324788	yes	c_000000041529	no	no	none	none	none	none	none	yes	no	no
c_000000001920	49477	0.366898	no	NA	no	no	Med2017	Prochlorococcus_phage_P-SSM7	none	none	none	yes	yes	yes
c_000000001921	49343	0.362057	no	NA	no	no	GOV	none	none	none	none	yes	no	yes
c_000000001922	49155	0.322409	no	NA	no	no	uvDEEP	none	none	none	none	yes	yes	yes
c_000000001923	48833	0.367293	no	NA	no	no	none	none	Crenarchaeal_virus	none	none	yes	no	no
c_000000001924	48528	0.46738	no	NA	no	no	none	none	none	none	none	yes	yes	yes
c_000000001925	48397	0.357254	no	NA	no	no	none	none	none	none	none	yes	yes	no
c_000000001926	48291	0.333644	no	NA	no	no	none	none	none	none	none	yes	yes	yes
c_000000001927	47793	0.310589	yes	c_000000001927	no	no	none	none	none	none	none	yes	no	no
c_000000001928	47713	0.391277	no	NA	no	no	GOV	none	none	none	none	yes	yes	no
c_000000001929	47669	0.350836	no	NA	no	no	none	none	none	none	none	yes	yes	no
c_000000001930	47616	0.310547	yes	c_000000001927	no	no	none	none	none	none	none	yes	no	no
c_000000001931	47534	0.346678	no	NA	no	no	none	none	none	none	none	yes	yes	yes
c_000000001932	47405	0.382597	yes	c_000000030193	no	no	GOV	none	none	none	none	yes	yes	no
c_000000001933	47313	0.346755	no	NA	no	no	none	none	none	none	none	yes	yes	yes
c_000000001934	47114	0.340557	no	NA	no	no	GOV	none	none	none	none	yes	no	no
c_000000001935	46652	0.355376	no	NA	no	no	none	none	none	none	none	yes	no	no
c_000000001936	46523	0.333298	no	NA	no	no	none	none	none	none	none	yes	no	yes
c_000000001937	46160	0.511655	no	NA	no	no	none	none	none	none	none	yes	yes	no
c_000000001938	45972	0.345275	no	NA	no	no	none	none	none	none	none	yes	no	no
c_000000001939	45915	0.37883	no	NA	no	no	Synechococcus_phage_S-SSM7	Synechococcus_phage_S-SSM7	none	none	none	yes	yes	yes
c_000000001940	45878	0.352173	no	NA	no	no	none	none	none	none	none	yes	yes	yes
c_000000001941	45819	0.542177	yes	NA	no	no	none	none	none	none	none	yes	no	no
c_000000001942	45527	0.397413	no	NA	no	no	none	none	none	none	none	yes	no	no
c_000000001943	45450	0.41736	yes	NA	no	no	GOV	none	none	none	none	yes	no	no
c_000000001944	45333	0.335297	no	NA	no	no	none	none	unclassified_archaeal_virus	none	none	yes	yes	yes
c_000000001945	45274	0.349583	no	NA	no	no	GOV	none	none	none	none	yes	yes	no
c_000000001946	45193	0.405417	yes	c_000000035852	no	no	none	none	none	none	none	yes	yes	yes
c_000000001947	45158	0.375017	yes	c_000000030206	no	no	none	none	none	none	none	no	yes	no
c_000000001948	44812	0.378827	yes	NA	no	no	none	none	none	none	none	yes	no	yes
c_000000001949	44706	0.358117	no	NA	no	no	none	none	none	none	none	yes	no	no
c_000000001950	44331	0.359568	yes	c_000000001950	no	no	none	none	none	none	none	yes	yes	yes
c_000000001951	44264	0.359186	yes	c_000000001950	no	no	none	none	none	none	none	yes	yes	yes
c_000000001952	44030	0.380468	yes	c_000000001952	no	no	none	none	none	none	none	yes	no	no
c_000000001953	43902	0.327138	no	NA	no	no	none	none	none	none	none	yes	no	no
c_000000001954	43817	0.326471	no	NA	no	no	none	none	none	none	none	yes	no	no
c_000000001955	43706	0.341646	no	NA	no	no	none	none	none	none	none	yes	no	no
c_000000001956	43501	0.341096	no	NA	no	no	GOV	none	Euryarchaeal_virus	none	none	yes	yes	yes
c_000000001957	43103	0.356936	yes	NA	no	no	uvMED	none	none	none	none	yes	yes	yes
c_000000001958	42975	0.386062	no	NA	no	no	none	none	none	none	none	yes	yes	yes
c_000000001959	42921	0.422381	no	NA	no	no	EV	none	none	none	none	yes	no	yes
c_000000001960	42856	0.350266	no	NA	no	no	none	none	none	none	none	yes	no	no
c_000000001961	42797	0.442858	no	NA	no	no	none	none	none	none	none	yes	yes	yes
c_000000001962	42744	0.328935	no	NA	no	no	none	none	none	none	none	yes	no	no
c_000000001963	42654	0.400994	no	NA	no	no	none	none	none	none	none	yes	yes	no
c_000000001964	42094	0.348981	no	NA	no	no	GOV	none	none	none	none	yes	yes	yes
c_000000001965	41969	0.391384	no	NA	no	no	GOV	none	none	none	none	yes	yes	yes
c_000000001966	41861	0.385012	no	NA	no	no	none	none	none	none	none	yes	no	no
c_000000001967	41826	0.415101	no	NA	no	no	GOV	none	none	none	none	yes	yes	no
c_000000001968	41747	0.433468	no	NA	no	no	none	none	none	none	none	no	yes	no
c_000000001969	41514	0.341909	no	NA	no	no	none	none	Euryarchaeal_virus	none	none	yes	no	no
c_000000001970	41360	0.341296	yes	NA	no	no	none	none	none	none	none	yes	no	no
c_000000001971	41226	0.346917	no	NA	no	no	none	none	none	none	none	yes	no	yes
c_000000001972	41186	0.340528	no	NA	no	no	EV	none	none	none	none	yes	yes	yes
c_000000001973	41092	0.38808	yes	NA	no	no	none	none	none	none	none	yes	no	no
c_000000001974	41042	0.352273	no	NA	no	no	none	none	none	none	none	yes	yes	yes
c_000000001975	40969	0.355147	no	NA	no	no	none	none	none	none	none	yes	no	no
c_000000001976	40892	0.455272	yes	c_000000045304	no	no	none	none	none	none	none	yes	no	no
c_000000001977	40851	0.31282	yes	c_000000001977	no	yes	none	none	none	none	none	yes	yes	no
c_000000001978	40809	0.348158	no	NA	no	no	none	none	none	none	none	yes	no	no
c_000000001979	40747	0.43321	yes	c_000000022637	no	no	none	none	none	none	none	yes	no	yes
c_000000001980	40483	0.330707	yes	NA	yes	no	GOV	none	none	none	none	yes	yes	no
c_000000001981	40416	0.355552	no	NA	no	no	EV	none	none	none	none	yes	yes	yes
c_000000001982	40378	0.341349	no	NA	no	no	none	none	none	none	none	yes	no	no
c_000000001983	40257	0.327695	no	NA	no	no	none	none	none	none	none	yes	yes	no
c_000000001984	40225	0.333922	yes	NA	no	yes	GOV	none	none	none	none	yes	no	no
c_000000001985	40066	0.321245	no	NA	no	no	GOV	none	none	none	none	yes	yes	no
c_000000001986	40037	0.352874	no	NA	no	no	none	none	none	none	none	yes	yes	no
c_000000001987	39726	0.357272	no	NA	no	no	none	none	none	none	none	yes	no	no
c_000000001988	39673	0.355859	no	NA	no	no	none	none	none	none	none	yes	yes	yes
c_000000001989	39636	0.545842	no	NA	no	no	none	none	none	none	none	yes	no	no
c_000000001990	39462	0.459961	yes	c_000000001990	no	yes	none	none	none	none	none	yes	no	yes
c_000000001991	39403	0.388067	yes	c_000000035900	no	no	none	none	none	none	none	yes	no	no
c_000000001992	39365	0.378102	no	NA	no	no	none	Prochlorococcus_phage_P-SSM7	none	none	none	yes	yes	yes
c_000000001993	39328	0.367143	yes	c_000000001822	no	no	none	none	Thaumarchaeal_virus	none	none	yes	yes	yes
c_000000001994	39296	0.323977	yes	c_000000005764	no	no	uvMED	none	none	none	none	yes	yes	yes
c_000000001995	39272	0.413475	yes	c_000000016970	no	no	none	none	none	none	none	yes	yes	yes
c_000000001996	39150	0.351699	no	NA	no	no	EV	none	none	none	none	yes	yes	yes
c_000000001997	39126	0.486633	no	NA	no	no	none	none	none	none	none	yes	yes	no
c_000000001998	38978	0.352686	no	NA	no	no	Med2017	none	none	none	none	yes	yes	yes
c_000000001999	38903	0.381333	yes	c_000000001999	no	no	none	none	none	none	none	yes	no	no
c_000000002000	38831	0.380521	no	NA	no	no	none	none	none	none	none	yes	no	yes
c_000000002001	38639	0.546753	no	NA	no	no	none	none	none	none	none	yes	yes	yes
c_000000002002	38597	0.365521	no	NA	no	no	none	none	none	none	none	yes	no	no
c_000000002003	38558	0.327092	no	NA	no	no	Med2017	none	none	none	none	yes	yes	yes
c_000000002004	38475	0.344977	yes	NA	no	no	none	none	none	none	none	yes	no	no
c_000000002005	38388	0.347713	no	NA	no	no	GOV	none	none	none	none	yes	yes	yes
c_000000002006	38316	0.340537	no	NA	no	no	none	none	none	none	none	yes	yes	no
c_000000002007	38265	0.391454	yes	c_000000002007	no	yes	none	none	none	none	none	yes	no	no
c_000000002008	38237	0.374062	no	NA	no	no	none	none	none	none	none	yes	no	no
c_000000002009	38050	0.335217	yes	c_000000030263	no	no	EV	none	none	none	none	yes	yes	no
c_000000002010	38026	0.383054	yes	NA	no	no	none	Cyanophage_MED4-117	none	none	none	yes	yes	no
c_000000002011	37996	0.385935	no	NA	no	no	none	none	none	none	none	yes	no	yes
c_000000002012	37973	0.364601	no	NA	no	no	GOV	none	none	none	none	yes	yes	yes
c_000000002013	37935	0.392276	no	NA	no	no	none	none	none	none	none	yes	no	no
c_000000002014	37848	0.35986	yes	c_000000002014	no	no	none	none	none	none	none	yes	no	yes
c_000000002015	37761	0.293345	yes	c_000000002015	no	no	none	none	none	none	none	yes	yes	no
c_000000002016	37693	0.38397	no	NA	no	no	none	none	none	none	none	yes	no	no
c_000000002017	37502	0.334089	no	NA	no	no	none	none	none	none	none	yes	yes	yes
c_000000002018	37457	0.292762	yes	c_000000002015	no	no	none	none	none	none	none	yes	yes	no
c_000000002019	37410	0.293103	yes	c_000000002015	no	no	none	none	none	none	none	yes	yes	no
c_000000002020	37370	0.462082	no	NA	no	no	none	none	none	none	none	yes	yes	yes
c_000000002021	37296	0.488685	no	NA	no	no	none	none	none	none	none	yes	yes	yes
c_000000002022	37240	0.515816	yes	c_000000016981	no	yes	none	none	none	none	none	yes	no	no
c_000000002023	37203	0.377523	no	NA	no	no	Med2017	none	none	none	none	yes	yes	yes
c_000000002024	37179	0.33484	no	NA	no	no	none	none	none	none	none	yes	no	no
c_000000002025	37145	0.371248	no	NA	no	no	none	none	none	none	none	yes	no	no
c_000000002026	37082	0.31042	no	NA	no	no	none	none	none	none	none	yes	no	no
c_000000002027	37045	0.539884	yes	NA	no	yes	none	none	none	none	none	yes	no	yes
c_000000002028	36960	0.31434	yes	c_000000041642	no	no	GOV	none	none	none	none	yes	no	no
c_000000002029	36881	0.318999	no	NA	no	no	none	none	none	none	none	yes	yes	yes
c_000000002030	36836	0.381447	no	NA	no	no	none	none	none	none	none	yes	yes	yes
c_000000002031	36782	0.312028	yes	c_000000002031	no	no	none	none	none	none	none	yes	no	no
c_000000002032	36698	0.418551	no	NA	no	no	none	none	none	none	none	yes	no	yes
c_000000002033	36652	0.488104	no	NA	no	no	none	none	none	none	none	yes	yes	no
c_000000002034	36523	0.391698	no	NA	no	no	none	none	none	none	none	yes	no	no
c_000000002035	36478	0.299989	no	NA	no	no	none	none	none	none	none	yes	yes	no
c_000000002036	36433	0.352839	no	NA	no	no	none	none	none	none	none	yes	yes	yes
c_000000002037	36397	0.565266	yes	NA	no	no	none	none	none	none	none	yes	no	no
c_000000002038	36348	0.346126	no	NA	no	no	Med2017	none	none	none	none	yes	yes	yes
c_000000002039	36279	0.367044	no	NA	no	no	Med2017	Synechococcus_phage_S-SSM7	none	none	none	yes	yes	yes
c_000000002040	36230	0.438338	yes	c_000000002040	no	no	none	none	none	none	none	yes	yes	no
c_000000002041	36185	0.363162	no	NA	no	no	none	none	none	none	none	yes	yes	yes
c_000000002042	36144	0.544987	yes	c_000000002042	no	yes	none	none	none	none	none	yes	no	no
c_000000002043	36093	0.325465	yes	NA	no	no	none	none	none	none	none	yes	no	no
c_000000002044	36008	0.305127	no	NA	no	no	none	none	none	none	none	yes	no	no
c_000000002045	35963	0.316214	yes	c_000000002045	no	no	none	none	none	none	none	yes	no	no
c_000000002046	35880	0.337653	yes	c_000000030282	no	no	none	none	none	none	none	yes	no	yes
c_000000002047	35816	0.366512	no	NA	no	no	GOV	none	none	none	none	yes	yes	no
c_000000002048	35690	0.448333	no	NA	no	no	none	none	none	none	none	yes	yes	no
c_000000002049	35593	0.346978	no	NA	no	no	none	none	Thaumarchaeal_virus	none	none	yes	yes	yes
c_000000002050	35541	0.353001	yes	c_000000002050	no	no	none	none	none	none	none	yes	no	no
c_000000002051	35476	0.351674	no	NA	no	no	EV	none	none	none	none	yes	no	yes
c_000000002052	35441	0.400609	no	NA	no	no	none	none	none	none	none	yes	yes	no
c_000000002053	35405	0.484367	no	NA	no	no	GOV	none	none	none	none	yes	yes	yes
c_000000002054	35326	0.569382	no	NA	no	no	none	none	none	none	none	yes	yes	no
c_000000002055	35304	0.371658	yes	c_000000028255	no	yes	none	none	none	none	none	yes	no	no
c_000000002056	35211	0.310187	yes	c_000000002056	no	no	GOV	none	none	none	none	yes	no	no
c_000000002057	35146	0.3768	no	NA	no	no	none	none	none	none	none	yes	no	no
c_000000002058	35067	0.364103	no	NA	no	no	EV	none	none	none	none	yes	no	no
c_000000002059	35039	0.435657	no	NA	no	no	none	none	none	none	none	yes	no	yes
c_000000002060	34984	0.375057	no	NA	no	no	none	none	none	none	none	yes	no	no
c_000000002061	34936	0.369275	no	NA	no	no	none	none	none	none	none	yes	no	no
c_000000002062	34863	0.35106	no	NA	no	no	none	none	none	none	none	yes	yes	yes
c_000000002063	34673	0.362847	no	NA	no	no	none	none	none	none	none	yes	yes	yes
c_000000002064	34543	0.374461	no	NA	no	no	none	none	none	none	none	yes	no	no
c_000000002065	34517	0.349074	no	NA	no	no	none	none	none	none	none	yes	yes	yes
c_000000002066	34484	0.597407	no	NA	no	no	none	none	none	none	none	yes	yes	no
c_000000002067	34434	0.348435	no	NA	no	no	EV	none	none	none	none	yes	yes	yes
c_000000002068	34317	0.291721	no	NA	no	no	none	none	none	none	none	yes	yes	no
c_000000002069	34278	0.572583	no	NA	no	no	none	none	none	none	none	yes	yes	yes
c_000000002070	34245	0.348051	no	NA	no	no	Med2017	none	none	none	none	yes	yes	yes
c_000000002071	34210	0.473078	no	NA	no	no	none	none	none	none	none	yes	no	no
c_000000002072	34145	0.335188	no	NA	no	no	none	none	none	none	none	yes	no	no
c_000000002073	34102	0.340508	yes	c_000000047368	no	no	GOV	none	none	none	none	yes	no	no
c_000000002074	34077	0.411949	no	NA	no	no	none	none	none	none	none	yes	no	no
c_000000002075	34009	0.362522	yes	NA	no	no	none	none	none	none	none	yes	no	no
c_000000002076	33974	0.369901	no	NA	no	no	none	none	none	none	none	yes	yes	yes
c_000000002077	33950	0.344919	no	NA	no	no	none	none	none	none	none	yes	no	no
c_000000002078	33933	0.520143	yes	NA	no	yes	none	none	none	none	none	yes	yes	yes
c_000000002079	33902	0.322931	no	NA	no	no	GOV	none	none	none	none	yes	yes	no
c_000000002080	33875	0.570923	no	NA	no	no	none	none	none	none	none	no	no	yes
c_000000002081	33851	0.344451	no	NA	no	no	none	none	none	none	none	yes	yes	yes
c_000000002082	33730	0.356033	no	NA	no	no	none	none	none	none	none	yes	yes	yes
c_000000002083	33694	0.372351	no	NA	no	no	none	none	none	none	none	yes	yes	no
c_000000002084	33643	0.4908	no	NA	no	no	none	none	none	none	none	yes	no	no
c_000000002085	33620	0.367817	no	NA	no	no	EV	none	none	none	none	yes	no	no
c_000000002086	33588	0.367959	no	NA	no	no	Med2017	none	none	none	none	yes	yes	yes
c_000000002087	33561	0.32803	no	NA	no	no	none	none	none	none	none	yes	no	no
c_000000002088	33535	0.367497	no	NA	no	no	none	none	none	none	none	yes	yes	yes
c_000000002089	33494	0.347555	no	NA	no	no	GOV	none	none	none	none	yes	yes	yes
c_000000002090	33451	0.341305	no	NA	no	no	none	none	none	none	none	yes	yes	yes
c_000000002091	33369	0.365219	no	NA	no	no	none	none	Thaumarchaeal_virus	none	none	yes	yes	yes
c_000000002092	33332	0.416357	no	NA	no	no	none	none	none	none	none	no	yes	no
c_000000002093	33292	0.354169	no	NA	no	no	none	none	none	none	none	yes	yes	yes
c_000000002094	33266	0.392262	no	NA	no	no	none	none	none	none	none	yes	no	no
c_000000002095	33249	0.424283	yes	c_000000030339	no	no	GOV	none	none	none	none	yes	no	no
c_000000002096	33223	0.482347	no	NA	no	no	none	none	none	none	none	yes	no	yes
c_000000002097	33178	0.366568	no	NA	no	no	Med2017	Synechococcus_phage_S-SM2	none	none	none	yes	yes	yes
c_000000002098	33049	0.335653	no	NA	no	no	none	none	none	none	none	yes	yes	yes
c_000000002099	33023	0.50059	no	NA	no	no	none	none	none	none	none	yes	no	no
c_000000002100	32996	0.332343	no	NA	no	no	Med2017	none	none	none	none	yes	yes	yes
c_000000002101	32952	0.361192	no	NA	no	no	none	none	none	none	none	yes	no	no
c_000000002102	32928	0.332847	yes	NA	no	yes	none	none	none	none	none	yes	no	no
c_000000002103	32894	0.379583	no	NA	no	no	none	none	none	none	none	yes	yes	yes
c_000000002104	32822	0.428341	no	NA	no	no	none	none	none	none	none	yes	no	no
c_000000002105	32793	0.412588	no	NA	no	no	none	none	none	none	none	yes	yes	yes
c_000000002106	32772	0.348529	no	NA	no	no	EV	none	none	none	none	yes	yes	yes
c_000000002107	32751	0.334494	no	NA	no	no	GOV	none	Euryarchaeal_virus	none	none	yes	no	no
c_000000002108	32705	0.33264	yes	c_000000002108	no	yes	none	none	none	none	none	yes	no	no
c_000000002109	32684	0.313731	yes	NA	no	no	none	none	none	none	none	yes	yes	yes
c_000000002110	32640	0.34136	no	NA	no	no	Med2017	none	none	none	none	yes	yes	yes
c_000000002111	32612	0.362413	no	NA	no	no	none	Prochlorococcus_phage_P-TIM68	none	none	none	yes	yes	no
c_000000002112	32557	0.323064	no	NA	no	no	none	none	none	none	none	yes	no	no
c_000000002113	32493	0.321208	no	NA	no	no	none	none	none	none	none	yes	no	no
c_000000002114	32450	0.349153	yes	c_000000024746	no	no	none	none	none	none	none	yes	yes	yes
c_000000002115	32407	0.500787	yes	c_000000011376	no	yes	EV	none	none	none	none	yes	no	no
c_000000002116	32385	0.491771	yes	c_000000002116	no	no	GOV	none	none	none	none	yes	yes	no
c_000000002117	32266	0.410432	no	NA	no	no	GOV	none	none	none	none	yes	no	no
c_000000002118	32227	0.336891	no	NA	no	no	Med2017	Prochlorococcus_phage_P-SSM2	none	none	none	yes	yes	yes
c_000000002119	32089	0.316931	yes	c_000000041716	no	no	none	none	none	none	none	yes	no	no
c_000000002120	32065	0.330111	no	NA	no	no	GOV	none	none	none	none	yes	no	no
c_000000002121	32045	0.482072	no	NA	no	no	GOV	none	none	none	none	yes	yes	yes
c_000000002122	31906	0.319	no	NA	no	no	none	none	none	none	none	yes	no	no
c_000000002123	31866	0.412258	no	NA	no	no	none	none	none	none	none	yes	yes	no
c_000000002124	31820	0.388404	yes	NA	no	no	none	none	none	none	none	yes	yes	no
c_000000002125	31775	0.485822	no	NA	no	no	none	none	none	none	none	yes	no	no
c_000000002126	31757	0.339106	no	NA	no	no	GOV	none	none	none	none	yes	yes	yes
c_000000002127	31700	0.325836	yes	NA	no	no	none	none	none	none	none	yes	no	no
c_000000002128	31649	0.356883	no	NA	no	no	none	none	none	none	none	yes	yes	yes
c_000000002129	31632	0.351985	no	NA	no	no	none	none	none	none	none	yes	no	no
c_000000002130	31558	0.345079	no	NA	no	no	none	none	none	none	none	yes	no	yes
c_000000002131	31379	0.389273	no	NA	no	no	none	none	none	none	none	yes	yes	no
c_000000002132	31359	0.385886	no	NA	no	no	none	none	none	none	none	yes	no	no
c_000000002133	31330	0.533833	no	NA	no	no	none	none	none	none	none	yes	yes	no
c_000000002134	31299	0.564587	no	NA	no	no	none	none	none	none	none	yes	yes	no
c_000000002135	31273	0.351166	no	NA	no	no	GOV	none	none	none	none	yes	yes	no
c_000000002136	31251	0.331637	no	NA	no	no	GOV	none	none	none	none	yes	yes	yes
c_000000002137	31233	0.401114	no	NA	no	no	EV	none	none	none	none	yes	yes	yes
c_000000002138	31105	0.311943	no	NA	no	no	none	none	none	none	none	yes	no	no
c_000000002139	31048	0.325013	no	NA	no	no	none	none	none	none	none	yes	no	no
c_000000002140	30930	0.32483	no	NA	no	no	EV	none	none	none	none	yes	yes	yes
c_000000002141	30824	0.357092	yes	c_000000053034	no	no	GOV	none	none	none	none	yes	no	no
c_000000002142	30794	0.360914	no	NA	no	no	none	none	none	none	none	yes	no	yes
c_000000002143	30762	0.309473	no	NA	no	no	none	none	none	none	none	yes	no	no
c_000000002144	30704	0.391317	no	NA	no	no	none	none	none	none	none	yes	yes	yes
c_000000002145	30641	0.326752	yes	c_000000036040	no	no	GOV	none	none	none	none	yes	no	no
c_000000002146	30620	0.375996	no	NA	no	no	none	none	none	none	none	yes	no	yes
c_000000002147	30588	0.323329	no	NA	no	no	none	none	none	none	none	yes	yes	no
c_000000002148	30556	0.307141	no	NA	no	no	none	none	none	none	none	yes	no	no
c_000000002149	30515	0.361363	no	NA	no	no	none	none	none	none	none	yes	yes	yes
c_000000002150	30425	0.541233	yes	c_000000002150	no	yes	none	none	none	none	none	yes	no	yes
c_000000002151	30391	0.368135	no	NA	no	no	GOV	none	none	none	none	yes	yes	yes
c_000000002152	30339	0.492781	no	NA	no	no	none	none	none	none	none	yes	no	no
c_000000002153	30295	0.475194	yes	NA	no	no	none	none	none	none	none	yes	no	no
c_000000002154	30175	0.431748	no	NA	no	no	none	none	none	none	none	yes	no	yes
c_000000002155	30146	0.358688	yes	NA	no	no	GOV	none	none	none	none	yes	no	no
c_000000002156	30074	0.352929	no	NA	no	no	Med2017	none	none	none	none	yes	yes	yes
c_000000002157	29978	0.33588	no	NA	no	no	none	none	none	none	none	yes	no	yes
c_000000002158	29926	0.587282	no	NA	no	no	none	none	none	none	none	yes	yes	yes
c_000000002159	29887	0.416101	no	NA	no	no	none	none	none	none	none	yes	yes	no
c_000000002160	29869	0.38401	no	NA	no	no	none	none	none	none	none	yes	no	yes
c_000000002161	29733	0.355766	no	NA	no	no	GOV	none	none	none	none	yes	no	no
c_000000002162	29681	0.34736	no	NA	no	no	none	none	none	none	none	yes	yes	yes
c_000000002163	29621	0.292968	no	NA	no	no	none	none	none	none	none	yes	yes	yes
c_000000002164	29592	0.592153	no	NA	no	no	none	none	none	none	none	yes	yes	yes
c_000000002165	29541	0.339494	no	NA	no	no	GOV	none	none	none	none	yes	yes	no
c_000000002166	29470	0.33227	no	NA	no	no	GOV	none	none	none	none	yes	no	no
c_000000002167	29421	0.351382	no	NA	no	no	GOV	none	none	none	none	yes	yes	yes
c_000000002168	29327	0.340949	no	NA	no	no	EV	none	none	Ostreococcus lucimarinus virus 2	none	yes	yes	yes
c_000000002169	29208	0.332854	no	NA	no	no	EV	none	none	none	none	yes	yes	no
c_000000002170	29184	0.34399	no	NA	no	no	uvMED	none	none	none	none	yes	yes	no
c_000000002171	29097	0.3433	no	NA	no	no	GOV	none	none	none	none	yes	yes	yes
c_000000002172	29068	0.31385	no	NA	no	no	none	none	none	none	none	yes	yes	yes
c_000000002173	29013	0.362872	no	NA	no	no	none	none	none	none	none	yes	yes	yes
c_000000002174	28991	0.326308	no	NA	no	no	none	none	none	none	none	yes	no	no
c_000000002175	28932	0.320994	no	NA	no	no	none	none	none	none	none	yes	no	no
c_000000002176	28911	0.33866	yes	c_000000002176	no	no	none	none	none	none	none	yes	no	no
c_000000002177	28842	0.328098	no	NA	no	no	none	none	none	none	none	yes	no	no
c_000000002178	28826	0.307639	no	NA	no	no	Med2017	none	none	none	none	yes	yes	yes
c_000000002179	28803	0.389682	no	NA	no	no	GOV	none	none	none	none	yes	no	no
c_000000002180	28743	0.299656	yes	c_000000036082	no	no	GOV	none	none	none	none	yes	no	no
c_000000002181	28715	0.299739	yes	c_000000036082	no	no	GOV	none	none	none	none	yes	no	no
c_000000002182	28593	0.423985	no	NA	no	no	none	none	none	none	none	no	yes	yes
c_000000002183	28574	0.512074	no	NA	no	no	none	none	none	none	none	yes	no	yes
c_000000002184	28395	0.321395	no	NA	no	no	none	none	none	none	none	yes	no	yes
c_000000002185	28376	0.518361	no	NA	no	no	uvMED	none	none	none	none	yes	no	yes
c_000000002186	28286	0.471965	no	NA	no	no	none	none	none	none	none	yes	no	yes
c_000000002187	28254	0.369788	yes	NA	no	no	none	none	none	none	none	yes	yes	no
c_000000002188	28177	0.306101	yes	NA	no	no	none	none	none	none	none	yes	no	yes
c_000000002189	28121	0.357349	no	NA	no	no	GOV	none	none	none	none	yes	yes	yes
c_000000002190	28058	0.406444	no	NA	no	no	Med2017	Cyanophage_P-RSM6	none	none	none	yes	yes	yes
c_000000002191	28034	0.399765	no	NA	no	no	none	none	none	none	none	yes	yes	yes
c_000000002192	27974	0.367663	yes	NA	no	no	none	none	none	none	none	yes	no	no
c_000000002193	27929	0.365606	no	NA	no	no	none	none	none	none	none	yes	no	no
c_000000002194	27886	0.398874	no	NA	no	no	none	none	none	none	none	yes	no	no
c_000000002195	27868	0.318322	no	NA	no	no	GOV	none	none	none	none	yes	no	no
c_000000002196	27831	0.330387	no	NA	no	no	none	none	none	none	none	yes	yes	yes
c_000000002197	27787	0.376507	no	NA	no	no	none	none	none	none	none	yes	yes	yes
c_000000002198	27744	0.321511	no	NA	no	no	none	none	none	none	none	yes	yes	no
c_000000002199	27708	0.37177	no	NA	no	no	none	none	none	none	none	yes	yes	yes
c_000000002200	27689	0.424537	no	NA	no	no	uvMED	none	none	none	none	yes	no	no
c_000000002201	27649	0.400991	no	NA	no	no	GOV	none	none	none	none	yes	yes	no
c_000000002202	27632	0.445643	no	NA	no	no	none	none	none	none	none	yes	no	no
c_000000002203	27614	0.339321	no	NA	no	no	Prochlorococcus_phage_P-SSM2	Prochlorococcus_phage_P-SSM2	none	none	none	yes	yes	yes
c_000000002204	27533	0.487996	no	NA	no	no	none	none	none	none	none	yes	no	no
c_000000002205	27521	0.309872	no	NA	no	no	EV	none	none	none	none	yes	yes	yes
c_000000002206	27507	0.354746	no	NA	no	no	none	none	none	none	none	yes	yes	yes
c_000000002207	27485	0.414553	no	NA	no	no	none	none	none	none	none	yes	no	no
c_000000002208	27363	0.379491	no	NA	no	no	EV	none	none	none	none	yes	yes	yes
c_000000002209	27338	0.449923	no	NA	no	no	none	none	none	none	none	yes	yes	yes
c_000000002210	27271	0.340618	no	NA	no	no	none	none	none	none	none	yes	no	no
c_000000002211	27194	0.370229	no	NA	no	no	none	none	none	none	none	yes	no	yes
c_000000002212	27153	0.349832	no	NA	no	no	none	none	none	none	none	yes	yes	no
c_000000002213	27120	0.330052	no	NA	no	no	none	none	none	none	none	yes	yes	yes
c_000000002214	27099	0.331045	no	NA	no	no	EV	none	none	none	none	yes	yes	yes
c_000000002215	27000	0.354852	no	NA	no	no	none	none	none	none	none	yes	yes	no
c_000000002216	26988	0.342634	no	NA	no	no	none	none	none	none	none	yes	yes	yes
c_000000002217	26970	0.375306	no	NA	no	no	GOV	none	none	none	none	yes	no	yes
c_000000002218	26921	0.336652	no	NA	no	no	none	none	none	none	none	yes	yes	yes
c_000000002219	26866	0.433001	no	NA	no	no	GOV	none	none	none	none	yes	yes	yes
c_000000002220	26834	0.483193	no	NA	no	no	none	none	none	none	none	yes	no	no
c_000000002221	26740	0.283171	yes	c_000000017050	no	no	none	none	none	none	none	yes	yes	no
c_000000002222	26699	0.309412	no	NA	no	no	GOV	none	none	none	none	yes	yes	yes
c_000000002223	26662	0.484397	no	NA	no	no	none	none	none	none	none	yes	yes	yes
c_000000002224	26623	0.32979	no	NA	no	no	none	none	none	none	none	yes	no	no
c_000000002225	26593	0.326703	no	NA	no	no	Med2017	none	none	none	none	yes	yes	yes
c_000000002226	26572	0.388002	no	NA	no	no	none	none	none	none	none	yes	no	yes
c_000000002227	26523	0.381933	no	NA	no	no	Med2017	none	none	none	none	yes	yes	yes
c_000000002228	26509	0.313441	no	NA	no	no	GOV	none	none	none	none	yes	yes	no
c_000000002229	26490	0.357456	no	NA	no	no	none	none	none	none	none	yes	yes	no
c_000000002230	26476	0.473523	no	NA	no	no	EV	none	none	none	none	yes	no	yes
c_000000002231	26446	0.339749	no	NA	no	no	none	none	none	none	none	yes	yes	yes
c_000000002232	26431	0.348946	no	NA	no	no	GOV	none	none	none	none	yes	yes	yes
c_000000002233	26361	0.586966	no	NA	no	no	none	none	none	none	none	yes	yes	yes
c_000000002234	26240	0.394512	no	NA	no	no	GOV	none	none	none	none	yes	no	no
c_000000002235	26148	0.312567	no	NA	no	no	GOV	none	none	none	none	yes	yes	yes
c_000000002236	25928	0.359881	no	NA	no	no	GOV	none	none	none	none	yes	yes	no
c_000000002237	25908	0.305581	no	NA	no	no	none	none	none	none	none	yes	yes	yes
c_000000002238	25838	0.337565	no	NA	no	no	Med2017	Synechococcus_phage_S-SSM7	none	none	none	yes	yes	yes
c_000000002239	25818	0.363661	no	NA	no	no	GOV	none	none	none	none	yes	yes	yes
c_000000002240	25759	0.377693	no	NA	no	no	Med2017	none	none	none	none	yes	yes	no
c_000000002241	25716	0.367203	no	NA	no	no	Med2017	none	none	none	none	yes	yes	no
c_000000002242	25695	0.420821	no	NA	no	no	none	none	none	none	none	yes	no	yes
c_000000002243	25681	0.319614	no	NA	no	no	GOV	none	none	none	none	yes	no	no
c_000000002244	25630	0.381155	no	NA	no	no	Med2017	Prochlorococcus_phage_P-SSP3	none	none	none	yes	no	no
c_000000002245	25526	0.346862	no	NA	no	no	none	none	none	none	none	yes	no	yes
c_000000002246	25499	0.358485	no	NA	no	no	Prochlorococcus_phage_P-SSM2	Prochlorococcus_phage_P-SSM2	none	none	none	yes	yes	yes
c_000000002247	25476	0.390014	no	NA	no	no	Med2017	Prochlorococcus_phage_P-HM1	none	none	none	yes	yes	yes
c_000000002248	25445	0.372136	no	NA	no	no	none	none	none	none	none	yes	no	no
c_000000002249	25429	0.412442	no	NA	no	no	none	none	none	none	none	yes	yes	no
c_000000002250	25329	0.39212	no	NA	no	no	none	none	none	none	none	yes	yes	yes
c_000000002251	25252	0.395335	no	NA	no	no	none	none	none	none	none	yes	yes	no
c_000000002252	25204	0.36891	no	NA	no	no	none	none	none	none	none	yes	yes	no
c_000000002253	25180	0.345949	no	NA	no	no	GOV	none	none	none	none	yes	yes	yes
c_000000002254	25168	0.31099	no	NA	no	no	uvMED	none	none	none	none	yes	yes	yes
c_000000002255	25121	0.334382	no	NA	no	no	none	none	none	none	none	yes	no	no
c_000000002256	25071	0.347772	no	NA	no	no	none	none	none	none	none	yes	no	no
c_000000002257	25034	0.378286	no	NA	no	no	GOV	none	none	none	none	yes	yes	yes
c_000000002258	25014	0.364516	no	NA	no	no	EV	none	none	none	none	yes	no	no
c_000000002259	24996	0.331693	no	NA	no	no	none	none	none	none	none	yes	yes	no
c_000000002260	24954	0.312575	no	NA	no	no	none	none	none	none	none	yes	yes	yes
c_000000002261	24865	0.353549	no	NA	no	no	GOV	none	none	none	none	yes	no	no
c_000000002262	24854	0.356804	no	NA	no	no	none	none	none	none	none	yes	no	no
c_000000002263	24838	0.378855	no	NA	no	no	Med2017	none	none	none	none	yes	no	no
c_000000002264	24810	0.40657	no	NA	no	no	Med2017	none	none	none	none	yes	yes	yes
c_000000002265	24752	0.484082	no	NA	no	no	EV	none	none	none	none	yes	no	yes
c_000000002266	24733	0.418429	no	NA	no	no	none	none	none	none	none	yes	no	no
c_000000002267	24716	0.324891	no	NA	no	no	GOV	none	none	none	none	yes	no	no
c_000000002268	24679	0.295717	no	NA	no	no	GOV	none	none	none	none	yes	yes	no
c_000000002269	24651	0.339459	no	NA	no	no	none	none	none	none	none	yes	yes	no
c_000000002270	24634	0.338475	no	NA	no	no	none	none	none	none	none	yes	yes	yes
c_000000002271	24524	0.3309	no	NA	no	no	Prochlorococcus_phage_P-SSM2	Prochlorococcus_phage_P-SSM2	none	none	none	yes	yes	yes
c_000000002272	24458	0.336781	no	NA	no	no	GOV	none	none	none	none	yes	yes	yes
c_000000002273	24447	0.362539	no	NA	no	no	none	Synechococcus_phage_S-SM2	none	none	none	yes	yes	yes
c_000000002274	24408	0.376188	no	NA	no	no	none	none	none	none	none	yes	no	yes
c_000000002275	24378	0.357577	no	NA	no	no	EV	none	none	none	none	yes	no	yes
c_000000002276	24357	0.566121	no	NA	no	no	none	none	none	none	none	yes	yes	yes
c_000000002277	24157	0.299747	no	NA	no	no	GOV	none	none	none	none	yes	no	no
c_000000002278	24123	0.375534	no	NA	no	no	EV	none	none	none	none	yes	yes	yes
c_000000002279	24110	0.40224	no	NA	no	no	GOV	none	none	none	none	yes	yes	yes
c_000000002280	24047	0.400882	no	NA	no	no	none	none	none	none	none	yes	no	no
c_000000002281	23980	0.508674	no	NA	no	no	none	none	none	none	none	yes	no	no
c_000000002282	23970	0.355444	no	NA	no	no	none	none	none	none	none	yes	yes	yes
c_000000002283	23957	0.343699	no	NA	no	no	none	none	none	none	none	yes	no	no
c_000000002284	23918	0.373568	no	NA	no	no	Cyanophage_NATL1A-7	Cyanophage_NATL1A-7	none	none	none	yes	yes	no
c_000000002285	23895	0.356183	no	NA	no	no	EV	none	none	none	none	yes	no	yes
c_000000002286	23869	0.315346	no	NA	no	no	GOV	none	none	none	none	yes	yes	no
c_000000002287	23820	0.43623	no	NA	no	no	none	none	none	none	none	no	no	yes
c_000000002288	23791	0.388508	no	NA	no	no	none	none	none	none	none	yes	yes	yes
c_000000002289	23773	0.345266	no	NA	no	no	none	none	none	none	none	yes	yes	yes
c_000000002290	23726	0.488325	no	NA	no	no	none	none	none	none	none	yes	yes	yes
c_000000002291	23694	0.401156	yes	c_000000024915	no	no	GOV	none	none	none	none	yes	no	yes
c_000000002292	23582	0.433848	no	NA	no	no	none	none	none	none	none	yes	no	no
c_000000002293	23555	0.329951	no	NA	no	no	EV	none	none	none	none	yes	no	no
c_000000002294	23514	0.342817	no	NA	no	no	none	none	none	none	none	yes	no	no
c_000000002295	23463	0.329838	no	NA	no	no	GOV	none	none	none	none	yes	yes	no
c_000000002296	23449	0.308329	no	NA	no	no	GOV	none	none	none	none	yes	no	no
c_000000002297	23434	0.318981	no	NA	no	no	none	none	none	none	none	yes	yes	yes
c_000000002298	23407	0.396762	no	NA	no	no	none	none	none	none	none	yes	yes	yes
c_000000002299	23357	0.42347	no	NA	no	no	none	none	none	none	none	yes	no	no
c_000000002300	23268	0.325254	no	NA	no	no	none	Pelagibacter_phage_HTVC008M	none	none	none	yes	yes	yes
c_000000002301	23249	0.37679	no	NA	no	no	none	none	none	none	none	yes	no	yes
c_000000002302	23237	0.390412	no	NA	no	no	GOV	none	none	none	none	yes	yes	no
c_000000002303	23216	0.494185	no	NA	no	no	none	none	none	none	none	yes	no	yes
c_000000002304	23162	0.354374	no	NA	no	no	GOV	none	none	none	none	yes	yes	no
c_000000002305	23150	0.52432	no	NA	no	no	none	none	none	none	none	yes	no	no
c_000000002306	23136	0.462007	no	NA	no	no	GOV	none	none	none	none	yes	no	yes
c_000000002307	23099	0.401143	no	NA	no	no	none	none	none	none	none	yes	no	no
c_000000002308	23088	0.345158	no	NA	no	no	none	none	unclassified_archaeal_virus	none	none	yes	yes	yes
c_000000002309	23076	0.356214	no	NA	no	no	uvMED	Cyanophage_MED4-117	none	none	none	yes	yes	no
c_000000002310	23049	0.335025	no	NA	no	no	none	none	none	none	none	yes	no	yes
c_000000002311	23014	0.363779	no	NA	no	no	EV	none	none	none	none	yes	no	no
c_000000002312	23000	0.355304	no	NA	no	no	GOV	none	none	none	none	yes	no	yes
c_000000002313	22970	0.318764	no	NA	no	no	uvMED	Pelagibacter_phage_HTVC011P	none	none	none	yes	yes	yes
c_000000002314	22922	0.486127	no	NA	no	no	none	none	none	none	none	yes	no	no
c_000000002315	22880	0.393837	no	NA	no	no	GOV	none	none	none	none	no	no	no
c_000000002316	22803	0.338859	no	NA	no	no	none	none	none	none	none	yes	no	yes
c_000000002317	22756	0.338021	no	NA	no	no	uvMED	none	none	none	none	yes	no	no
c_000000002318	22739	0.359558	no	NA	no	no	none	none	none	none	none	yes	yes	no
c_000000002319	22667	0.323157	no	NA	no	no	GOV	none	none	none	none	yes	no	no
c_000000002320	22652	0.370652	no	NA	no	no	none	none	none	none	none	yes	no	yes
c_000000002321	22608	0.361819	no	NA	no	no	none	none	none	none	none	yes	yes	no
c_000000002322	22508	0.376577	no	NA	no	no	none	none	none	none	none	yes	no	no
c_000000002323	22447	0.394752	no	NA	no	no	none	none	none	none	none	yes	yes	yes
c_000000002324	22439	0.361647	no	NA	no	no	none	none	none	none	none	yes	no	no
c_000000002325	22427	0.365229	no	NA	no	no	none	Synechococcus_phage_S-SM2	none	none	none	yes	yes	yes
c_000000002326	22379	0.341123	no	NA	no	no	none	none	none	none	none	yes	yes	yes
c_000000002327	22358	0.52612	no	NA	no	no	GOV	none	none	none	none	yes	yes	no
c_000000002328	22331	0.467243	no	NA	no	no	EV	none	none	none	none	yes	no	no
c_000000002329	22280	0.410189	no	NA	no	no	none	none	none	none	none	yes	no	no
c_000000002330	22240	0.370369	no	NA	no	no	none	none	none	none	none	yes	yes	no
c_000000002331	22196	0.447558	no	NA	no	no	none	none	none	none	none	yes	yes	yes
c_000000002332	22164	0.324084	no	NA	no	no	GOV	none	none	none	none	yes	no	no
c_000000002333	22152	0.322003	no	NA	no	no	EV	none	none	none	none	yes	yes	yes
c_000000002334	22116	0.341472	no	NA	no	no	EV	none	none	none	none	yes	no	no
c_000000002335	22035	0.365736	no	NA	no	no	none	none	none	none	none	yes	yes	yes
c_000000002336	22019	0.384304	no	NA	no	no	none	none	none	none	none	yes	yes	no
c_000000002337	22007	0.36134	no	NA	no	no	Med2017	none	none	none	none	yes	yes	yes
c_000000002338	21907	0.355731	no	NA	no	no	Prochlorococcus_phage_P-SSM2	Prochlorococcus_phage_P-SSM2	none	none	none	yes	yes	yes
c_000000002339	21848	0.375458	no	NA	no	no	none	none	none	none	none	yes	no	yes
c_000000002340	21835	0.400321	no	NA	no	no	GOV	none	none	none	none	yes	yes	yes
c_000000002341	21825	0.367194	no	NA	no	no	none	none	none	none	none	yes	no	yes
c_000000002342	21795	0.324157	no	NA	no	no	GOV	none	none	none	none	yes	no	no
c_000000002343	21766	0.360425	no	NA	no	no	none	none	none	none	none	yes	no	yes
c_000000002344	21735	0.340465	no	NA	no	no	GOV	none	none	none	none	yes	no	no
c_000000002345	21660	0.318929	no	NA	no	no	EV	none	none	none	none	yes	yes	yes
c_000000002346	21652	0.36828	no	NA	no	no	none	none	none	none	none	yes	no	yes
c_000000002347	21530	0.303994	no	NA	no	no	GOV	none	none	none	none	yes	no	no
c_000000002348	21485	0.316407	no	NA	no	no	Med2017	none	none	none	none	yes	yes	yes
c_000000002349	21478	0.422199	no	NA	no	no	none	none	none	none	none	yes	no	yes
c_000000002350	21465	0.359842	no	NA	no	no	none	none	none	none	none	yes	no	yes
c_000000002351	21439	0.364663	no	NA	no	no	GOV	none	none	none	none	yes	yes	yes
c_000000002352	21433	0.358653	no	NA	no	no	none	none	none	none	none	yes	yes	no
c_000000002353	21424	0.39017	no	NA	no	no	GOV	Cyanophage_P-RSM6	none	none	none	yes	yes	yes
c_000000002354	21410	0.400934	no	NA	no	no	GOV	none	none	none	none	yes	yes	yes
c_000000002355	21380	0.369878	no	NA	no	no	GOV	none	none	none	none	yes	yes	no
c_000000002356	21327	0.553524	no	NA	no	no	none	none	none	none	none	yes	yes	yes
c_000000002357	21299	0.324663	no	NA	no	no	none	none	none	none	none	yes	no	yes
c_000000002358	21252	0.383587	no	NA	no	no	none	none	none	none	none	yes	yes	yes
c_000000002359	21115	0.389486	no	NA	no	no	EV	none	none	none	none	yes	yes	no
c_000000002360	21094	0.335688	no	NA	no	no	Med2017	none	none	none	none	yes	yes	yes
c_000000002361	21082	0.32293	no	NA	no	no	none	none	none	none	none	yes	yes	yes
c_000000002362	21042	0.315369	no	NA	no	no	none	none	none	none	none	yes	no	yes
c_000000002363	20982	0.406634	no	NA	no	no	EV	none	none	none	none	yes	yes	yes
c_000000002364	20973	0.335765	no	NA	no	no	EV	none	none	none	none	yes	no	no
c_000000002365	20934	0.372265	no	NA	no	no	EV	Synechococcus_phage_S-SSM7	none	none	none	yes	yes	yes
c_000000002366	20917	0.337907	no	NA	no	no	none	none	none	none	none	yes	no	no
c_000000002367	20908	0.354171	no	NA	no	no	none	none	none	none	none	yes	yes	yes
c_000000002368	20898	0.376782	no	NA	no	no	EV	none	none	none	none	yes	yes	no
c_000000002369	20833	0.304229	no	NA	no	no	none	none	none	none	none	yes	yes	no
c_000000002370	20822	0.359331	no	NA	no	no	Med2017	none	none	none	none	yes	yes	yes
c_000000002371	20807	0.342433	no	NA	no	no	none	none	none	none	none	yes	yes	yes
c_000000002372	20777	0.345238	no	NA	no	no	EV	none	none	none	none	yes	yes	no
c_000000002373	20727	0.360448	no	NA	no	no	none	none	none	none	none	yes	yes	yes
c_000000002374	20715	0.300845	no	NA	no	no	none	none	none	none	none	yes	no	no
c_000000002375	20671	0.320255	no	NA	no	no	none	none	none	none	none	yes	yes	yes
c_000000002376	20604	0.406183	no	NA	no	no	GOV	none	none	none	none	yes	yes	no
c_000000002377	20569	0.358112	no	NA	no	no	GOV	none	none	none	none	yes	no	no
c_000000002378	20544	0.397391	no	NA	no	no	Synechococcus_phage_S-SSM7	Synechococcus_phage_S-SSM7	none	none	none	yes	yes	yes
c_000000002379	20501	0.355885	no	NA	no	no	GOV	none	none	none	none	yes	no	no
c_000000002380	20481	0.391436	no	NA	no	no	EV	Puniceispirillum_phage_HMO-2011	none	none	none	yes	yes	yes
c_000000002381	20449	0.361289	no	NA	no	no	Med2017	Synechococcus_phage_S-SSM7	none	none	none	yes	yes	yes
c_000000002382	20439	0.367435	no	NA	no	no	Med2017	Synechococcus_phage_S-RSM4	none	none	none	yes	yes	yes
c_000000002383	20431	0.351965	no	NA	no	no	none	Synechococcus_phage_S-SM2	none	none	none	yes	yes	yes
c_000000002384	20426	0.349212	no	NA	no	no	none	none	none	none	none	yes	no	yes
c_000000002385	20411	0.365587	no	NA	no	no	EV	none	none	none	none	yes	no	yes
c_000000002386	20381	0.522546	no	NA	no	no	none	none	none	none	none	yes	no	no
c_000000002387	20329	0.337744	no	NA	no	no	GOV	none	none	none	none	yes	yes	yes
c_000000002388	20310	0.353274	no	NA	no	no	none	none	none	none	none	yes	no	no
c_000000002389	20303	0.295769	no	NA	no	no	GOV	none	none	none	none	yes	yes	yes
c_000000002390	20296	0.599576	no	NA	no	no	none	none	none	none	none	yes	no	yes
c_000000002391	20248	0.348578	no	NA	no	no	none	none	none	none	none	yes	no	no
c_000000002392	20201	0.370922	no	NA	no	no	none	Anaplasma_phagocytophilum	none	none	none	yes	yes	yes
c_000000002393	20163	0.319546	no	NA	no	no	Med2017	none	none	none	none	yes	yes	yes
c_000000002394	20144	0.373411	no	NA	no	no	none	none	none	none	none	yes	no	no
c_000000002395	20136	0.347139	no	NA	no	no	none	Prochlorococcus_phage_P-TIM68	none	none	none	yes	yes	yes
c_000000002396	20090	0.368641	no	NA	no	no	Med2017	none	none	none	none	yes	yes	yes
c_000000002397	20070	0.36582	no	NA	no	no	GOV	Synechococcus_phage_S-SSM7	none	none	none	yes	yes	yes
c_000000002398	20052	0.401606	no	NA	no	no	GOV	none	none	none	none	yes	yes	no
c_000000002399	20031	0.325046	no	NA	no	no	none	none	none	none	none	yes	no	no
c_000000002400	20010	0.395052	no	NA	no	no	EV	none	none	none	none	yes	no	yes
c_000000002401	19999	0.360168	no	NA	no	no	Synechococcus_phage_S-SSM7	Synechococcus_phage_S-SSM7	none	none	none	yes	yes	yes
c_000000002402	19934	0.367663	no	NA	no	no	GOV	none	none	none	none	yes	yes	no
c_000000002403	19860	0.386405	no	NA	no	no	GOV	none	none	none	none	yes	no	no
c_000000002404	19825	0.326003	no	NA	no	no	EV	none	none	none	none	yes	yes	yes
c_000000002405	19762	0.359528	no	NA	no	no	GOV	none	none	none	none	yes	yes	yes
c_000000002406	19709	0.369577	no	NA	no	no	none	Prochlorococcus_phage_P-TIM68	none	none	none	yes	yes	no
c_000000002407	19702	0.482134	no	NA	no	no	none	none	none	none	none	yes	no	no
c_000000002408	19695	0.401422	no	NA	no	no	Med2017	none	none	none	none	yes	yes	no
c_000000002409	19563	0.373	no	NA	no	no	none	none	none	none	none	yes	yes	no
c_000000002410	19516	0.369645	no	NA	no	no	EV	none	none	none	none	yes	yes	yes
c_000000002411	19511	0.404336	no	NA	no	no	GOV	none	none	none	none	yes	no	no
c_000000002412	19459	0.3438	no	NA	no	no	none	none	none	none	none	yes	no	no
c_000000002413	19427	0.353374	no	NA	no	no	none	none	none	none	none	yes	yes	no
c_000000002414	19418	0.304923	no	NA	no	no	uvMED	Pelagibacter_phage_HTVC010P	none	none	none	yes	no	no
c_000000002415	19327	0.423604	no	NA	no	no	EV	none	none	none	none	yes	yes	no
c_000000002416	19314	0.550585	no	NA	no	no	none	none	none	none	none	yes	yes	no
c_000000002417	19304	0.37816	no	NA	no	no	GOV	none	none	none	none	yes	no	no
c_000000002418	19288	0.415854	no	NA	no	no	GOV	none	none	none	none	yes	no	no
c_000000002419	19267	0.419629	no	NA	no	no	none	none	none	none	none	yes	no	no
c_000000002420	19253	0.435932	no	NA	no	no	none	none	none	none	none	yes	yes	yes
c_000000002421	19234	0.391858	no	NA	no	no	GOV	none	none	none	none	yes	no	yes
c_000000002422	19225	0.309129	no	NA	no	no	none	none	none	none	none	yes	no	no
c_000000002423	19147	0.384238	no	NA	no	no	Med2017	Synechococcus_phage_P60	none	none	none	yes	no	no
c_000000002424	19070	0.494494	no	NA	no	no	none	none	none	none	none	yes	no	yes
c_000000002425	19059	0.390419	no	NA	no	no	none	none	none	none	none	yes	yes	yes
c_000000002426	19028	0.348434	no	NA	no	no	GOV	none	none	none	none	yes	yes	no
c_000000002427	19018	0.36497	no	NA	no	no	EV	none	none	none	none	yes	yes	yes
c_000000002428	19015	0.510281	no	NA	no	no	none	none	none	none	none	yes	yes	yes
c_000000002429	19004	0.294675	no	NA	no	no	none	none	none	none	none	yes	no	no
c_000000002430	18996	0.325595	no	NA	no	no	EV	none	none	none	none	yes	no	yes
c_000000002431	18991	0.334948	no	NA	no	no	GOV	none	none	none	none	yes	yes	yes
c_000000002432	18971	0.346634	no	NA	no	no	none	none	none	none	none	yes	yes	yes
c_000000002433	18966	0.551302	no	NA	no	no	none	none	none	none	none	yes	no	no
c_000000002434	18946	0.577642	no	NA	no	no	none	none	none	none	none	yes	yes	no
c_000000002435	18930	0.319757	no	NA	no	no	EV	none	none	none	none	yes	no	no
c_000000002436	18909	0.360146	no	NA	no	no	Prochlorococcus_phage_P-SSM2	Prochlorococcus_phage_P-SSM2	none	none	none	yes	yes	yes
c_000000002437	18897	0.349156	no	NA	no	no	none	none	none	none	none	yes	yes	yes
c_000000002438	18881	0.328902	no	NA	no	no	none	none	none	none	none	yes	yes	no
c_000000002439	18838	0.358106	no	NA	no	no	none	none	none	none	none	yes	yes	yes
c_000000002440	18777	0.385791	no	NA	no	no	none	none	none	none	none	yes	yes	yes
c_000000002441	18769	0.349992	no	NA	no	no	none	none	none	none	none	yes	yes	yes
c_000000002442	18704	0.311912	no	NA	no	no	GOV	none	none	none	none	yes	no	no
c_000000002443	18698	0.345385	no	NA	no	no	GOV	none	none	none	none	yes	no	no
c_000000002444	18687	0.507679	no	NA	no	no	EV	none	none	none	none	yes	no	no
c_000000002445	18669	0.375114	no	NA	no	no	none	none	none	none	none	yes	no	yes
c_000000002446	18591	0.43989	no	NA	no	no	none	none	none	none	none	yes	no	no
c_000000002447	18550	0.365229	no	NA	no	no	none	none	none	none	none	yes	yes	yes
c_000000002448	18525	0.368637	no	NA	no	no	none	none	none	none	none	yes	no	yes
c_000000002449	18515	0.328112	no	NA	no	no	GOV	none	none	none	none	yes	yes	yes
c_000000002450	18449	0.363922	no	NA	no	no	none	none	none	none	none	yes	no	no
c_000000002451	18440	0.321475	no	NA	no	no	EV	none	none	none	none	yes	yes	yes
c_000000002452	18429	0.368658	no	NA	no	no	GOV	none	none	none	none	yes	no	yes
c_000000002453	18405	0.382994	no	NA	no	no	GOV	none	none	none	none	yes	yes	yes
c_000000002454	18389	0.361303	no	NA	no	no	Med2017	Prochlorococcus_phage_P-SSM2	none	none	none	yes	yes	yes
c_000000002455	18364	0.337181	no	NA	no	no	EV	none	none	none	none	yes	no	yes
c_000000002456	18330	0.343808	no	NA	no	no	none	none	none	none	none	yes	no	no
c_000000002457	18290	0.376162	no	NA	no	no	none	none	none	none	none	yes	no	yes
c_000000002458	18261	0.413723	no	NA	no	no	none	none	none	none	none	yes	no	no
c_000000002459	18248	0.33938	no	NA	no	no	Med2017	none	none	none	none	yes	yes	yes
c_000000002460	18241	0.353435	no	NA	no	no	EV	none	none	none	none	yes	yes	yes
c_000000002461	18223	0.335784	no	NA	no	no	EV	none	none	none	none	yes	yes	yes
c_000000002462	18215	0.379413	no	NA	no	no	none	none	none	none	none	yes	yes	no
c_000000002463	18209	0.334725	no	NA	no	no	GOV	none	none	none	none	yes	no	no
c_000000002464	18188	0.336651	no	NA	no	no	none	none	none	none	none	yes	no	no
c_000000002465	18144	0.350915	no	NA	no	no	none	none	none	none	none	yes	yes	no
c_000000002466	18138	0.566986	no	NA	no	no	none	none	none	none	none	yes	no	no
c_000000002467	18121	0.350808	no	NA	no	no	none	none	none	none	none	yes	no	yes
c_000000002468	18108	0.351281	no	NA	no	no	uvMED	Synechococcus_phage_S-RSM4	none	none	none	yes	yes	yes
c_000000002469	18081	0.407776	no	NA	no	no	none	none	none	none	none	yes	no	yes
c_000000002470	18051	0.408842	no	NA	no	no	uvMED	none	none	none	none	yes	yes	yes
c_000000002471	18045	0.388362	no	NA	no	no	EV	none	none	none	none	yes	yes	no
c_000000002472	17977	0.375814	no	NA	no	no	none	none	none	none	none	yes	no	yes
c_000000002473	17914	0.393603	no	NA	no	no	EV	none	none	none	none	yes	yes	no
c_000000002474	17873	0.45924	no	NA	no	no	none	none	none	none	none	yes	no	no
c_000000002475	17867	0.385851	no	NA	no	no	Prochlorococcus_phage_P-SSP7	Prochlorococcus_phage_P-SSP7	none	none	none	yes	no	no
c_000000002476	17851	0.29707	no	NA	no	no	GOV	none	none	none	none	yes	yes	yes
c_000000002477	17760	0.408896	no	NA	no	no	none	none	none	none	none	yes	no	no
c_000000002478	17716	0.462463	no	NA	no	no	none	none	none	none	none	yes	yes	yes
c_000000002479	17628	0.401293	no	NA	no	no	none	none	none	none	none	yes	yes	yes
c_000000002480	17610	0.383986	no	NA	no	no	none	none	none	none	none	yes	yes	yes
c_000000002481	17580	0.33686	no	NA	no	no	Med2017	none	none	none	none	yes	no	yes
c_000000002482	17551	0.346134	no	NA	no	no	EV	none	none	none	none	yes	yes	no
c_000000002483	17541	0.344222	no	NA	no	no	none	none	Euryarchaeal_virus	none	none	yes	no	yes
c_000000002484	17523	0.396393	no	NA	no	no	none	none	none	none	none	yes	yes	yes
c_000000002485	17503	0.387534	no	NA	no	no	none	none	none	none	none	yes	no	yes
c_000000002486	17469	0.358807	no	NA	no	no	none	none	none	none	none	yes	no	no
c_000000002487	17450	0.357364	no	NA	no	no	Med2017	none	none	none	none	yes	no	no
c_000000002488	17440	0.309977	no	NA	no	no	none	none	none	none	none	yes	no	no
c_000000002489	17428	0.466261	no	NA	no	no	GOV	none	none	none	none	yes	yes	yes
c_000000002490	17412	0.408339	no	NA	no	no	none	none	none	none	none	yes	yes	yes
c_000000002491	17405	0.382074	no	NA	no	no	GOV	none	none	none	none	yes	yes	yes
c_000000002492	17389	0.34033	no	NA	no	no	GOV	none	none	none	none	yes	yes	yes
c_000000002493	17377	0.344996	no	NA	no	no	GOV	none	none	none	none	yes	yes	yes
c_000000002494	17343	0.366892	no	NA	no	no	Prochlorococcus_phage_MED4-184	Prochlorococcus_phage_MED4-184	none	none	none	yes	no	no
c_000000002495	17333	0.366238	no	NA	no	no	none	none	none	none	none	yes	yes	no
c_000000002496	17326	0.38676	no	NA	no	no	GOV	none	none	none	none	yes	no	no
c_000000002497	17310	0.381629	no	NA	no	no	EV	none	none	none	none	yes	yes	yes
c_000000002498	17301	0.334027	no	NA	no	no	none	Pelagibacter_phage_HTVC010P	none	none	none	yes	no	yes
c_000000002499	17294	0.317046	no	NA	no	no	EV	Pelagibacter_phage_HTVC008M	none	none	none	yes	yes	yes
c_000000002500	17280	0.327083	no	NA	no	no	uvMED	none	none	none	none	yes	yes	yes
c_000000002501	17242	0.379712	no	NA	no	no	none	none	none	none	none	yes	yes	yes
c_000000002502	17225	0.359884	no	NA	no	no	none	none	none	none	none	yes	yes	no
c_000000002503	17212	0.380316	no	NA	no	no	Med2017	Synechococcus_phage_S-SSM7	none	none	none	yes	yes	yes
c_000000002504	17162	0.375189	no	NA	no	no	Med2017	none	none	none	none	no	no	yes
c_000000002505	17107	0.395569	no	NA	no	no	none	none	none	none	none	yes	no	no
c_000000002506	17099	0.298848	no	NA	no	no	none	none	none	none	none	yes	no	no
c_000000002507	17052	0.344476	no	NA	no	no	Prochlorococcus_phage_P-SSM2	Prochlorococcus_phage_P-SSM2	none	none	none	yes	yes	yes
c_000000002508	17025	0.437474	no	NA	no	no	GOV	none	none	none	none	yes	no	no
c_000000002509	17018	0.352333	no	NA	no	no	GOV	none	none	none	none	yes	yes	yes
c_000000002510	16991	0.343358	no	NA	no	no	GOV	none	none	none	none	yes	yes	yes
c_000000002511	16972	0.368195	no	NA	no	no	none	none	none	none	none	yes	no	yes
c_000000002512	16890	0.386382	no	NA	no	no	none	none	none	none	none	yes	no	no
c_000000002513	16869	0.445966	no	NA	no	no	none	none	none	none	none	yes	no	no
c_000000002514	16852	0.371351	no	NA	no	no	GOV	none	none	none	none	yes	no	no
c_000000002515	16842	0.307208	no	NA	no	no	Med2017	none	none	none	none	yes	yes	yes
c_000000002516	16801	0.354027	no	NA	no	no	EV	none	none	none	none	yes	yes	yes
c_000000002517	16745	0.356106	no	NA	no	no	none	none	none	none	none	yes	no	no
c_000000002518	16735	0.294413	no	NA	no	no	uvMED	none	none	none	none	yes	yes	yes
c_000000002519	16729	0.314783	no	NA	no	no	GOV	none	none	none	none	yes	no	no
c_000000002520	16711	0.39471	no	NA	no	no	none	none	none	none	none	yes	yes	yes
c_000000002521	16702	0.358101	no	NA	no	no	none	none	none	none	none	yes	yes	yes
c_000000002522	16668	0.356551	no	NA	no	no	none	none	none	none	none	yes	no	no
c_000000002523	16663	0.374362	no	NA	no	no	none	none	none	none	none	yes	no	yes
c_000000002524	16638	0.411588	no	NA	no	no	GOV	none	none	none	none	yes	no	yes
c_000000002525	16600	0.329759	no	NA	no	no	Med2017	none	none	none	none	yes	yes	yes
c_000000002526	16586	0.329917	no	NA	no	no	none	none	none	none	none	yes	no	no
c_000000002527	16578	0.304078	no	NA	no	no	none	none	none	none	none	yes	no	no
c_000000002528	16567	0.297821	no	NA	no	no	GOV	none	none	none	none	yes	no	no
c_000000002529	16547	0.368345	no	NA	no	no	none	none	none	none	none	yes	yes	yes
c_000000002530	16541	0.31957	no	NA	no	no	none	none	none	none	none	yes	no	yes
c_000000002531	16534	0.335491	no	NA	no	no	EV	none	none	none	none	yes	yes	no
c_000000002532	16511	0.363455	no	NA	no	no	none	Synechococcus_phage_S-SM2	none	none	none	yes	yes	no
c_000000002533	16450	0.352036	no	NA	no	no	GOV	none	none	none	none	yes	yes	yes
c_000000002534	16432	0.304589	no	NA	no	no	none	none	none	none	none	yes	no	no
c_000000002535	16413	0.37848	no	NA	no	no	GOV	none	none	none	none	yes	no	no
c_000000002536	16399	0.340874	no	NA	no	no	none	Puniceispirillum_phage_HMO-2011	none	none	none	yes	yes	yes
c_000000002537	16275	0.371121	no	NA	no	no	GOV	none	none	none	none	yes	no	no
c_000000002538	16269	0.369783	no	NA	no	no	none	none	none	none	none	yes	no	no
c_000000002539	16253	0.352181	no	NA	no	no	none	none	none	none	none	yes	yes	no
c_000000002540	16234	0.32512	no	NA	no	no	none	none	none	none	none	yes	yes	no
c_000000002541	16187	0.4107	no	NA	no	no	none	none	none	none	none	yes	yes	yes
c_000000002542	16183	0.372984	no	NA	no	no	Med2017	none	none	none	none	yes	yes	yes
c_000000002543	16166	0.328715	no	NA	no	no	GOV	none	none	none	none	yes	no	no
c_000000002544	16157	0.371542	no	NA	no	no	none	none	none	none	none	yes	yes	no
c_000000002545	16145	0.463797	no	NA	no	no	none	none	none	none	none	yes	no	no
c_000000002546	16078	0.351661	no	NA	no	no	GOV	Prochlorococcus_phage_P-TIM68	none	none	none	yes	yes	yes
c_000000002547	15987	0.415463	no	NA	no	no	none	none	none	none	none	yes	no	yes
c_000000002548	15976	0.332874	no	NA	no	no	uvMED	none	none	none	none	yes	no	no
c_000000002549	15903	0.352323	no	NA	no	no	GOV	none	none	none	none	yes	yes	yes
c_000000002550	15897	0.332201	no	NA	no	no	EV	none	none	none	none	yes	no	no
c_000000002551	15882	0.371868	no	NA	no	no	EV	Synechococcus_phage_S-SSM7	none	none	none	yes	yes	yes
c_000000002552	15839	0.37073	no	NA	no	no	none	none	none	none	none	yes	no	no
c_000000002553	15820	0.367699	no	NA	no	no	uvMED	none	none	none	none	yes	yes	no
c_000000002554	15813	0.408904	no	NA	no	no	EV	none	none	Micromonas pusilla virus 12T	none	yes	no	no
c_000000002555	15806	0.379919	no	NA	no	no	GOV	none	none	none	none	yes	yes	no
c_000000002556	15769	0.353098	no	NA	no	no	GOV	none	none	none	none	yes	no	yes
c_000000002557	15755	0.348017	no	NA	no	no	EV	Prochlorococcus_phage_P-SSM2	none	none	none	yes	yes	yes
c_000000002558	15706	0.348529	no	NA	no	no	EV	none	none	none	none	yes	yes	yes
c_000000002559	15678	0.336841	no	NA	no	no	uvMED	none	none	none	none	yes	yes	yes
c_000000002560	15672	0.414114	no	NA	no	no	EV	none	none	none	none	yes	no	no
c_000000002561	15668	0.373564	no	NA	no	no	none	none	none	none	none	yes	no	yes
c_000000002562	15656	0.303206	no	NA	no	no	EV	none	none	none	none	yes	yes	yes
c_000000002563	15643	0.484434	no	NA	no	no	GOV	none	none	none	none	yes	no	no
c_000000002564	15632	0.347172	no	NA	no	no	GOV	none	none	none	none	yes	yes	no
c_000000002565	15626	0.315116	no	NA	no	no	Med2017	none	none	none	none	yes	yes	yes
c_000000002566	15610	0.341448	no	NA	no	no	none	none	none	none	none	yes	yes	yes
c_000000002567	15597	0.327691	no	NA	no	no	GOV	none	none	none	none	yes	no	no
c_000000002568	15593	0.360482	no	NA	no	no	none	none	none	none	none	yes	yes	yes
c_000000002569	15581	0.365766	no	NA	no	no	none	none	none	none	none	yes	no	no
c_000000002570	15573	0.418288	no	NA	no	no	GOV	none	none	none	none	yes	no	yes
c_000000002571	15563	0.35488	no	NA	no	no	EV	none	none	none	none	yes	no	no
c_000000002572	15557	0.332776	no	NA	no	no	none	none	none	none	none	yes	no	no
c_000000002573	15492	0.331397	no	NA	no	no	EV	none	none	none	none	yes	yes	yes
c_000000002574	15480	0.412791	no	NA	no	no	none	none	none	none	none	yes	yes	yes
c_000000002575	15463	0.328591	no	NA	no	no	none	none	none	none	none	yes	yes	yes
c_000000002576	15454	0.345153	no	NA	no	no	EV	none	none	none	none	yes	yes	yes
c_000000002577	15449	0.373616	no	NA	no	no	Med2017	none	none	none	none	yes	yes	yes
c_000000002578	15436	0.349054	no	NA	no	no	EV	none	none	none	none	yes	no	yes
c_000000002579	15432	0.31007	no	NA	no	no	uvDEEP	none	none	none	none	yes	no	yes
c_000000002580	15411	0.340212	no	NA	no	no	GOV	none	none	none	none	yes	no	no
c_000000002581	15407	0.37827	no	NA	no	no	GOV	none	none	none	none	yes	yes	no
c_000000002582	15398	0.441291	no	NA	no	no	EV	none	none	none	none	yes	yes	yes
c_000000002583	15354	0.358994	no	NA	no	no	EV	Synechococcus_phage_S-SKS1	none	none	none	yes	yes	yes
c_000000002584	15323	0.309274	no	NA	no	no	none	none	none	none	none	yes	no	no
c_000000002585	15307	0.478931	no	NA	no	no	GOV	none	none	none	none	yes	yes	yes
c_000000002586	15297	0.389031	no	NA	no	no	none	none	none	none	none	yes	no	no
c_000000002587	15286	0.383684	no	NA	no	no	EV	none	none	none	none	yes	no	no
c_000000002588	15276	0.35906	no	NA	no	no	EV	none	none	none	none	yes	yes	yes
c_000000002589	15272	0.519316	no	NA	no	no	none	none	none	none	none	yes	yes	no
c_000000002590	15266	0.34829	no	NA	no	no	none	none	none	none	none	yes	yes	yes
c_000000002591	15226	0.391042	no	NA	no	no	EV	none	none	none	none	yes	yes	yes
c_000000002592	15199	0.394105	no	NA	no	no	none	none	none	none	none	yes	yes	yes
c_000000002593	15191	0.33928	no	NA	no	no	none	none	none	none	none	yes	yes	yes
c_000000002594	15180	0.359618	no	NA	no	no	Prochlorococcus_phage_P-SSM7	Prochlorococcus_phage_P-SSM7	none	none	none	yes	yes	yes
c_000000002595	15176	0.346336	no	NA	no	no	GOV	none	none	none	none	yes	yes	yes
c_000000002596	15170	0.435662	no	NA	no	no	EV	none	none	none	none	yes	yes	no
c_000000002597	15165	0.361556	no	NA	no	no	none	none	none	none	none	yes	no	yes
c_000000002598	15152	0.359952	no	NA	no	no	none	none	none	none	none	yes	no	no
c_000000002599	15137	0.364801	no	NA	no	no	Synechococcus_phage_ACG-2014h	Synechococcus_phage_S-CAM4	none	none	none	yes	yes	yes
c_000000002600	15122	0.353921	no	NA	no	no	EV	none	none	none	none	yes	yes	yes
c_000000002601	15113	0.50493	no	NA	no	no	none	none	none	none	none	yes	no	no
c_000000002602	15104	0.361163	no	NA	no	no	EV	none	none	none	none	yes	yes	yes
c_000000002603	15100	0.454636	no	NA	no	no	EV	none	none	none	none	no	no	yes
c_000000002604	15064	0.358338	no	NA	no	no	GOV	none	none	none	none	yes	no	no
c_000000002605	15013	0.31486	no	NA	no	no	none	none	none	none	none	yes	yes	yes
c_000000002606	15007	0.365296	no	NA	no	no	EV	Cyanophage_MED4-117	none	none	none	yes	no	no
c_000000002607	14997	0.332133	no	NA	no	no	GOV	none	none	none	none	yes	no	no
c_000000002608	14962	0.359043	no	NA	no	no	GOV	none	none	none	none	yes	no	no
c_000000002609	14947	0.360607	no	NA	no	no	none	none	none	none	none	yes	no	yes
c_000000002610	14916	0.373693	no	NA	no	no	none	none	none	none	none	yes	no	no
c_000000002611	14911	0.359801	no	NA	no	no	uvMED	none	none	none	none	yes	yes	yes
c_000000002612	14842	0.47972	no	NA	no	no	none	none	none	none	none	yes	no	yes
c_000000002613	14818	0.321231	no	NA	no	no	none	none	none	none	none	yes	no	no
c_000000002614	14795	0.368976	no	NA	no	no	none	none	none	none	none	yes	yes	no
c_000000002615	14786	0.350196	no	NA	no	no	none	none	none	none	none	yes	yes	no
c_000000002616	14775	0.404535	no	NA	no	no	Med2017	Prochlorococcus_phage_P-SSP7	none	none	none	yes	yes	yes
c_000000002617	14765	0.34934	no	NA	no	no	none	none	none	none	none	yes	yes	yes
c_000000002618	14731	0.353812	no	NA	no	no	uvMED	none	none	none	none	yes	yes	yes
c_000000002619	14728	0.36563	no	NA	no	no	none	none	none	none	none	yes	yes	no
c_000000002620	14690	0.335602	no	NA	no	no	GOV	none	none	none	none	yes	yes	yes
c_000000002621	14678	0.464709	no	NA	no	no	none	none	none	none	none	yes	no	yes
c_000000002622	14665	0.399864	no	NA	no	no	EV	none	none	none	none	yes	no	no
c_000000002623	14657	0.408474	no	NA	no	no	none	none	none	none	none	yes	yes	no
c_000000002624	14621	0.361672	no	NA	no	no	none	none	none	none	none	yes	yes	yes
c_000000002625	14603	0.317195	no	NA	no	no	none	none	none	none	none	yes	yes	no
c_000000002626	14582	0.366685	no	NA	no	no	GOV	none	none	none	none	yes	no	yes
c_000000002627	14543	0.38981	no	NA	no	no	none	none	none	none	none	yes	no	no
c_000000002628	14518	0.417482	no	NA	no	no	none	none	none	none	none	yes	no	no
c_000000002629	14501	0.36032	no	NA	no	no	Prochlorococcus_phage_P-SSM2	Prochlorococcus_phage_P-SSM2	none	none	none	yes	yes	yes
c_000000002630	14497	0.351107	no	NA	no	no	Med2017	none	none	none	none	yes	yes	yes
c_000000002631	14493	0.403022	no	NA	no	no	GOV	none	none	none	none	no	yes	yes
c_000000002632	14480	0.366436	no	NA	no	no	GOV	none	none	none	none	yes	yes	no
c_000000002633	14391	0.381975	no	NA	no	no	GOV	none	none	none	none	yes	yes	yes
c_000000002634	14338	0.514995	no	NA	no	no	none	none	none	none	none	yes	no	no
c_000000002635	14332	0.3952	no	NA	no	no	GOV	none	none	none	none	yes	yes	yes
c_000000002636	14313	0.333822	no	NA	no	no	none	none	none	none	none	yes	yes	yes
c_000000002637	14293	0.426433	no	NA	no	no	none	none	none	none	none	yes	yes	yes
c_000000002638	14252	0.372579	no	NA	no	no	none	none	none	none	none	yes	no	yes
c_000000002639	14246	0.341991	no	NA	no	no	EV	none	none	none	none	yes	yes	yes
c_000000002640	14242	0.361115	no	NA	no	no	none	none	none	none	none	yes	yes	no
c_000000002641	14211	0.343044	no	NA	no	no	GOV	none	none	none	none	yes	no	no
c_000000002642	14200	0.359225	no	NA	no	no	none	none	none	none	none	yes	yes	yes
c_000000002643	14170	0.35928	no	NA	no	no	EV	none	none	none	none	yes	yes	no
c_000000002644	14160	0.366808	no	NA	no	no	none	none	none	none	none	yes	yes	no
c_000000002645	14125	0.398726	no	NA	no	no	GOV	none	none	none	none	yes	yes	yes
c_000000002646	14121	0.492741	no	NA	no	no	none	none	none	none	none	yes	no	no
c_000000002647	14117	0.386555	no	NA	no	no	none	none	none	none	none	yes	yes	yes
c_000000002648	14109	0.354809	no	NA	no	no	GOV	none	none	none	none	yes	yes	no
c_000000002649	14083	0.339842	no	NA	no	no	EV	none	none	none	none	yes	yes	yes
c_000000002650	14031	0.339676	no	NA	no	no	none	none	none	none	none	yes	yes	yes
c_000000002651	14002	0.383874	no	NA	no	no	none	none	none	none	none	yes	yes	yes
c_000000002652	13971	0.34679	no	NA	no	no	none	none	none	none	none	yes	no	yes
c_000000002653	13949	0.360743	no	NA	no	no	none	none	none	none	none	yes	yes	yes
c_000000002654	13914	0.385439	no	NA	no	no	Med2017	none	none	none	none	yes	yes	no
c_000000002655	13910	0.364414	no	NA	no	no	EV	none	none	none	none	yes	yes	yes
c_000000002656	13905	0.372816	no	NA	no	no	none	none	none	none	none	yes	no	no
c_000000002657	13900	0.348561	no	NA	no	no	none	none	none	none	none	yes	no	no
c_000000002658	13885	0.405906	no	NA	no	no	none	none	none	none	none	yes	yes	yes
c_000000002659	13873	0.320623	no	NA	no	no	EV	none	none	none	none	yes	yes	yes
c_000000002660	13836	0.347066	no	NA	no	no	none	none	none	none	none	yes	no	yes
c_000000002661	13831	0.359555	no	NA	no	no	Med2017	none	none	none	none	yes	yes	yes
c_000000002662	13823	0.347609	no	NA	no	no	EV	none	none	none	none	yes	yes	yes
c_000000002663	13819	0.390839	no	NA	no	no	none	Prochlorococcus_phage_P-GSP1	none	none	none	no	yes	no
c_000000002664	13731	0.312942	no	NA	no	no	GOV	none	none	none	none	yes	yes	yes
c_000000002665	13726	0.334256	no	NA	no	no	Med2017	none	none	none	none	yes	yes	yes
c_000000002666	13722	0.304329	no	NA	no	no	none	none	none	none	none	yes	no	no
c_000000002667	13695	0.470391	no	NA	no	no	none	none	none	none	none	yes	yes	no
c_000000002668	13653	0.321248	no	NA	no	no	none	none	none	none	none	yes	yes	yes
c_000000002669	13630	0.341893	no	NA	no	no	uvMED	none	none	none	none	yes	no	no
c_000000002670	13618	0.361213	no	NA	no	no	GOV	none	none	none	none	yes	yes	yes
c_000000002671	13614	0.331791	no	NA	no	no	GOV	none	none	none	none	yes	no	no
c_000000002672	13598	0.323209	no	NA	no	no	none	none	none	none	none	yes	yes	yes
c_000000002673	13589	0.320848	no	NA	no	no	EV	Pelagibacter_phage_HTVC010P	none	none	none	yes	no	yes
c_000000002674	13575	0.47256	no	NA	no	no	none	none	none	none	none	yes	no	yes
c_000000002675	13568	0.475604	no	NA	no	no	GOV	none	none	none	none	yes	no	no
c_000000002676	13550	0.44738	no	NA	no	no	none	none	none	none	none	yes	no	yes
c_000000002677	13545	0.345515	no	NA	no	no	none	none	none	none	none	yes	yes	yes
c_000000002678	13525	0.359704	no	NA	no	no	none	none	none	none	none	yes	yes	yes
c_000000002679	13477	0.340506	no	NA	no	no	none	none	none	none	none	yes	no	yes
c_000000002680	13468	0.395456	no	NA	no	no	EV	none	none	none	none	yes	no	no
c_000000002681	13453	0.430462	no	NA	no	no	none	none	none	none	none	yes	no	yes
c_000000002682	13439	0.3312	no	NA	no	no	EV	none	none	none	none	yes	no	yes
c_000000002683	13420	0.370268	no	NA	no	no	none	none	Thaumarchaeal_virus	none	none	yes	yes	yes
c_000000002684	13414	0.347175	no	NA	no	no	none	none	none	none	none	yes	no	yes
c_000000002685	13396	0.351075	no	NA	no	no	none	none	none	none	none	yes	yes	yes
c_000000002686	13380	0.419133	no	NA	no	no	Vibrio_phage_KVP40	Vibrio_phage_VH7D	none	none	none	no	no	yes
c_000000002687	13356	0.437481	no	NA	no	no	none	none	none	none	none	yes	yes	no
c_000000002688	13353	0.349809	no	NA	no	no	none	none	none	none	none	yes	no	no
c_000000002689	13310	0.501427	no	NA	no	no	GOV	none	none	none	none	yes	no	no
c_000000002690	13292	0.359615	no	NA	no	no	none	none	none	none	none	yes	no	yes
c_000000002691	13289	0.419595	no	NA	no	no	GOV	none	none	none	none	yes	no	no
c_000000002692	13285	0.324802	no	NA	no	no	none	none	none	none	none	yes	yes	yes
c_000000002693	13281	0.362548	no	NA	no	no	none	none	none	none	none	yes	yes	no
c_000000002694	13278	0.316313	no	NA	no	no	uvMED	none	none	none	none	yes	yes	no
c_000000002695	13260	0.370739	no	NA	no	no	none	none	none	none	none	yes	no	yes
c_000000002696	13255	0.325387	no	NA	no	no	uvDEEP	none	none	none	none	yes	no	yes
c_000000002697	13248	0.390399	no	NA	no	no	none	none	none	none	none	yes	no	no
c_000000002698	13225	0.337618	no	NA	no	no	none	none	none	none	none	yes	no	no
c_000000002699	13207	0.340198	no	NA	no	no	EV	none	none	none	none	yes	yes	yes
c_000000002700	13191	0.356531	no	NA	no	no	GOV	none	none	none	none	yes	no	no
c_000000002701	13184	0.327063	no	NA	no	no	none	none	none	none	none	yes	yes	yes
c_000000002702	13174	0.361621	no	NA	no	no	none	Synechococcus_phage_S-SM2	none	none	none	yes	yes	yes
c_000000002703	13155	0.293805	no	NA	no	no	EV	none	none	none	none	yes	yes	yes
c_000000002704	13145	0.337315	no	NA	no	no	EV	none	none	none	none	yes	yes	yes
c_000000002705	13128	0.358699	no	NA	no	no	none	none	none	none	none	yes	yes	no
c_000000002706	13118	0.349367	no	NA	no	no	EV	none	none	none	none	yes	no	yes
c_000000002707	13087	0.324903	no	NA	no	no	GOV	none	none	none	none	yes	no	no
c_000000002708	13039	0.368817	no	NA	no	no	uvMED	none	none	none	none	yes	no	no
c_000000002709	13017	0.343013	no	NA	no	no	none	none	none	none	none	yes	no	no
c_000000002710	13004	0.341587	no	NA	no	no	EV	Synechococcus_phage_S-SM2	none	none	none	yes	yes	yes
c_000000002711	12994	0.350316	no	NA	no	no	EV	none	none	none	none	yes	no	no
c_000000002712	12991	0.365638	no	NA	no	no	Cyanophage_MED4-117	Cyanophage_MED4-117	none	none	none	yes	no	no
c_000000002713	12966	0.369736	no	NA	no	no	none	none	none	none	none	yes	yes	yes
c_000000002714	12944	0.368897	no	NA	no	no	EV	none	none	none	none	yes	yes	yes
c_000000002715	12936	0.364177	no	NA	no	no	GOV	none	none	none	none	yes	no	no
c_000000002716	12927	0.320183	no	NA	no	no	EV	none	none	none	none	yes	yes	yes
c_000000002717	12915	0.307859	no	NA	no	no	uvMED	none	none	none	none	yes	no	yes
c_000000002718	12896	0.347782	no	NA	no	no	none	none	none	none	none	yes	no	yes
c_000000002719	12890	0.329713	no	NA	no	no	Med2017	none	none	none	none	yes	yes	yes
c_000000002720	12881	0.365965	no	NA	no	no	GOV	none	none	none	none	yes	yes	yes
c_000000002721	12843	0.314335	no	NA	no	no	none	none	none	none	none	yes	no	no
c_000000002722	12830	0.337101	no	NA	no	no	GOV	none	none	none	none	yes	yes	no
c_000000002723	12788	0.368705	no	NA	no	no	none	none	none	none	none	yes	yes	no
c_000000002724	12781	0.337063	no	NA	no	no	none	none	none	none	none	yes	no	no
c_000000002725	12765	0.359264	no	NA	no	no	none	none	none	none	none	yes	no	yes
c_000000002726	12757	0.384024	no	NA	no	no	GOV	none	none	none	none	yes	no	no
c_000000002727	12754	0.373844	no	NA	no	no	GOV	none	none	none	none	yes	no	no
c_000000002728	12747	0.544677	no	NA	no	no	none	none	none	none	none	yes	no	no
c_000000002729	12734	0.318517	no	NA	no	no	EV	Pelagibacter_phage_HTVC019P	none	none	none	yes	yes	yes
c_000000002730	12731	0.630979	no	NA	no	no	none	none	none	none	none	yes	yes	yes
c_000000002731	12727	0.364579	no	NA	no	no	uvDEEP	none	none	none	none	yes	yes	yes
c_000000002732	12719	0.341929	no	NA	no	no	none	none	none	none	none	yes	no	no
c_000000002733	12709	0.354788	no	NA	no	no	EV	Synechococcus_phage_S-SM2	none	none	none	yes	yes	yes
c_000000002734	12705	0.352696	no	NA	no	no	EV	none	none	none	none	yes	no	no
c_000000002735	12679	0.356416	no	NA	no	no	none	none	none	none	none	yes	yes	no
c_000000002736	12660	0.335308	no	NA	no	no	none	none	none	none	none	yes	no	no
c_000000002737	12608	0.355013	no	NA	no	no	EV	Synechococcus_phage_S-SM2	none	none	none	yes	yes	yes
c_000000002738	12605	0.306466	no	NA	no	no	GOV	none	none	none	none	yes	no	no
c_000000002739	12596	0.399968	no	NA	no	no	GOV	none	none	none	none	yes	yes	no
c_000000002740	12586	0.331797	no	NA	no	no	Med2017	none	none	none	none	yes	yes	no
c_000000002741	12581	0.311184	no	NA	no	no	GOV	none	none	none	none	yes	no	no
c_000000002742	12570	0.361416	no	NA	no	no	GOV	none	none	none	none	yes	no	yes
c_000000002743	12545	0.347947	no	NA	no	no	EV	none	none	none	none	yes	yes	yes
c_000000002744	12534	0.318573	no	NA	no	no	uvMED	none	none	none	none	yes	yes	no
c_000000002745	12530	0.369912	no	NA	no	no	EV	none	none	none	none	yes	yes	yes
c_000000002746	12523	0.399265	no	NA	no	no	none	none	none	none	none	yes	yes	yes
c_000000002747	12517	0.342255	no	NA	no	no	EV	none	none	none	none	yes	no	yes
c_000000002748	12481	0.325294	no	NA	no	no	none	none	none	none	none	yes	no	yes
c_000000002749	12462	0.318167	no	NA	no	no	none	none	none	none	none	yes	no	no
c_000000002750	12459	0.415202	no	NA	no	no	EV	none	none	none	none	yes	no	no
c_000000002751	12451	0.378203	no	NA	no	no	EV	none	none	none	none	yes	yes	yes
c_000000002752	12439	0.323016	no	NA	no	no	EV	Pelagibacter_phage_HTVC008M	none	none	none	yes	yes	yes
c_000000002753	12419	0.357275	no	NA	no	no	none	none	none	none	none	yes	no	no
c_000000002754	12409	0.307358	no	NA	no	no	none	none	none	none	none	yes	no	yes
c_000000002755	12405	0.325353	no	NA	no	no	Prochlorococcus_phage_P-SSM2	Prochlorococcus_phage_P-SSM2	none	none	none	yes	yes	yes
c_000000002756	12401	0.327554	no	NA	no	no	none	none	none	none	none	yes	no	no
c_000000002757	12396	0.386173	no	NA	no	no	Med2017	Pelagibacter_phage_HTVC008M	none	none	none	yes	yes	yes
c_000000002758	12387	0.368451	no	NA	no	no	none	none	none	none	none	yes	yes	yes
c_000000002759	12385	0.331126	no	NA	no	no	none	none	none	none	none	yes	no	yes
c_000000002760	12351	0.460449	no	NA	no	no	none	none	none	none	none	yes	no	no
c_000000002761	12348	0.371072	no	NA	no	no	GOV	none	none	none	none	yes	no	no
c_000000002762	12313	0.320962	no	NA	no	no	GOV	none	none	none	none	yes	no	no
c_000000002763	12305	0.328566	no	NA	no	no	GOV	none	none	none	none	yes	yes	no
c_000000002764	12290	0.393897	no	NA	no	no	GOV	none	none	none	none	yes	no	yes
c_000000002765	12265	0.352303	no	NA	no	no	none	Anaplasma_phagocytophilum	none	none	none	yes	yes	yes
c_000000002766	12230	0.392886	no	NA	no	no	none	none	none	none	none	yes	yes	yes
c_000000002767	12224	0.317327	no	NA	no	no	EV	none	none	none	none	yes	yes	yes
c_000000002768	12184	0.306467	no	NA	no	no	none	Synechococcus_phage_S-CAM9	none	none	none	yes	yes	yes
c_000000002769	12180	0.354187	no	NA	no	no	EV	none	none	none	none	yes	yes	yes
c_000000002770	12176	0.38387	no	NA	no	no	none	none	none	none	none	yes	no	yes
c_000000002771	12159	0.383584	no	NA	no	no	none	none	none	none	none	yes	no	no
c_000000002772	12112	0.341562	no	NA	no	no	GOV	none	none	none	none	yes	no	yes
c_000000002773	12111	0.345801	no	NA	no	no	EV	none	none	none	none	yes	no	no
c_000000002774	12104	0.382436	no	NA	no	no	none	none	none	none	none	yes	no	no
c_000000002775	12102	0.333581	no	NA	no	no	GOV	none	none	none	none	yes	yes	yes
c_000000002776	12089	0.353875	no	NA	no	no	EV	none	none	none	none	yes	yes	yes
c_000000002777	12083	0.364562	no	NA	no	no	EV	Pelagibacter_phage_HTVC008M	none	none	none	yes	yes	yes
c_000000002778	12062	0.369922	no	NA	no	no	none	none	none	none	none	yes	yes	yes
c_000000002779	12059	0.348536	no	NA	no	no	none	none	none	none	none	yes	yes	yes
c_000000002780	12056	0.407598	no	NA	no	no	none	none	none	none	none	yes	yes	yes
c_000000002781	12049	0.36808	no	NA	no	no	EV	none	none	none	none	yes	yes	yes
c_000000002782	12022	0.381051	no	NA	no	no	GOV	none	none	none	none	yes	yes	yes
c_000000002783	12018	0.354718	no	NA	no	no	none	none	none	none	none	yes	no	no
c_000000002784	12015	0.347233	no	NA	no	no	none	none	none	none	none	yes	no	no
c_000000002785	12010	0.379267	no	NA	no	no	Med2017	none	none	none	none	yes	yes	yes
c_000000002786	11990	0.320851	no	NA	no	no	GOV	none	none	none	none	yes	no	no
c_000000002787	11986	0.336976	no	NA	no	no	none	none	none	none	none	yes	yes	yes
c_000000002788	11969	0.384995	no	NA	no	no	GOV	none	none	none	none	yes	no	no
c_000000002789	11967	0.50539	no	NA	no	no	none	none	none	none	none	yes	no	no
c_000000002790	11962	0.323107	no	NA	no	no	EV	none	none	none	none	yes	no	no
c_000000002791	11960	0.330686	no	NA	no	no	uvMED	none	none	none	none	yes	no	yes
c_000000002792	11926	0.336827	no	NA	no	no	GOV	none	none	none	none	yes	yes	yes
c_000000002793	11910	0.450126	no	NA	no	no	GOV	none	none	none	none	no	no	yes
c_000000002794	11891	0.306703	no	NA	no	no	none	none	none	none	none	yes	no	yes
c_000000002795	11877	0.346384	no	NA	no	no	EV	none	none	none	none	yes	yes	yes
c_000000002796	11850	0.329114	no	NA	no	no	EV	none	none	none	none	yes	no	no
c_000000002797	11846	0.372784	no	NA	no	no	EV	none	none	none	none	yes	no	yes
c_000000002798	11843	0.346449	no	NA	no	no	none	none	none	none	none	yes	yes	yes
c_000000002799	11836	0.337783	no	NA	no	no	EV	none	none	none	none	yes	yes	yes
c_000000002800	11832	0.458587	no	NA	no	no	EV	none	none	none	none	yes	yes	yes
c_000000002801	11829	0.331051	no	NA	no	no	Med2017	none	none	none	none	yes	yes	yes
c_000000002802	11820	0.311591	no	NA	no	no	GOV	none	none	none	none	yes	no	yes
c_000000002803	11801	0.352004	no	NA	no	no	Med2017	Prochlorococcus_phage_P-SSM2	none	none	none	yes	yes	yes
c_000000002804	11791	0.335934	no	NA	no	no	none	none	none	none	none	yes	no	no
c_000000002805	11698	0.418191	no	NA	no	no	none	none	none	none	none	yes	no	no
c_000000002806	11646	0.352138	no	NA	no	no	EV	none	none	none	none	yes	no	no
c_000000002807	11643	0.387014	no	NA	no	no	Med2017	none	none	none	none	yes	yes	yes
c_000000002808	11640	0.39201	no	NA	no	no	none	Puniceispirillum_phage_HMO-2011	none	none	none	yes	no	no
c_000000002809	11622	0.349768	no	NA	no	no	EV	none	none	none	none	yes	yes	yes
c_000000002810	11607	0.391833	no	NA	no	no	none	Puniceispirillum_phage_HMO-2011	none	none	none	yes	no	no
c_000000002811	11593	0.333477	no	NA	no	no	none	none	none	none	none	yes	no	no
c_000000002812	11562	0.357724	no	NA	no	no	EV	none	none	none	none	yes	no	yes
c_000000002813	11528	0.63194	no	NA	no	no	GOV	none	none	none	none	yes	no	no
c_000000002814	11517	0.36546	no	NA	no	no	EV	Puniceispirillum_phage_HMO-2011	none	none	none	yes	no	yes
c_000000002815	11482	0.300209	no	NA	no	no	EV	none	none	none	none	yes	yes	yes
c_000000002816	11468	0.356645	no	NA	no	no	GOV	none	none	none	none	yes	yes	yes
c_000000002817	11456	0.397696	no	NA	no	no	Med2017	none	none	none	none	yes	no	no
c_000000002818	11451	0.393765	no	NA	no	no	none	none	none	none	none	yes	no	no
c_000000002819	11444	0.307235	no	NA	no	no	none	none	none	none	none	yes	yes	yes
c_000000002820	11418	0.347609	no	NA	no	no	GOV	none	none	none	none	yes	yes	yes
c_000000002821	11397	0.369483	no	NA	no	no	GOV	none	none	none	none	yes	no	no
c_000000002822	11389	0.330582	no	NA	no	no	none	none	none	none	none	yes	yes	yes
c_000000002823	11378	0.35094	no	NA	no	no	GOV	none	none	none	none	yes	yes	no
c_000000002824	11375	0.346901	no	NA	no	no	none	none	none	none	none	yes	yes	yes
c_000000002825	11371	0.335678	no	NA	no	no	none	none	none	none	none	yes	yes	yes
c_000000002826	11346	0.29658	no	NA	no	no	none	none	none	none	none	yes	yes	yes
c_000000002827	11335	0.438112	no	NA	no	no	none	none	none	none	none	yes	yes	yes
c_000000002828	11327	0.374945	no	NA	no	no	none	none	none	none	none	yes	yes	yes
c_000000002829	11321	0.373642	no	NA	no	no	EV	none	none	none	none	yes	yes	yes
c_000000002830	11311	0.338166	no	NA	no	no	none	none	none	none	none	yes	yes	yes
c_000000002831	11304	0.392958	no	NA	no	no	none	none	none	none	none	yes	no	no
c_000000002832	11298	0.370243	no	NA	no	no	uvMED	none	none	none	none	yes	yes	no
c_000000002833	11294	0.349212	no	NA	no	no	GOV	none	none	none	none	yes	yes	yes
c_000000002834	11276	0.361298	no	NA	no	no	GOV	none	none	none	none	yes	no	yes
c_000000002835	11273	0.367781	no	NA	no	no	EV	none	none	none	none	yes	yes	yes
c_000000002836	11262	0.35491	no	NA	no	no	uvMED	none	none	none	none	yes	no	no
c_000000002837	11251	0.357213	no	NA	no	no	EV	none	none	none	none	yes	yes	yes
c_000000002838	11248	0.37909	no	NA	no	no	EV	none	none	none	none	yes	yes	no
c_000000002839	11241	0.320256	no	NA	no	no	EV	none	none	none	none	yes	yes	yes
c_000000002840	11237	0.508321	no	NA	no	no	none	none	none	none	none	no	yes	yes
c_000000002841	11230	0.366696	no	NA	no	no	EV	Synechococcus_phage_S-SSM7	none	none	none	yes	yes	yes
c_000000002842	11227	0.345417	no	NA	no	no	none	none	none	none	none	yes	yes	yes
c_000000002843	11223	0.333422	no	NA	no	no	Med2017	none	none	none	none	yes	yes	yes
c_000000002844	11213	0.464015	no	NA	no	no	none	none	none	none	none	yes	no	no
c_000000002845	11197	0.330535	no	NA	no	no	none	none	none	none	none	yes	yes	yes
c_000000002846	11194	0.360193	no	NA	no	no	Synechococcus_phage_S-SSM7	Synechococcus_phage_S-SSM7	none	none	none	yes	yes	yes
c_000000002847	11170	0.42256	no	NA	no	no	none	none	none	none	none	yes	yes	yes
c_000000002848	11135	0.408532	no	NA	no	no	uvDEEP	none	none	none	none	yes	yes	yes
c_000000002849	11133	0.392257	no	NA	no	no	EV	none	none	none	none	yes	yes	yes
c_000000002850	11130	0.384187	no	NA	no	no	none	none	none	none	none	yes	no	yes
c_000000002851	11124	0.400935	no	NA	no	no	uvMED	none	none	none	none	yes	no	yes
c_000000002852	11118	0.374528	no	NA	no	no	EV	Synechococcus_phage_S-PM2	none	none	none	yes	yes	yes
c_000000002853	11115	0.365992	no	NA	no	no	GOV	none	none	none	none	yes	yes	yes
c_000000002854	11108	0.354519	no	NA	no	no	EV	none	none	none	none	yes	no	no
c_000000002855	11106	0.352422	no	NA	no	no	Prochlorococcus_phage_P-SSM2	Prochlorococcus_phage_P-SSM2	none	none	none	yes	yes	yes
c_000000002856	11098	0.359074	no	NA	no	no	Med2017	none	none	none	none	yes	yes	yes
c_000000002857	11077	0.56351	no	NA	no	no	none	none	none	none	none	yes	no	yes
c_000000002858	11072	0.325867	no	NA	no	no	none	none	none	none	none	yes	yes	yes
c_000000002859	11069	0.30608	no	NA	no	no	EV	none	none	none	none	yes	no	no
c_000000002860	11057	0.377589	no	NA	no	no	EV	none	none	none	none	yes	yes	yes
c_000000002861	11053	0.378721	no	NA	no	no	EV	none	none	none	none	yes	no	no
c_000000002862	11051	0.422405	no	NA	no	no	Med2017	Cyanophage_9515-10a	none	none	none	yes	yes	yes
c_000000002863	11033	0.327744	no	NA	no	no	none	none	none	none	none	yes	no	no
c_000000002864	10994	0.517646	no	NA	no	no	none	none	none	none	none	yes	no	no
c_000000002865	10960	0.380201	no	NA	no	no	EV	none	none	none	none	yes	yes	no
c_000000002866	10955	0.317481	no	NA	no	no	none	none	none	none	none	yes	no	no
c_000000002867	10951	0.400329	no	NA	no	no	Cyanophage_NATL1A-7	Cyanophage_NATL1A-7	none	none	none	yes	yes	yes
c_000000002868	10948	0.380343	no	NA	no	no	none	none	none	none	none	yes	no	yes
c_000000002869	10936	0.370519	no	NA	no	no	none	none	none	none	none	yes	yes	yes
c_000000002870	10934	0.33565	no	NA	no	no	none	none	none	none	none	yes	no	no
c_000000002871	10931	0.354588	no	NA	no	no	none	none	none	none	none	yes	yes	yes
c_000000002872	10929	0.324275	no	NA	no	no	GOV	none	none	none	none	yes	yes	no
c_000000002873	10912	0.34265	no	NA	no	no	none	none	none	none	none	yes	yes	yes
c_000000002874	10911	0.311246	no	NA	no	no	uvMED	none	none	none	none	yes	no	no
c_000000002875	10907	0.349592	no	NA	no	no	none	none	unclassified_archaeal_virus	none	none	yes	no	yes
c_000000002876	10900	0.309358	no	NA	no	no	Med2017	none	none	none	none	yes	yes	yes
c_000000002877	10894	0.316688	no	NA	no	no	GOV	none	none	none	none	yes	no	no
c_000000002878	10881	0.35153	no	NA	no	no	EV	Pelagibacter_phage_HTVC010P	none	none	none	yes	yes	yes
c_000000002879	10879	0.362625	no	NA	no	no	none	none	none	none	none	yes	no	no
c_000000002880	10875	0.340506	no	NA	no	no	GOV	none	none	none	none	yes	yes	yes
c_000000002881	10866	0.376588	no	NA	no	no	none	none	none	none	none	yes	yes	yes
c_000000002882	10856	0.348747	no	NA	no	no	EV	none	none	none	none	yes	yes	yes
c_000000002883	10853	0.332719	no	NA	no	no	Med2017	none	none	none	none	yes	yes	yes
c_000000002884	10842	0.368567	no	NA	no	no	none	none	none	none	none	yes	no	no
c_000000002885	10833	0.348011	no	NA	no	no	EV	none	none	none	none	yes	no	yes
c_000000002886	10830	0.358079	no	NA	no	no	GOV	none	none	none	none	yes	no	no
c_000000002887	10819	0.354561	no	NA	no	no	none	Pelagibacter_phage_HTVC008M	none	none	none	yes	yes	yes
c_000000002888	10811	0.349551	no	NA	no	no	none	none	none	none	none	yes	yes	yes
c_000000002889	10806	0.390246	no	NA	no	no	Prochlorococcus_phage_P-SSP3	Prochlorococcus_phage_P-SSP7	none	none	none	yes	yes	yes
c_000000002890	10802	0.36845	no	NA	no	no	none	none	none	none	none	yes	no	yes
c_000000002891	10797	0.382606	no	NA	no	no	uvMED	none	none	none	none	yes	no	no
c_000000002892	10789	0.293818	no	NA	no	no	none	none	none	none	none	yes	no	no
c_000000002893	10782	0.342701	no	NA	no	no	GOV	none	none	none	none	yes	yes	yes
c_000000002894	10780	0.408256	no	NA	no	no	Prochlorococcus_phage_P-SSP7	Prochlorococcus_phage_P-SSP7	none	none	none	yes	yes	yes
c_000000002895	10742	0.346025	no	NA	no	no	GOV	none	none	none	none	yes	yes	yes
c_000000002896	10740	0.369739	no	NA	no	no	GOV	Puniceispirillum_phage_HMO-2011	none	none	none	yes	no	yes
c_000000002897	10733	0.406037	no	NA	no	no	GOV	none	none	none	none	yes	no	yes
c_000000002898	10722	0.578996	no	NA	no	no	EV	none	none	none	none	yes	no	no
c_000000002899	10720	0.358302	no	NA	no	no	GOV	Cyanophage_MED4-117	none	none	none	yes	no	no
c_000000002900	10713	0.365444	no	NA	no	no	EV	none	none	none	none	yes	yes	no
c_000000002901	10696	0.3362	no	NA	no	no	none	none	none	none	none	yes	no	no
c_000000002902	10691	0.307361	no	NA	no	no	GOV	none	none	none	none	yes	no	no
c_000000002903	10677	0.339421	no	NA	no	no	EV	none	none	none	none	yes	no	no
c_000000002904	10663	0.354872	no	NA	no	no	none	none	none	none	none	yes	no	no
c_000000002905	10646	0.353842	no	NA	no	no	GOV	none	none	none	none	yes	no	no
c_000000002906	10643	0.356384	no	NA	no	no	uvMED	none	none	none	none	yes	yes	yes
c_000000002907	10636	0.351448	no	NA	no	no	GOV	none	none	none	none	yes	no	yes
c_000000002908	10621	0.36795	no	NA	no	no	GOV	none	none	none	none	yes	yes	yes
c_000000002909	10620	0.318079	no	NA	no	no	uvMED	none	none	none	none	yes	no	no
c_000000002910	10599	0.336447	no	NA	no	no	Prochlorococcus_phage_P-SSM2	Prochlorococcus_phage_P-SSM2	none	none	none	yes	yes	yes
c_000000002911	10597	0.350571	no	NA	no	no	EV	none	none	none	none	yes	yes	yes
c_000000002912	10590	0.381681	no	NA	no	no	none	Synechococcus_phage_S-SM2	none	none	none	yes	yes	yes
c_000000002913	10589	0.292851	no	NA	no	no	EV	none	none	none	none	yes	yes	yes
c_000000002914	10586	0.419611	no	NA	no	no	GOV	none	none	none	none	yes	yes	no
c_000000002915	10584	0.35771	no	NA	no	no	EV	none	none	none	none	no	no	yes
c_000000002916	10551	0.474647	no	NA	no	no	GOV	none	none	none	none	yes	no	no
c_000000002917	10547	0.357542	no	NA	no	no	uvMED	none	none	none	none	yes	yes	yes
c_000000002918	10542	0.323278	no	NA	no	no	GOV	none	none	none	none	yes	yes	yes
c_000000002919	10534	0.345548	no	NA	no	no	EV	none	none	none	none	yes	no	yes
c_000000002920	10529	0.536138	no	NA	no	no	none	none	none	none	none	yes	no	no
c_000000002921	10525	0.391734	no	NA	no	no	EV	Cyanophage_P-TIM40	none	none	none	yes	yes	yes
c_000000002922	10507	0.355763	no	NA	no	no	none	none	none	none	none	yes	no	no
c_000000002923	10503	0.334761	no	NA	no	no	EV	none	none	none	none	yes	yes	yes
c_000000002924	10495	0.375893	no	NA	no	no	EV	none	none	none	none	yes	no	yes
c_000000002925	10491	0.33667	no	NA	no	no	GOV	none	none	none	none	yes	yes	yes
c_000000002926	10465	0.34429	no	NA	no	no	EV	none	none	none	none	yes	no	no
c_000000002927	10457	0.401358	no	NA	no	no	none	none	none	none	none	yes	no	no
c_000000002928	10453	0.353965	no	NA	no	no	EV	none	none	none	none	yes	no	no
c_000000002929	10444	0.352738	no	NA	no	no	none	none	none	none	none	yes	yes	yes
c_000000002930	10435	0.530139	no	NA	no	no	none	none	none	none	none	yes	no	no
c_000000002931	10424	0.358404	no	NA	no	no	EV	none	none	none	none	yes	no	yes
c_000000002932	10412	0.369381	no	NA	no	no	GOV	none	none	none	none	yes	yes	no
c_000000002933	10405	0.331956	no	NA	no	no	GOV	none	none	none	none	yes	yes	yes
c_000000002934	10403	0.3598	no	NA	no	no	none	none	none	none	none	yes	no	no
c_000000002935	10386	0.340747	no	NA	no	no	EV	Pelagibacter_phage_HTVC019P	none	none	none	yes	yes	no
c_000000002936	10378	0.450472	no	NA	no	no	GOV	none	none	none	none	yes	no	yes
c_000000002937	10374	0.390592	no	NA	no	no	EV	none	none	none	none	yes	no	yes
c_000000002938	10370	0.376663	no	NA	no	no	Med2017	none	none	none	none	yes	no	no
c_000000002939	10365	0.376073	no	NA	no	no	GOV	none	none	none	none	yes	no	yes
c_000000002940	10348	0.342675	no	NA	no	no	none	Prochlorococcus_phage_P-SSM2	none	none	none	yes	yes	yes
c_000000002941	10340	0.348839	no	NA	no	no	GOV	none	none	none	none	yes	yes	yes
c_000000002942	10330	0.368732	no	NA	no	no	none	none	none	none	none	yes	no	yes
c_000000002943	10325	0.317676	no	NA	no	no	EV	none	none	none	none	yes	no	no
c_000000002944	10322	0.354776	no	NA	no	no	EV	none	none	none	none	yes	no	no
c_000000002945	10298	0.462808	no	NA	no	no	none	none	none	none	none	yes	yes	yes
c_000000002946	10293	0.33071	no	NA	no	no	EV	none	none	none	none	yes	no	no
c_000000002947	10287	0.441625	no	NA	no	no	GOV	none	Euryarchaeal_virus	none	none	yes	yes	no
c_000000002948	10283	0.357386	no	NA	no	no	none	none	none	none	none	yes	yes	yes
c_000000002949	10276	0.352083	no	NA	no	no	GOV	none	none	none	none	yes	yes	no
c_000000002950	10272	0.358645	no	NA	no	no	GOV	none	none	none	none	yes	no	yes
c_000000002951	10260	0.353606	no	NA	no	no	none	none	none	none	none	yes	yes	yes
c_000000002952	10252	0.361588	no	NA	no	no	none	none	none	none	none	yes	yes	yes
c_000000002953	10240	0.393164	no	NA	no	no	none	none	none	none	none	yes	no	no
c_000000002954	10221	0.529009	no	NA	no	no	none	none	none	none	none	yes	no	no
c_000000002955	10220	0.33317	no	NA	no	no	EV	none	none	none	none	yes	yes	yes
c_000000002956	10214	0.313002	no	NA	no	no	GOV	none	none	none	none	yes	no	no
c_000000002957	10212	0.409127	no	NA	no	no	GOV	none	none	none	none	yes	no	yes
c_000000002958	10206	0.369293	no	NA	no	no	none	none	none	none	none	yes	no	yes
c_000000002959	10204	0.309094	no	NA	no	no	GOV	none	none	none	none	yes	yes	yes
c_000000002960	10197	0.341473	no	NA	no	no	none	none	none	none	none	yes	no	no
c_000000002961	10189	0.375503	no	NA	no	no	EV	none	none	none	none	yes	yes	yes
c_000000002962	10184	0.43313	no	NA	no	no	EV	none	none	none	none	no	yes	yes
c_000000002963	10182	0.391868	no	NA	no	no	none	none	none	none	none	yes	no	yes
c_000000002964	10180	0.332908	no	NA	no	no	GOV	none	none	none	none	yes	no	no
c_000000002965	10174	0.366424	no	NA	no	no	GOV	none	none	none	none	yes	no	no
c_000000002966	10170	0.376303	no	NA	no	no	uvMED	none	none	none	none	yes	no	no
c_000000002967	10169	0.3787	no	NA	no	no	GOV	none	none	none	none	yes	yes	yes
c_000000002968	10167	0.392938	no	NA	no	no	GOV	none	none	none	none	yes	yes	yes
c_000000002969	10164	0.367965	no	NA	no	no	none	none	none	none	none	yes	yes	no
c_000000002970	10162	0.340779	no	NA	no	no	GOV	none	none	none	none	yes	yes	yes
c_000000002971	10153	0.388358	no	NA	no	no	uvMED	none	none	none	none	yes	no	no
c_000000002972	10151	0.405182	no	NA	no	no	Med2017	none	none	none	none	yes	no	yes
c_000000002973	10147	0.435794	no	NA	no	no	EV	none	none	none	none	yes	yes	yes
c_000000002974	10120	0.36581	no	NA	no	no	GOV	Comamonas_testosteroni	none	none	none	yes	no	no
c_000000002975	10116	0.365362	no	NA	no	no	uvMED	none	none	none	none	yes	yes	yes
c_000000002976	10103	0.356726	no	NA	no	no	GOV	none	none	none	none	yes	yes	yes
c_000000002977	10102	0.343595	no	NA	no	no	GOV	none	none	none	none	yes	no	no
c_000000002978	10094	0.32871	no	NA	no	no	EV	none	none	none	none	yes	no	yes
c_000000002979	10083	0.30239	no	NA	no	no	EV	none	none	none	none	yes	yes	yes
c_000000002980	10081	0.430116	no	NA	no	no	none	none	none	none	none	no	no	yes
c_000000002981	10077	0.326486	no	NA	no	no	GOV	none	none	none	none	yes	yes	yes
c_000000002982	10065	0.333532	no	NA	no	no	none	none	none	none	none	yes	yes	no
c_000000002983	10058	0.3965	no	NA	no	no	uvMED	none	none	none	none	yes	yes	yes
c_000000002984	10034	0.34413	no	NA	no	no	none	none	none	none	none	yes	yes	yes
c_000000002985	10030	0.359322	no	NA	no	no	EV	none	none	none	none	yes	yes	yes
c_000000002986	10022	0.357513	no	NA	no	no	none	none	none	none	none	yes	no	yes
c_000000002987	10011	0.307961	no	NA	no	no	EV	none	none	none	none	yes	yes	yes
c_000000002988	10002	0.4696	no	NA	no	no	EV	none	none	none	none	yes	no	yes
c_000000005565	42884	0.519962	yes	NA	no	yes	none	none	none	none	none	yes	yes	no
c_000000005568	28318	0.470196	yes	c_000000050806	no	yes	none	none	none	none	none	yes	no	yes
c_000000005569	92913	0.399503	no	NA	no	no	none	none	none	none	none	no	no	yes
c_000000005570	40308	0.387318	no	NA	no	no	GOV	none	none	none	none	yes	yes	yes
c_000000005571	39839	0.422852	no	NA	no	no	none	none	none	none	none	yes	yes	yes
c_000000005572	36315	0.437918	no	NA	no	no	none	none	none	none	none	yes	no	no
c_000000005573	30729	0.258453	no	NA	no	no	none	none	none	unclassified Eukaryotic virus	none	no	yes	yes
c_000000005574	29168	0.258262	no	NA	no	no	none	none	none	Chrysochromulina ericina virus	none	no	yes	yes
c_000000005575	27424	0.399176	no	NA	no	no	none	none	none	none	none	yes	yes	yes
c_000000005576	26316	0.318627	yes	c_000000028065	no	yes	none	none	none	none	none	yes	yes	no
c_000000005577	26284	0.318254	yes	c_000000028065	no	yes	none	none	none	none	none	yes	yes	no
c_000000005578	25262	0.38073	no	NA	no	no	GOV	none	none	none	none	yes	yes	no
c_000000005579	24667	0.469818	no	NA	no	no	GOV	none	none	none	none	yes	yes	no
c_000000005580	24286	0.526682	no	NA	no	no	none	none	none	none	none	yes	yes	yes
c_000000005581	23568	0.289588	no	NA	no	no	none	none	none	none	none	yes	yes	yes
c_000000005582	22562	0.293502	no	NA	no	no	none	none	none	none	none	yes	yes	yes
c_000000005583	22464	0.338764	yes	c_000000028080	no	yes	none	none	none	none	none	yes	no	no
c_000000005584	21726	0.371997	no	NA	no	no	none	none	none	none	none	yes	yes	yes
c_000000005585	21105	0.369912	no	NA	no	no	GOV	none	none	none	none	yes	yes	no
c_000000005586	19683	0.307169	no	NA	no	no	none	none	none	none	none	yes	no	no
c_000000005587	19335	0.387639	no	NA	no	no	none	none	none	none	none	yes	yes	no
c_000000005588	18471	0.535163	no	NA	no	no	none	none	none	none	none	yes	yes	yes
c_000000005589	16458	0.385831	no	NA	no	no	EV	none	none	Bathycoccus sp. RCC1105 virus BpV1	none	yes	yes	yes
c_000000005590	15922	0.348323	no	NA	no	no	none	none	none	none	none	yes	yes	no
c_000000005591	15486	0.400749	no	NA	no	no	GOV	none	none	none	none	yes	no	yes
c_000000005592	14902	0.400215	yes	NA	no	yes	none	none	none	none	none	yes	yes	yes
c_000000005593	14429	0.399057	no	NA	no	no	EV	none	none	none	none	yes	yes	yes
c_000000005594	14037	0.285816	no	NA	no	no	none	none	none	none	none	yes	no	no
c_000000005595	13768	0.36948	no	NA	no	no	GOV	none	none	none	none	yes	no	no
c_000000005596	13640	0.38761	no	NA	no	no	none	none	none	none	none	yes	no	no
c_000000005597	13587	0.414661	no	NA	no	no	EV	none	none	none	none	yes	no	yes
c_000000005598	13463	0.399168	no	NA	no	no	EV	none	Euryarchaeal_virus	none	none	yes	yes	yes
c_000000005599	13305	0.469448	yes	NA	no	no	none	none	none	none	none	no	no	yes
c_000000005600	13141	0.358116	no	NA	no	no	uvMED	none	none	none	none	yes	no	no
c_000000005601	12762	0.451418	no	NA	no	no	none	none	none	none	none	yes	no	yes
c_000000005602	12520	0.463658	no	NA	no	no	none	none	none	none	none	yes	no	yes
c_000000005603	12432	0.36036	no	NA	no	no	none	none	none	none	none	yes	no	no
c_000000005604	11975	0.402923	no	NA	no	no	GOV	none	none	none	none	yes	no	no
c_000000005605	11809	0.542468	no	NA	no	no	none	none	none	none	none	yes	no	yes
c_000000005606	10891	0.60977	no	NA	no	no	none	none	none	none	none	yes	no	yes
c_000000005607	10567	0.33898	no	NA	no	no	none	none	none	none	none	yes	no	no
c_000000005608	10391	0.461746	no	NA	no	no	none	none	none	none	none	no	yes	yes
c_000000005609	10318	0.388447	no	NA	no	no	none	none	none	none	none	yes	yes	yes
c_000000005610	10297	0.301117	no	NA	no	no	none	none	none	none	none	no	yes	yes
c_000000005697	50787	0.342759	no	NA	no	no	Med2017	Synechococcus_phage_S-SM2	none	none	none	yes	yes	no
c_000000005699	78730	0.363838	no	NA	no	no	EV	Pelagibacter_phage_HTVC008M	none	none	none	yes	yes	yes
c_000000005700	25821	0.358739	no	NA	no	no	none	none	none	none	none	yes	yes	yes
c_000000005701	67830	0.375822	no	NA	no	no	none	Synechococcus_phage_S-SM2	none	none	none	yes	yes	no
c_000000005702	68413	0.376113	no	NA	no	no	none	Synechococcus_phage_S-SM2	none	none	none	yes	yes	no
c_000000005703	45968	0.316829	no	NA	no	no	none	none	none	none	none	yes	yes	no
c_000000005704	16732	0.313987	no	NA	no	no	Med2017	none	none	none	none	yes	yes	yes
c_000000005706	29164	0.307845	yes	c_000000022693	no	no	GOV	none	none	none	none	yes	no	no
c_000000005707	63021	0.391901	yes	NA	no	no	none	none	none	none	none	yes	yes	yes
c_000000005708	31548	0.371307	yes	c_000000011283	no	no	none	none	none	none	none	yes	yes	no
c_000000005709	35381	0.381335	yes	c_000000011290	no	yes	none	none	none	none	none	yes	no	yes
c_000000005710	27579	0.32503	yes	c_000000045364	no	no	GOV	none	none	none	none	yes	no	no
c_000000005711	32233	0.491887	yes	c_000000002116	no	no	GOV	Pelagibacter_phage_HTVC010P	none	none	none	yes	yes	no
c_000000005712	38994	0.370647	yes	NA	no	no	uvMED	none	none	none	none	yes	yes	yes
c_000000005713	57599	0.40966	yes	c_000000041504	no	no	none	Puniceispirillum_phage_HMO-2011	none	none	none	yes	yes	yes
c_000000005714	54856	0.437728	yes	c_000000011286	no	no	none	none	none	none	none	yes	no	yes
c_000000005715	43148	0.37974	yes	c_000000024616	no	no	none	none	none	none	none	yes	no	yes
c_000000005716	31916	0.330367	yes	c_000000017010	no	no	uvMED	none	none	none	none	yes	no	no
c_000000005717	57070	0.450745	yes	NA	no	no	none	none	none	none	none	yes	yes	yes
c_000000005718	100505	0.38029	no	NA	no	no	Med2017	Prochlorococcus_phage_MED4-213	none	none	none	yes	yes	yes
c_000000005719	92766	0.378468	no	NA	no	no	Cyanophage_P-RSM1	Synechococcus_phage_metaG-MbCM1	none	none	none	yes	yes	yes
c_000000005720	75531	0.374098	no	NA	no	no	Prochlorococcus_phage_P-RSM4	Synechococcus_phage_metaG-MbCM1	none	none	none	no	yes	yes
c_000000005721	69405	0.352972	no	NA	no	no	none	Prochlorococcus_phage_P-TIM68	none	none	none	yes	yes	no
c_000000005722	68251	0.323365	no	NA	no	no	none	Pelagibacter_phage_HTVC008M	none	none	none	yes	yes	yes
c_000000005723	61699	0.338109	no	NA	no	no	none	none	none	none	none	yes	yes	yes
c_000000005724	60991	0.419865	no	NA	no	no	none	Vibrio_phage_henriette_12B8	none	none	none	no	no	yes
c_000000005725	58827	0.385792	no	NA	no	no	none	Puniceispirillum_phage_HMO-2011	none	none	none	yes	yes	yes
c_000000005726	58480	0.357678	no	NA	no	no	Med2017	Prochlorococcus_phage_P-SSM2	none	none	none	yes	yes	yes
c_000000005727	58330	0.356849	no	NA	no	no	GOV	Puniceispirillum_phage_HMO-2011	none	none	none	yes	no	no
c_000000005728	57585	0.46401	no	NA	no	no	none	none	none	none	none	yes	no	no
c_000000005729	56368	0.353215	no	NA	no	no	none	none	none	none	none	yes	yes	yes
c_000000005730	55543	0.340961	no	NA	no	no	none	none	none	none	none	yes	no	no
c_000000005731	54385	0.41471	no	NA	no	no	none	none	none	none	none	yes	yes	no
c_000000005732	54169	0.504624	yes	NA	no	no	none	none	none	none	none	yes	no	no
c_000000005733	53660	0.338837	no	NA	no	no	none	none	none	none	none	yes	yes	yes
c_000000005734	53339	0.343651	no	NA	no	no	uvMED	none	none	none	none	yes	yes	yes
c_000000005735	53221	0.35828	yes	NA	no	no	none	Puniceispirillum_phage_HMO-2011	none	none	none	yes	no	yes
c_000000005736	52541	0.378847	no	NA	no	no	none	none	none	none	none	yes	yes	yes
c_000000005737	51773	0.344253	no	NA	no	no	none	Escherichia_phage_PBECO_4	none	none	none	yes	yes	yes
c_000000005738	51198	0.339896	no	NA	no	no	none	Puniceispirillum_phage_HMO-2011	none	none	none	yes	no	yes
c_000000005739	50426	0.354024	no	NA	no	no	none	Prochlorococcus_phage_P-SSM2	none	none	none	yes	yes	yes
c_000000005740	50219	0.394014	no	NA	no	no	none	Puniceispirillum_phage_HMO-2011	none	none	none	yes	yes	no
c_000000005741	50026	0.34644	no	NA	no	no	none	none	none	none	none	yes	yes	yes
c_000000005742	49017	0.448151	no	NA	no	no	none	Puniceispirillum_phage_HMO-2011	none	none	none	yes	no	no
c_000000005743	48920	0.349285	no	NA	no	no	GOV	none	none	none	none	yes	no	yes
c_000000005744	48031	0.354354	no	NA	no	no	none	Puniceispirillum_phage_HMO-2011	none	none	none	yes	no	yes
c_000000005745	47897	0.405098	no	NA	no	no	none	none	none	none	none	yes	no	yes
c_000000005746	47199	0.376639	no	NA	no	no	Med2017	Prochlorococcus_phage_P-SSP7	none	none	none	yes	no	yes
c_000000005747	47113	0.384544	no	NA	no	no	none	none	none	none	none	yes	no	no
c_000000005748	46625	0.350885	no	NA	no	no	none	Prochlorococcus_phage_P-SSM2	none	none	none	yes	yes	yes
c_000000005749	45179	0.375838	yes	c_000000005749	no	yes	none	Cyanophage_SS120-1	none	none	none	yes	yes	yes
c_000000005750	44867	0.362315	no	NA	no	no	none	none	none	none	none	yes	yes	yes
c_000000005751	44810	0.345079	no	NA	no	no	none	none	none	none	none	yes	yes	no
c_000000005752	44185	0.358945	no	NA	no	no	Med2017	Prochlorococcus_phage_P-TIM68	none	none	none	yes	yes	no
c_000000005753	43943	0.39285	yes	NA	no	no	none	Prochlorococcus_phage_P-SSP7	none	none	none	yes	no	no
c_000000005754	43892	0.325891	no	NA	no	no	none	Prochlorococcus_phage_P-SSM2	none	none	none	yes	yes	yes
c_000000005755	42591	0.488671	no	NA	no	no	none	none	none	none	none	yes	yes	yes
c_000000005756	42439	0.350197	yes	c_000000005756	no	no	GOV	Roseobacter_phage_SIO1	none	none	none	yes	no	no
c_000000005757	42039	0.334665	no	NA	no	no	none	none	none	none	none	yes	no	no
c_000000005758	41617	0.335944	no	NA	no	no	none	Pelagibacter_phage_HTVC008M	none	none	none	yes	yes	yes
c_000000005759	41496	0.39052	no	NA	no	no	Med2017	Prochlorococcus_phage_P-SSP7	none	none	none	yes	yes	yes
c_000000005760	41184	0.401976	yes	c_000000005760	no	no	none	none	none	none	none	yes	yes	yes
c_000000005761	41080	0.421835	yes	NA	no	no	none	none	none	none	none	yes	yes	yes
c_000000005762	40850	0.384259	no	NA	no	no	none	none	none	none	none	yes	no	yes
c_000000005763	40099	0.443029	yes	c_000000005763	no	no	none	Cyanophage_MED4-117	none	none	none	yes	yes	no
c_000000005764	39587	0.324349	yes	c_000000005764	no	no	uvMED	none	none	none	none	yes	yes	yes
c_000000005765	39356	0.453425	no	NA	no	no	none	none	none	none	none	yes	no	yes
c_000000005766	38381	0.379875	no	NA	no	no	GOV	Pelagibacter_phage_HTVC008M	none	none	none	yes	yes	yes
c_000000005767	38047	0.42479	yes	c_000000041629	no	yes	uvMED	none	none	none	none	yes	no	no
c_000000005768	37932	0.363941	no	NA	no	no	EV	Pelagibacter_phage_HTVC008M	none	none	none	yes	yes	yes
c_000000005769	37793	0.329188	no	NA	no	no	GOV	none	none	none	none	yes	yes	yes
c_000000005770	37289	0.406125	no	NA	no	no	none	none	none	none	none	yes	no	yes
c_000000005771	36952	0.355272	no	NA	no	no	EV	Pelagibacter_phage_HTVC011P	none	none	none	yes	no	no
c_000000005772	36899	0.417139	yes	NA	no	no	none	none	none	none	none	yes	no	no
c_000000005773	36523	0.317855	yes	NA	no	no	EV	Pelagibacter_phage_HTVC010P	none	none	none	yes	no	no
c_000000005774	35685	0.374555	no	NA	no	no	Med2017	Puniceispirillum_phage_HMO-2011	none	none	none	yes	no	no
c_000000005775	35591	0.310472	no	NA	no	no	EV	none	none	none	none	yes	no	no
c_000000005776	35299	0.372503	yes	c_000000028255	no	yes	none	none	none	none	none	yes	no	no
c_000000005777	35066	0.389152	no	NA	no	no	uvDEEP	Prochlorococcus_phage_MED4-184	none	none	none	yes	yes	no
c_000000005778	34854	0.419751	no	NA	no	no	none	none	none	none	none	yes	yes	yes
c_000000005779	34431	0.395574	no	NA	no	no	none	none	none	none	none	no	no	yes
c_000000005780	34312	0.496007	no	NA	no	no	EV	none	none	none	none	yes	no	no
c_000000005781	33615	0.299688	no	NA	no	no	GOV	none	none	none	none	yes	no	no
c_000000005782	33559	0.377544	no	NA	no	no	Med2017	Prochlorococcus_phage_P-SSP7	none	none	none	yes	no	no
c_000000005783	33330	0.386829	no	NA	no	no	GOV	none	none	none	none	yes	yes	no
c_000000005784	33287	0.376393	no	NA	no	no	none	none	none	none	none	yes	no	yes
c_000000005785	33070	0.346084	no	NA	no	no	GOV	none	none	none	none	yes	no	no
c_000000005786	32995	0.358297	no	NA	no	no	none	none	none	none	none	yes	no	yes
c_000000005787	32767	0.356182	no	NA	no	no	GOV	none	none	none	none	yes	yes	no
c_000000005788	32533	0.409461	no	NA	no	no	Med2017	Cyanophage_P-RSM6	none	none	none	yes	yes	yes
c_000000005789	31804	0.35027	yes	c_000000005789	no	no	none	none	none	none	none	yes	no	no
c_000000005790	31698	0.308789	no	NA	no	no	EV	none	none	none	none	yes	yes	yes
c_000000005791	31476	0.411266	no	NA	no	no	none	none	none	none	none	yes	no	no
c_000000005792	31399	0.335679	no	NA	no	no	none	none	none	none	none	yes	yes	yes
c_000000005793	31356	0.374314	no	NA	no	no	none	none	none	none	none	yes	yes	yes
c_000000005794	31271	0.33862	yes	c_000000022679	no	no	GOV	none	none	none	none	yes	no	no
c_000000005795	31233	0.474114	no	NA	no	no	none	none	none	none	none	yes	yes	no
c_000000005796	31156	0.365804	no	NA	no	no	none	none	none	none	none	yes	no	no
c_000000005797	30849	0.337418	no	NA	no	no	none	none	none	none	none	yes	no	no
c_000000005798	30656	0.319644	no	NA	no	no	GOV	none	none	none	none	yes	yes	yes
c_000000005799	30636	0.366954	no	NA	no	no	none	Cyanophage_MED4-117	none	none	none	yes	yes	no
c_000000005800	30607	0.355246	no	NA	no	no	EV	Synechococcus_phage_S-SM2	none	none	none	yes	yes	yes
c_000000005801	30586	0.352514	no	NA	no	no	GOV	none	none	none	none	yes	no	no
c_000000005802	30413	0.29803	yes	c_000000005802	no	no	none	none	none	none	none	yes	no	no
c_000000005803	30108	0.386176	no	NA	no	no	none	Synechococcus_phage_S-CBP4	none	none	none	yes	yes	yes
c_000000005804	29866	0.313065	yes	c_000000033960	no	no	uvMED	none	none	none	none	yes	yes	no
c_000000005805	29789	0.324113	no	NA	no	no	uvMED	none	none	none	none	yes	no	no
c_000000005806	29775	0.373065	no	NA	no	no	none	none	none	none	none	yes	yes	yes
c_000000005807	29618	0.359612	no	NA	no	no	none	Cyanophage_MED4-117	none	none	none	yes	no	no
c_000000005808	29139	0.38234	no	NA	no	no	EV	none	none	none	none	yes	no	yes
c_000000005809	28574	0.39326	no	NA	no	no	GOV	none	none	none	none	yes	no	no
c_000000005810	28545	0.370748	no	NA	no	no	uvMED	none	none	none	none	yes	yes	yes
c_000000005811	28495	0.391191	no	NA	no	no	none	Synechococcus_phage_S-SM2	none	none	none	yes	yes	yes
c_000000005812	28054	0.284131	no	NA	no	no	none	none	none	none	none	yes	yes	no
c_000000005813	27949	0.359941	no	NA	no	no	EV	none	none	none	none	yes	yes	yes
c_000000005814	27928	0.358923	no	NA	no	no	EV	none	none	none	none	yes	yes	yes
c_000000005815	27901	0.384932	no	NA	no	no	GOV	none	none	none	none	yes	no	yes
c_000000005816	27884	0.332341	no	NA	no	no	none	none	none	none	none	yes	no	yes
c_000000005817	27853	0.316555	no	NA	no	no	none	none	none	none	none	yes	no	no
c_000000005818	27773	0.33637	no	NA	no	no	none	none	none	none	none	yes	no	no
c_000000005819	27649	0.373323	no	NA	no	no	uvMED	none	none	none	none	yes	yes	yes
c_000000005820	27628	0.326879	no	NA	no	no	none	none	none	none	none	yes	no	no
c_000000005821	27558	0.381668	no	NA	no	no	none	none	none	none	none	yes	yes	no
c_000000005822	26969	0.361118	no	NA	no	no	none	none	none	none	none	yes	no	yes
c_000000005823	26949	0.34172	no	NA	no	no	none	none	none	none	none	yes	no	no
c_000000005824	26864	0.352963	no	NA	no	no	none	none	none	none	none	yes	yes	no
c_000000005825	26833	0.33988	yes	c_000000005825	no	no	none	none	none	none	none	yes	no	no
c_000000005826	26809	0.331717	no	NA	no	no	uvMED	none	none	none	none	yes	no	yes
c_000000005827	26660	0.395836	no	NA	no	no	none	none	none	none	none	yes	no	yes
c_000000005828	26557	0.323079	no	NA	no	no	GOV	none	none	none	none	yes	no	no
c_000000005829	26361	0.389363	no	NA	no	no	Med2017	Prochlorococcus_phage_P-HM1	none	none	none	yes	yes	yes
c_000000005830	26342	0.381026	no	NA	no	no	none	none	none	none	none	yes	yes	yes
c_000000005831	26113	0.297898	no	NA	no	no	GOV	none	none	none	none	yes	no	no
c_000000005832	25733	0.384215	no	NA	no	no	EV	none	none	none	none	yes	no	no
c_000000005833	25146	0.367732	no	NA	no	no	none	none	none	none	none	yes	no	no
c_000000005834	25129	0.32759	no	NA	no	no	GOV	none	none	none	none	yes	yes	yes
c_000000005835	24995	0.333147	no	NA	no	no	GOV	none	none	none	none	yes	no	no
c_000000005836	24973	0.389901	no	NA	no	no	Med2017	none	none	none	none	yes	no	no
c_000000005837	24895	0.380679	no	NA	no	no	none	none	none	none	none	yes	no	no
c_000000005838	24697	0.397133	no	NA	no	no	Med2017	none	none	none	none	yes	yes	yes
c_000000005839	24584	0.35999	no	NA	no	no	uvMED	none	none	none	none	yes	yes	yes
c_000000005840	24563	0.382852	no	NA	no	no	none	none	none	none	none	yes	yes	no
c_000000005841	24544	0.328145	no	NA	no	no	none	none	none	none	none	yes	yes	yes
c_000000005842	24407	0.355144	no	NA	no	no	none	none	none	none	none	yes	no	no
c_000000005843	24328	0.406569	no	NA	no	no	GOV	none	none	none	none	yes	no	no
c_000000005844	24286	0.414972	no	NA	no	no	none	none	none	none	none	yes	no	no
c_000000005845	24259	0.36403	no	NA	no	no	Cyanophage_P-SSP2	Cyanophage_P-SSP2	none	none	none	yes	no	yes
c_000000005846	24123	0.365709	no	NA	no	no	none	none	none	none	none	yes	no	yes
c_000000005847	24079	0.36347	no	NA	no	no	none	none	none	none	none	yes	yes	yes
c_000000005848	24047	0.371107	no	NA	no	no	none	none	none	none	none	yes	no	no
c_000000005849	23869	0.383301	no	NA	no	no	EV	none	none	none	none	yes	yes	yes
c_000000005850	23862	0.42004	no	NA	no	no	none	none	none	none	none	yes	no	yes
c_000000005851	23539	0.347848	no	NA	no	no	none	none	none	none	none	yes	no	yes
c_000000005852	23472	0.341854	no	NA	no	no	Med2017	none	none	none	none	yes	yes	yes
c_000000005853	23463	0.380386	no	NA	no	no	Med2017	none	none	none	none	yes	yes	no
c_000000005854	23434	0.388197	no	NA	no	no	Med2017	none	none	none	none	yes	no	yes
c_000000005855	23339	0.366982	no	NA	no	no	EV	none	none	none	none	yes	yes	no
c_000000005856	23328	0.383916	no	NA	no	no	Med2017	none	none	none	none	yes	yes	yes
c_000000005857	23177	0.33598	no	NA	no	no	uvMED	none	none	none	none	yes	yes	yes
c_000000005858	23162	0.374536	no	NA	no	no	none	none	none	none	none	yes	yes	yes
c_000000005859	23115	0.384036	no	NA	no	no	none	none	none	none	none	yes	yes	no
c_000000005860	23099	0.390536	no	NA	no	no	Med2017	none	none	none	none	yes	yes	yes
c_000000005861	22986	0.327591	no	NA	no	no	GOV	none	none	none	none	yes	no	no
c_000000005862	22880	0.386888	no	NA	no	no	none	none	none	none	none	yes	no	no
c_000000005863	22676	0.379344	no	NA	no	no	GOV	none	none	none	none	yes	yes	yes
c_000000005864	22508	0.437578	no	NA	no	no	GOV	none	none	none	none	yes	no	no
c_000000005865	22321	0.34976	no	NA	no	no	none	none	none	none	none	yes	no	yes
c_000000005866	21992	0.445798	no	NA	no	no	none	none	none	none	none	yes	yes	yes
c_000000005867	21803	0.308352	no	NA	no	no	none	none	none	none	none	yes	yes	yes
c_000000005868	21639	0.40122	no	NA	no	no	none	none	none	none	none	yes	yes	yes
c_000000005869	21500	0.377209	no	NA	no	no	none	none	none	none	none	yes	yes	no
c_000000005870	21485	0.395159	no	NA	no	no	none	none	none	none	none	yes	yes	yes
c_000000005871	21477	0.378358	no	NA	no	no	Prochlorococcus_phage_P-HM1	Prochlorococcus_phage_P-HM1	none	none	none	yes	yes	yes
c_000000005872	21410	0.361233	no	NA	no	no	Med2017	none	none	none	none	yes	yes	yes
c_000000005873	21128	0.361085	no	NA	no	no	none	none	none	none	none	yes	yes	yes
c_000000005874	21001	0.357745	no	NA	no	no	none	none	none	none	none	yes	no	yes
c_000000005875	20944	0.384597	no	NA	no	no	Med2017	none	none	none	none	yes	no	no
c_000000005876	20857	0.357146	no	NA	no	no	none	none	none	none	none	yes	no	no
c_000000005877	20793	0.364353	no	NA	no	no	none	none	none	none	none	yes	no	no
c_000000005878	20741	0.361458	no	NA	no	no	GOV	none	none	none	none	yes	no	no
c_000000005879	20555	0.367307	no	NA	no	no	Med2017	none	none	none	none	yes	no	yes
c_000000005880	20528	0.352299	no	NA	no	no	GOV	none	none	none	none	yes	no	no
c_000000005881	20380	0.387095	no	NA	no	no	GOV	none	none	none	none	yes	yes	no
c_000000005882	20372	0.462301	no	NA	no	no	none	none	none	none	none	yes	yes	yes
c_000000005883	20247	0.398528	no	NA	no	no	EV	none	none	none	none	yes	no	no
c_000000005884	20238	0.378496	no	NA	no	no	Med2017	none	none	none	none	yes	no	no
c_000000005885	20230	0.361345	no	NA	no	no	uvMED	none	none	none	none	yes	yes	no
c_000000005886	20200	0.372426	no	NA	no	no	none	none	none	none	none	yes	no	no
c_000000005887	20154	0.384489	no	NA	no	no	GOV	none	none	none	none	yes	yes	yes
c_000000005888	19990	0.356278	no	NA	no	no	none	none	none	none	none	yes	no	no
c_000000005889	19957	0.378063	no	NA	no	no	none	none	none	none	none	yes	yes	no
c_000000005890	19896	0.328106	no	NA	no	no	Med2017	none	none	none	none	yes	yes	yes
c_000000005891	19885	0.383103	no	NA	no	no	none	none	none	none	none	yes	no	no
c_000000005892	19871	0.453978	no	NA	no	no	Puniceispirillum_phage_HMO-2011	Puniceispirillum_phage_HMO-2011	none	none	none	yes	yes	yes
c_000000005893	19842	0.382018	no	NA	no	no	uvMED	none	none	none	none	yes	yes	no
c_000000005894	19714	0.374201	no	NA	no	no	Cyanophage_NATL2A-133	Cyanophage_NATL2A-133	none	none	none	yes	yes	no
c_000000005895	19646	0.406953	no	NA	no	no	GOV	none	none	none	none	yes	no	no
c_000000005896	19508	0.406705	no	NA	no	no	none	none	none	none	none	yes	no	no
c_000000005897	19324	0.377148	no	NA	no	no	Prochlorococcus_phage_P-SSM4	Prochlorococcus_phage_P-SSM4	none	none	none	yes	yes	yes
c_000000005898	19277	0.368315	no	NA	no	no	uvMED	none	none	none	none	yes	yes	no
c_000000005899	19193	0.373209	no	NA	no	no	EV	none	none	none	none	yes	no	no
c_000000005900	19169	0.369555	no	NA	no	no	EV	none	none	none	none	yes	no	yes
c_000000005901	19058	0.352293	no	NA	no	no	none	none	none	none	none	yes	yes	yes
c_000000005902	19050	0.372756	no	NA	no	no	uvMED	none	none	none	none	yes	no	no
c_000000005903	19036	0.437119	no	NA	no	no	none	none	none	none	none	yes	no	no
c_000000005904	18828	0.393616	no	NA	no	no	Cyanophage_NATL1A-7	Cyanophage_NATL1A-7	none	none	none	yes	yes	no
c_000000005905	18760	0.327772	no	NA	no	no	none	none	none	none	none	yes	yes	yes
c_000000005906	18658	0.379515	no	NA	no	no	none	none	none	none	none	yes	yes	no
c_000000005907	18514	0.386842	no	NA	no	no	none	none	none	none	none	yes	no	no
c_000000005908	18464	0.368501	no	NA	no	no	Synechococcus_phage_S-RSM4	Synechococcus_phage_S-RSM4	none	none	none	yes	yes	yes
c_000000005909	18367	0.361572	no	NA	no	no	GOV	none	none	none	none	yes	no	yes
c_000000005910	18278	0.341668	no	NA	no	no	EV	none	none	none	none	yes	yes	no
c_000000005911	18247	0.347838	no	NA	no	no	uvMED	none	none	none	none	yes	no	no
c_000000005912	18222	0.343321	no	NA	no	no	EV	none	Thaumarchaeal_virus	none	none	yes	yes	yes
c_000000005913	18020	0.366537	no	NA	no	no	none	none	none	none	none	yes	yes	yes
c_000000005914	18006	0.355659	no	NA	no	no	GOV	none	none	none	none	yes	yes	yes
c_000000005915	17899	0.359908	no	NA	no	no	Med2017	none	none	none	none	yes	yes	yes
c_000000005916	17882	0.366793	no	NA	no	no	uvDEEP	none	none	none	none	yes	yes	yes
c_000000005917	17872	0.35827	no	NA	no	no	none	none	none	none	none	yes	yes	yes
c_000000005918	17817	0.336589	no	NA	no	no	Prochlorococcus_phage_P-TIM68	Prochlorococcus_phage_P-TIM68	none	none	none	yes	yes	yes
c_000000005919	17716	0.389422	no	NA	no	no	GOV	none	none	none	none	yes	yes	yes
c_000000005920	17675	0.363281	no	NA	no	no	none	none	none	none	none	yes	yes	no
c_000000005921	17659	0.382581	no	NA	no	no	uvMED	none	none	none	none	yes	yes	yes
c_000000005922	17564	0.363186	no	NA	no	no	none	none	none	none	none	yes	yes	yes
c_000000005923	17466	0.37593	no	NA	no	no	none	none	none	none	none	yes	yes	yes
c_000000005924	17418	0.303938	no	NA	no	no	none	none	none	none	none	yes	yes	yes
c_000000005925	17280	0.349769	no	NA	no	no	none	none	none	none	none	yes	no	no
c_000000005926	17269	0.330245	no	NA	no	no	Prochlorococcus_phage_P-SSM2	Prochlorococcus_phage_P-SSM2	none	none	none	yes	yes	yes
c_000000005927	17203	0.362379	no	NA	no	no	Med2017	none	none	none	none	yes	yes	yes
c_000000005928	17079	0.368113	no	NA	no	no	none	none	none	none	none	yes	no	no
c_000000005929	17068	0.371514	no	NA	no	no	none	none	none	none	none	yes	no	no
c_000000005930	17051	0.374758	no	NA	no	no	GOV	none	none	none	none	yes	no	no
c_000000005931	17033	0.409558	no	NA	no	no	GOV	none	none	none	none	yes	yes	yes
c_000000005932	17023	0.355167	no	NA	no	no	none	none	none	none	none	yes	yes	yes
c_000000005933	16979	0.390306	no	NA	no	no	none	none	none	none	none	yes	no	no
c_000000005934	16889	0.297235	no	NA	no	no	uvMED	none	none	none	none	yes	no	no
c_000000005935	16841	0.353067	no	NA	no	no	none	none	none	none	none	yes	no	no
c_000000005936	16757	0.346064	no	NA	no	no	uvMED	none	none	none	none	yes	no	yes
c_000000005937	16540	0.37503	no	NA	no	no	Med2017	none	none	none	none	yes	no	no
c_000000005938	16389	0.375801	no	NA	no	no	GOV	none	none	none	none	yes	no	no
c_000000005939	16365	0.362909	no	NA	no	no	EV	none	none	none	none	yes	no	no
c_000000005940	16300	0.30411	no	NA	no	no	GOV	none	none	none	none	yes	no	no
c_000000005941	16268	0.380379	no	NA	no	no	EV	none	none	none	none	yes	yes	yes
c_000000005942	16105	0.34244	no	NA	no	no	Med2017	Puniceispirillum_phage_HMO-2011	none	none	none	yes	no	no
c_000000005943	15974	0.376174	no	NA	no	no	uvMED	Cyanophage_MED4-117	none	none	none	yes	yes	no
c_000000005944	15954	0.380532	no	NA	no	no	Cyanophage_MED4-117	Cyanophage_MED4-117	none	none	none	yes	yes	no
c_000000005945	15908	0.360133	no	NA	no	no	none	none	none	none	none	yes	no	no
c_000000005946	15875	0.366236	no	NA	no	no	none	none	none	none	none	yes	yes	yes
c_000000005947	15774	0.378724	no	NA	no	no	none	none	none	none	none	yes	no	no
c_000000005948	15755	0.363377	no	NA	no	no	GOV	none	none	none	none	yes	no	no
c_000000005949	15672	0.323315	no	NA	no	no	uvMED	none	none	none	none	yes	yes	yes
c_000000005950	15662	0.321543	no	NA	no	no	EV	none	none	none	none	yes	yes	yes
c_000000005951	15649	0.387309	no	NA	no	no	EV	none	none	none	none	yes	yes	yes
c_000000005952	15603	0.341601	no	NA	no	no	uvMED	none	none	none	none	yes	no	yes
c_000000005953	15581	0.359412	no	NA	no	no	Prochlorococcus_phage_P-TIM68	Prochlorococcus_phage_P-TIM68	none	none	none	yes	yes	yes
c_000000005954	15572	0.367262	no	NA	no	no	GOV	none	none	none	none	yes	yes	yes
c_000000005955	15556	0.380689	no	NA	no	no	GOV	none	none	none	none	no	yes	yes
c_000000005956	15492	0.329202	no	NA	no	no	EV	none	none	none	none	yes	yes	yes
c_000000005957	15454	0.331759	no	NA	no	no	none	none	none	none	none	yes	yes	yes
c_000000005958	15365	0.361992	no	NA	no	no	EV	none	none	none	none	yes	no	no
c_000000005959	15350	0.333746	no	NA	no	no	GOV	none	none	none	none	yes	yes	yes
c_000000005960	15316	0.395599	no	NA	no	no	none	none	none	none	none	yes	no	yes
c_000000005961	15291	0.338761	no	NA	no	no	EV	none	none	none	none	yes	yes	yes
c_000000005962	15286	0.334816	no	NA	no	no	none	none	none	none	none	yes	yes	yes
c_000000005963	15190	0.367084	no	NA	no	no	none	none	none	none	none	yes	no	yes
c_000000005964	14997	0.385877	no	NA	no	no	GOV	none	none	none	none	yes	no	no
c_000000005965	14978	0.35452	no	NA	no	no	Cyanophage_P-SSP2	Cyanophage_P-SSP2	none	none	none	yes	yes	no
c_000000005966	14965	0.376211	no	NA	no	no	none	none	none	none	none	yes	yes	yes
c_000000005967	14961	0.352851	no	NA	no	no	none	none	none	none	none	yes	yes	no
c_000000005968	14926	0.359105	no	NA	no	no	Med2017	none	none	none	none	yes	yes	yes
c_000000005969	14867	0.339813	no	NA	no	no	none	none	none	none	none	yes	no	no
c_000000005970	14793	0.358278	no	NA	no	no	none	none	none	none	none	yes	no	no
c_000000005971	14747	0.3834	no	NA	no	no	none	none	none	none	none	yes	yes	yes
c_000000005972	14738	0.384584	no	NA	no	no	GOV	none	none	none	none	yes	no	no
c_000000005973	14708	0.378026	no	NA	no	no	EV	none	none	none	none	yes	yes	yes
c_000000005974	14665	0.292124	no	NA	no	no	GOV	none	none	none	none	yes	no	no
c_000000005975	14637	0.377946	no	NA	no	no	Med2017	Prochlorococcus_phage_P-TIM68	none	none	none	yes	yes	no
c_000000005976	14581	0.310678	no	NA	no	no	EV	none	none	none	none	yes	no	no
c_000000005977	14577	0.341908	no	NA	no	no	Med2017	none	none	none	none	yes	yes	yes
c_000000005978	14443	0.367029	no	NA	no	no	none	none	none	none	none	yes	no	no
c_000000005979	14438	0.381909	no	NA	no	no	none	none	none	none	none	yes	yes	yes
c_000000005980	14420	0.349098	no	NA	no	no	EV	none	none	none	none	yes	yes	yes
c_000000005981	14414	0.364784	no	NA	no	no	Med2017	none	none	none	none	yes	yes	no
c_000000005982	14403	0.36666	no	NA	no	no	none	none	none	none	none	yes	yes	no
c_000000005983	14376	0.376391	no	NA	no	no	GOV	none	none	none	none	yes	yes	no
c_000000005984	14338	0.331706	no	NA	no	no	none	none	none	none	none	yes	yes	no
c_000000005985	14316	0.384046	no	NA	no	no	none	none	none	none	none	yes	yes	yes
c_000000005986	14205	0.345371	no	NA	no	no	EV	Pelagibacter_phage_HTVC010P	none	none	none	yes	no	yes
c_000000005987	14120	0.383499	no	NA	no	no	none	none	none	none	none	yes	yes	yes
c_000000005988	14099	0.366125	no	NA	no	no	GOV	none	none	none	none	yes	yes	no
c_000000005989	14065	0.316033	no	NA	no	no	uvMED	none	none	none	none	yes	yes	no
c_000000005990	13970	0.354975	no	NA	no	no	GOV	none	none	none	none	yes	yes	yes
c_000000005991	13967	0.380611	no	NA	no	no	EV	none	none	none	none	yes	no	yes
c_000000005992	13964	0.454168	no	NA	no	no	EV	none	none	none	none	yes	yes	yes
c_000000005993	13914	0.362584	no	NA	no	no	EV	none	none	none	none	yes	yes	yes
c_000000005994	13890	0.356156	no	NA	no	no	none	none	none	none	none	yes	yes	yes
c_000000005995	13857	0.353901	no	NA	no	no	none	none	none	none	none	yes	no	no
c_000000005996	13826	0.365905	no	NA	no	no	GOV	none	none	none	none	yes	no	no
c_000000005997	13795	0.351432	no	NA	no	no	uvMED	none	none	none	none	yes	yes	no
c_000000005998	13768	0.367592	no	NA	no	no	Med2017	none	none	none	none	yes	yes	no
c_000000005999	13756	0.353228	no	NA	no	no	Med2017	none	none	none	none	yes	yes	yes
c_000000006000	13709	0.499891	no	NA	no	no	EV	none	none	none	none	yes	no	no
c_000000006001	13665	0.373802	no	NA	no	no	GOV	Prochlorococcus_phage_P-SSP10	none	none	none	yes	yes	no
c_000000006002	13621	0.352397	no	NA	no	no	GOV	none	none	none	none	yes	yes	no
c_000000006003	13592	0.363081	no	NA	no	no	none	none	none	none	none	yes	no	no
c_000000006004	13583	0.359567	no	NA	no	no	Prochlorococcus_phage_MED4-184	Prochlorococcus_phage_MED4-184	none	none	none	yes	no	no
[truncated: 15,370 more rows]
