# Supplementary material for: Double-stranded DNA virioplankton dynamics and reproductive strategies in the oligotrophic open ocean water column
Source: ISME J. 2020 Feb 14;14(5):1304–15. doi: 10.1038/s41396-020-0604-8 (PMC7174320; doi:10.1038/s41396-020-0604-8)
Supplement: Supplementary file 16 — Table S4 [file 41396_2020_604_MOESM16_ESM.xlsx]

## Sheet: TableS3_HSD20-02a_ALOHA_2.0_nor
virus	HSD20-02a-267-S2C010-0005-170212	HSD20-02a-267-S2C010-0025-170212	HSD20-02a-267-S2C010-0045-170212	HSD20-02a-267-S2C010-0075-170212	HSD20-02a-267-S2C010-0100-170212	HSD20-02a-267-S2C010-0125-151221	HSD20-02a-267-S2C010-0150-170212	HSD20-02a-267-S2C010-0175-151221	HSD20-02a-267-S2C012-0200-170212	HSD20-02a-267-S2C012-0225-170212	HSD20-02a-267-S2C012-0250-170212	HSD20-02a-267-S2C013-0500-170212	HSD20-02a-268-S2C004-0005-170212	HSD20-02a-268-S2C004-0025-151221	HSD20-02a-268-S2C004-0045-170212	HSD20-02a-268-S2C004-0075-151221	HSD20-02a-268-S2C007-0500-170212	HSD20-02a-268-S2C009-0100-151221	HSD20-02a-268-S2C009-0125-151221	HSD20-02a-268-S2C009-0150-151221	HSD20-02a-268-S2C009-0175-151221	HSD20-02a-268-S2C011-0200-170212	HSD20-02a-268-S2C011-0225-170212	HSD20-02a-269-S2C004-0005-161103	HSD20-02a-269-S2C004-0025-161103	HSD20-02a-269-S2C004-0045-161103	HSD20-02a-269-S2C004-0075-161103	HSD20-02a-269-S2C008-0100-161103	HSD20-02a-269-S2C008-0125-161103	HSD20-02a-269-S2C008-0150-161103	HSD20-02a-269-S2C008-0175-161103	HSD20-02a-269-S2C010-0200-161103	HSD20-02a-269-S2C010-0225-161103	HSD20-02a-269-S2C010-0250-161103	HSD20-02a-269-S2C012-0500-161103	HSD20-02a-270-S2C007-0005-161103	HSD20-02a-270-S2C007-0025-161103	HSD20-02a-270-S2C007-0045-161103	HSD20-02a-270-S2C007-0075-161103	HSD20-02a-270-S2C009-0100-161103	HSD20-02a-270-S2C009-0125-161103	HSD20-02a-270-S2C009-0150-161103	HSD20-02a-270-S2C009-0175-161103	HSD20-02a-270-S2C010-0500-161103	HSD20-02a-271-S2C004-0005-161130	HSD20-02a-271-S2C004-0025-161130	HSD20-02a-271-S2C004-0045-161130	HSD20-02a-271-S2C004-0075-161130	HSD20-02a-271-S2C007-0100-161130
c_000000000001	0	0	0	0	0	0	0.000496495	0	0	0	0	0	0	0	0	0	0	0	0	0.000230113	0	1.02e-05	2.53e-06	0	0	0	0	0	0	0	2.7e-05	0	0	0	0	0	0	0	0	0	0	0	2.06e-05	0	0	0	0	0	0
c_000000000002	0	0	0	0	0	0	0	0	3.27e-05	0	2.22e-06	0	0	0	0	0	0	0	0	0	4.69e-05	6.06e-05	4.97e-05	0	0	0	0	0	0	0	2.55e-05	0	3.8e-05	5.03e-05	0	0	0	0	0	0	0	0	0	0	0	0	0	0	0
c_000000000003	0	0	0	0	0	0	2.73e-05	6.44e-05	0.000254276	0.000345333	0.000423843	0.000473833	0	0	0	0	0.000476096	0	0	0	5.71e-05	0.00010505	0.000152586	0	0	0	0	0	0	0	9.11e-05	0	8.97e-05	0.000271552	0.000436481	0	0	0	0	0	0	0	0	0.000415184	0	0	0	0	0
c_000000000004	0	0	0	0	0	0	0	0	0	0	0	0	0	0	0	0	0	0	0	0	0	0	0	0	0	0	0.000142099	0.000194607	0.000291982	0.000245741	0	0	0	0	0	0	0	0	0	0	7.4e-07	3.62e-05	2.44e-05	0	0	0	0	0	0
c_000000000005	0	0	0	0	1.09e-05	0	5.03e-05	6.91e-05	6.57e-05	3.16e-05	1.13e-05	0	0	0	0	0	0	0	0.000222509	0.000170307	0.000126476	0.000117293	0.000106702	0	0	0	0	0	0	0	9.42e-05	8.61e-05	0.000192376	0.000156511	0	0	0	0	0	0	0	1.04e-05	0.000105596	0	0	0	0	3.43e-05	7.3e-05
c_000000000006	0.000125358	0.000120117	0.000112982	0.000111938	0	0	0	0	0	0	0	0	0.00097711	0.00174781	0.00103714	0.00169792	0	0.000579846	0	0	0	0	0	0	0	0	0	0	0	0	0	0	0	0	0	0	0	0	0	0	0	0	0	0	0	0	0	0	0
c_000000000007	0.000634778	0.000693048	0.000793708	0.00065253	0	0	0	0	0	0	0	0	0.000603286	0.000686929	0.000649645	0.00064985	0	8.48e-05	0	0	0	0	0	0.000228684	0.000161224	5.77e-05	0	0	0	0	0	0	0	0	0	0	0	2.47e-05	0	0	0	0	0	0	0	0	0	0	0
c_000000000008	0	0	0	0	2.83e-05	0	3.23e-05	0	0	0	0	0	0	0	0	0	0	5.68e-05	0.000113482	0	0	3.89e-06	6.94e-06	0	0	0	0	4.11e-05	0	0	0	0	0	0	0	0	0	0	0	0	0.00011257	0.000155945	0.000294019	0	0	0	0	0.000236696	0.000390331
c_000000000009	0	0	0	0	0	0	7.9e-05	0	1.44e-05	0	6.25e-06	0	0	0	0	0	0	0	0.000169428	0.000511405	0.000110468	8.22e-05	9.52e-06	0	0	0	0	0	0	0	0.000121898	2.62e-05	4e-05	4.75e-06	0	0	0	0	0	0	0	0	0.000115523	0	0	0	0	9.69e-05	0.000462306
c_000000000010	0	0	0	0	0	0	0	0	0	2.89e-05	0.000177917	0.00146374	0	0	0	0	0.00147354	0	0	0	0	0	0	0	0	0	0	0	0	0	0	0	0	0	0.00148666	0	0	0	0	0	0	0	0	0.00155578	0	0	0	0	0
c_000000000011	0	0	0	0	0	0	0.000846435	0.000568135	0.000152858	4.62e-05	0	0	0	0	0	0	0	0	0.00019846	0.00189174	0.00196073	0.00136878	0.000576375	0	0	0	0	0	0	0	0.00160558	0.00121577	0.000241968	3.16e-05	0	0	0	0	0	0	0	0	0.000658776	0	0	0	0	0	0.000906645
c_000000000012	0.000169954	0.000186419	0.000173856	0.00019126	0	0	0	0	0	0	0	0	0.000186819	0.000196233	0.000177158	0.000135192	0	0	0	0	0	0	0	0	0	0	0	0	0	0	0	0	0	0	0	0	0	0	0	0	0	0	0	0	0	0	0	0	0
c_000000000013	0	0	0	0	0	0	0	0	0	0	0	0	0	0	0	0	0	0	0	0	0	0	0	0	0	0	0	0	0	0	0	0	0	0	0	0	0	8.59e-06	0	0	0	2.13e-05	4.21e-05	0	0	0	4.36e-05	0	0
c_000000000014	0	0	0	0	6.93e-05	0.00110678	0.000586342	0	0	0	0	0	0	0	0	0	0	0	0.000654014	0.000529927	0	0	0	0	0	0	0	0	0	0	0	0	0	0	0	0	0	0	0	0	0	0	0	0	0	0	0	0	0.00020514
c_000000000015	0	0	0	0	0	0	0.000130447	0	0	0	0	0	0	0	0	0	0	0	0	0	0	0	0	0	0	0	0	0	0	0	0	0	0	0	0	0	0	0	0	0	0	0	0	0	0	0	0	0	0
c_000000000016	0	0	0	0	0.000454795	0	7.34e-06	0	0	0	0	0	0	0	0	0	0	0	0	0	0	0	0	0	0	0	0	0	0	0	0	0	0	0	0	0	0	0	0	0	0	0	0	0	0	0	0	0.000284082	0.000512868
c_000000000017	0	0	0	0	0	0.000655347	0.000152525	0	0	0	0	0	0	0	0	0	0	0.00022257	0.00189906	0.00146167	0	0	0	0	0	0	0	0	0	0	0.000119272	0	0	0	0	0	0	0	0	0	4.51e-05	0.00011543	0.00050234	0	0	0	0	0.00183329	0.00292086
c_000000000018	0	0	0	0	0	0	0.000204254	0.000342993	0.000255727	0.000179666	6.71e-05	0	0	0	0	0	0	0	0	6.54e-05	6.15e-05	0.000155072	0.000196597	0	0	0	0	0	0	0	0.000252687	0.000286281	0.000235358	0.000147838	0	0	0	0	0	0	0	0	7.39e-05	0	0	0	0	0	0
c_000000000019	0	0	0	0	0	0	0	0	0.000142455	0.000458695	0.00107334	0.000135566	0	0	0	0	9.65e-05	0	0	0	0	0	0	0	0	0	0	0	0	0	0	0	0	0	3.67e-05	0	0	0	0	0	0	0	0	2.32e-05	0	0	0	0	0
c_000000000020	0	0	0	0	0	9.15e-05	0.00102842	0.00261256	0.00264592	0.00288063	0.00256332	0.000349125	0	0	0	0	0.000326805	0	0.000339737	0.00133983	0.00219391	0.00200888	0.00194311	0	0	0	0	4.28e-05	0	0.000265681	0.00236981	0.00237761	0.00173931	0.00275867	0.000242804	0	0	0	0	0	0	1.95e-05	0.000654037	0.000219479	0	0	0	0.000151048	0.000557693
c_000000000021	0.000762428	0.000859465	0.000766707	0.000823109	0.00023667	0	0	0	0	0	0	0	0.000527031	0.000547783	0.000570088	0.000599725	0	9.65e-05	0	0	0	0	0	4.09e-05	0.000134521	7.24e-05	0.000173084	0.000133631	0	0	0	0	0	0	0	5.96e-05	0	7.64e-05	7.36e-05	3.44e-05	3.83e-05	8.05e-05	3.73e-05	0	0	0	0	0	0
c_000000000022	0	0	0	0	0.000311987	0.00134823	0.000245131	1.79e-05	0	0	0	0	0	0	0	0	0	0	0.000493602	0.000985802	0	0	0	0	0	0	0	0.000103814	0	7.17e-05	0.000142701	0.00012218	1.35e-05	0	0	0	0	0	0	0	2.25e-05	7.58e-05	0.000223152	0	0	0	0	0.000606955	0.000783065
c_000000000023	0	0	0	0	0	0	0.000411344	0.000550126	0.000448588	0.000432845	0.000377503	0	0	0	0	0	0	0	1.29e-05	0.000393441	0.000452348	0.000413359	0.00042176	0	0	0	0	0	0	0	0.000583519	0.000578243	0.000350094	0.000382243	0	0	0	0	0	0	0	0	0.00015031	0	0	0	0	0	0
c_000000000024	0.00119322	0.0012099	0.000952536	0.00125439	0.000558227	0	0	0	0	0	0	0	0.00108684	0.00152124	0.000899061	0.00140912	0	0.000509928	0	0	0	0	0	0.00106168	0.00183257	0.000750055	0.00109143	0.000395181	0.000384654	3.84e-05	0	0	0	0	0	0.000885128	0.00063152	0.000798776	0.00111386	0.00124468	0.000301258	0.000535609	0.000131854	0	0.000867729	0.000912596	0.000526173	0.000247028	0
c_000000000025	0	0	0	0	0	0	2.07e-06	0	0	0	0	0	0	0	0	0	0	0	0	0	0	0	0	0	0	0	0	0	0	0	0	0	0	0	0	0	0	0	0	0	0	0	0	0	0	0	0	0	0
c_000000000026	0.000230073	0.000217726	0.00015556	0.000212515	0.000266892	0	0	0	0	0	0	0	0.000288325	0.000304291	0.000215034	0.0002748	0	0.00011242	0	0	0	0	0	0.000235565	0.00051913	0.000140257	0.000189983	6.42e-05	2.96e-06	0	0	0	0	0	0	0.000315804	0.000263825	0.000218886	0.000365151	0.000485112	0.000106444	0.000224364	3.35e-05	0	0	0	0	0.00016991	0
c_000000000027	4.23e-05	3.5e-05	5.65e-05	3.4e-05	0	0	0	0	0	0	0	0	0	0	3.48e-06	0	0	0	0	0	0	0	0	0	0	0	0	0	0	0	0	0	0	0	0	0	1.22e-05	1.38e-05	0	0	0	0	0	0	0	0	0.000110088	0	0
c_000000000028	0	0	0	0	0	0	0.000128607	0	0	0	0	0	0	0	0	0	0	0	0	0	3.28e-05	8.77e-05	4.08e-07	0	0	0	0	0	0	0	0	0	0	0	0	0	0	0	0	0	0	0	0	0	0	0	0	0	0
c_000000000029	0	0	0	0	0	0.000491668	0.000576991	0.000202224	0	0	0	0	0	0	0	0	0	0	0.000245121	0.000816038	7.55e-05	9.62e-05	8.71e-05	0	0	0	0	0	0	6.66e-05	0.000208662	0.00039981	0.00023226	0	0	0	0	0	0	0	0	0	5.46e-05	0	0	0	0	0	3.24e-05
c_000000000030	0	0	0	0	0	0	0.000321629	0.000181031	0	0	0	0	0	0	0	0	0	0	0	0.000383352	0.000160506	0.00014028	0.000100494	0	0	0	0	0	0	0	0.000153337	0.000106543	4.78e-05	0	0	0	0	0	0	0	0	0	8.47e-05	0	0	0	0	0	0
c_000000000031	9.99e-07	4.73e-06	1.53e-05	1.31e-06	0.00036804	0.000593797	0.000222464	8.91e-05	1.64e-06	0	0	0	0.000103745	0	0.000119187	0	0	5.06e-05	0.000202206	8.75e-05	0	2.36e-05	4.17e-05	0	0	7.42e-05	0.000142507	0.000385576	0.000508085	0.000694527	8.31e-05	0.000107839	8.22e-05	0	0	2.17e-05	9.08e-05	6.82e-05	4.74e-05	1.11e-06	2.83e-05	0.000150934	0.000243181	0	0	0	0.000122689	0.00018483	0.000216595
c_000000000032	0	0	0	0	3.22e-05	0	0.000179865	4.55e-05	1.22e-05	0	0	0	0	0	0	0	0	0.00043952	0.000417344	0.000104727	0.00023026	0.00021677	0.000126573	0	0	0	0	0	0	0	0.000166418	0.000116298	0.000150113	6.33e-05	0	0	0	0	0	0	0	0	0.000115526	0	0	0	0	0	0.000122276
c_000000000033	0	0	0	0	0	0	0.000177937	0.000389603	0.000191597	2.12e-05	0	0	0	0	0	0	0	0	0	0.000124567	0.000344933	0.000352399	0.00026291	0	0	0	0	0	0	0	0.0003424	0.000226723	0.000180708	0.000100011	0	0	0	0	0	0	0	0	4.78e-05	0	0	0	0	0	0
c_000000000034	0	0	5.69e-06	0	9.58e-06	0	0	0	0	0	0	0	0	0	0	0	0	0	5.79e-06	0	0	0	0	0	0	0	0	2.25e-05	2.94e-05	0	0	0	0	0	0	0	0	0	0	0	1.91e-05	6.34e-05	7.32e-05	0	0	0	0	0	0
c_000000000035	0.000489714	0.000469444	0.000496406	0.000459527	0.00022655	0	0	0	0	0	0	0	0.000837757	0.00132263	0.000865091	0.00118312	0	0.000494282	2.51e-05	0	0	0	0	0.00129918	0.00138886	0.00153823	0.00136164	0.000918009	0.000922378	0.000590229	0	0	0	0	0	0.00132539	0.00146626	0.00124662	0.00136551	0.00121676	0.00101913	0.000724901	0.00031135	0	0.00157677	0.00138676	0.00163595	0.000968818	0.00025526
c_000000000036	0.000488869	0.000487785	0.000456033	0.000499739	0.000872721	0	0.000179566	4.44e-05	6.34e-05	1.55e-06	0	0	0.000980268	0.00107318	0.000771988	0.000889456	0	0.000409033	0.000216775	4.09e-05	0	2.75e-05	7.83e-05	0.00201469	0.00187642	0.00275494	0.00361591	0.0024732	0.0030255	0.00265423	5.34e-05	4.49e-05	4.97e-05	0	0	0.00165303	0.00163859	0.00138658	0.00175854	0.00201426	0.00200709	0.00216797	0.00115895	0	0.00172804	0.0019975	0.00169697	0.00153292	0.000512778
c_000000000037	0	0	0	0	0	0	5.05e-05	0	0	0	0	0	0	0	0	0	0	0	1.74e-05	1.81e-05	1.2e-05	4.22e-05	8.78e-06	0	0	0	0	0	0	0	5.73e-06	0	0	0	0	0	0	0	0	3.93e-05	0.00156337	3.63e-05	3.86e-05	0	0	0	0	0	2.13e-05
c_000000000038	0	0	0	0	0	0	0.000400794	0.00146332	0.00192804	0.00221395	0.00196931	0.000906982	0	0	0	0	0.0007722	0	0	0	0.000367704	0.000437678	0.00122991	0	0	0	0	0	0	0	0.000646416	0.000724852	0.000754557	0.00154047	0.000799139	0	0	0	0	0	0	0	0	0.000729397	0	0	0	0	0
c_000000000039	0	0	0	0	0.000132336	0	1.05e-05	0	0	0	0	0	5.71e-05	0	8.21e-05	0	0	6.47e-05	0.000110421	0	0	0	0	0	0	0.000164772	2.36e-05	0.000255778	4.4e-05	1.11e-06	0	0	0	0	0	0.000227344	0.00022385	0.000201125	0.000184337	0.000182145	0.000526781	0.000488958	0.000597186	0	0	0	6.58e-05	0.000214632	0.000575848
c_000000000040	0	0	0	0	0	0	3.58e-06	0	0.000113277	4.91e-05	3.2e-05	0	0	0	0	0	0	0	0	0	5.14e-05	0.000217403	0.000150946	0	0	0	0	0	0	0	9.72e-05	0	7.21e-05	0.000143723	0	0	0	0	0	0	0	0	0	0	0	0	0	0	0
c_000000000041	0	0	0	0	0	0	0.000418346	0.000116179	0	0	0	0	0	0	0	0	0	0	0	0.000276893	0.000182728	0.000208893	6.57e-05	0	0	0	0	0	0	0	0.000158961	8.8e-05	6.89e-05	0	0	0	0	0	0	0	0	0	1.16e-05	0	0	0	0	0	2.48e-05
c_000000000042	0	0	0	0	0.000480577	0.00435291	0.00115772	0.00156301	0.000347301	0.000184994	6.39e-05	0	2.02e-05	0	2.62e-05	0	0	9.1e-05	0.00140506	0.00279357	0.000909961	0.000667693	0.000546034	0	0	0.000520386	0.000664516	0.00113385	0.00126235	0.001953	0.00145559	0.00192126	0.000886201	0.000412577	0	0	3.59e-05	2.73e-05	0	2.41e-05	0.000322023	0.000446691	0.001034	0	0	0	0	0.00172883	0.00219496
c_000000000043	0	0	0	0	2.95e-05	0	0	0	0	0	0	0	0	0	0	0	0	0.000425345	0.000225808	0	0	0	0	0	0	0	0	0	0	0	0	0	0	0	0	0	0	0	0	0	6.77e-05	0	4.9e-05	0	0	0	0	0.0001512	0.000186351
c_000000000044	8.27e-05	8.03e-05	9.12e-05	9.5e-05	0	0	0	0	0	0	0	0	0.000188251	0	0.000200527	3.17e-05	0	0	0	0	0	0	0	0	0	0	0	0	0	0	0	0	0	0	0	0	0	0	0	0	0	0	0	0	0	0	0	0	0
c_000000000045	0	0	0	0	0	0	8.81e-05	0	0	0	0	0	0	0	0	0	0	0	0	2.04e-05	0	2.93e-06	0	0	0	0	0	0	0	0	0	0	0	0	0	0	0	0	0	0	0	0	0	0	0	0	0	0	0
c_000000000046	0	0	0	0	0	0	1.88e-05	7.64e-05	0.000211783	0.000229088	0.000159319	0	0	0	0	0	0	0	0	0	6.94e-05	9.92e-05	0.000129741	0	0	0	0	0	0	0	7.28e-05	1.85e-05	0.000130692	0.000253555	0	0	0	0	0	0	0	0	0	0	0	0	0	0	0
c_000000000047	0	0	0	0	0	0	2.43e-05	0.000185417	0.000575304	0.000850979	0.00116308	0.00052705	0	0	0	0	0.00040288	0	0	0	3.32e-05	9.78e-05	0.000236441	0	0	0	0	0	0	0	7.37e-05	1.3e-05	0.00020992	0.000493949	0.000383395	0	0	0	0	0	0	0	0	0.000371982	0	0	0	0	0
c_000000000048	0	0	0	0	1.32e-05	0.00180561	0.00154987	0.00291353	0.00193451	0.00170649	0.00119469	6.92e-05	0	0	0	0	4.98e-05	0	0.000612659	0.00276669	0.00324088	0.00253673	0.00193	0	0	0	0	0.000717475	0.000113361	0.000964471	0.00346654	0.00320169	0.0015971	0.00163684	2.81e-05	0	0	0	0	0	1.84e-05	0.000125608	0.00128563	1.44e-05	0	0	0	0.000798363	0.00228535
c_000000000049	0	0	0	0	2.42e-05	0.000170901	0.000361509	0.000498147	0.000242831	0.000234624	0.000142295	0	0	0	0	0	0	2.5e-05	0.000659942	0.000945168	0.00086893	0.000692528	0.000345562	0	0	0	0	0.000130717	2.17e-05	0.000218296	0.000903497	0.000708208	0.000360819	0.00028743	0	0	0	0	0	0	7.13e-06	7.63e-05	0.00052763	0	0	0	0	0.000666689	0.00126456
c_000000000050	0	0	0	0	0	0	0.000267112	0.000159279	1.96e-05	0	0	0	0	0	0	0	0	0	1.09e-06	0.000119464	0.000228871	0.000257473	0.000136205	0	0	0	0	0	0	0	0.000173233	0.000179311	0.000126713	4.42e-05	0	0	0	0	0	0	0	0	1.9e-05	0	0	0	0	0	0
c_000000000051	0	0	0	0	0.0011327	0.00233716	0.000992125	0.000262942	2.42e-05	0	0	0	0.000942606	0.00114004	0.00105849	0.00170591	0	0.0103856	0.00280423	0.000842514	5.24e-05	6.65e-05	7.27e-05	0	0	2.57e-05	0	7.43e-05	9.14e-05	0.000740331	0.000214039	0.000457456	0.000300703	3.17e-05	0	0	0	0	0	0	0.000243898	1.96e-05	0.000152889	0	0	0	0	0.000496453	0.00112203
c_000000000052	0	0	0	0	0	0	0	0	0	0	0	0	0	0	0	0	0	1.28e-05	4.18e-05	0	0	0	0	0	0	0	0	0	0	0	0	0	0	0	0	0	0	0	0	0	0	0	2.5e-05	0	0	0	0	0	0
c_000000000053	0	0	0	0	0	0	0.000115527	0	0	0	0	0	0	0	0	0	0	0	0.000190265	0.000277639	0.000216074	0.000204348	2.93e-05	0	0	0	0	0	0	0	0.000223102	7.83e-05	0	0	0	0	0	0	0	0	0	0	0.000117601	0	0	0	0	0	8.93e-05
c_000000000054	0.000956525	0.00100828	0.00113218	0.000888846	0	0	0	0	0	0	0	0	0.000265592	0.000266873	0.000263578	0.000194485	0	2.36e-05	0	0	0	0	0	0.00022934	0.00017895	0.00075905	0.000771679	0.000628013	0.000694012	0.000409102	0	0	0	0	0	0.000273398	0.000324676	0.000323326	0.00034314	0.000256917	0.00032218	0.000277364	0.000117658	0	0.000151364	0.000174769	0.000429011	9.05e-05	0
c_000000000055	0	0	0	0	2.7e-05	9.31e-05	9.18e-05	0	0	0	0	0	0	0	0	0	0	0	0.000178914	0.000368778	0	0	0	0	0	0	0	0	0	0	0	0	0	0	0	0	0	0	0	0	0	0	0	0	0	0	0	0	0
c_000000000056	0	0	0	0	0	0	1.8e-05	5.78e-05	0.000194041	0.000205983	0.000138498	0	0	0	0	0	0	0	0	0	7.31e-05	8.52e-05	0.00012148	0	0	0	0	0	0	0	7.67e-05	3.28e-06	0.000115479	0.000233255	0	0	0	0	0	0	0	0	0	0	0	0	0	0	0
c_000000000057	0.000644921	0.000583437	0.000540465	0.000606069	0	0	0	0	0	0	0	0	0.000307206	0.00029994	0.000235826	0.000266709	0	0	0	0	0	0	0	0	0	0	0	0	0	0	0	0	0	0	0	0	0	0	0	0	0	0	0	0	0	0	0	0	0
c_000000000058	0	0	0	0	0	0	0	0	0.000330745	0.000662604	0.00130945	0.000408609	0	0	0	0	0.000390278	0	0	0	0	0	6.53e-05	0	0	0	0	0	0	0	0	0	3.13e-05	0.00023322	0.000335439	0	0	0	0	0	0	0	0	0.000317601	0	0	0	0	0
c_000000000059	9.35e-05	0.00011427	9e-05	0.000122242	0	0	0	0	0	0	0	0	0.00010002	4.99e-05	8.93e-05	1.75e-05	0	0	0	0	0	0	0	0	0	0	0	0	0	0	0	0	0	0	0	0	0	0	0	0	0	0	0	0	0	0	0	0	0
c_000000000060	0	0	0	0	0	0	0.000220194	0	0	4.91e-06	1.87e-05	0	0	0	0	0	0	0	1.28e-05	0	0.000375186	0.000324077	0.000165938	0	0	0	0	0	0	0	0.000320725	0.000478253	0.000756698	0.000394181	0	0	0	0	0	0	0	0	0	0	0	0	0	0	0
c_000000000061	0.000450403	0.000463389	0.000538037	0.000400512	6.5e-06	0	0	0	0	0	0	0	0.000353516	0.0004366	0.000392373	0.000408676	0	1.79e-05	0	0	0	0	0	0.0008086	0.000690594	0.000884477	0.000584489	0.000410636	0.000414653	0.000108257	0	0	0	0	0	0.000435612	0.000419933	0.000497315	0.000463976	0.000443728	0.000366072	0.000268875	0.00011995	0	5.95e-06	0.00010351	0.000304472	0.000206198	9.35e-05
c_000000000062	0	0	0	0	0.000141274	0	0	0	0	0	0	0	0	0	0	0	0	0.000687956	0.000719115	0	0	0	0	0	0	0	0	0	0	0	0	0	0	0	0	0	0	0	0	0	2.77e-05	0	3.14e-05	0	0	0	0	0	2.38e-05
c_000000000063	0	0	0	0	0	0	0	0	0	0	0	0	0	0	0	0	0	0	0	0	0	0	0	0	0	0	0	0	0	0	0	0	0	0	0	0	0	0	0	0	0	0	0	0	0	0	0	0	0
c_000000000064	0.000139854	0.000142105	0.000125163	0.000134971	0	0	0	0	0	0	0	0	3.87e-05	0	5.86e-05	0	0	0	0	0	0	0	0	0	0	0	0	0	0	0	0	0	0	0	0	0	0	0	0	0	0	0	0	0	0	0	0	0	0
c_000000000065	0	0	0	0	0	0	0.000761966	0.00176759	0.00133854	0.00093099	0.000548683	0.000141232	0	0	0	0	0.000113564	0	0	0.000165609	0.0017182	0.00160444	0.00161721	0	0	0	0	0	0	0	0.00178463	0.00127479	0.000583778	0.000889993	0.000124848	0	0	0	0	0	0	0	9.27e-05	0.000108048	0	0	0	0	0
c_000000000066	0	0	0	0	0	0	0.000126231	0.000127063	0.000202729	0.000133163	6.19e-05	2.8e-05	0	0	0	0	1.44e-05	0	0	0	0.000194784	0.000161097	0.000159065	0	0	0	0	0	0	0	0.000219967	0.000291191	0.000376415	0.000270418	0	0	0	0	0	0	0	0	0	0	0	0	0	0	0
c_000000000067	0	0	0	0	0	0	0.000355275	4.14e-05	0	0	0	0	0	0	0	0	0	0	0	0.000447543	0.00024982	0.000194818	6.41e-05	0	0	0	0	0	0	0	0.000105307	4.22e-05	4e-05	0	0	0	0	0	0	0	0	0	3.46e-05	0	0	0	0	0	1.11e-05
c_000000000068	0	0	0	0	0	0	0	0	0	0	0	0	0	0	0	0	0	0	0	0.000337444	0	0	0	0	0	0.00020529	0	0.00019354	0	0	6.08e-05	0	0	0	0	0	0	0	0	2.55e-05	0.00185254	0.00176528	0.00315044	0	0	0	0	0.000257402	0.000827397
c_000000000069	0.000677025	0.000668769	0.000767989	0.000654555	7.73e-06	0	0	0	0	0	0	0	0.000428818	0.000453476	0.000439176	0.000386782	0	1.47e-05	0	0	0	0	0	0.00336015	0.00320572	0.00162632	0.000997191	0.00030191	0.000317825	0	0	0	0	0	0	0.00201602	0.00233601	0.00259986	0.00240576	0.00237034	0.000941475	0.00034048	0	0	0.00233619	0.00134399	0.00170098	0.00121882	0
c_000000000070	0.000176774	0.000168292	0.000167997	0.000168999	0.000105409	0	0	0	0	0	0	0	0.000193014	0.000159423	0.000213993	0.000242142	0	0	0	0	0	0	0	0	0	0	0	0	0	0	0	0	0	0	0	0	0	0	0	0	0	0	0	0	0	0	0	0	0
c_000000000071	0	0	0	0	0	0	0	0	0	0	0	0	0	0	0	0	0	3.99e-05	0.000178488	0	0	0	0	0	0	0	0	0	0	0	0	0	0	0	0	0	0	0	0	0	0	0	0	0	0	0	0	0	0
c_000000000072	7.85e-05	6.99e-05	8.34e-05	7.5e-05	0.000383427	0	4.21e-05	0	0	0	0	0	6.47e-05	0	7.59e-05	0	0	0	0	0	0	0	1.72e-06	3.39e-05	0	0.000147964	0.000159366	0.000102177	0.000110712	7.1e-05	0	0	1.39e-06	0	0	0.000262421	0.000243056	0.000257141	0.000249317	0.000316642	0.000193128	0.000208219	1.53e-05	0	0	2.24e-05	0.000276584	6.8e-05	0
c_000000000073	0	0	0	0	6.54e-05	0	0.000193321	0.000326526	0.0002763	0.000259018	0.00019134	0	0	0	1.94e-06	0	0	0	0.000205893	0.000155694	0.000219487	0.00021786	0.000228498	0	0	0	0	1.81e-05	0	7.81e-05	0.000263272	0.000285143	0.000338509	0.000323882	0	0	0	4.75e-06	0	0	4.11e-05	4.12e-05	0.000136191	0	0	0	0	0	9.1e-05
c_000000000074	0	0	0	0	0	0	0.000241973	0.00042684	0.000351228	0.00034281	0.000404167	0	0	0	0	0	0	0	0	0	1.01e-05	4.86e-05	0.000173661	0	0	0	0	0	0	0.000193478	0.000151742	0.000437081	0.000727786	0.000539042	0	0	0	0	0	0	0	0	0	0	0	0	0	0	0
c_000000000075	0	0	0	0	0	0	0	0	0	0	0	0	0	0	0	0	0	0	0	0	0	0	0	0	0	0	0	0	0	0	0	0	0	0	0	0	0	0	0	0	0	0	0	0	0	0	0	0	0
c_000000000076	0	0	0	0	0	0	5.2e-05	0	0	0	0	0	0	0	0	0	0	0	0	0	0	2.81e-05	1.3e-06	0	0	0	0	0	0	0	0	0	1.06e-05	0	0	0	0	0	0	0	0	0	0	0	0	0	0	0	0
c_000000000077	0	0	0	0	0	0	0	0	0	0	0	0	0	0	0	0	0	0	0	0	0	0	0	0	0	0	0	0	0	0	0	0	0	0	0	0	0	0	0	0	0	0	0	0	0	0	0	0	0
c_000000000078	0	0	0	0	4.33e-05	0.000258792	0.000285452	0.0004354	0.000244341	0.000221587	0.000150492	0	0	0	0	0	0	0	0.000356598	0.000598078	0.00044493	0.000376444	0.000269781	0	0	0	0	9.52e-05	3.57e-05	0.000179468	0.00053931	0.000523008	0.00033603	0.000292937	0	0	0	0	0	0	0	5.35e-05	0.000286286	0	0	0	0	0.000179369	0.000503272
c_000000000079	0.000774283	0.00082847	0.000762859	0.000775111	0.000216949	0	0	0	0	0	0	0	0.000387839	0.00048079	0.000414272	0.0005957	0	0.000182459	0	0	0	0	0	0.000202168	0.000262947	0.000185099	0.000442016	0.000298449	0.000163767	0	0	0	0	0	0	0.000144842	4.13e-05	0.00016342	0.000189844	0.000125015	0.000115298	0.000154767	6.84e-05	0	0	0	4.44e-06	0	0
c_000000000080	0	0	0	0	0	0	0	0	0	0	0	0.00109069	0	0	0	0	0.00126174	0	0	0	0	0	0	0	0	0	0	0	0	0	0	0	0	0	0.00102899	0	0	0	0	0	0	0	0	0.000958293	0	0	0	0	0
c_000000000081	0.000201294	0.00020068	0.000184107	0.000208081	0	0	0	0	0	0	0	0	4.33e-05	0	5.28e-05	0	0	0	0	0	0	0	0	0	0	0	0	0	0	0	0	0	0	0	0	0	0	0	0	0	0	0	0	0	0	0	0	0	0
c_000000000082	0	0	0	0	0	0	3.39e-05	0	8.34e-06	0	1.77e-06	0	0	0	0	0	0	0	0	0	0.00010536	0.0001481	5.96e-05	0	0	0	0	0	0	0	3.22e-05	1.37e-05	6.67e-05	2.71e-05	0	0	0	0	0	0	0	0	0	0	0	0	0	0	0
c_000000000083	0	0	0	0	0	0	0	0	0	0	0	0	0	0	7.61e-06	0	0	0.000590391	0.000683618	0	0	0	0	0	0	0	0	0	0	0	0	0	0	0	0	0	0	0	0	0	0	0	7.38e-05	0	0	0	0	0	0
c_000000000084	0	0	0	0	0	0	0	0	0	0	0	0	0	0	0	0	0	0	0	0	0	0	0	0	0	0	0	0	0	0	0	0	0	0	0	0	0	0	0	0	0	0	0	0	0	0	0	0	0
c_000000000085	0	0	0	0	0	0	0	0	0	0	0	0	0	0	0	0	0	0	0	0	0	0	0	0	0	0	0	0	0	0	0	0	0	0	0	0	0	0	0	0	0	0	0	0	0	0	0	0	0
c_000000000086	0.000427461	0.000401292	0.000375192	0.000427133	0.000199997	0	0	0	0	0	0	0	0.000474584	0.000615849	0.000521142	0.000754745	0	0.000160467	0	0	0	0	0	0.000656888	0.000712343	0.000803059	0.00106627	0.000659206	0.000592857	0.000320155	0	0	0	0	0	0.00074017	0.000433575	0.000729814	0.00075169	0.00091041	0.000487633	0.000423214	0.000184146	0	0.000370908	0.000485248	0.000574278	0.000611536	9.54e-05
c_000000000087	8.02e-05	9.29e-05	5.4e-05	7.03e-05	6.6e-06	0	0	0	0	0	0	0	0.000655899	0.00039491	0.000660797	0.000773788	0	8.83e-05	0	0	0	0	0	0	0.000161024	0	0	8.25e-06	0	3.46e-05	0	0	0	0	0	0.000388416	0.000133322	0.000270535	0.00026639	0.000204977	3.05e-05	3.07e-05	1.07e-06	0	2.51e-05	0.00039618	0.000134456	0	0
c_000000000088	0	0	0	0	0	0	0	0	0	0	0	0	0.000412323	0.000556362	0.000461196	0.000734123	0	0.000168284	0	0	0	0	0	0.000162189	0.000166615	0	0	0	0	0	0	0	0	0	0	0.000301316	0.000196921	0.000281463	0.000270404	0.000125144	4.47e-05	2.54e-05	0	0	0.00015617	0.000158604	0.00016142	0	0
c_000000000089	0	0	0	0	0	0	0.000232452	0	0	0	0	0	0	0	0	0	0	0	0	0.000147836	1.15e-05	4.62e-05	1.97e-06	0	0	0	0	0	0	0	0	0	0	0	0	0	0	0	0	0	0	0	0	0	0	0	0	0	0
c_000000000090	0	0	0	0	0	0	7.03e-06	0	4.08e-06	0	0	0	0	0	0	0	0	0	0	0	0	3.24e-05	1.65e-05	0	0	0	0	0	0	0	1.73e-05	0	0	0	0	0	0	0	0	0	0	0	0	0	0	0	0	0	0
c_000000000091	0	0	0	0	0	0	0	0	0	2.33e-05	0.000178867	4.01e-05	0	0	0	0	2.79e-05	0	0	0	0	0	0	0	0	0	0	0	0	0	0	0	0	0	0	0	0	0	0	0	0	0	0	0	0	0	0	0	0
c_000000000092	0	0	0	0	0	0	3.09e-05	7.69e-05	0.000179229	0.000179239	0.000141554	0	0	0	0	0	1.79e-06	0	0	0	6.42e-05	8.05e-05	0.00016144	0	0	0	0	0	0	0	6.71e-05	3.96e-05	8.85e-05	0.000132877	0	0	0	0	0	0	0	0	0	0	0	0	0	0	0
c_000000000093	0	0	0	0	0	0	0	0	0	0	0	0	0	0	0	0	0	0	0	0	0	0	0	0	0	0	0	0	0	0	0	0	0	0	0	0	0	0	0	0	0	0	0	0	0	0	0	0	0
c_000000000094	0	0	0	0	0	0	0	0	0	0	0	0	0	0	0	0	0	0	0	0	0	0	0	0	0	0	0	0	0	0	0	0	0	0	0	0.000250857	0.000295787	0.000241596	0.000269411	0.000305449	0.000217459	0.000232989	0	0	1.75e-05	7.6e-05	0.000290349	0.00297726	0.000322015
c_000000000095	0	0	0	0	0	0	0.000104619	0.000270472	0.000339916	0.000423881	0.000371852	0	0	0	0	0	0	0	1.99e-06	4.64e-05	0.000223703	0.000169703	0.000224955	0	0	0	0	0	0	0	0.000207242	7.81e-05	0.000184793	0.000319174	0	0	0	0	0	0	0	0	4.55e-06	0	0	0	0	0	0
c_000000000096	3.26e-05	3.31e-05	1.88e-05	3.51e-05	0	0	0	0	0	0	0	0	0.000116955	0	0.000142061	0	0	0	0	0	0	0	0	0	0	0	0	0	0	0	0	0	0	0	0	0	0	0	0	0	0	0	0	0	0	0	0	0	0
c_000000000097	0	0	0	0	9.55e-06	0.000264325	0.000384748	0.000510325	0.00022167	0.000181146	8.73e-05	0	0	0	0	0	0	0	0.000140278	0.000365997	0.000384219	0.00030877	0.000279418	0	0	0	0	2.19e-05	0	0.000141462	0.000461411	0.000629858	0.000423687	0.000309689	0	0	0	0	0	0	0	0	0.000136406	0	0	0	0	5.78e-06	7.92e-05
c_000000000098	0	0	0	0	5.34e-06	0	5.12e-05	0	0	0	0	0	0	0	0	0	0	0	7.68e-06	0	0	0	0	0	0	0	0	0	0	0	0	0	0	0	0	0	0	0	0	0	0	0	0	0	0	0	0	0	0
c_000000000099	0	0	0	0	0	0	3.79e-06	0	7.44e-06	6.7e-05	0.000218446	0	0	0	0	0	0	0	0	0	0	5.77e-06	4.52e-06	0	0	0	0	0	0	0	0	0	0	3.15e-06	0	0	0	0	0	0	0	0	0	0	0	0	0	0	0
c_000000000100	0	0	0	0	0	0.000125513	0.000253503	0.000541761	0.000300162	9.52e-05	0	0	0	0	0	0	0	0	0	1.47e-05	0	5.09e-06	0.00014388	0	0	0	0	0	0	0	4.28e-05	0.000122765	0.000173424	0.000149149	0	0	0	0	0	0	0	0	0	0	0	0	0	0	0
c_000000000101	0	0	0	0	0	0	1.88e-05	1.44e-05	0.000157869	9.24e-05	6.02e-05	0	0	0	0	0	0	0	0	0	0.000206322	0.000311345	0.000254589	0	0	0	0	0	0	0	0.000204451	8.21e-05	3.42e-05	0.000135813	0	0	0	0	0	0	0	0	0	0	0	0	0	0	0
c_000000000102	0	0	0	0	0	0	0	0	6.47e-05	0.000143275	0.000173755	0	0	0	0	0	0	0	0	0	0	0	0	0	0	0	0	0	0	0	0	0	0	2.04e-05	0	0	0	0	0	0	0	0	0	0	0	0	0	0	0
c_000000000103	0.000113411	9.31e-05	9.33e-05	0.000116186	4.32e-06	0	0	0	0	0	0	0	0.000397989	0.000387767	0.000374716	0.000471472	0	0	0	0	0	0	0	0	0	0	0	0	0	0	0	0	0	0	0	0	0	0	0	0	0	0	0	0	0	0	0	0	0
c_000000000104	0	0	0	0	0	0	3.08e-06	0	3.26e-05	0	0	0	0	0	0	0	0	0	0	0	0.000127164	0.000169411	9.3e-05	0	0	0	0	0	0	0	7.55e-05	0	4.87e-05	1.68e-05	0	0	0	0	0	0	0	0	0	0	0	0	0	0	0
c_000000000105	0	0	0	0	0.000121673	0	3.39e-05	0	0	0	0	0	0	0	3.19e-06	0	0	0.00060663	0.000482054	5.14e-06	0	0	0	0	0	0	0	0	0	0	0	0	0	0	0	0	0	0	0	0	0	0	0	0	0	0	0	0	0.000115347
c_000000000106	0	0	0	0	0	0	0.000134167	0.000254722	0.000156714	0.000117134	7.2e-05	0	0	0	0	0	0	0	0.0001068	0.000111396	0.000210823	0.000224225	0.00019888	0	0	0	0	0	0	0	0.000201573	0.00017794	0.00016199	0.00022055	0	0	0	0	0	0	0	3.17e-06	0.00010882	0	0	0	0	0	0.000178668
c_000000000107	0	0	0	0	0	0	0	0	0	0	0	0.00092514	0	0	0	0	0.00100207	0	0	0	0	0	0	0	0	0	0	0	0	0	0	0	0	0	0.000859959	0	0	0	0	0	0	0	0	0.00082298	0	0	0	0	0
c_000000000108	0	0	0	0	1.65e-06	0.00013299	0.000196417	0	0	0	0	0	0	0	0	0	0	0	0.000448288	0.000613115	8.46e-05	0.000114376	1.55e-05	0	0	0	0	0	0	0	0.000149578	4.11e-05	7.38e-05	0	0	0	0	0	0	0	0	0	0.000108247	0	0	0	0	6.06e-05	0.000612867
c_000000000109	0	0	0	0	3.45e-05	0.000567645	0.000253846	4.79e-05	2.01e-05	1.71e-05	1.36e-05	0	0	0	0	0	0	7.01e-05	0.000440918	0.000626835	5.78e-05	4.45e-05	3.3e-05	0	0	0	0	0	0	0	0.000125656	8.55e-05	9.69e-05	4.06e-05	0	0	0	0	0	0	0	0	0.000119367	0	0	0	0	0.000553241	0.00098315
c_000000000110	0	0	0	0	0	0	0	0	0	0.000109178	0.000388906	0	0	0	0	0	0	0	0	0	0	0	0	0	0	0	0	0	0	0	0	0	0	1.57e-05	0	0	0	0	0	0	0	0	0	0	0	0	0	0	0
c_000000000111	0	0	0	0	0	0	0	0	0	0	0	0	0	0	0	0	0	0	0	0	0	0	0	0	0	0	0	0	0	0	0	0	0	0	0	0.0025957	0.00204384	0.00224992	0.00241449	0.00163437	0.000435413	6.51e-05	0	0	1.36e-05	0.000472687	0.000890593	0.00246951	0.000471443
c_000000000112	0.000761062	0.000734917	0.000804561	0.00075803	0.00101434	0	1.33e-05	0	0	0	0	0	0.000554029	0.000798902	0.000619033	0.000877248	0	7.79e-05	0	0	0	0	0	0.000103133	0.000168315	0.000188606	0.000184931	0.000116905	0.000220776	3.6e-05	0	0	0	0	0	0.000143101	0.000115559	0.000205746	0.000120107	0.000116767	4.62e-05	3.06e-05	0	0	0	0	1.01e-05	5.04e-05	0
c_000000000113	0	0	0	0	0	0	0	0	0	0	0	0.000882785	0	0	0	0	0.000912758	0	0	0	0	0	0	0	0	0	0	0	0	0	0	0	0	0	0.00123541	0	0	0	0	0	0	0	0	0.000946427	0	0	0	0	0
c_000000000114	0	0	0	0	0.000150229	0.000137406	7.38e-05	0	0	0	0	0	0	0	0	0	0	0	0.000124978	9.93e-05	0	1.47e-06	1e-06	0	0	0	0	0	0	0	1.95e-05	1.35e-05	5.68e-06	0	0	0	0	0	0	0	3.91e-05	7.8e-06	4.04e-05	0	0	0	0	0.00014321	0.000113017
c_000000000115	0	0	0	0	0	0	0	0	0	0	0	0	0	0	0	0	0	0	0	0	0	0	0	0	0	0	0	0	0	0	0	0	0	0	0	0	0	0	0	0	0	0	0	0	0	0	0	0	0
c_000000000116	0	0	0	0	0	0	0	0	0	0	0	0	0	0	0	0	0	0	0	0	0	0	0	0	0	0	0	0	0	0	0	0	0	0	0	0	0	0	0	0	0	0	0	0	0	0	0	0	0
c_000000000117	1.7e-05	2.91e-05	3.87e-05	3.02e-05	0.000106552	0	0	0	0	0	0	0	0.00011662	0	0.00013025	1.41e-05	0	0	0	0	0	0	0	4.01e-05	2.73e-05	0	0	7.82e-06	2.86e-05	0	0	0	0	0	0	0.000136042	0.000198388	0.000213742	0.000146057	0.000109682	4.83e-05	4.23e-05	2.27e-06	0	0.000171245	0.000204275	0.000265941	0	0
c_000000000118	0	0	0	0	0	0	0	0	0	1.62e-05	0.000167126	0.000344624	0	0	0	0	0.000218571	0	0	0	0	0	0	0	0	0	0	0	0	0	0	0	0	0	0	0	0	0	0	0	0	0	0	9.06e-06	0	0	0	0	0
c_000000000119	0.000473981	0.000452797	0.000417405	0.000498692	8.28e-06	0	0	0	0	0	0	0	0.000441826	0.000403416	0.00043154	0.000498966	0	7.85e-05	0	0	0	0	0	0.000954786	0.00088643	0.000382483	0.000434445	0.00038112	8.76e-05	0	0	0	0	0	0	0.00067598	0.000739902	0.000796255	0.000808672	0.000665907	0.000370018	0.000142282	2.09e-05	0	0.00058446	0.000528406	0.00055837	9.7e-05	0
c_000000000120	0	0	0	0	1.46e-05	0	0	0	0	0	0	0	0	0	0	0	0	0	0	0	0	0	0	0	0	3.23e-05	0	5.23e-05	0	0	0	0	0	0	0	4.31e-05	6.51e-05	6.66e-05	4.83e-05	7.59e-05	0.00018018	0.000130197	1.55e-05	0	0	0	5.83e-05	0	0
c_000000000121	0	0	0	0	0	0	4.23e-05	0	0	0	0	0	0	0	0	0	0	0	0	0	0	0	2.38e-07	0	0	0	0	0	0	0	0	0	1.26e-06	0	0	0	0	0	0	0	0	0	0	0	0	0	0	0	0
c_000000000122	0	0	0	0	0	0	0	0	0	0	0	0	0	0	0	0	0	0	0	0	0	0	0	0	0	0	0	0	0	0	0	0	0	0	0	0	0	0	0	0	0	0	0	0	0	0	0	0	0
c_000000000123	0	0	0	0	0	0	3.92e-06	0	1.76e-05	6.12e-05	0.000106761	0	0	0	0	0	0	0	0	0	7.29e-06	4.13e-05	2.18e-05	0	0	0	0	0	0	0	1.22e-05	0	6.85e-06	1.16e-05	0	0	0	0	0	0	0	0	0	0	0	0	0	0	0
c_000000000124	0	0	0	0	0	0	0	1.4e-05	9.2e-05	0.000100226	0.000105791	0	0	0	0	0	0	0	0	0	5.84e-05	9.96e-05	8.73e-05	0	0	0	0	0	0	0	0.00010132	0	1.72e-05	0.000109046	0	0	0	0	0	0	0	0	0	0	0	0	0	0	0
c_000000000125	0	0	0	0	0	0	0	0	0	0	0	0	0	0	0	0	0	0	0	0	0	0	0	0	0	0	0	0	0	0	0	0	0	0	0	0	0	0	0	0	0	0	0	0	0	0	0	0	0
c_000000000126	0	0	0	0	0	0	2.38e-05	0	0	0	0	0	0	0	0	0	0	6.57e-06	0.000154596	0	6e-06	2.86e-05	4.16e-06	0	0	0	0	0	0	0	0	0	1.13e-05	0	0	0	0	0	0	0	0	0	2.93e-06	0	0	0	0	1.39e-05	0.000121989
c_000000000127	0	0	0	0	0	0	0.000118152	0.000260114	0.000262669	0.000282918	0.000234807	9.34e-05	0	0	0	0	9.53e-05	0	2.02e-05	0.000121925	0.000242027	0.000212915	0.000204154	0	0	0	0	0	0	0	0.000259811	0.000225234	0.000173253	0.000235699	5.22e-05	0	0	0	0	0	0	0	8.07e-05	3.05e-05	0	0	0	0	5.65e-05
c_000000000128	5.72e-05	6.21e-05	5.85e-05	5.88e-05	2.8e-05	0	0	0	0	0	0	0	7.14e-05	4.33e-05	7.65e-05	3.61e-05	0	0	0	0	0	0	0	0.000157824	0.000128922	0.000166701	0.000286784	0.000218751	0.000246533	0.000130338	0	0	0	0	0	0.00018813	0.000262832	0.000260358	0.0002397	0.000154055	9.36e-05	6.55e-05	9.59e-07	0	0.000179776	0.000135426	0.000277143	6.77e-06	0
c_000000000129	0	0	0	0	0	0	4.84e-05	0	0	0	0	0	0	0	0	0	0	0	7.66e-06	0	0	2.38e-06	0	0	0	0	0	0	0	0	0	0	0	0	0	0	0	0	0	0	0	0	0	0	0	0	0	0	0
c_000000000130	0	0	0	0	1.15e-05	0	0	0	0	0	0	0	0	0	0	0	0	0	0	0	0	0	0	0	0	2.55e-05	0	2.13e-05	0	0	0	0	0	0	0	3.29e-05	7.24e-05	4.64e-05	5.08e-05	5.52e-05	0.000123236	0.000127649	7.32e-06	0	0	0	5.41e-05	0	0
c_000000000131	0	0	0	0	3.97e-06	0	0.000100946	1.77e-05	0	0	0	0	0	0	0	0	0	0.000209824	6.47e-05	0	0	0	3.77e-06	0	0	0	0	0	0	0	0	0	0	0	0	0	0	0	0	0	0	0	0	0	0	0	0	0	0
c_000000000132	0	0	0	0	0	0	0	0	0	0	0	0	0	0	0	0	0	0	0.000177122	0	0	0	0	0	0	0	0	0	0	0	0	0	0	0	0	0	0	0	0	0	0	0	4.24e-05	0	0	0	0	0	0
c_000000000133	0	0	0	0	0	0	0.000116161	0.00027821	0.000462051	0.000456617	0.000390178	5.87e-06	0	0	0	0	6.62e-06	0	1.26e-05	2.62e-05	0.000149906	0.000157986	0.000264677	0	0	0	0	0	0	0	0.000194054	0.000183163	0.000303722	0.000442011	0	0	0	0	0	0	0	0	5.59e-06	0	0	0	0	0	0
c_000000000134	0	0	0	0	0	0	0	0	6.92e-05	0.000267908	0.000326963	6.67e-05	0	0	0	0	6.83e-05	0	0	0	0	0	0	0	0	0	0	0	0	0	0	0	0	3.7e-07	2.27e-05	0	0	0	0	0	0	0	0	2.58e-05	0	0	0	0	0
c_000000000135	0	0	0	0	5.55e-06	0	6.77e-06	0	3.81e-05	6.81e-05	6.11e-05	0	0	0	1.79e-06	0	0	0	2.99e-06	0	0	1.84e-06	5.42e-06	0	0	0	0	0	0	0	0	0	3.86e-05	3.35e-05	0	0	0	0	0	0	0	0	1.77e-07	0	0	0	0	0	0
c_000000000136	0	0	0	0	0	0	0.000122446	0.000187162	9.25e-05	6.74e-05	1.84e-05	0	0	0	0	0	0	0	7.73e-05	0.000146769	0.000120325	0.000109163	9.46e-05	0	0	0	0	0	0	1.4e-05	0.000164984	0.000203072	0.000115789	9.73e-05	0	0	0	0	0	0	0	0	9.42e-05	0	0	0	0	9.38e-07	8.91e-05
c_000000000137	2.51e-06	4.31e-06	5.62e-06	1.6e-05	0.00095456	0	0	0	0	0	0	0	5.29e-05	0	5.87e-05	0	0	0	0	0	0	0	0	8.14e-05	1.73e-05	0	0	0	0	0	0	0	0	0	0	2.83e-05	1.49e-05	2.39e-05	2.91e-05	0	2.22e-05	2.2e-06	0	0	0	0	0	0	0
c_000000000138	0	0	0	0	0.000117776	0	0	0	0	0	0	0	0	0	0	0	0	0	1.32e-05	0	0	0	0	0	0	5.79e-05	0	5.17e-05	0	0	0	0	0	0	0	9.3e-05	0.000125034	7.68e-05	4.57e-05	0.000141748	0.00075024	0.000618319	0.000141286	0	0	0	0	0	0
c_000000000139	0	0	0	0	0	0	7.3e-05	0	0	0	0	0	0	0	0	0	0	0	0	0	4.02e-05	5.73e-05	1.18e-05	0	0	0	0	0	0	0	2.82e-05	0	0	0	0	0	0	0	0	0	0	0	0	0	0	0	0	0	0
c_000000000140	0	0	0	0	0	0	0	0	0	0	0	0	0.000181614	5.5e-05	0.000222029	3.58e-05	0	0	0	0	0	0	0	0	0	0	0	0	0	0	0	0	0	0	0	0	0	0	0	0	0	0	0	0	0	0	0	0	0
c_000000000141	0	0	0	0	0	0	1.44e-05	0	0	0	0	0	0	0	0	0	0	0	6.03e-05	0	0	8.08e-06	0	0	0	0	0	0	0	0	0	2.55e-05	3.04e-05	0	0	0	0	0	0	0	0	0	0	0	0	0	0	0.000100482	0.000139278
c_000000000142	0.000313449	0.000319811	0.000316031	0.000304769	0.000116328	0	3.54e-06	0	0	0	0	0	0.00027973	0.000432099	0.000299677	0.000279287	0	7.16e-05	0	0	0	0	0	0.000581569	0.00049463	0.000809722	0.000855248	0.000680899	0.000693732	0.000477217	0	0	0	0	0	0.000717191	0.000641263	0.000580635	0.00063313	0.000565195	0.000459614	0.000402758	0.000201018	0	0.000545463	0.00072062	0.00080371	0.000399039	0.000126342
c_000000000143	0	0	0	0	0	0	0.000117035	0	0	0	0	0	0	0	0	0	0	0	6.11e-06	1.89e-05	3.19e-05	4.41e-05	8.61e-06	0	0	0	0	0	0	0	1.28e-05	0	3.3e-05	0	0	0	0	0	0	0	0	0	0	0	0	0	0	0	0
c_000000000144	0	0	0	0	0	0	0	0	0	0	3.7e-06	0	0	0	0	0	0	0	0	0	0	0	0	0	0	0	0	0	0	0	0	0	0	0	0	0	0	0	0	0	0	0	0	0	0	0	0	0	0
c_000000000145	0.000177426	0.00018876	0.000175199	0.000188571	0	0	0	0	0	0	0	0	0.000111248	0.000118299	0.000123846	9.13e-05	0	0	0	0	0	0	0	1.26e-05	3.44e-05	0.000132497	0.000161111	0.000140888	0.000164303	0.000115632	0	0	0	0	0	0.000102843	0.000111029	0.00010211	7.72e-05	0.000103789	2.94e-05	7.04e-05	3.58e-05	0	0	6.19e-05	0.000140067	0	0
c_000000000146	0.000973561	0.000981073	0.000892862	0.000987482	0.000282077	0	1.09e-05	0	0	0	0	0	0.00129715	0.00267425	0.00127009	0.00287026	0	0.00102699	5.88e-06	0	0	0	0	0.00128286	0.00131713	0.00133335	0.00134783	0.00127293	0.00132467	0.00123222	0	0	0	0	0	0.000877986	0.000653255	0.000921223	0.000938093	0.000792226	0.000754935	0.000461367	0.000360231	0	0.00116531	0.00131475	0.000922676	0.00049789	0.000268097
c_000000000147	0.0001185	0.000128449	0.000104159	0.000114795	6.49e-06	0	0	0	0	0	0	0	0.000112186	0.000171114	8.61e-05	0.000109242	0	0	0	0	0	0	0	0.000254896	0.000268634	0.000120352	0.000156105	6.96e-05	7.24e-05	0	0	0	0	0	0	0.000200939	0.000244	0.000197547	0.00023662	0.000272179	9.71e-06	5.14e-06	0	0	0.000271417	0.000165427	0.00014576	0.000241771	0
c_000000000148	0	0	0	0	0	0.00010025	0.000117821	0	0	0	0	0	0	0	0	0	0	9.84e-05	0.000126784	2.98e-06	0	3.89e-06	1.72e-07	0	0	0	0	0	0	8e-06	1.84e-05	5.24e-05	9.89e-05	7.23e-06	0	0	0	0	0	0	0	0	0	0	0	0	0	0	0
c_000000000149	0	0	0	0	1.33e-05	0	6.2e-05	0	0	0	0	0	0	0	0	0	0	0	0.000136501	2.36e-05	0	1.19e-06	0	0	0	0	0	0	0	0	0	0	0	0	0	0	0	0	0	0	0	0	0	0	0	0	0	0	0
c_000000000150	0.000275659	0.000237238	0.000253222	0.000274902	5.58e-05	0	0	0	0	0	0	0	7.75e-05	3.38e-05	9.6e-05	1.99e-05	0	0	0	0	0	0	0	0	0	0	0	0	0	0	0	0	0	0	0	0	0	0	0	0	0	0	0	0	0	0	0	0	0
c_000000000151	0	0	0	0	5.26e-05	0	1.73e-05	0	0	0	0	0	0	0	0	0	0	0	0	0	0	0	0	0	0	0	0	0	0	0	0	0	0	0	0	0	0	0	0	0	0	0	0	0	0	0	0	0	0
c_000000000152	1.72e-05	1.43e-05	2.53e-05	1.71e-05	0	0	0	0	0	0	0	0	1.83e-06	0	1.73e-06	0	0	0	0	0	0	0	0	0	0	0	0	0	0	0	0	0	0	0	0	0	0	0	0	0	0	0	0	0	0	0	0	0	0
c_000000000153	1.45e-05	1.39e-05	1.5e-05	1.4e-05	0	0	0	0	0	0	0	0	0	0	0	0	0	0	0	0	0	0	0	0	0	0	0	0	0	0	0	0	0	0	0	0	0	0	0	0	0	0	0	0	0	0	0	0	0
c_000000000154	7.59e-05	8.76e-05	9.16e-05	8.35e-05	1.52e-05	0	0	0	0	0	0	0	9.21e-05	8.16e-05	0.000100938	3.98e-05	0	0	0	0	0	0	0	1.23e-05	0	9.25e-05	0.000155494	0.000143588	0.000205082	0.000160512	0	0	0	0	0	6.1e-05	0.000137398	7.71e-05	5.47e-05	3.12e-05	9.23e-05	9.09e-05	8.65e-05	0	1.49e-05	1.97e-05	0.000106751	3.75e-06	6.39e-05
c_000000000155	0	0	0	0	0	0	2.29e-05	0	0	0	0	0	0	0	0	0	0	0	0	5.82e-06	0	0	0	0	0	0	0	0	0	0	0	0	0	0	0	0	0	0	0	0	0	0	1.27e-05	0	0	0	0	0	0
c_000000000156	0	0	0	0	0	0	0	0	0	0	0	0	0	0	0	0	0	0	0	0	0	0	0	0	0	0	0	0	0	0	0	0	0	0	0	0	0	0	0	0	0	0	0	0	0	0	0	0	0
c_000000000157	0	0	0	0	0	0	0	0	1.59e-05	3.25e-05	8.39e-05	0	0	0	0	0	0	0	0	0	0	6.47e-06	1.01e-05	0	0	0	0	0	0	0	0	0	9.64e-06	3.86e-05	0	0	0	0	0	0	0	0	0	0	0	0	0	0	0
c_000000000158	0	0	0	0	9.51e-06	0	4.35e-05	0	0	0	0	0	0	0	0	0	0	0	0.000111201	1.74e-05	0	1.33e-06	0	0	0	0	0	0	0	0	0	0	0	0	0	0	0	0	0	0	0	0	0	0	0	0	0	0	0
c_000000000159	0	0	0	0	0	0	1.25e-05	2.79e-05	5.37e-05	9.99e-06	0	0	0	0	0	0	0	0	0	0	0	1.24e-05	6.12e-05	0	0	0	0	0	0	0	2.37e-05	1.47e-05	9.24e-06	0	0	0	0	0	0	0	0	0	0	0	0	0	0	0	0
c_000000000160	0.000184141	0.00015713	0.000120645	0.000159225	0	0	0	0	0	0	0	0	6.74e-05	0	4.56e-05	0	0	0	0	0	0	0	0	0	0	0	0	0	0	0	0	0	0	0	0	1.16e-05	0	1.36e-06	0	2.64e-05	0	0	0	0	0	0	0	0	0
c_000000000161	6.76e-05	8.42e-05	5.1e-05	7.17e-05	0	0	0	0	0	0	0	0	1.88e-05	0	1.61e-05	0	0	0	0	0	0	0	0	0	0	0	0	0	0	0	0	0	0	0	0	0	0	0	0	0	0	0	0	0	0	0	0	0	0
c_000000000162	0	0	0	0	0	0	7.2e-05	0.000211271	8.22e-05	4.75e-05	1.19e-05	0	0	0	0	0	0	0	0	0	5.9e-05	6.98e-05	0.000124701	0	0	0	0	0	0	0	6.35e-05	8.45e-05	8.07e-05	6.59e-05	0	0	0	0	0	0	0	0	0	0	0	0	0	0	0
c_000000000163	0	0	0	0	0	0	3.35e-05	0.000157312	0.000219588	0.000218574	0.000137211	0	0	0	0	0	0	0	0	0	5.5e-05	7.62e-05	0.000180796	0	0	0	0	0	0	0	5.33e-05	4.53e-05	0.000139888	0.000209991	0	0	0	0	0	0	0	0	0	0	0	0	0	0	0
c_000000000164	0	0	0	0	0	1.43e-06	0.000138351	0	0	0	0	0	0	0	0	0	0	0.000117582	0.000145579	5.07e-05	0	0	1.03e-05	0	0	0	0	0	0	0	4.86e-06	0	2.45e-05	0	0	0	0	0	0	0	0	0	0	0	0	0	0	0	0
c_000000000165	0	0	0	0	0	0	0	0	1.35e-07	0.000112286	0.000254577	2.3e-05	0	0	0	0	1.86e-05	0	0	0	0	0	0	0	0	0	0	0	0	0	0	0	0	0	0	0	0	0	0	0	0	0	0	0	0	0	0	0	0
c_000000000166	0	0	0	0	1.46e-05	0	0	0	0	0	0	0	0	0	0	0	0	0	0	0	0	0	0	0	0	0	0	0	0	0	0	0	0	0	0	0	0	0	0	0	0	0	0	0	0	0	0	0	0
c_000000000167	0	0	0	0	0	0	0.000192437	0.000156317	3.56e-05	2.57e-05	1.15e-05	0	0	0	0	0	0	0	0.0002411	0.000414034	0.00024853	0.000198863	0.000124025	0	0	0	0	0	0	0	0.000201753	0.000182261	0.000171595	5.94e-05	0	0	0	0	0	0	0	4.12e-05	0.000269899	0	0	0	0	0.000255171	0.000317293
c_000000000168	9.29e-05	0.000103848	0.000100607	7.5e-05	7.45e-05	0	0	0	0	0	0	0	2.08e-05	1.86e-05	2.74e-05	0	0	0	0	0	0	0	0	0	0	0	0	0	0	0	0	0	0	0	0	0	0	0	0	0	0	0	0	0	0	0	0	0	0
c_000000000169	0	0	0	0	0	0	2.62e-09	0	0	0	0	0	0	0	0	0	0	0	0.000954563	0	0	1.08e-05	0	0	0	0	0	0	0	0	0	0	0	0	0	0	0	0	0	0	0	0	2.13e-05	0	0	0	0	0	1.17e-05
c_000000000170	0	0	0	0	0	0	0.000184845	1.4e-05	0	0	0	0	0	0	0	0	0	0	0	2.93e-05	0	2.9e-06	6.72e-06	0	0	0	0	0	0	0	5.19e-06	0	9.25e-07	0	0	0	0	0	0	0	0	0	0	0	0	0	0	0	0
c_000000000171	0.000283461	0.000260015	0.000284597	0.000288261	7.47e-05	0	0	0	0	0	0	0	0.000145555	0.000168483	0.000160352	7.4e-05	0	0	0	0	0	0	0	0.000523987	0.000444456	0.000444415	0.0004323	0.000407623	0.000233209	0.000140685	0	0	0	0	0	0.00046563	0.000353118	0.000539007	0.000519345	0.000494236	0.000326638	0.000187673	4.95e-05	0	0.000423191	0.000336985	0.000481919	0.000289641	0
c_000000000172	0	0	0	0	0	0	0	0	0	0	0	0	0	0	0	0	0	0	0	0	0	0	0	0	0	0	0	0	0	0	0	0	0	0	0	0	0	0	0	0	0	0	0	0	0	0	0	0	0
c_000000000173	0	0	0	0	3.54e-06	8.8e-05	0.000206165	0.000263244	6.06e-05	3.71e-06	0	0	0	0	0	0	0	5.47e-05	0.000143727	2.71e-05	1.96e-06	1.47e-05	7.83e-05	0	0	0	0	0	0	0.000108572	4.11e-05	0.000111623	0.000142333	4.12e-05	0	0	0	0	0	0	0	0	1.09e-06	0	0	0	0	0	0
c_000000000174	0	0	0	0	0	0	0	0	0	0	0	0	0	0	0	0	0	0	0	0	0.000106697	0.000116704	4.05e-05	0	0	0	0	0	0	0	1.54e-05	0	1.19e-06	0	0	0	0	0	0	0	0	0	0	0	0	0	0	0	0
c_000000000175	6.45e-06	1.26e-05	1.79e-05	1.31e-05	0	0	0	0	0	0	0	0	6.07e-05	0	8.87e-05	0	0	0	0	0	0	0	0	0	0	0	0	0	0	0	0	0	0	0	0	1.46e-05	1.44e-05	2.23e-05	0	0	0	0	0	0	0	1.38e-05	1.53e-05	0	0
c_000000000176	0	0	0	0	0	0	0.00015513	0.000271539	0.000207208	0.000191841	0.000141943	1.88e-07	0	0	0	0	0	0	8.84e-05	0.000227101	0.000259885	0.000254004	0.00020151	0	0	0	0	0	0	3.17e-05	0.000273911	0.00030303	0.00020507	0.000246098	0	0	0	0	0	0	0	0	9.09e-05	0	0	0	0	2.78e-05	0.000137663
c_000000000177	4.59e-05	5.24e-05	6.48e-05	5.44e-05	0.000941447	0.00212078	0.00031477	0	0	0	0	0	7.11e-05	2.55e-05	8.54e-05	1.59e-05	0	5.62e-06	0	8.15e-06	0	0	0	0	0	0.000131702	0.000196048	0.00037303	0.000627664	0.000765332	2.83e-06	1.14e-05	8.69e-06	0	0	2.97e-05	4.74e-05	6.32e-05	2.86e-05	3.66e-05	5.32e-05	6.51e-05	5.14e-05	0	0	0	0	0.000210214	5.3e-05
c_000000000178	0	0	0	0	0	0	0	0	3.15e-05	7.6e-05	6.31e-05	0	0	0	0	0	0	0	0	0	0	0	1.95e-05	0	0	0	0	0	0	0	0	0	2.09e-05	4.83e-05	0	0	0	0	0	0	0	0	0	0	0	0	0	0	0
c_000000000179	0	0	0	0	0	0	8.54e-05	4.4e-05	1.28e-05	0	0	0	0	0	0	0	0	0	3.07e-05	7.15e-05	0.000110518	0.000106731	3.92e-05	0	0	0	0	0	0	0	0.000119899	6.58e-05	2.03e-05	0	0	0	0	0	0	0	0	0	6.04e-05	0	0	0	0	0	4.71e-05
c_000000000180	0	0	0	0	0	0	0.000160679	5.18e-05	1.45e-05	0	0	0	0	0	0	0	0	0	0	0	2.67e-05	6.4e-05	6.55e-05	0	0	0	0	0	0	0	2.76e-05	0	4.55e-05	1.44e-05	0	0	0	0	0	0	0	0	0	0	0	0	0	0	0
c_000000000181	0.000253077	0.000262553	0.000279319	0.000247396	9.95e-05	0	7.74e-06	0	0	0	0	0	0.000249427	0.00036301	0.000247704	0.000268219	0	6.2e-05	0	0	0	0	0	0.000562055	0.000397598	0.000716976	0.000670998	0.000526192	0.000550568	0.000509988	0	0	0	0	0	0.000543343	0.00051434	0.000469211	0.000493013	0.000458448	0.000437209	0.000332879	0.000163967	0	0.000638172	0.000659144	0.000671914	0.000397203	0.00017232
c_000000000182	0.000124838	0.000121649	0.000113489	0.000126964	0.00016379	0	0	0	0	0	0	0	0.000119866	6.2e-05	0.000149765	8.36e-05	0	0	0	0	0	0	0	0.000540914	0.000468959	0.000389097	0.000294339	0.000297635	6.57e-05	7.4e-05	0	0	0	0	0	0.000804459	0.000851749	0.000866334	0.000863562	0.000901766	0.000636313	0.000275315	1.43e-05	0	0.000566557	0.000558512	0.00071182	0.00049885	2.28e-05
c_000000000183	0	0	0	0	0	0	0	0	0	7.39e-06	8.93e-05	0	0	0	0	0	0	0	0	0	0	0	0	0	0	0	0	0	0	0	0	0	0	1.42e-05	0	0	0	0	0	0	0	0	0	0	0	0	0	0	0
c_000000000184	0	0	0	0	0	0	2.69e-05	1.3e-05	0	0	0	0	0	0	0	0	0	0	6.62e-05	3.91e-05	4.2e-05	5.54e-05	4.69e-05	0	0	0	0	0	0	0	2.35e-05	0	4.38e-05	1.86e-06	0	0	0	0	0	0	0	0	3.38e-05	0	0	0	0	0	0
c_000000000185	1.29e-05	1.14e-05	9.87e-06	6.19e-06	0	0	0	0	0	0	0	0	6.09e-05	0	7.49e-05	0	0	0	0	0	0	0	0	0.000215353	0.000250794	0	0	0	0	0	0	0	0	0	0	0.000448544	0.000435783	0.000375397	0.000352516	0.000235132	0	0	0	0	0.000597787	0.000661331	0.000387063	0	0
c_000000000186	0.000310889	0.000303201	0.000304778	0.000292357	0.000718349	0	0	0	0	0	0	0	0.000628874	0.00079937	0.000713324	0.000855611	0	0.000294481	0	0	0	0	0	9.91e-05	5.67e-05	0.000270926	0.000257396	0.000255378	0.000365582	0.000279751	0	0	0	0	0	8.95e-05	0.000100734	0.0001007	0.000134057	5.36e-05	9.36e-05	0.000102506	9.79e-05	0	0	0	3.32e-05	0	0
c_000000000187	0	0	0	0	0	0	0.000118498	1.96e-05	0	0	0	0	0	0	0	0	0	0	4.2e-05	0.000172574	9.16e-05	9.5e-05	4.13e-05	0	0	0	0	0	0	0	4.16e-05	0	1.63e-05	0	0	0	0	0	0	0	0	0	0.000105742	0	0	0	0	0	0.000100816
c_000000000188	0	0	0	0	0	0	3.65e-06	0	4.5e-05	5.71e-05	2.5e-05	0	0	0	0	0	0	0	1.14e-05	0	5.14e-06	4.84e-06	2.61e-06	0	0	0	0	0	0	0	0	0	1.32e-05	2.02e-05	0	0	0	0	0	0	0	0	0	0	0	0	0	0	0
c_000000000189	0.000277988	0.000265343	0.000295358	0.000255896	0	0	0	0	0	0	0	0	8.09e-05	3.9e-05	8.56e-05	0	0	0	0	0	0	0	0	0	0	6.97e-06	0	0	0	0	0	0	0	0	0	0	0	0	0	0	0	0	0	0	0	0	0	0	0
c_000000000190	0	0	0	0	0	0	7.4e-05	0.00017635	0.000196674	0.000230739	0.000201261	3.52e-05	0	0	0	0	2.98e-05	0	2.79e-06	9.85e-06	0.000122119	0.000109422	0.000145364	0	0	0	0	0	0	3.28e-06	0.000145154	0.000103713	0.000104857	0.000165103	1.22e-05	0	0	0	0	0	0	0	4.41e-06	3.48e-06	0	0	0	0	0
c_000000000191	2.6e-05	2e-05	3.63e-05	3.06e-05	3.82e-05	0	2.41e-05	0	0	0	0	0	5.54e-05	0	6.34e-05	0	0	0	1.68e-05	0	0	0	0	0.000202728	0.00018336	0.000158847	4.7e-05	9.84e-05	2.2e-07	0	0	0	0	0	0	0.000277763	0.000231453	0.00031414	0.000317361	0.00027073	0.000189972	0.000120748	4.19e-05	0	0.000104368	0.000145112	0.000301837	0.00028157	9.57e-06
c_000000000192	0	0	0	0	0	0	0	0	0	0	0	0.000490508	0	0	0	0	0.00064665	0	0	0	0	0	0	0	0	0	0	0	0	0	0	0	0	0	0.00041101	0	0	0	0	0	0	0	0	0.000477244	0	0	0	0	0
c_000000000193	0	0	0	0	0	0	0	0	0	0	0	0.000449661	0	0	0	0	0.00021757	0	0	0	0	0	0	0	0	0	0	0	0	0	0	0	0	0	0	0	0	0	0	0	0	0	0	0	0	0	0	0	0
c_000000000194	0	0	0	0	1.62e-05	0	7.97e-05	1.67e-05	0	0	0	0	0	0	0	0	0	0.000112548	6e-05	0	0	0	3.76e-06	0	0	0	0	0	0	0	0	0	0	0	0	0	0	0	0	0	0	0	0	0	0	0	0	0	0
c_000000000195	0	0	0	0	2.18e-05	0	0	0	0	0	0	0	0	0	0	0	0	0	0	0	0	0	0	0	0	0	0	0	0	0	0	0	0	0	0	0	0	0	0	0	0	0	0	0	0	0	0	0	0
c_000000000196	4.26e-05	4.84e-05	4.13e-05	4.69e-05	6.53e-05	0	0	0	0	0	0	0	4.24e-05	1.18e-05	5.36e-05	0	0	0	0	0	0	0	0	0.000135166	0.000139146	0.000188998	8.19e-05	9.57e-05	3.19e-05	0	0	0	0	0	0	0.000584362	0.000749865	0.00079147	0.000732337	0.00110924	0.000631983	0.000283298	1.41e-06	0	9.65e-05	0.000333605	0.000658979	0.00199053	0.00020913
c_000000000197	0	0	0	0	0	0	0	0	0	0	0	0.00023738	0	0	0	0	0.000480591	0	0	0	0	0	0	0	0	0	0	0	0	0	0	0	0	0	4.8e-05	0	0	0	0	0	0	0	0	0.000117936	0	0	0	0	0
c_000000000198	0	0	0	0	0	0	0	0	0	0	0	0.000863303	0	0	0	0	0.000985412	0	0	0	0	0	0	0	0	0	0	0	0	0	0	0	0	0	0.00111428	0	0	0	0	0	0	0	0	0.00105723	0	0	0	0	0
c_000000000199	2.36e-05	2.98e-05	1.81e-05	2.44e-05	0	0	0	0	0	0	0	0	5.06e-05	0	4.46e-05	0	0	0	0	0	0	0	0	0	0	0	0	0	0	0	0	0	0	0	0	0	0	0	0	0	0	0	0	0	0	0	0	0	0
c_000000000200	0	0	0	0	0	0	0	0	0	0	0	0	0	0	0	0	0	0	0	0	0	0	0	0	0	0	0	0	0	0	0	0	0	0	0	0	0	0	0	0	0	0	0	0	0	0	0	0	0
c_000000000201	0.000432408	0.000401961	0.000421319	0.000439613	0.000189126	0	6.51e-06	0	0	0	0	0	0.000360579	0.000592739	0.000369439	0.000663961	0	0.000253457	1.4e-05	0	0	0	0	0.000698382	0.000781784	0.000821353	0.000718204	0.000558694	0.00055618	0.000350549	0	0	0	0	0	0.000746623	0.00039275	0.000623051	0.000674626	0.000727777	0.000490044	0.000301731	0.000172734	0	0.000572793	0.000592511	0.000620431	0.0003963	0.00018036
c_000000000202	0	0	0	0	0	0	7.19e-05	0	0	0	0	0	0	0	0	0	0	2.71e-05	6.78e-05	6.14e-07	1.05e-05	2.88e-05	0	0	0	0	0	0	0	1.62e-05	1.23e-05	5.33e-05	0.000128236	1.22e-05	0	0	0	0	0	0	0	0	0	0	0	0	0	0	0
c_000000000203	7.91e-05	7.31e-05	8.72e-05	7.56e-05	0.000266499	0.000202772	4.74e-05	0	4.47e-06	0	0	0	9.35e-05	0.000110381	0.000119592	8.51e-05	0	5.33e-05	7.32e-05	3.34e-05	0	0	1.76e-06	0.000145551	0.000155684	0.000193878	0.000319041	0.000443382	0.000417357	0.000372143	0	0	4.02e-06	0	0	0.000188962	0.000203072	0.000178522	0.00017144	0.000157172	0.000195811	0.000180773	0.000100771	0	9.38e-05	0.000237077	0.000214188	0.000105379	6.38e-05
c_000000000204	0.000309035	0.000328304	0.000309294	0.000321317	0	0	0	0	0	0	0	0	6.34e-05	0	6.54e-05	0	0	0	0	0	0	0	0	0	0	0	0	7.63e-06	6.26e-06	5.76e-06	0	0	0	0	0	0	0	0	0	0	0	0	0	0	0	0	0	0	0
c_000000000205	0	0	0	0	1.27e-05	0.000215312	0.000334257	0.000647787	0.000394382	0.000265602	0.000158911	0	0	0	0	0	0	3.95e-05	0.000314737	0.000495627	0.000517265	0.000421475	0.000390327	0	0	0	0	5.43e-05	1.17e-05	0.000308567	0.000481404	0.000578548	0.0003424	0.000358591	0	0	0	0	0	0	0	6.24e-05	0.00031206	0	0	0	0	0.000199748	0.000442945
c_000000000206	0	0	0	0	0.000225754	0.000540903	7.14e-05	0	0	0	0	0	0	0	0	0	0	0	0	0	0	0	0	0	0	0	0	0	0	0	0	0	0	0	0	0	0	0	0	0	0	0	0	0	0	0	0	0	0
c_000000000207	0.000158294	0.000173401	0.000105207	0.000170369	2.93e-06	0	0	0	0	0	0	0	5.11e-05	2.58e-05	1.79e-05	3.53e-05	0	0	0	0	0	0	0	0	0	3.44e-05	0.000259009	0.000283799	0.000403958	0.000210891	0	0	0	0	0	0.000101581	0.000110533	3.01e-05	4.2e-05	0.000106356	4.23e-05	8.11e-05	4.43e-05	0	0	2.42e-05	2.81e-05	0	0
c_000000000208	0	0	0	0	0	0	8.27e-05	2.72e-05	6.36e-06	0	0	0	0	0	0	0	0	0	0	0	6.45e-05	7.08e-05	5.46e-05	0	0	0	0	0	0	0	2.64e-05	3.69e-05	9.72e-05	5.03e-05	0	0	0	0	0	0	0	0	4.08e-06	0	0	0	0	0	0
c_000000000209	0.000510595	0.000524929	0.000488868	0.00051559	0	0	0	0	0	0	0	0	0.000122163	3.05e-06	0.000120044	1.04e-05	0	0	0	0	0	0	0	0	0	0	5.62e-06	0.000105273	9.95e-05	5.71e-05	0	0	0	0	0	0	0	0	0	0	0	0	0	0	0	0	0	0	0
c_000000000210	0.000159556	0.000156732	0.000189386	0.000147631	0	0	0	0	0	0	0	0	8.59e-05	3.93e-05	8.13e-05	0	0	0	0	0	0	0	0	5.77e-05	3.35e-05	0	1.58e-06	5.14e-06	3.11e-06	0	0	0	0	0	0	3.23e-05	5.48e-05	6.82e-05	2.43e-05	3.29e-05	8.08e-06	2.17e-06	0	0	1.87e-05	1.76e-05	4.86e-05	0	0
c_000000000211	6.94e-06	2.9e-06	2.73e-06	4.02e-06	3.84e-05	0	0	0	0	0	0	0	5.36e-06	0	4.99e-06	0	0	0	0	0	0	0	0	0	0	7.56e-05	0.000104183	7.45e-05	4.27e-05	0	0	0	0	0	0	0.000170835	0.000116933	0.000160919	0.000173206	0.000176848	0.00012	9.02e-05	3.52e-06	0	3.03e-05	7.55e-05	0.000167297	0.000125549	0
c_000000000212	0	0	1.39e-06	0	6.6e-05	0	0	0	0	0	0	0	0	0	7.88e-09	0	0	0	0	0	0	0	0	0	0	0	0	0	0	0	0	0	0	0	0	0	0	0	0	0	0	0	0	0	0	0	0	0	0
c_000000000213	0	0	0	0	0	0	0	0	8.01e-05	0.000112995	0.000155837	0	0	0	0	0	0	0	0	0	3.4e-06	6.02e-06	2.02e-05	0	0	0	0	0	0	0	0	0	2.7e-05	8.5e-05	0	0	0	0	0	0	0	0	0	0	0	0	0	0	0
c_000000000214	0	5.56e-07	1.63e-06	4.79e-06	1.37e-05	0	0	0	0	0	0	0	0	0	0	0	0	0	0	0	0	0	0	0	0	0	0	0	0	0	0	0	0	0	0	0	0	0	0	0	0	0	0	0	0	0	0	0	0
c_000000000215	0	0	0	0	0	0	0	0	9.27e-06	0.000120127	0.00030626	0.000240139	0	0	0	0	0.000243164	0	0	0	0	0	0	0	0	0	0	0	0	0	0	0	0	4.45e-06	0.000224807	0	0	0	0	0	0	0	0	0.000151439	0	0	0	0	0
c_000000000216	9.81e-05	0.000115599	0.000116309	0.00010723	2.77e-06	0	0	0	0	0	0	0	0	0	8.57e-07	0	0	0	0	0	0	0	0	0	0	0	0	0	0	0	0	0	0	0	0	0	0	0	0	0	0	0	0	0	0	0	0	0	0
c_000000000217	0	0	0	0	0	0	0.000183414	7.83e-05	0	0	0	0	0	0	0	0	0	0	0	0	2.78e-05	7.3e-05	5.56e-05	0	0	0	0	0	0	0	1.74e-05	0	0	0	0	0	0	0	0	0	0	0	0	0	0	0	0	0	0
c_000000000218	0	0	0	0	0	0	6.66e-05	4.65e-05	5.77e-05	4.81e-05	6.24e-05	0	0	0	0	0	0	0	0	2.63e-05	0.000156064	0.000106544	8.26e-05	0	0	0	0	0	0	0	7.55e-05	7.29e-05	8.85e-05	9.71e-05	0	0	0	0	0	0	0	0	1.19e-05	0	0	0	0	0	0
c_000000000219	0	0	0	0	0	0	0	0	0	0	0	0	0	0	0	0	0	0	0	0	0	1.56e-05	3.06e-06	0	0	0	0	0	0	0	0	0	0	0	0	0	0	0	0	0	0	0	0	0	0	0	0	0	0
c_000000000220	0	0	0	0	0	0	0	0	0	0	0	0	0	0	0	0	0	0	0	0	0	0	0	0	0	0	0	0	0	0	0	0	2.07e-05	0	0	0	0	0	0	0	0	0	0	0	0	0	0	0	0
c_000000000221	0.000176589	0.000185133	0.000200519	0.00018096	5.34e-06	0	0	0	0	0	0	0	0.000342389	0.000341256	0.000385726	0.0004205	0	6.41e-05	0	0	0	0	0	9.38e-05	7.81e-05	6.03e-05	7.9e-07	9.19e-05	6.17e-05	2.53e-05	0	0	0	0	0	0.000131474	0.000163825	0.000122727	0.000110109	5.4e-05	6.52e-05	2.42e-05	7.95e-06	0	0.00036473	0.0002756	0.000235272	0	0
c_000000000222	0	0	0	0	6.62e-07	0	4.43e-05	0	0	0	0	0	0	0	0	0	0	0	7.07e-06	0	0	0	0	0	0	0	0	0	0	0	0	0	0	0	0	0	0	0	0	0	0	0	0	0	0	0	0	0	0
c_000000000223	0	0	0	0	0	0	0	0	0	0	0	0	0	0	0	0	0	0	0	0	0	0	0	0	0	0	0	0	0	0	0	0	0	0	0	0	0	0	0	0	0	0	0	0	0	0	0	0	0
c_000000000224	0	0	0	0	0	0	0.00015483	0	0	0	0	0	0	0	0	0	0	0	6.44e-05	9.98e-07	0	4.71e-06	9.49e-06	0	0	0	0	0	0	0.000129125	1.93e-05	0.000107194	0.000126983	2.17e-05	0	0	0	0	0	0	0	0	0	0	0	0	0	0	0
c_000000000225	0	0	0	0	0	0	6.24e-06	0	6.82e-05	0.000114855	0.000116478	0	0	0	0	0	0	0	0	0	0	2.13e-06	1.37e-05	0	0	0	0	0	0	0	0	0	6.26e-05	5.9e-05	0	0	0	0	0	0	0	0	0	0	0	0	0	0	0
c_000000000226	0	0	0	0	0	0	0	0	0	0	0	0	0	0	0	0	0	0	0	0	0	0	0	0	0	0	0	0	0	0	0	0	0	0	0	0	0	0	0	0	0	0	0	0	0	0	0	0	0
c_000000000227	0	0	0	0	0	0	0.000163405	3.31e-05	9.31e-06	7.49e-07	0	0	0	0	0	0	0	0	0	0.000151714	0.000209644	0.00018134	8.21e-05	0	0	0	0	0	0	0	0.00014089	9.32e-05	8.26e-05	1.64e-05	0	0	0	0	0	0	0	0	3.97e-05	0	0	0	0	0	0
c_000000000228	0	0	0	0	0	0	0	0	0	0	0	0	0	0	0	0	0	0	0	0	0	0	0	0	0	0	0	0	0	0	0	0	0	0	0	0	0	0	0	0	0	0	0	0	0	0	0	0	0
c_000000000229	9.79e-05	9.13e-05	7.3e-05	9.88e-05	0	0	0	0	0	0	0	0	2.73e-05	0	2.17e-05	0	0	0	0	0	0	0	0	9.03e-06	0	0	0	0	0	0	0	0	0	0	0	2.87e-05	2.36e-05	5.01e-05	3.97e-05	2.33e-05	0	6.95e-06	0	0	0	0	1.04e-05	0	0
c_000000000230	8.48e-07	9.77e-07	1.19e-06	8.04e-07	2.27e-06	0	0.00011019	3.96e-06	0	0	0	0	1.64e-06	0	6.62e-07	0	0	0	3.83e-05	0.00018843	6.58e-05	5.21e-05	5.54e-06	0	0	0	0	0	0	0	6.88e-05	0	2.3e-06	0	0	0	0	0	0	0	0	2.18e-07	0.000114944	0	0	0	0	0	0
c_000000000231	2.54e-05	2.15e-05	2.21e-05	2.7e-05	7.46e-07	0	0	0	0	0	0	0	5.41e-05	1.78e-05	4.89e-05	2.87e-05	0	0	0	0	0	0	0	0.00030076	0.00044245	4.54e-06	0	2.34e-06	0	0	0	0	0	0	0	0.000250626	0.000107649	0.000197991	0.000243014	0.00015631	3.07e-05	1.12e-05	0	0	0.00112244	0.00113118	0.000456846	0	0
c_000000000232	5.07e-05	5.34e-05	5.34e-05	4.53e-05	8.55e-05	0	4.24e-05	2.43e-05	1.71e-05	7.4e-06	0	0	0.000105794	0.000116037	9.75e-05	9.64e-05	0	6.7e-05	4.96e-05	3.97e-06	0	7.75e-06	2.07e-05	0.000376872	0.000280384	0.000250596	0.000222106	0.000252382	0.000237841	0.000189212	1.39e-05	2.49e-06	2.71e-05	3.97e-06	0	0.000231657	0.0002724	0.000238683	0.00028436	0.000199311	0.000181677	0.000149436	7.66e-05	0	0.000198184	0.000263555	0.000278066	9.58e-05	8.67e-05
c_000000000233	0	0	0	0	0	0	0.000109891	0	0	0	0	0	0	0	0	0	0	0	9.07e-05	0.000186807	0	3.87e-06	6.35e-07	0	0	0	0	0	0	0	1.8e-05	0	0	0	0	0	0	0	0	0	2.24e-05	2.46e-05	0.000128419	0	0	0	0	0	0.00028696
c_000000000234	0	0	0	0	0	0	8.72e-06	0	0	0	0	0	0	0	0	0	0	0	4.6e-06	0	0	5.83e-06	1.65e-06	0	0	0	0	0	0	0	3.61e-06	0	0	0	0	0	0	0	0	0	0.000179152	2.97e-05	2.61e-05	0	0	0	0	0	1.49e-05
c_000000000235	0	0	0	0	0	0	2.5e-06	0	0	0	0	0	0	0	0	0	0	0	0	0	0	0	0	0	0	0	0	0	0	0	0	0	0	0	0	0	0	0	0	0	0	0	0	0	0	0	0	0	0
c_000000000236	2.6e-05	2.04e-05	2.49e-05	2.16e-05	0	0	0	0	0	0	0	0	8.37e-05	4.01e-05	9.27e-05	6.08e-05	0	0	0	0	0	0	0	5.15e-05	4.08e-05	0	0	5.76e-06	0	0	0	0	0	0	0	3.4e-05	3.5e-05	3.71e-05	5.12e-05	1.12e-05	0	0	0	0	9.29e-05	0.000104949	7.53e-05	0	0
c_000000000237	0	0	0	0	0	0	4.85e-05	0	0	0	0	0	0	0	0	0	0	0	6.72e-05	3.05e-06	0	1.8e-05	0	0	0	0	0	0	0	0	0	0	0	0	0	0	0	0	0	0	0	0	0	0	0	0	0	0	0
c_000000000238	0	0	0	0	0	0	2.2e-05	4.49e-05	4.91e-05	4.74e-05	2.25e-05	0	0	0	0	0	0	0	0	0	5.11e-05	6.61e-05	6.1e-05	0	0	0	0	0	0	0	5.41e-05	3.17e-05	6.61e-05	5.88e-05	0	0	0	0	0	0	0	0	0	0	0	0	0	0	0
c_000000000239	0.000110505	0.000106957	9.83e-05	7.66e-05	0	0	0	0	0	0	0	0	8.69e-05	0	7.36e-05	0	0	0	0	0	0	0	0	0	0	0	0	0	0	0	0	0	0	0	0	0	0	0	0	0	0	0	0	0	0	0	0	0	0
c_000000000240	0	0	1.1e-06	0	0.00010456	0	2.93e-05	0	0	0	0	0	3.47e-05	0	4.12e-05	0	0	4.49e-05	5.22e-05	1.37e-05	0	0	0	0	0	0	0	0	0	0	0	0	6.41e-06	0	0	0	0	0	0	0	9.7e-06	1.67e-05	2.26e-05	0	0	0	0	0.000102912	0.000136898
c_000000000241	3.6e-05	4.04e-05	4.89e-05	5.49e-05	0.000324697	0.000253706	0.00010475	4.38e-05	4.72e-05	3.11e-05	3.89e-06	0	0.000261268	0.000279287	0.00026433	0.000220017	0	0.000142523	0.000101461	2.77e-05	7.65e-06	3.46e-05	3.69e-05	0.000186236	0.000117074	0.000231108	0.000294006	0.00033997	0.000534941	0.000621753	4.13e-05	4.35e-05	3.8e-05	2.61e-05	0	0.000239691	0.000278576	0.000227686	0.000210332	0.000190718	0.000188987	0.000163985	0.000198754	0	0.000204111	0.000251142	0.000301447	0.000144292	0.000151153
c_000000000242	0	0	0	0	0.000247045	0.000697363	9.6e-05	3.88e-05	0	0	0	0	0	0	0	0	0	0	4.27e-06	9.95e-06	0	0	0	0	0	0	0	0	0	0	0	0	0	0	0	0	0	0	0	0	0	0	0	0	0	0	0	0	0
c_000000000243	0.000172114	0.000150411	0.000116018	0.000151604	0	0	0	0	0	0	0	0	9.48e-05	7.11e-05	6.39e-05	1.81e-06	0	0	0	0	0	0	0	0	0	0	0	0	0	0	0	0	0	0	0	0	0	0	0	0	0	0	0	0	0	0	0	0	0
c_000000000244	0	0	0	0	0	0	0	0	0	0	0	0	0	0	0	0	0	0	0	0	0	0	0	0	0	0	0	0	0	0	0	0	0	0	0	0	0	0	0	0	0	0	0	0	0	0	0	0	0
c_000000000245	0	0	0	0	0	7.47e-05	0.000249416	0.000233194	0.000134903	7.73e-05	3.43e-05	0	0	0	0	0	0	1.07e-05	0.000203904	0.000294734	0.000380823	0.00029333	0.000209803	0	0	0	0	0	0	5.56e-05	0.000307261	0.000397723	0.00025265	0.000193424	0	0	0	0	0	0	0	1.13e-06	0.000137127	0	0	0	0	5.45e-05	0.000144298
c_000000000246	0	0	0	0	0	0	2.91e-06	0	0	0	0	0	0	0	0	0	0	0	0	0	0	1.27e-05	0	0	0	0	0	0	0	0	0	0	0	0	0	0	0	0	0	0	0	0	0	0	0	0	0	0	0
c_000000000247	6.64e-06	1.38e-05	1.04e-05	1.28e-05	0.000252628	5.62e-05	5.56e-05	0	0	0	0	0	2.22e-05	0	2.75e-05	0	0	0	0	0	0	0	0	0	0	0	0	2.17e-05	0	0	0	0	0	0	0	5.27e-06	6.51e-06	1.54e-05	4.59e-06	0	0	0	0	0	0	0	3.05e-06	0	0
c_000000000248	0	0	0	0	0	0	7.74e-05	0.000156312	0.000268901	0.00031077	0.000282022	6.28e-05	0	0	0	0	6.15e-05	0	0	4.32e-05	0.000150542	0.000154591	0.000170866	0	0	0	0	0	0	0	0.000147239	0.000136219	0.000163098	0.000229412	3.34e-05	0	0	0	0	0	0	0	2.64e-05	2.53e-05	0	0	0	0	0
c_000000000249	0.00014548	0.000136519	0.00019194	0.000143022	0	0	0	0	0	0	0	0	9.91e-05	0	8.58e-05	0	0	0	0	0	0	0	0	0	0	0	0	0	0	0	0	0	0	0	0	0	0	0	0	0	0	0	0	0	0	0	0	0	0
c_000000000250	0	0	0	0	0	0	0	0	0	0	0	0.000545817	0	0	0	0	0.000456652	0	0	0	0	0	0	0	0	0	0	0	0	0	0	0	0	0	0.000283243	0	0	0	0	0	0	0	0	0.000680547	0	0	0	0	0
c_000000000251	0	0	0	0	0	0	0.000238206	1.98e-05	0	0	0	0	0	0	0	0	0	0	1.28e-05	0.000349257	7.93e-05	9.59e-05	4.22e-05	0	0	0	0	0	0	0	0.000143086	6.2e-05	8.03e-05	2.83e-06	0	0	0	0	0	0	0	0	0.000151073	0	0	0	0	0	0.000251547
c_000000000252	0	0	0	0	0	0	0	0	0	0	0	0	0	0	0	0	0	0	0	0	0	0	0	0	0	0	0	0	0	0	0	0	0	0	0	0	0	0	0	0	0	0	0	0	0	0	0	0	0
c_000000000253	0.000157835	0.000181599	0.00019094	0.000165813	2.41e-05	0	0	0	0	0	0	0	8.92e-05	3.35e-05	0.000108591	1.88e-05	0	0	0	0	0	0	0	0	0	0	0	0	0	0	0	0	0	0	0	0	0	0	0	0	0	0	0	0	0	0	0	0	0
c_000000000254	0	0	0	0	0	0	5.79e-05	0	0	0	0	0	0	0	0	0	0	4.71e-05	0.000458998	0.000127583	0	0	0	0	0	0	0	0	0	0	1.3e-05	6.43e-06	2.67e-05	0	0	0	0	0	0	0	2.91e-05	0	7.6e-05	0	0	0	0	0.000175778	0.000437654
c_000000000255	0	0	0	0	0	0.000142467	0.000168757	0	0	0	0	0	0	0	0	0	0	0	1.32e-05	0	0	0	0	0	0	0	0	0	0	0	0	0	6.24e-06	0	0	0	0	0	0	0	0	0	0	0	0	0	0	0	0
c_000000000256	0	0	0	0	0	0	0	0	3.27e-05	6.11e-05	0.000102999	0	0	0	0	0	0	0	0	0	0	1.53e-06	6.83e-06	0	0	0	0	0	0	0	0	0	7.58e-06	5.29e-05	0	0	0	0	0	0	0	0	0	0	0	0	0	0	0
c_000000000257	0	0	0	0	0	0	4.15e-05	0	0	0	0	0	0	0	0	0	0	0	0	0	2.34e-05	4.82e-05	1.03e-05	0	0	0	0	0	0	0	1.28e-05	0	2.74e-05	0	0	0	0	0	0	0	0	0	0	0	0	0	0	0	0
c_000000000258	2.01e-05	1.89e-05	1.65e-05	1.51e-05	4.7e-05	0	1.39e-05	0	2.07e-06	0	0	0	0.000345625	0.000520574	0.000353172	0.00067206	0	0.000391592	3.23e-05	0	0	8.65e-06	9.82e-06	4.72e-05	0.000140085	0	6.28e-05	2.71e-05	2.55e-05	1.13e-07	0	0	1.95e-05	4.82e-06	0	0.000238749	6.39e-05	0.000201771	0.000239335	0.00014786	6.16e-05	0.000104569	6.54e-05	0	0.000195773	0.000381369	0.000120574	4.14e-05	0
c_000000000259	0	0	0	0	0	0	0	0	0	0	0	0	0	0	0	0	0	0	0	0	0	0	0	0	0	0	0	0	0	0	0	0	0	0	0	0	0	0	0	0	0	0	0	0	0	0	0	0	0
c_000000000260	0	0	0	0	2.24e-05	9.47e-05	0.000202439	0.000376026	0.000350701	0.000334338	0.000286926	1.08e-05	0	0	0	0	9.95e-06	0	0.000180337	0.000327707	0.000400366	0.00037749	0.000289712	0	0	0	0	0.000112275	5.84e-06	7.48e-05	0.000484658	0.000438475	0.000282907	0.000360474	0	0	0	0	0	0	0	5.06e-05	0.000206134	0	0	0	0	0.000255974	0.000404767
c_000000000261	0.00018527	0.000168918	0.000150125	0.000178242	0.000156329	0	0	0	0	0	0	0	0.000254011	0.000354845	0.000211399	0.000319874	0	5.69e-05	0	0	0	0	0	9.33e-05	0.000153899	1.96e-05	7.83e-06	0	1.48e-05	0	0	0	0	0	0	2.66e-05	2.2e-05	1.78e-05	4.46e-05	3.51e-05	0	9.88e-07	0	0	0	2.93e-05	2.43e-05	0	0
c_000000000262	0	0	0	0	0	0	0	0	0	0	0	0	0	0	0	0	0	0	0	0	0	0	0	0	0	0	0	0	0	0	0	0	0	0	0	6.21e-05	7.75e-05	5.77e-05	4.12e-05	5.24e-05	8.76e-06	1.71e-05	0	0	0	0	4.7e-05	0	0
c_000000000263	0	0	0	0	0	0	9.27e-05	1.83e-05	0	0	0	0	0	0	0	0	0	0	3.15e-05	8.78e-05	4.64e-05	4.88e-05	3.09e-05	0	0	0	0	0	0	0	2.9e-05	6.01e-05	0.000101243	1.54e-05	0	0	0	0	0	0	0	0	7.91e-05	0	0	0	0	0	7.38e-05
c_000000000264	0	0	0	0	0	0	0	0	0	0	0	0	0	0	0	0	0	0	0	0	0	0	0	0	0	0	0	0	0	0	0	0	0	0	0	0	0	0	0	0	0	0	0	0	0	0	0	0	0
c_000000000265	6.77e-05	7.51e-05	6.52e-05	6.79e-05	1.48e-05	0	0	0	0	0	0	0	5.38e-05	4.25e-05	3.83e-05	2.78e-05	0	0	0	0	0	0	0	0.000187661	0.000390043	0.000133966	5.78e-05	2.02e-05	1.17e-05	0	0	0	0	0	0	0.000198895	0.000191076	0.000212426	0.000204677	0.000233569	2.61e-05	2.09e-05	0	0	0.000180831	0.000119527	0.000119134	0.000254613	0
c_000000000266	0	0	0	0	0	0	2.85e-05	4.62e-05	9.36e-05	0.000121225	8.01e-05	0	0	0	0	0	0	0	0	0	0	1.01e-05	3.86e-05	0	0	0	0	0	0	0	1.2e-05	1.15e-05	8.5e-05	9e-05	0	0	0	0	0	0	0	0	0	0	0	0	0	0	0
c_000000000267	0	0	0	0	0	0	0.000179933	0.000405031	0.000464444	0.000524969	0.000503417	7.82e-05	0	0	0	0	5.58e-05	0	5.76e-06	9.2e-05	0.000324129	0.000306827	0.000331837	0	0	0	0	0	0	7.64e-06	0.000398697	0.000353995	0.000305585	0.000472587	3.46e-05	0	0	0	0	0	0	0	6.07e-05	3.23e-05	0	0	0	0	3.01e-05
c_000000000268	0	0	0	0	0	0	0	0	0	4.07e-05	0.000114791	0	0	0	0	0	0	0	0	0	0	0	0	0	0	0	0	0	0	0	0	0	0	0	0	0	0	0	0	0	0	0	0	0	0	0	0	0	0
c_000000000269	0	0	0	0	0	0	7.11e-06	0	0	0	0	0	0	0	0	0	0	0	0	0	0	0	0	0	0	0	0	0	0	0	0	0	0	0	0	0	0	0	0	0	0	0	0	0	0	0	0	0	0
c_000000000270	0.00018767	0.000176387	0.000182841	0.00019581	0.000315855	0	0	0	0	0	0	0	0.000159214	0.00011221	0.000189722	0.000118926	0	2.88e-05	0	0	0	0	0	0.000145673	0.000273204	0.000164369	0.000447026	0.000270286	0.000225011	0.000153189	0	0	0	0	0	0.000285499	0.000103316	0.000254946	0.0002784	0.000303294	0.000187534	0.000191354	8.22e-05	0	6.36e-05	0.000204817	0.00017683	0.000293661	0.000120296
c_000000000271	0.000541067	0.000582415	0.000593327	0.000534227	7.19e-06	0	0	0	0	0	0	0	0.000310513	0.000483896	0.000296763	0.000449113	0	0.000144131	0	0	0	0	0	0.000225933	0.000163059	0.000408579	0.000571951	0.00039718	0.000495255	0.000465484	0	0	0	0	0	0.000191807	0.000166713	0.000214844	0.000218314	0.000179649	0.000179959	0.000172307	0.000120385	0	7.73e-05	0.000151602	0.000250398	0.000110011	6.36e-05
c_000000000272	0.00013975	0.000120582	0.000104421	0.000110304	0.000218372	0	2.34e-06	0	0	0	0	0	0.000175155	0.000212996	0.00013157	0.000174492	0	9.84e-05	0	0	0	0	0	0.000565881	0.000617256	0.00056364	0.000610311	0.000331906	0.000454208	0.000269958	0	0	0	0	0	0.000399114	0.000404907	0.00033976	0.000410032	0.000551648	0.000296341	0.00026288	6.77e-05	0	0.000419709	0.000281857	0.000278774	0.000444109	2.45e-05
c_000000000273	0	0	0	0	0	0	0	0	0	0	0	0	0	0	0	0	0	0	0	0	0	0	0	0	5.51e-05	0	0	0	0	0	0	0	0	0	0	0.000107805	0.00010264	8.41e-05	0.000114932	0.000146134	0.000493682	0.000163671	0	0	0	0	0	0	0
c_000000000274	0	0	0	0	0.000108123	0	9.7e-05	0	0	0	0	0	0	0	0	0	0	2.26e-06	0.000172491	1.46e-05	3.88e-05	3.34e-05	0	0	0	0	0	0	0	0	1.26e-05	0	1.77e-06	0	0	0	0	0	0	0	0	0	0	0	0	0	0	0	0
c_000000000275	0	0	0	0	0	0	2.9e-05	0	0	0	0	0	0	0	0	0	0	0	0.000171095	0	0	1.17e-06	0	0	0	0	0	0	0	0	2.08e-07	1.73e-05	1.4e-05	0	0	0	0	0	0	0	0	0	0	0	0	0	0	0	0
c_000000000276	0	0	0	0	0	0	0	0	0	0	6.3e-06	0.0010377	0	0	0	0	0.00117558	0	0	0	0	0	0	0	0	0	0	0	0	0	0	0	0	0	0.00143561	0	0	0	0	0	0	0	0	0.00111471	0	0	0	0	0
c_000000000277	0	0	0	0	0	0	0	0	0	0	0	0	0	0	0	0	0	0	0	0	0	0	0	0	0	0	0	0	0	0	0	0	0	0	0	0	0	0	0	0	0	0	0	0	0	0	0	0	0
c_000000000278	6.22e-05	7.11e-05	8.11e-05	5.04e-05	0.000126138	0	0	0	0	0	0	0	4.32e-05	0	6.28e-05	0	0	0	0	0	0	0	0	0.00020291	0.000190425	0.000139221	8.64e-05	4.48e-05	0.000119177	3.11e-05	0	0	0	0	0	0.000304774	0.000295688	0.000310587	0.00028733	0.000326484	0.000178563	7.4e-05	4.77e-06	0	0.00024054	0.000184354	0.000341725	0.000114033	0
c_000000000279	0	0	0	0	0	0	2.8e-05	0	0	0	0	0	0	0	0	0	0	0	0	0	0	4.97e-06	0	0	0	0	0	0	0	0	0	0	0	0	0	0	0	0	0	0	0	0	7.08e-07	0	0	0	0	0	0
c_000000000280	0	0	0	0	0	0	8.18e-05	2.1e-05	1.32e-05	3.41e-06	1.86e-06	0	0	0	0	0	0	0	0	6.85e-05	7.45e-05	6.86e-05	5.63e-05	0	0	0	0	0	0	0	5.36e-05	4.06e-05	8.75e-05	3.53e-05	0	0	0	0	0	0	0	0	1.3e-05	0	0	0	0	0	0
c_000000000281	1.92e-05	3.05e-05	3.18e-05	2.43e-05	1.59e-05	0	0	0	0	0	0	0	1.91e-05	0	2.06e-05	0	0	0	0	0	0	0	0	0.000124273	8.07e-05	0.000102523	5.04e-05	8.89e-05	4.36e-05	0	0	0	0	0	0	0.000164738	0.000190223	0.000174856	0.000168887	0.000156015	7.72e-05	4.68e-05	0	0	2.65e-05	0.000136196	0.000158382	3.27e-05	0
c_000000000282	8.74e-05	9.21e-05	0.000100156	9.15e-05	2.68e-05	0	0	0	0	0	0	0	7.96e-05	4.91e-05	8.09e-05	3.31e-05	0	0	0	0	0	0	0	0.000103512	8.02e-05	2.88e-05	0	0	2.39e-05	0	0	0	0	0	0	0.000124163	0.000138121	0.000131949	0.000145671	8.72e-05	2.63e-05	0	0	0	0.000103087	4.83e-05	7.77e-05	2.08e-05	0
c_000000000283	0	0	0	0	0	0	0.000130107	9.27e-06	0	0	0	0	0	0	0	0	0	0	0	0.000171177	6.86e-05	6.32e-05	2.45e-05	0	0	0	0	0	0	0	3.49e-05	1.09e-05	1.81e-05	0	0	0	0	0	0	0	0	0	1.6e-05	0	0	0	0	0	0
c_000000000284	0	0	0	0	0	0	5.5e-06	1.77e-05	1.23e-05	1.66e-05	5.9e-05	0	0	0	0	0	0	0	0	0	0	2.85e-05	5.52e-05	0	0	0	0	0	0	0	0	0	0	7.17e-06	0	0	0	0	0	0	0	0	0	0	0	0	0	0	0
c_000000000285	0	0	0	0	0	0	1.36e-05	0	0	0	0	0	0	0	0	0	0	0	6.43e-05	0	0	0	0	0	0	0	0	0	0	0	0	0	2.35e-05	0	0	0	0	0	0	0	0	0	0	0	0	0	0	0	0
c_000000000286	0	0	0	0	0	0	8e-05	3.31e-05	2.19e-05	0	0	0	0	0	0	0	0	0	0	0	0	2.38e-06	2.95e-05	0	0	0	0	0	0	0	3.97e-06	1.93e-05	0.000107798	3.1e-05	0	0	0	0	0	0	0	0	0	0	0	0	0	0	0
c_000000000287	0	0	0	0	0	0	0	0	0	4.15e-05	0.000152147	0.00020133	0	0	0	0	0.0001644	0	0	0	0	0	0	0	0	0	0	0	0	0	0	0	0	0	0.000128455	0	0	0	0	0	0	0	0	9.87e-05	0	0	0	0	0
c_000000000288	0	0	0	0	0	0	0	0	0	0	0	0.000576628	0	0	0	0	0.00062198	0	0	0	0	0	0	0	0	0	0	0	0	0	0	0	0	0	0.000530427	0	0	0	0	0	0	0	0	0.000507806	0	0	0	0	0
c_000000000289	0	0	0	0	0	0	3.07e-05	0	0	0	0	0	0	0	0	0	0	0	0	0	0	0	0	0	0	0	0	0	0	0	0	0	0	0	0	0	0	0	0	0	0	0	0	0	0	0	0	0	0
c_000000000290	0	0	0	0	0	0	0	0	0	0	0	0	0	0	0	0	0	0	0	0	0	0	0	0	0	0	0	0	0	0	0	0	0	0	0	0	0	0	0	0	0	0	0	0	0	0	0	0	0
c_000000000291	0	0	0	0	0	0	1.51e-06	2.77e-05	0.0001556	0.000178972	0.000185246	9.58e-05	0	0	0	0	9.53e-05	0	0	0	0	1.82e-05	6.39e-05	0	0	0	0	0	0	0	1.3e-06	0	3.78e-05	0.000110305	0.000117214	0	0	0	0	0	0	0	0	0.000131925	0	0	0	0	0
c_000000000292	0	0	0	0	0	0	3.41e-06	3.13e-05	0.000284033	0.000660332	0.00118388	0.00118143	0	0	0	0	0.00103257	0	0	0	0	9.45e-06	5.23e-05	0	0	0	0	0	0	0	6.76e-06	0	0.000104491	0.000230105	0.000744071	0	0	0	0	0	0	0	0	0.000932039	0	0	0	0	0
c_000000000293	5.74e-05	6.22e-05	7.27e-05	5.73e-05	0	0	0	0	0	0	0	0	0	0	0	0	0	0	0	0	0	0	0	0	0	0	0	0	0	0	0	0	0	0	0	0	0	0	0	0	0	0	0	0	0	0	0	0	0
c_000000000294	0	0	0	0	4.21e-05	0.000420507	0.000104073	0	0	0	0	0	9.73e-06	0	1.15e-05	0	0	0.000236256	0.000221596	0.000147062	0	3.05e-07	7.28e-07	0	0	0	0	0	0	5.61e-05	2.33e-05	7.62e-05	4.72e-05	0	0	0	0	0	0	0	0	0	7.87e-07	0	0	0	0	0	3.23e-05
c_000000000295	0	0	0	0	0	0	6.35e-05	5.89e-05	3.08e-05	1.39e-05	2.26e-05	0	0	0	0	0	0	0	6.43e-06	0.000201032	0.000128007	9.4e-05	5.27e-05	0	0	0	0	0	0	0	0.000134845	7.85e-05	2.95e-05	1.15e-05	0	0	0	0	0	0	0	9.71e-06	0.00014264	0	0	0	0	0	0.000129746
c_000000000296	5.51e-06	5.7e-06	6.7e-06	6.19e-06	8.98e-05	0	2.91e-05	0	0	0	0	0	1.52e-05	0	1.61e-05	0	0	0	0	0	0	0	0	0	0	0	0	2.12e-05	3.62e-05	0	0	0	0	0	0	0	0	5.39e-06	0	0	2.84e-07	1.45e-06	6.26e-06	0	0	0	3.88e-06	2.96e-05	0
c_000000000297	0.000106787	0.000113849	0.00010234	0.000109538	0	0	0	0	0	0	0	0	0.000147769	0.000148264	0.00013842	5.82e-05	0	4.63e-06	0	0	0	0	0	0	0	0	0	3.37e-05	0	0	0	0	0	0	0	1.49e-05	2.49e-05	1.32e-05	1.47e-06	0	0	0	1.12e-06	0	9.77e-06	1.87e-05	3.77e-05	0	0
c_000000000298	0	0	0	0	0	0	5.5e-05	5.49e-05	3.7e-05	2.16e-05	4.26e-06	0	0	0	0	0	0	0	0	0	0.000120425	0.000136142	0.0001526	0	0	0	0	0	0	0	5.45e-05	4.48e-05	7.07e-05	5.61e-05	0	0	0	0	0	0	0	0	2.36e-06	0	0	0	0	0	0
c_000000000299	0	0	0	0	0	0	2.13e-06	0	0	0	0	0	0	0	0	0	0	0	0	0	0	0	0	0	0	0	0	0	0	0	0	0	0	0	0	0	0	0	0	0	0	0	0	0	0	0	0	0	0
c_000000000300	0.000274793	0.000291061	0.000273589	0.000294484	0.000236905	0	4.59e-06	0	0	0	0	0	0.000262278	0.000265398	0.000287866	0.000292589	0	5.72e-05	0	0	0	0	0	0.000534713	0.00037925	0.000643217	0.000499242	0.000370018	0.000429706	0.000312275	0	0	0	0	0	0.000456777	0.000371759	0.000494794	0.000456631	0.000477566	0.000381009	0.000208736	7.54e-05	0	0.000711441	0.000490416	0.000597126	0.000334587	7.9e-05
c_000000000301	0	0	0	0	0	0	1.07e-05	0	0	0	0	0	0	0	0	0	0	0	0	0	0	0	0	0	0	0	0	0	0	0	0	0	0	0	0	0	0	0	0	0	0	0	0	0	0	0	0	0	0
c_000000000302	0	1.04e-06	5.95e-06	0	8.14e-06	0	0	0	0	0	0	0	8.42e-05	7.7e-05	9.88e-05	9.11e-05	0	1.78e-05	0	0	0	0	0	0.000246879	0.000102125	0	0	6.64e-06	9.15e-06	0	0	0	0	0	0	0.000103093	9.46e-05	0.000101016	8.76e-05	3.67e-05	3.27e-05	4.82e-06	0	0	0.000250667	0.000283259	0.000139156	0	0
c_000000000303	0.000288631	0.000335409	0.000330852	0.000285853	0	0	0	0	0	0	0	0	0.000110209	4.79e-05	0.000113309	2.55e-05	0	0	0	0	0	0	0	0	0	2.5e-05	7.57e-05	8.49e-05	6.33e-05	3.26e-05	0	0	0	0	0	0	0	1.12e-05	0	0	0	1.18e-05	5.86e-06	0	0	0	2.09e-05	0	0
c_000000000304	0.000119306	0.000127116	0.000154009	8.77e-05	1.48e-05	0	0	0	0	0	0	0	0.000154511	9.27e-05	0.000170547	4.89e-05	0	5.75e-06	0	0	0	0	0	8.95e-05	9.29e-05	4.18e-05	0	0	0	0	0	0	0	0	0	0.000126861	0.00015604	0.00015953	0.000124959	5.8e-05	4.32e-05	2.27e-05	0	0	0	0	4.43e-05	0	0
c_000000000305	0	0	0	0	0	0	1.14e-05	6.22e-06	5.51e-05	6.15e-05	3.76e-05	0	0	0	0	0	0	0	0	0	0	4.21e-06	2.23e-05	0	0	0	0	0	0	0	1.35e-06	1.69e-06	4.84e-05	4.57e-05	0	0	0	0	0	0	0	0	0	0	0	0	0	0	0
c_000000000306	0.000187716	0.000187888	0.000215013	0.000191137	0	0	0	0	0	0	0	0	0.000145838	0.000126832	0.000193299	0.000106421	0	9.33e-06	0	0	0	0	0	0.000564637	0.000535993	0.000112758	0	2.48e-05	3.76e-05	0	0	0	0	0	0	0.000281513	0.000239589	0.000345202	0.00026346	0.000132066	3.59e-05	1.01e-05	0	0	0.00178857	0.0013972	0.000647604	0	0
c_000000000307	0	0	0	0	0	0	0	0	6.83e-06	4.03e-05	0.000104631	0.000196937	0	0	0	0	0.000142027	0	0	0	0	0	0	0	0	0	0	0	0	0	0	0	0	0	8.08e-05	0	0	0	0	0	0	0	0	6.86e-05	0	0	0	0	0
c_000000000308	0	0	0	0	5.95e-06	0	3.36e-05	6.93e-06	2.59e-05	2.95e-05	2.35e-05	0	0	0	0	0	0	0	2.9e-05	1.76e-05	4.44e-05	4.37e-05	3.26e-05	0	0	0	0	0	0	0	5.47e-05	1.92e-05	3.74e-05	2.12e-05	0	0	0	0	0	0	0	0	0	0	0	0	0	0	0
c_000000000309	0	0	0	0	0	0	8.06e-05	0	0	0	0	0	0	0	0	0	0	0	2.48e-05	2.82e-05	0	5.39e-06	4.17e-06	0	0	0	0	0	0	0	0	0	4.61e-06	0	0	0	0	0	0	0	6.38e-06	3.34e-06	3.41e-05	0	0	0	0	0	6.29e-05
c_000000000310	0	0	0	0	0	0	9.43e-07	9.3e-06	0.00010023	0.000120031	0.000118003	4.29e-05	0	0	0	0	3.99e-05	0	0	0	0	7.49e-06	4.4e-05	0	0	0	0	0	0	0	0	0	1.92e-05	6.67e-05	6.55e-06	0	0	0	0	0	0	0	0	2.52e-05	0	0	0	0	0
c_000000000311	0	0	0	0	0	0	0.000153356	1.44e-05	0	0	0	0	0	0	0	0	0	0	1.16e-05	0.000170506	6.98e-06	1.7e-05	1.45e-05	0	0	0	0	0	0	0	4.74e-05	1.76e-05	1.46e-05	0	0	0	0	0	0	0	0	5.5e-06	0.00011642	0	0	0	0	0	0.000277288
c_000000000312	0	0	0	0	0.000482408	0	0	0	0	0	0	0	3.15e-05	0	4.2e-05	0	0	4.07e-05	4.08e-05	0	0	0	0	0	0	0	0	0	0	0	0	0	0	0	0	0	0	0	0	0	0	0	0	0	0	0	0	0	0
c_000000000313	6.2e-05	6.87e-05	8.43e-05	7.57e-05	0	0	0	0	0	0	0	0	4.45e-05	7.71e-07	4.62e-05	0	0	0	0	0	0	0	0	0	0	1.13e-05	0	0	0	0	0	0	0	0	0	1.3e-05	3.64e-05	2.83e-05	1.68e-05	0	0	0	0	0	0	0	1.33e-05	0	0
c_000000000314	0	0	0	0	0	0	3.03e-05	0	0	0	0	0	0	0	0	0	0	0	1.53e-05	0	0	1.54e-06	0	0	0	0	0	0	0	0	0	0	7.16e-06	0	0	0	0	0	0	0	0	0	0	0	0	0	0	0	0
c_000000000315	3.55e-05	3.47e-05	3.94e-05	3.51e-05	2.34e-05	0	0	0	0	0	0	0	5.68e-05	0	6.42e-05	0	0	0	0	0	0	0	0	3.73e-05	2.82e-05	4.04e-06	0	0	0	0	0	0	0	0	0	0.000183166	0.000228184	0.0002287	0.000184606	0.000113296	4.41e-05	2.74e-05	0	0	1.05e-05	3.85e-05	0.000125518	0	0
c_000000000316	0	0	0	0	0	0	0	0	0	0	0	0	0	0	0	0	0	0	0	0	0	0	0	0	0	0	0	0	0	0	0	0	0	0	0	0	0	0	0	0	0	0	0	0	0	0	0	0	0
c_000000000317	0	0	0	0	0.000110751	0.000326918	0.000139342	0.000120324	8.58e-05	5.4e-05	3.62e-05	0	4.27e-05	4.21e-06	4.29e-05	0	0	0.0003273	0.000242372	0.000142149	3.16e-05	3.27e-05	5.23e-05	0	3.86e-06	6.8e-05	9.84e-05	0.000212047	0.000277263	0.00038364	9.5e-05	0.000173378	0.000198116	8.84e-05	0	1.79e-05	1.41e-05	1.91e-05	1.67e-05	1.12e-05	5.37e-05	8.73e-05	0.000121505	0	0	0	3.48e-06	0.000207012	0.000288104
c_000000000318	0	0	0	0	0	0.000102983	0.000144195	0	0	0	0	0	0	0	0	0	0	0	1.49e-05	2.58e-05	0	0	0	0	0	0	0	0	0	0	0	0	1.05e-06	0	0	0	0	0	0	0	0	0	0	0	0	0	0	0	0
c_000000000319	0	0	0	0	2.55e-05	0.000387041	0.000180742	6.73e-07	0	0	0	0	1.71e-05	0	1.82e-05	0	0	0.0005194	0.000138237	7.53e-05	0	0	0	0	0	0	0	0	0	0	2.51e-06	5.25e-08	3.99e-06	0	0	0	0	0	0	0	0	0	0	0	0	0	0	0	2.56e-05
c_000000000320	0.000185756	0.000181454	0.000196374	0.000186588	0.000165288	0	0	0	0	0	0	0	0.000117539	0.000162991	0.00011472	0.0001931	0	2.39e-05	0	0	0	0	0	2.48e-06	0	0.000149457	0.000170266	0.000205405	0.000207634	0.000166242	0	0	0	0	0	2.48e-05	6.46e-05	2.77e-05	3.44e-05	3.67e-05	5.26e-05	3.95e-05	5.02e-05	0	0	0	1.34e-05	7.49e-05	3.23e-05
c_000000000321	1.17e-05	2.18e-05	2.22e-05	1.47e-05	0	0	0	0	0	0	0	0	4.88e-05	5.27e-05	3.39e-05	3.27e-05	0	0	0	0	0	0	0	0	0	0	0	5.89e-06	5.48e-06	0	0	0	0	0	0	7.42e-05	7.47e-05	1.73e-05	1.63e-05	1.83e-05	0	0	0	0	0	6.24e-05	1.43e-05	0	0
c_000000000322	0.000113744	0.000125909	0.000142668	0.000117372	0	0	0	0	0	0	0	0	4.23e-05	0	5.26e-05	0	0	0	0	0	0	0	0	0.000612211	0.000714084	1.89e-05	1.17e-06	0	0	0	0	0	0	0	0	0.000207647	0.000266773	0.0002398	0.000275476	0.000214893	1.15e-05	0	0	0	0.00050743	0.000342563	0.000194845	0	0
c_000000000323	0	0	0	0	0	0	0	0	0	2.97e-05	9.68e-05	0.000179317	0	0	0	0	0.000138214	0	0	0	0	0	0	0	0	0	0	0	0	0	0	0	0	0	0.00010135	0	0	0	0	0	0	0	0	0.000107878	0	0	0	0	0
c_000000000324	0	0	0	0	0.000105816	0.000248902	8.94e-05	2.43e-05	7.49e-06	0	0	0	9.35e-06	0	1.15e-05	0	0	0.000109761	0.000238554	0.000293235	3.12e-05	3.85e-05	2.61e-05	0	0	6.51e-06	0	6.13e-05	0	3.17e-05	0.000113666	7.75e-05	1.94e-05	0	0	0	0	0	0	0	1.1e-05	3.07e-05	0.000136838	0	0	0	0	0.00023552	0.000293199
c_000000000325	5.7e-05	7.18e-05	6.57e-05	5.78e-05	0	0	0	0	0	0	0	0	1.07e-05	0	1.14e-05	0	0	0	0	0	0	0	0	0	0	0	0	0	0	0	0	0	0	0	0	0	0	0	0	0	0	0	0	0	0	0	0	0	0
c_000000000326	8.51e-06	8.51e-06	1.47e-05	9.2e-06	0.000176369	0.000513539	0.000135963	0.000130793	0	0	0	0	9.93e-06	0	1.43e-05	0	0	0	0	0	0	0	4.89e-06	0	0	0	0	0	0	0	0	0	8.7e-07	0	0	0	0	0	0	0	0	0	0	0	0	0	0	0	0
c_000000000327	1.73e-05	1.84e-05	3.31e-05	1.59e-05	0	0	0	0	0	0	0	0	1.7e-05	0	3.07e-05	0	0	0	0	0	0	0	0	0	0	0	0	1.41e-05	0	3.02e-05	0	0	0	0	0	0	0	2.84e-06	0	0	0	4.4e-06	6.83e-06	0	4.3e-05	5.04e-05	2.46e-05	0	0
c_000000000328	0	0	0	0	0	0	0	0	0	0	0	0	0	0	0	0	0	0	0	0	0	0	0	0	0	0	0	0	0	0	0	0	0	0	0	0	0	0	0	0	0.00013478	0	0	0	0	0	0	0	0
c_000000000329	0.000144386	0.000125167	0.000158151	0.000118577	1.36e-05	0	0	0	0	0	0	0	8.44e-05	2.93e-05	7.31e-05	8.69e-06	0	0	0	0	0	0	0	0	0	0	0	9.26e-06	0	0	0	0	0	0	0	0	0	0	0	0	0	0	0	0	0	0	0	0	0
c_000000000330	0	0	0	0	0	0	1.64e-05	0	0	0	0	0	0	0	0	0	0	0	0	0	3.25e-06	7.39e-06	0	0	0	0	0	0	0	0	0	0	0	0	0	0	0	0	0	0	0	0	0	0	0	0	0	0	0
c_000000000331	0	0	0	0	0	0	0	0	0	0	0	0	0	0	0	0	0	0	0	0	0	0	0	0	0	0	0	0	0	0	0	0	0	0	0	0	0	0	0	0	0	0	0	0	0	0	0	0	0
c_000000000332	0	0	0	0	0	0	7.59e-05	0.000184225	0.000243876	0.000257541	0.00026851	0.000217616	0	0	0	0	0.000219646	0	1.39e-05	8.84e-05	0.000127415	0.000115771	0.000140082	0	0	0	0	0	0	0	0.000156158	0.000176784	0.000123868	0.000200251	0.000182176	0	0	0	0	0	0	0	5.02e-05	0.000167556	0	0	0	0	2.63e-05
c_000000000333	0	4.78e-07	3.46e-06	0	0	0	0	0	0	0	0	0	0.000148116	8.79e-05	0.000126826	7.87e-05	0	4.3e-06	0	0	0	0	0	0	0	0	0	0	0	0	0	0	0	0	0	0	8.29e-06	1.16e-05	4.59e-06	0	0	0	0	0	3.6e-05	2.04e-05	4.17e-06	0	0
c_000000000334	0	0	0	0	0	0	0	0	1.61e-05	2.12e-05	3.2e-05	0	0	0	0	0	8.73e-07	0	0	0	0	0	0	0	0	0	0	0	0	0	0	0	0	5.84e-06	0	0	0	0	0	0	0	0	0	0	0	0	0	0	0
c_000000000335	0	0	0	0	1.12e-05	0	0	0	0	0	0	0	0	0	0	0	0	1.21e-06	4.76e-05	0	0	0	0	0	0	0	0	0	0	0	0	0	0	0	0	0	0	0	0	0	0	0	5.88e-06	0	0	0	0	0	0
c_000000000336	0	0	0	0	0	0	9.99e-06	0	0	0	0	0	0	0	0	0	0	0	3.63e-05	0.000266072	0.000107455	7.06e-05	1.46e-05	0	0	0	0	0	0	0	0.000127487	2.11e-05	0	0	0	0	0	0	0	0	0	5.76e-05	0.000253034	0	0	0	0	3.59e-05	0.000140509
c_000000000337	2.71e-05	2.79e-05	3.45e-05	3.34e-05	0	0	0	0	0	0	0	0	7.81e-05	1.85e-05	9.2e-05	5.29e-06	0	0	0	0	0	0	0	1.14e-05	0	0	0	0	0	0	0	0	0	0	0	0	4.66e-06	2.74e-05	4.27e-06	0	0	0	0	0	9.73e-05	0.000110618	6.1e-05	0	0
c_000000000338	0	0	0	0	0	0	0	0	0	3.56e-05	0.000119319	0	0	0	0	0	0	0	0	0	0	0	0	0	0	0	0	0	0	0	0	0	0	3.12e-05	0	0	0	0	0	0	0	0	0	0	0	0	0	0	0
c_000000000339	1.87e-05	1.73e-05	2.35e-05	2.36e-05	1.15e-05	0	0	0	0	0	0	0	2.36e-05	0	2.44e-05	0	0	0	0	0	0	0	0	0.000122705	8.79e-05	0.000186124	6.37e-05	0.000112112	7.85e-06	0	0	0	0	0	0	0.000256364	0.000201512	0.000272649	0.00024006	0.00026559	0.000166079	0.000107666	0	0	0.000117066	0.000121932	0.000174079	7.96e-05	0
c_000000000340	0.000194645	0.000210176	0.000219901	0.000225083	8.9e-07	0	0	0	0	0	0	0	3.2e-05	0	3.65e-05	0	0	0	0	0	0	0	0	0	0	0	0	0	0	0	0	0	0	0	0	0	0	0	0	0	0	0	0	0	0	0	3.15e-06	0	0
c_000000000341	0.000147195	0.000136759	0.000154229	0.000146924	0.0003016	0	3.49e-06	0	0	0	0	0	0.000138719	0.000152082	0.000132018	8.62e-05	0	5.4e-06	0	0	0	0	0	2.95e-05	6.89e-05	9.86e-05	4.94e-05	0.000114824	9.03e-05	4.81e-05	0	0	0	0	0	6.48e-05	0.000101062	0.000126965	0.000116807	0.000118896	0.000147596	8.14e-05	3.14e-05	0	0	0	1.52e-05	0.000377626	0.000129832
c_000000000342	0	0	0	0	0	0	0	0	0	0	0	0	0	0	0	0	0	1.34e-05	1.51e-05	0	0	0	0	0	0	0	0	0	0	0	0	0	0	0	0	0	0	0	0	0	0	0	0	0	0	0	0	0	0
c_000000000343	6.6e-05	5.83e-05	6.81e-05	6.79e-05	7.94e-05	0	0	0	0	0	0	0	5.07e-05	2.45e-05	6.35e-05	3.55e-05	0	0	0	0	0	0	0	8.86e-05	5.47e-05	8.14e-05	0.00010189	7.39e-05	7.12e-05	1.42e-05	0	0	0	0	0	0.000108639	0.000103657	0.000144709	0.000107457	0.000131289	9.64e-05	4.57e-05	1.57e-05	0	7.9e-05	0.000127525	0.000136462	6.95e-05	0
c_000000000344	0	0	0	0	0	0	0	0	4.08e-07	7.77e-05	0.00018453	4.92e-05	0	0	0	0	4.04e-05	0	0	0	0	0	0	0	0	0	0	0	0	0	0	0	0	1.3e-07	1.61e-05	0	0	0	0	0	0	0	0	3.47e-05	0	0	0	0	0
c_000000000345	0.000109007	0.000105085	8.55e-05	0.000106138	0	0	0	0	0	0	0	0	7.2e-05	4.32e-05	6.97e-05	7.3e-05	0	0	0	0	0	0	0	0	2.33e-05	0	2.94e-06	1.38e-06	0	0	0	0	0	0	0	0.000118295	3.03e-05	5.42e-05	7.89e-05	7.24e-05	1.38e-05	2.49e-05	1.25e-06	0	0	7.55e-06	7.83e-05	8.29e-06	0
c_000000000346	9.6e-05	9.62e-05	0.000105262	0.000103684	4.49e-06	0	0	0	0	0	0	0	7.09e-05	0	9.01e-05	0	0	0	0	0	0	0	0	5.76e-05	0.000134845	4.8e-05	3.42e-05	3.25e-05	1.87e-05	0	0	0	0	0	0	0.000218561	0.000308479	0.000263207	0.000239999	0.000178228	9.17e-05	3.4e-05	0	0	5.17e-05	0.000191269	0.000248037	1.68e-05	0
c_000000000347	9.01e-05	8.35e-05	9.96e-05	8.28e-05	5.91e-05	0	0	0	0	0	0	0	0.000101592	0.000135259	0.000106698	0.000116686	0	3.38e-06	0	0	0	0	0	0.000116914	0.00012965	0.000119911	6.5e-05	0.000115114	0.000107469	2.67e-05	0	0	0	0	0	0.00011524	0.000117924	0.000101599	0.000111824	9.75e-05	5.79e-05	3.37e-05	7.44e-06	0	2.25e-06	3.75e-05	6e-05	0	0
c_000000000348	0.000175974	0.000181879	0.000187428	0.000179738	9.61e-05	0	6.01e-06	0	6.16e-07	0	0	0	0.000147542	0.000220425	0.000141135	0.000134995	0	2.89e-05	2.94e-06	0	0	0	2.55e-07	0.000653375	0.000515664	0.000879315	0.000932858	0.000592752	0.000635471	0.000363451	1.36e-06	0	0	0	0	0.000609134	0.000619859	0.000640057	0.000629726	0.000572576	0.00044374	0.000449211	0.000187232	0	0.000713434	0.000794545	0.000853709	0.000681321	0.000329571
c_000000000349	0.000220311	0.000239643	0.000261067	0.000214951	7.58e-05	0	0	0	0	0	0	0	0.000319486	0.000468414	0.000356764	0.000370447	0	0.000115335	0	0	0	0	0	0.000286715	0.00027259	0.000341724	0.000224942	0.000210458	0.000196596	0.000137307	0	0	0	0	0	0.000282887	0.000273706	0.000297353	0.000337028	0.000172174	0.000173047	0.000128802	7.85e-05	0	0.00023988	0.000348307	0.000363951	6.76e-05	9.92e-06
c_000000000350	3.5e-05	3.05e-05	2.47e-05	3.18e-05	4.34e-05	0	0	0	0	0	0	0	5.19e-05	6.67e-05	4.49e-05	4.97e-05	0	0	0	0	0	0	0	0	0	0	0	0	0	0	0	0	0	0	0	0	0	0	0	0	0	0	0	0	0	0	0	0	0
c_000000000351	5.18e-05	6.08e-05	4.84e-05	7.23e-05	9.94e-05	0	0	0	0	0	0	0	4.61e-05	9.01e-05	4.32e-05	2.86e-06	0	0	0	0	0	0	0	0	0	1.75e-05	5.68e-05	2.15e-05	1.87e-05	0	0	0	0	0	0	1.22e-05	0	0	1.21e-05	3.38e-05	0	2.77e-05	1.15e-05	0	0	0	0	1.04e-06	0
c_000000000352	4.24e-05	4.55e-05	5.36e-05	3.92e-05	6.1e-05	0	5.82e-06	0	2.22e-06	0	0	0	9.82e-05	5.13e-05	0.000111968	4.82e-05	0	1.93e-05	2.14e-07	0	0	0	2.13e-07	0.000168104	0.00012444	0.00013927	9.67e-05	0.000143629	0.000166373	7.78e-05	0	0	0	0	0	0.000199317	0.0001605	0.000194039	0.000219687	0.000163408	9.65e-05	0.000118838	3.43e-05	0	0.000288321	0.000323229	0.000330452	4.31e-05	1.46e-05
c_000000000353	0	0	0	0	0	0	6.33e-05	0.000140202	0.000182976	0.000175713	0.000168572	8.28e-05	0	0	0	0	6.61e-05	0	0	9.33e-06	8.56e-05	8.18e-05	0.0001062	0	0	0	0	0	0	0	0.000100042	0.000121825	0.000117877	0.000153622	5.53e-05	0	0	0	0	0	0	0	5.63e-06	6.84e-05	0	0	0	0	0
c_000000000354	0	0	0	0	0	0	0	0	0	0	0	0	0	0	0	0	0	0	0	0	0	0	0	0	0	0	0	0	0	0	0	0	0	0	0	0	0	0	0	0	0	0	0	0	0	0	0	0	0
c_000000000355	0	0	0	0	0	0	1.92e-06	0	0	0	0	0	0	0	0	0	0	0	0	0	0	0	0	0	0	0	0	0	0	0	0	0	0	0	0	0	0	0	0	0	0	0	0	0	0	0	0	0	0
c_000000000356	0	0	0	0	0	0	1.48e-06	0	0.000123695	0.000171057	0.000215655	0	0	0	0	0	0	0	0	0	8.67e-06	3.37e-05	6.48e-05	0	0	0	0	0	0	0	6.94e-06	0	3.48e-05	0.000102673	0	0	0	0	0	0	0	0	0	0	0	0	0	0	0
c_000000000357	0	0	0	0	0	0	2.65e-06	0	4.18e-05	8.29e-05	0.00010324	0	0	0	0	0	0	0	0	0	0	2.47e-06	8.21e-06	0	0	0	0	0	0	0	0	0	2.14e-05	5.92e-05	0	0	0	0	0	0	0	0	0	0	0	0	0	0	0
c_000000000358	0	0	0	0	5.7e-05	0	0	0	0	0	0	0	0	0	0	0	0	0.00026926	5.75e-05	0	0	0	0	0	0	0	0	0	0	0	0	0	0	0	0	0	0	0	0	0	0	0	0	0	0	0	0	0	0
c_000000000359	0.000372736	0.000413449	0.000483578	0.000397671	0	0	0	0	0	0	0	0	0.000181227	0.000174083	0.000207836	0.000151769	0	1.31e-05	0	0	0	0	0	0.000110338	0.000120458	0.000219108	0.0002497	0.000225944	0.000263195	0.000275764	0	0	0	0	0	0.000114037	0.000168544	0.000102308	8.45e-05	9.64e-05	0.000130745	9.55e-05	7.86e-05	0	1.99e-05	4.25e-05	0.000118546	4.55e-05	9.08e-05
c_000000000360	0.000115886	0.000132136	0.000155489	0.000131041	8.37e-05	0	0	0	0	0	0	0	0.000195333	0.000215338	0.000208292	0.00017585	0	2.15e-05	0	0	0	0	0	0.000269584	0.000148605	0.0001218	8.65e-05	0.000198632	0.000210005	0.00013778	0	0	0	0	0	0.000197668	0.00022704	0.000199549	0.000250366	0.00017543	0.000137041	0.000106685	5.05e-05	0	0.000167032	0.000278057	0.000324526	7.05e-06	0
c_000000000361	0	0	0	0	0	0	0	0	0	1.74e-06	0	0	0	0	0	0	0	0	0	0	0	2.23e-06	3.75e-06	0	0	0	0	0	0	0	0	0	2.11e-06	7.32e-06	0	0	0	0	0	0	0	0	0	0	0	0	0	0	0
c_000000000362	0	0	0	0	0	0	0	0	0	3.35e-05	0.000119062	0	0	0	0	0	0	0	0	0	0	0	0	0	0	0	0	0	0	0	0	0	0	0	0	0	0	0	0	0	0	0	0	0	0	0	0	0	0
c_000000000363	1.61e-05	1.22e-05	1.54e-05	1.66e-05	0	0	0	0	0	0	0	0	4.91e-05	8.37e-06	5.53e-05	2.35e-05	0	0	0	0	0	0	0	0.000252309	0.000365051	0	0	0	0	0	0	0	0	0	0	0.000215372	0.000108092	0.00019441	0.000206949	0.000162943	3.13e-05	9.13e-06	0	0	0.00101643	0.00100959	0.000299269	0	0
c_000000000364	0	0	0	0	0	0	7.97e-06	0	0	0	0	0	0	0	0	0	0	0	1.83e-06	0	0	3.31e-07	0	0	0	0	0	0	0	0	0	0	0	0	0	0	0	0	0	0	0	0	0	0	0	0	0	0	0
c_000000000365	0	0	0	0	0	0	0.00011433	0.000142101	0.000131718	0.000129396	7.91e-05	0	0	0	0	0	0	0	5e-05	0.000282125	0.000242023	0.00021587	0.000159684	0	0	0	0	5.76e-06	0	0	0.00020926	0.000169116	0.000101186	0.000120025	0	0	0	0	0	0	0	0	0.000121908	0	0	0	0	1.14e-05	0.000169914
c_000000000366	7.51e-05	8.71e-05	8.9e-05	8.47e-05	5.29e-05	0	1.94e-06	0	0	0	0	0	6.61e-05	4.36e-05	7.58e-05	6.7e-05	0	0	0	0	0	0	0	1.14e-05	0	5.25e-05	0.000194036	0.000178237	0.00025165	0.000213119	0	0	0	0	0	5.8e-05	4.96e-05	5.71e-05	3.16e-05	2.8e-05	6.22e-05	7.14e-05	5.7e-05	0	6.66e-06	3.5e-05	5.64e-05	1.79e-05	5.1e-05
c_000000000367	0.000647231	0.000570892	0.000588397	0.000639825	2.3e-05	0	0	0	0	0	0	0	0.000246063	0.000196826	0.000251161	0.000260617	0	4.65e-06	0	0	0	0	0	0.000545989	0.000435823	0.00016725	0.000129273	0.00017949	0.000105341	1.85e-05	0	0	0	0	0	0.000435801	0.00035374	0.000499447	0.000424011	0.000378186	0.000139201	4.02e-05	0	0	0.000609365	0.000562189	0.000571834	4.83e-05	0
c_000000000368	4.45e-05	3.13e-05	3.86e-05	5.1e-05	0	0	0	0	0	0	0	0	8.53e-06	0	1.44e-05	0	0	0	0	0	0	0	0	0	0	0	0	0	0	0	0	0	0	0	0	0	0	0	0	0	0	0	0	0	0	0	0	0	0
c_000000000369	0	0	0	0	0	0	0	0	2.04e-05	4.95e-05	8.92e-05	0	0	0	0	0	0	0	0	0	0	0	0	0	0	0	0	0	0	0	0	0	0	2.24e-06	0	0	0	0	0	0	0	0	0	0	0	0	0	0	0
c_000000000370	0	0	0	0	3.15e-06	0	5.25e-06	6.21e-06	4.14e-05	6.86e-05	4.25e-05	0	0	0	8.41e-08	0	0	0	0	0	0	1.38e-06	7.85e-06	0	0	0	0	0	0	0	0	1.95e-06	3.75e-05	3.26e-05	0	0	0	0	0	0	0	0	0	0	0	0	0	0	0
c_000000000371	0	0	0	0	0	0	2.2e-06	0	6.05e-05	6.5e-05	6.92e-05	0	5.21e-07	0	1.58e-08	0	0	0	0	0	0	0	2.91e-06	0	0	0	0	0	0	0	0	0	2.27e-05	1.38e-05	0	0	0	0	0	0	0	0	0	0	0	0	0	0	0
c_000000000372	0	1.16e-06	4.09e-06	2.22e-06	0	0	0	0	0	0	0	0	1.65e-05	0	2.22e-05	0	0	0	0	0	0	0	0	0	0	0	0	0	0	0	0	0	0	0	0	1.51e-05	1.7e-06	4.14e-06	1.68e-05	1.1e-05	0	1.15e-05	1.21e-05	0	5.12e-05	3.24e-05	7.27e-05	0	0
c_000000000373	0	0	0	0	0	0	0	0	0	1.53e-05	4.87e-05	0.000320543	0	0	0	0	0.000304509	0	0	0	0	0	0	0	0	0	0	0	0	0	0	0	0	0	0.000410105	0	0	0	0	0	0	0	0	0.000277493	0	0	0	0	0
c_000000000374	0.000282249	0.000297613	0.000329059	0.000265718	1.09e-05	0	0	0	0	0	0	0	0.00014593	0.000148917	0.000153336	0.000132805	0	2.26e-05	0	0	0	0	0	0.000185166	0.000246511	0.000273129	0.000226474	0.000239092	0.0002598	0.000208201	0	0	0	0	0	0.000247664	0.000201654	0.000200308	0.000203876	0.000166563	0.000127944	0.000112227	5.27e-05	0	0.000271266	0.000284495	0.000285334	8.75e-05	5.57e-05
c_000000000375	0	0	0	0	0	0	5.87e-05	0	0	0	0	0	6.71e-06	0	9.87e-06	0	0	0.000666044	0.000375721	4.74e-05	0	2.35e-08	0	0	0	0	0	0	0	0	2.96e-06	5.94e-06	3.14e-05	0	0	0	0	0	0	0	0	0	0	0	0	0	0	0	0
c_000000000376	8.75e-05	0.000105754	0.000101107	0.000102956	2.38e-05	0	0	0	0	0	0	0	0.000159075	0.000235051	0.000154261	0.000188019	0	5.7e-05	0	0	0	0	0	0.000318113	0.000248229	0.000113014	7.52e-05	3.94e-05	3.46e-05	2.41e-05	0	0	0	0	0	0.00014835	0.00016993	0.000152127	0.000177449	0.000122582	6.31e-05	5.61e-05	8.99e-06	0	0.000239572	0.000253352	0.000159374	0	0
c_000000000377	0	0	0	0	3.02e-05	0	0.000109103	0.000175172	8.37e-05	3.33e-05	1.97e-05	0	4.21e-08	0	4.64e-06	0	0	1.62e-05	7.27e-05	5.53e-05	3.27e-05	4.29e-05	7.05e-05	0	0	0	0	3.16e-05	4.16e-05	7.25e-05	6.46e-05	0.00011382	0.000122416	6.4e-05	0	0	0	0	0	0	9.53e-07	1.32e-05	3.69e-05	0	0	0	0	0	7.29e-06
c_000000000378	0	0	0	0	0	0	0	0	0	5.58e-07	2.86e-05	0	0	0	0	0	0	0	0	0	0	0	0	0	0	0	0	0	0	0	0	0	0	2.67e-06	0	0	0	0	0	0	0	0	0	0	0	0	0	0	0
c_000000000379	0	0	0	0	0	0	1.81e-05	0	6.47e-07	0	3.47e-07	0	0	0	0	0	0	0	0	1.31e-05	0.000163952	0.000144305	3.75e-05	0	0	0	0	0	0	0	9.42e-05	0	0	0	0	0	0	0	0	0	0	0	0	0	0	0	0	0	0
c_000000000380	0	0	0	0	0	0	1.76e-05	0	0	0	0	0	0	0	0	0	0	0	0	0	0	0	0	0	0	0	0	0	0	0	0	0	0	0	0	0	0	0	0	0	0	0	0	0	0	0	0	0	0
c_000000000381	0	0	0	0	2.35e-05	0.000587535	0.000198246	2.43e-05	0	0	0	0	2.23e-06	0	3.67e-06	0	0	3.61e-05	6.09e-05	2.04e-05	0	1.68e-06	3.18e-06	0	0	0	0	0	0	1.43e-05	1.9e-05	5.64e-05	5.61e-05	4.54e-06	0	0	0	0	0	0	0	0	0	0	0	0	0	0	0
c_000000000382	0.000103616	0.00011483	0.00012342	9.91e-05	0	0	0	0	0	0	0	0	6.42e-05	5.09e-05	6.55e-05	6.92e-06	0	0	0	0	0	0	0	0	0	0	0	0	0	0	0	0	0	0	0	0	0	0	0	0	0	0	0	0	0	0	0	0	0
c_000000000383	2.59e-05	2.97e-05	2.93e-05	2.94e-05	6.9e-06	0	0	0	0	0	0	0	1.49e-05	0	1.83e-05	0	0	0	0	0	0	0	0	0	2.57e-05	0	1.11e-05	1.03e-05	0	0	0	0	0	0	0	5.62e-05	1.38e-05	3.62e-05	4.64e-05	3.5e-05	1.07e-05	1.21e-05	0	0	2.77e-05	7.9e-05	1.35e-05	0	0
c_000000000384	0	0	0	0	0	0	3.08e-06	0	0	0	0	0	0	0	0	0	0	0.000196009	3.11e-05	0	0	0	0	0	0	0	0	0	0	0	0	0	0	0	0	0	0	0	0	0	0	0	0	0	0	0	0	0	0
c_000000000385	0	0	0	0	0	0	2.29e-06	0	0	0	0	0	0	0	0	0	0	0	0	0	0	0	0	0	0	0	0	0	0	0	0	0	0	0	0	0	0	0	0	0	0	0	0	0	0	0	0	0	0
c_000000000386	0	0	5.76e-07	0	0.000202393	0.00026201	5.24e-05	1.73e-07	0	0	0	0	2.86e-06	0	3.87e-06	0	0	0	0	0	0	0	0	0	0	0	0	0	0	0	0	0	0	0	0	0	0	0	0	0	0	0	0	0	0	0	0	0	0
c_000000000387	0	0	0	0	1.5e-06	0	0.000105333	0.000193186	0.000167905	0.000135935	0.000113537	1.02e-05	0	0	0	0	1.56e-05	0	4.85e-05	0.000130314	0.000164164	0.000132865	0.000136239	0	0	0	0	0	5.33e-06	2.04e-05	0.000181248	0.000210179	0.000161776	0.000177929	0	0	0	0	0	0	0	1.08e-06	7.01e-05	0	0	0	0	1.67e-05	4.91e-05
c_000000000388	0	0	0	0	0	0	0	0	4.24e-05	2.18e-05	1.77e-05	0	0	0	0	0	0	0	0	0	0	0	9.42e-06	0	0	0	0	0	0	0	0	0	8.3e-05	0.000102138	0	0	0	0	0	0	0	0	0	0	0	0	0	0	0
c_000000000389	0	0	0	0	0	0	0	0	0	0	0	0	0	0	0	0	0	0	0	0	0	0	0	0	0	0	0	0	0	0	0	0	0	0	0	0	0	0	0	0	0	0	0	0	0	0	0	0	0
c_000000000390	0	0	0	0	0	0	0	0	0	1.11e-05	6.48e-05	0	0	0	0	0	0	0	0	0	0	0	0	0	0	0	0	0	0	0	0	0	0	3.51e-06	0	0	0	0	0	0	0	0	0	0	0	0	0	0	0
c_000000000391	0.000342587	0.000356831	0.000380759	0.000352073	8.21e-05	0	6.37e-06	0	1.98e-06	0	0	0	0.000332725	0.000400483	0.000349826	0.000332214	0	9.08e-05	4.83e-06	0	0	0	1.88e-06	0.00044631	0.000435759	0.000535373	0.000372904	0.000384323	0.000402231	0.00022755	3.05e-07	0	0	0	0	0.000439867	0.000391111	0.00034788	0.000375271	0.000289011	0.000335007	0.000230228	0.000132556	0	0.000501764	0.000530739	0.000464361	0.000162368	6.61e-05
c_000000000392	0	0	0	0	0	0	0	0	0	5.96e-06	3.14e-05	0	0	0	0	0	0	0	0	0	0	0	0	0	0	0	0	0	0	0	0	0	0	0	0	0	0	0	0	0	0	0	0	0	0	0	0	0	0
c_000000000393	3.6e-06	6.19e-06	5.56e-06	1.29e-05	0.000112031	0	0	0	0	0	0	0	2.64e-05	0	2.43e-05	0	0	3.06e-06	2.35e-05	0	0	0	0	0	0	0	0	1.07e-06	0	0	0	0	0	0	0	3.8e-06	1.36e-05	1.49e-05	7.46e-06	0	2.21e-06	0	0	0	0	0	2.2e-06	0	0
c_000000000394	7.65e-05	8.8e-05	9.04e-05	7.97e-05	0	0	0	0	0	0	0	0	0.000101625	7.4e-05	0.000105937	5.74e-05	0	0	0	0	0	0	0	1.1e-05	1.22e-05	2.46e-05	5.02e-06	3.85e-05	5.77e-06	0	0	0	0	0	0	3.05e-05	3.88e-05	5.1e-05	2.13e-05	1.62e-05	1.1e-05	2.41e-05	6.59e-06	0	3.81e-05	3.17e-05	4.74e-05	0	0
c_000000000395	0.000496158	0.000499688	0.000353099	0.000484387	0.00101381	0.00227881	0.00033435	0.000214686	0.000108615	7.91e-05	1.21e-05	0	0.000689072	0.0011764	0.00048745	0.00110103	0	0.000618647	0.000412007	0.000285299	7.57e-05	7e-05	0.000135314	0.000880574	0.00111122	0.00174834	0.00233462	0.00142616	0.00235048	0.00215631	0.000152943	0.000347561	0.000261256	0.000129971	0	0.00072129	0.000649021	0.000522253	0.000706603	0.000990851	0.000612246	0.000936603	0.00071371	0	0.000722633	0.000736897	0.000566859	0.00113079	0.000779738
c_000000000396	0	0	0	0	1.29e-06	0	1e-05	0	0	0	0	0	0	0	0	0	0	3.34e-05	1.01e-05	0	0	0	0	0	0	0	0	0	0	0	0	0	0	0	0	0	0	0	0	0	0	0	0	0	0	0	0	0	0
c_000000000397	0	0	0	0	0	0	0	0	0	0	0	0.000398565	0	0	0	0	0.0003863	0	0	0	0	0	0	0	0	0	0	0	0	0	0	0	0	0	0.000390644	0	0	0	0	0	0	0	0	0.00038348	0	0	0	0	0
c_000000000398	7.57e-05	8.99e-05	7.47e-05	6.75e-05	2.57e-06	0	0	0	0	0	0	0	3.68e-05	0	5.35e-05	0	0	0	0	0	0	0	0	0	3.17e-05	0	3.95e-06	1.06e-05	0	0	0	0	0	0	0	4.28e-05	1.45e-05	5.74e-05	2.35e-05	1.44e-06	2.29e-06	1.8e-06	0	0	0	0	3.94e-06	0	0
c_000000000399	0	0	0	0	0	0	0	0	3.56e-05	5.42e-05	5.79e-05	0	0	0	0	0	0	0	0	0	0	0	1.82e-06	0	0	0	0	0	0	0	0	0	7.2e-06	8.51e-06	0	0	0	0	0	0	0	0	0	0	0	0	0	0	0
c_000000000400	0	0	0	0	0	0	0	0	2.81e-05	5.28e-05	3.9e-05	0	0	0	0	0	0	0	0	0	0	0	5.29e-06	0	0	0	0	0	0	0	0	0	8.5e-06	1.28e-05	0	0	0	0	0	0	0	0	0	0	0	0	0	0	0
c_000000000401	0	0	0	0	3.08e-06	0	1.01e-05	0	0	0	0	0	0	0	0	0	0	5.61e-05	6.58e-05	1.81e-05	0	0	0	0	0	0	0	0	0	0	0	0	1.74e-06	0	0	0	0	0	0	0	0	0	0	0	0	0	0	0	5.83e-07
c_000000000402	0.000191554	0.000209833	0.000221716	0.000203982	0.000206946	1.5e-05	7.92e-05	4.83e-05	0.000146941	0.000143235	6.54e-05	0	0.000541505	0.000719658	0.000557465	0.000607913	0	0.000338308	9.56e-05	2.09e-05	1.31e-05	2.78e-05	5.31e-05	0.000730561	0.000652465	0.000639252	0.000952772	0.000598581	0.000768575	0.000780404	5.37e-05	4.31e-05	8.92e-05	7.74e-05	0	0.000731194	0.000820041	0.000761373	0.000794702	0.000660509	0.000567665	0.000393821	0.000283171	0	0.000950704	0.00112454	0.00107427	0.000456618	0.000349594
c_000000000403	0	0	0	0	0	0	2.81e-05	0	0	0	0	0	0	0	0	0	0	0	2.38e-05	0	2.94e-05	4.5e-05	2.59e-05	0	0	0	0	0	0	0	1.89e-05	0	1.12e-05	0	0	0	0	0	0	0	0	0	0	0	0	0	0	0	0
c_000000000404	0	0	0	0	4.59e-05	0.000372666	0.000147152	0.00015587	4.57e-05	4.23e-05	1.4e-05	0	5.7e-06	0	4.52e-07	0	0	0.000116037	0.000286308	0.00023933	0.000113119	9.22e-05	9.36e-05	0	0	1.78e-06	1.61e-05	3.79e-05	8.25e-05	0.000155561	0.000130391	0.00016899	0.000174304	9.2e-05	0	0	0	0	0	0	0	3.06e-05	0.000125767	0	0	0	0	8.61e-05	0.000146591
c_000000000405	0	0	0	0	1.01e-05	0	1.6e-05	0	0	0	0	0	1.99e-05	0	2.33e-05	0	0	0.000506078	0.000277107	1.21e-05	3.41e-06	1.91e-05	0	0	0	0	0	0	0	0	7.19e-06	0	1.09e-05	0	0	0	0	0	0	0	0	0	2.23e-06	0	0	0	0	0	4.08e-05
c_000000000406	2.03e-05	2.57e-05	2.88e-05	2.48e-05	6.53e-05	0	1.01e-06	0	0	0	0	0	6.99e-05	6.67e-05	5.82e-05	7.46e-05	0	3.06e-05	0	0	0	0	0	0.000101734	7.03e-05	0.00015589	0.000164201	0.000158044	0.000214978	0.000107468	0	0	0	0	0	0.000130259	9.65e-05	9.91e-05	9.63e-05	0.000134355	0.000106268	0.000106093	5.82e-05	0	4.92e-05	4.68e-05	7.67e-05	6.52e-05	1.72e-05
c_000000000407	0	0	0	0	0	0	0	0	0	0	5.21e-07	0	0	0	0	0	0	0	0	0	0	0	0	0	0	0	0	0	0	0	0	0	0	0	0	0	0	0	0	0	0	0	0	0	0	0	0	0	0
c_000000000408	0	0	0	0	0	0	0	0	0	0	0	0	0	0	0	0	0	0	0	0	0	0	0	0	0	0	0	0	0	0	0	0	0	0	0	0	0	0	0	0	0	0	0	0	0	0	0	0	0
c_000000000409	2.42e-05	2.2e-05	2.51e-05	2.45e-05	0.000170493	0.000100007	7e-05	3.62e-05	2.62e-05	1.24e-05	0	0	9.91e-05	0.000111245	0.000115101	0.000128097	0	0.000312976	0.000163038	3.65e-05	4.02e-06	1.61e-05	2.52e-05	0.000258883	0.000260395	0.000220414	0.000202719	0.000223396	0.000168658	0.000142694	2.88e-05	1.93e-05	3.83e-05	1.4e-05	0	0.00020163	0.000256179	0.000228358	0.000224005	0.000189267	0.00015121	0.000143534	0.000111342	0	0.000210265	0.000241763	0.000261004	0.000234784	0.000176632
c_000000000410	1.78e-05	2.02e-05	2.58e-05	1.82e-05	0.00017228	6.82e-05	7.05e-05	4.46e-05	2.09e-05	1.32e-05	0	0	0.000102756	0.000175354	0.000105587	0.000146867	0	0.000277207	0.00016224	3.95e-05	3.76e-06	1.84e-05	2.37e-05	0.000298804	0.000228945	0.000229186	0.000238957	0.000209442	0.000158813	0.000112192	2.43e-05	2.82e-05	3.16e-05	6.95e-06	0	0.000193228	0.000220912	0.000212622	0.000190928	0.000164499	0.000135463	0.000126469	0.000100651	0	0.000175959	0.000220222	0.00024908	0.00023309	0.000166951
c_000000000411	8.5e-05	8.71e-05	9.94e-05	9.07e-05	1.28e-05	0	0	0	0	0	0	0	6.72e-05	5.19e-05	7.54e-05	2.92e-05	0	0	0	0	0	0	0	0.000188597	7.77e-05	0.000110034	4.31e-05	6.49e-05	5.29e-05	2.21e-05	0	0	0	0	0	0.000140152	0.00011937	0.000113384	0.000116034	3.18e-05	7.6e-05	5.61e-05	2.22e-05	0	0.000173254	0.000179661	0.000175838	4.72e-06	0
c_000000000412	0	0	0	0	9.86e-05	0	3.13e-05	0	0	0	0	0	0	0	0	0	0	0	0	0	0	0	0	0	0	0	0	0	0	0	0	0	0	0	0	0	0	0	0	0	0	0	0	0	0	0	0	0	0
c_000000000413	0	0	0	0	0	0	0	0	0	0	1.06e-06	0.000920222	0	0	0	0	0.000966093	0	0	0	0	0	0	0	0	0	0	0	0	0	0	0	0	0	0.000922241	0	0	0	0	0	0	0	0	0.000750141	0	0	0	0	0
c_000000000414	0	0	0	0	0	0	0	0	3.27e-05	0.000100425	0.000170354	0	0	0	0	0	0	0	0	0	0	0	0	0	0	0	0	0	0	0	0	0	0	1.1e-07	0	0	0	0	0	0	0	0	0	0	0	0	0	0	0
c_000000000415	0	0	0	0	0.000132712	0	4.39e-05	0	0	0	0	0	2.31e-06	0	5.63e-06	0	0	0.000124876	0.00011048	6.53e-06	0	0	0	0	0	0	0	0	0	8.95e-06	0	0	0	0	0	0	0	0	0	0	0	0	0	0	0	0	0	0	0.000241801
c_000000000416	6.7e-05	5.15e-05	4.28e-05	5.19e-05	9.91e-05	0	1.94e-07	0	0	0	0	0	8.07e-05	3.9e-05	3.06e-05	3.2e-05	0	1.28e-05	0	0	0	0	0	0	0	1.26e-05	2.15e-06	2.19e-06	1.22e-05	0	0	0	0	0	0	3.28e-05	1.9e-05	7.01e-06	3.31e-05	6.84e-05	2.02e-05	5.55e-05	2.15e-05	0	0	0	0	0	0
c_000000000417	0	0	0	0	0	0	6.72e-06	0	0	0	0	0	0	0	0	0	0	0	8.1e-06	0	0	0	0	0	0	0	0	0	0	0	0	0	0	0	0	0	0	0	0	0	0	0	0	0	0	0	0	0	0
c_000000000418	0	0	0	0	0	0	0	0	0	0	0	0	0	0	0	0	0	0	0	0	0	0	0	0	0	0	0	0	0	0	0	0	0	0	0	0	0	0	0	0	0	0	0	0	0	0	0	0	0
c_000000000419	9.76e-05	9.1e-05	5.95e-05	9.04e-05	1.85e-05	0	1.69e-06	0	0	0	0	0	0.00017176	0.000134755	0.000102819	0.000166343	0	2.06e-05	0	0	0	0	0	0.000216411	0.000242115	6.27e-05	5.49e-05	5.4e-05	4.74e-05	1.29e-05	0	0	0	0	0	0.000206638	0.000115953	5.82e-05	0.000175588	0.00019819	5.52e-05	9.39e-05	2.96e-05	0	0.000347398	0.000214311	0.0001629	4.49e-06	0
c_000000000420	3.77e-05	3.8e-05	3.45e-05	2.99e-05	2.06e-05	0	0	0	0	0	0	0	3.59e-06	0	5.01e-06	0	0	0	0	0	0	0	0	0	0	0	0	0	0	0	0	0	0	0	0	0	0	0	0	0	0	0	0	0	0	0	0	0	0
c_000000000421	8.59e-05	8.49e-05	9.95e-05	9.11e-05	6.19e-05	0	1.61e-06	0	0	0	0	0	0.000100555	0.000118391	0.000106474	8.78e-05	0	1.67e-05	0	0	0	0	0	0.000459624	0.000349037	0.000277903	0.000267	0.000232258	0.000185707	0.000126249	0	0	0	0	0	0.000439088	0.000572413	0.000563921	0.000531716	0.000531317	0.000261882	0.00017176	2.52e-05	0	0.000354441	0.00053974	0.000486615	0.00028393	6.02e-05
c_000000000422	2.5e-06	3.54e-06	4.48e-06	3.45e-06	2.49e-06	0	1.2e-06	0	0	0	0	0	4.45e-05	1.02e-05	5.37e-05	3.49e-05	0	0	0	0	0	0	0	0.000301854	0.000294335	1.26e-05	0	3.31e-06	0	1.03e-05	0	0	0	0	0	0.00031353	0.00030239	0.000323283	0.000298371	0.000285932	0.000120257	2.72e-05	5.11e-07	0	0.000570915	0.000437675	0.000359552	4.28e-05	0
c_000000000423	0	0	0	0	0	0	4.76e-05	0.000110217	0.000109965	0.000143319	0.000120387	3.03e-05	0	0	0	0	2.84e-05	0	0	8.19e-06	4.51e-05	5.94e-05	6.34e-05	0	0	0	0	0	0	0	6.87e-05	7.96e-05	8.07e-05	0.000107837	9.12e-06	0	0	0	0	0	0	0	2.07e-06	1.74e-05	0	0	0	0	0
c_000000000424	4.65e-05	4.3e-05	4.49e-05	4.59e-05	7.39e-05	6.63e-06	7.1e-06	0	6.74e-07	0	0	0	5.88e-05	4.13e-05	7.06e-05	5.32e-05	0	1.65e-05	9.18e-06	0	0	0	1.83e-06	3.88e-05	0	0.000112152	0.00011096	0.000135481	0.000121045	0.000117038	4.21e-07	0	0	0	0	4.96e-05	5.21e-05	6.07e-05	5.9e-05	2.3e-05	5.62e-05	5.46e-05	5.12e-05	0	5.37e-05	7.88e-05	0.000114465	4.55e-05	3.99e-05
c_000000000425	0	0	0	0	0	0	2.06e-06	6.06e-07	6.4e-05	0.00011935	0.000187535	0	0	0	0	0	0	0	0	0	2.8e-06	9.04e-06	8.63e-06	0	0	0	0	0	0	0	1.05e-05	0	1.25e-05	4.67e-05	0	0	0	0	0	0	0	0	0	0	0	0	0	0	0
c_000000000426	5.05e-05	4.74e-05	4.99e-05	4.51e-05	0.00010914	0	4.6e-06	0	0	0	0	0	5.54e-06	0	8.6e-06	0	0	0	0	0	0	0	0	0	0	0	0	0	0	0	0	0	0	0	0	0	0	0	0	0	0	0	0	0	0	0	0	0	0
c_000000000427	0	0	0	0	5.13e-08	0	1.93e-05	2.48e-05	4.73e-05	4.72e-05	2.98e-05	0	0	0	0	0	0	0	0	0	3.26e-06	4.33e-06	1.82e-05	0	0	0	0	0	0	1.28e-05	8.01e-07	9.39e-06	4.9e-05	4.62e-05	0	0	0	0	0	0	0	0	9.98e-07	0	0	0	0	0	0
c_000000000428	1.34e-05	1.02e-05	7.52e-06	1.17e-05	1.98e-05	0	1.61e-06	0	0	0	0	0	1.47e-05	0	1.44e-05	0	0	0	0	0	0	0	0	5.3e-05	8.84e-05	2.43e-05	6.16e-06	9.05e-06	2.07e-05	0	0	0	0	0	0	0.000132594	0.000105088	9.56e-05	9.32e-05	0.000155891	2.61e-05	1.73e-05	0	0	8.17e-05	4.15e-05	7.64e-05	3.42e-05	0
c_000000000429	4.17e-08	2.06e-06	1.1e-06	1.81e-06	0	0	0	0	0	0	0	0	0	0	0	0	0	0	0	0	0	0	0	0	0	0	0	0	0	0	0	0	0	0	0	0	0	0	0	0	0	0	0	0	0	0	0	0	0
c_000000000430	5.73e-05	4.68e-05	4.95e-05	5.77e-05	2.27e-05	0	0	0	0	0	0	0	5.09e-05	1.12e-05	5.49e-05	2.54e-05	0	0	0	0	0	0	0	8.07e-05	0.000109555	5.45e-05	3.37e-05	3.19e-05	0	0	0	0	0	0	0	0.000108537	0.000136491	0.000141913	0.000169182	0.000130688	6.95e-05	4.06e-05	1.46e-06	0	0	7.15e-05	0.000143452	3.17e-05	0
c_000000000431	2.19e-06	4.49e-06	1.05e-05	6.23e-06	0	0	0	0	0	0	0	0	9.14e-06	0	4.8e-06	0	0	0	0	0	0	0	0	0	0	0	0	0	0	0	0	0	0	0	0	0	0	0	0	0	0	0	0	0	0	0	0	0	0
c_000000000432	0	0	0	0	0	0	0	1.46e-06	8.58e-05	0.000146208	0.000227499	0	0	0	0	0	0	0	0	0	0	1.02e-05	5.34e-05	0	0	0	0	0	0	0	1.08e-05	0	2.57e-05	0.000108841	0	0	0	0	0	0	0	0	0	0	0	0	0	0	0
c_000000000433	0	0	0	0	0	0	0.000199236	3.17e-05	0	0	0	0	0	0	0	0	0	0	4.38e-07	0.00019421	4.02e-05	7.16e-05	2.57e-05	0	0	0	0	3.5e-06	0	0	6.69e-05	5.73e-05	5.68e-05	4.68e-06	0	0	0	0	0	0	0	0	8.1e-05	0	0	0	0	0	8.1e-05
c_000000000434	0	0	0	0	0	0	1.72e-05	0	0	0	0	0	0	0	0	0	0	0	0	0	4e-05	5.52e-05	1.34e-05	0	0	0	0	0	0	0	1.49e-05	0	0	1.5e-08	0	0	0	0	0	0	0	0	0	0	0	0	0	0	0
c_000000000435	3.27e-05	3.11e-05	3.72e-05	2.56e-05	2.06e-05	0	0	0	0	0	0	0	2.18e-05	0	2.12e-05	0	0	0	0	0	0	0	0	8.83e-05	0.000119355	3.73e-05	2.02e-05	0	0	0	0	0	0	0	0	0.000139508	0.000123837	0.00013453	0.000128194	0.000162783	5.52e-05	1.95e-05	0	0	8.77e-05	3.16e-05	0.000142438	1.84e-05	0
c_000000000436	0	0	0	0	0	0	6.18e-05	0	0	0	0	0	0	0	0	0	0	0	0	6.83e-05	0	0	0	0	0	0	0	0	0	0	0	0	0	0	0	0	0	0	0	0	0	0	0	0	0	0	0	0	0
c_000000000437	0	0	0	0	4.08e-06	0.00011739	0.000114952	0.000202349	0.000107918	6.77e-05	3.03e-05	0	0	0	0	0	0	0	0.000120701	0.00022028	0.000246405	0.000221928	0.000123797	0	0	0	0	7.78e-05	2.61e-05	5.47e-05	0.00025884	0.000211219	0.000117926	9.07e-05	0	0	0	0	0	0	1.07e-06	2.57e-05	0.000123056	0	0	0	0	0.000171374	0.000199404
c_000000000438	0.000168819	0.000164161	0.000124928	0.000141389	5.22e-06	0	0	0	0	0	0	0	9.99e-05	0.000214822	8.65e-05	0.000154361	0	1.01e-05	0	0	0	0	0	0.000550861	0.000703738	0.000238645	0.000335375	0.000126308	0.000152482	1.57e-05	0	0	0	0	0	0.000380323	0.000398447	0.000395051	0.000444259	0.000436125	9.89e-05	5.89e-05	0	0	0.000839025	0.000582927	0.000439629	0.000281572	2.72e-06
c_000000000439	0.000348483	0.000383518	0.000424182	0.000375915	0.000246113	0	0	0	0	0	0	0	0.000278387	0.000295835	0.000290591	0.000283033	0	2.94e-05	0	0	0	0	0	0.000381933	0.000367433	0.000418998	0.000499383	0.000400306	0.000449473	0.00024409	0	0	0	0	0	0.000296847	0.00030306	0.000275004	0.000281151	0.000261563	0.000163532	0.000126893	4.08e-05	0	0.000245419	0.000221743	0.000259673	2.37e-05	0
c_000000000440	0	0	0	0	0.000287895	6.22e-05	7.08e-05	0	0	0	0	0	2.15e-05	0	3.18e-05	0	0	0.000256624	0.000163853	4.73e-05	0	0	0	0	0	0	0	0	0	0.000143944	2.27e-05	6.12e-05	3.73e-05	0	0	0	0	0	0	0	0	0	0	0	0	0	0	0	1.56e-05
c_000000000441	0	0	0	0	0	0	3.76e-06	0	1.18e-07	0	0	0	0	0	0	0	0	0	0	0	2.83e-05	3.43e-05	3.3e-05	0	0	0	0	0	0	0	1.35e-06	0	6.21e-05	4.02e-05	0	0	0	0	0	0	0	0	0	0	0	0	0	0	0
c_000000000442	0	0	0	0	0.000104787	0.00050981	7.69e-05	6.11e-05	8.92e-06	1.12e-06	4.03e-06	0	2.01e-05	0	2.67e-05	0	0	0.000222765	0.000418703	0.000369229	8.02e-05	5.84e-05	2.93e-05	0	0	3.24e-05	0	9.83e-05	5.09e-05	8.97e-05	0.000131371	0.000121168	2.28e-05	3.92e-06	0	0	0	0	0	0	4.44e-05	5.16e-05	0.000113182	0	0	0	0	0.000240768	0.000308187
c_000000000443	0	0	0	0	0	0	0	0	0	0	0	0	0	0	0	0	0	0	0	0	0	0	0	0	0	0	0	0	0	0	0	0	0	0	0	0	0	0	0	0	0	0	0	0	0	0	0	0	0
c_000000000444	0	0	0	0	0	0	0	0	0	0	0	0	0	0	0	0	0	0	0	0	0	0	0	0	0	0	0	0	2.94e-05	4.18e-06	0	0	0	0	0	0	0	0	0	0	0	0	0	0	0	0	0	0	0
c_000000000445	0	0	0	0	0	0	3.33e-05	1.62e-05	0	0	0	0	0	0	0	0	0	0	0	0	2.98e-05	3.77e-05	2.26e-05	0	0	0	0	0	0	0	1.82e-05	0	1.09e-06	0	0	0	0	0	0	0	0	0	0	0	0	0	0	0	0
c_000000000446	2.83e-05	3.7e-05	2.85e-05	3.93e-05	0	0	0	0	0	0	0	0	8.1e-06	0	8.78e-06	0	0	0	0	0	0	0	0	0	0	0	0	0	0	0	0	0	0	0	0	0	0	0	0	0	0	0	0	0	0	0	0	0	0
c_000000000447	0	0	0	0	0	0	0.000126515	4.58e-05	0	0	0	0	0	0	0	0	0	0	0	7.07e-05	7.41e-06	2.17e-05	1.27e-05	0	0	0	0	0	0	0	2.66e-05	1.44e-05	1.75e-05	0	0	0	0	0	0	0	0	0	0	0	0	0	0	0	0
c_000000000448	0	0	0	0	0	0	5.67e-05	4.73e-05	4.34e-05	1.39e-05	9.61e-06	0	0	0	0	0	0	0	0	1.12e-05	9.98e-05	6.77e-05	6.36e-05	0	0	0	0	0	0	0	4.66e-05	2.23e-05	9.28e-05	6.15e-05	0	0	0	0	0	0	0	0	0	0	0	0	0	0	0
c_000000000449	0	0	0	0	0.000307705	8.47e-05	2.71e-05	1.48e-05	2.71e-06	0	0	0	7.35e-06	0	4.55e-06	0	0	0.00011507	7.88e-05	2.12e-05	0	0	3.76e-06	0	0	0	0	0	0	3.98e-05	0	0	9.23e-06	0	0	0	0	0	0	0	2.19e-06	0	0	0	0	0	0	0	0
c_000000000450	0	0	0	0	0	0	6.05e-05	7.2e-05	9.12e-05	9.84e-05	6.33e-05	0	0	0	0	0	0	0	4.65e-05	0.000106703	0.00012433	0.000126637	0.000108099	0	0	0	0	0	0	0	0.000128431	0.000130924	0.000102316	0.000128053	0	0	0	0	0	0	0	0	4.98e-05	0	0	0	0	0	3.03e-05
c_000000000451	0	0	0	0	0	0	0	1.79e-06	4.5e-05	6.11e-05	7.44e-05	7.77e-06	0	0	0	0	9.19e-06	0	0	0	0	0	2.08e-05	0	0	0	0	0	0	0	0	0	2.06e-06	2.05e-05	0	0	0	0	0	0	0	0	0	0	0	0	0	0	0
c_000000000452	7.43e-05	8.63e-05	9.21e-05	9.47e-05	1.98e-05	0	0	0	0	0	0	0	0.000111177	0.0001251	0.000138286	0.000131019	0	1.82e-05	0	0	0	0	0	0.00025088	0.000181775	7.41e-05	3.72e-05	3.45e-05	2.76e-05	1.43e-05	0	0	0	0	0	0.000155662	0.000100658	0.000147546	0.000123804	8.72e-05	5.25e-05	2.81e-05	5.38e-06	0	0.000352525	0.000318646	0.000218391	2.93e-05	0
c_000000000453	9.08e-05	9.09e-05	0.000100084	0.000107886	3e-05	0	0	0	0	0	0	0	9.77e-05	4.65e-05	9.65e-05	0.000109399	0	0	0	0	0	0	0	0.000137125	0.000115929	0.000144571	0.000105232	6.27e-05	4.89e-05	1.12e-05	0	0	0	0	0	0.000232186	0.000241982	0.000279815	0.000243458	0.000208779	0.000101147	5.85e-05	4.91e-07	0	0.000179015	8.75e-05	0.000221859	2.11e-05	0
c_000000000454	0	0	0	0	5.37e-06	0	2.29e-05	0	1.05e-05	0	0	0	0	0	0	0	0	1.65e-05	1.8e-05	0	0	0	8.43e-06	0	0	0	0	0	0	0	0	0	1.33e-05	1.12e-05	0	0	0	0	0	0	0	0	0	0	0	0	0	0	0
c_000000000455	0	0	0	0	0	0	3.52e-05	0.000120859	8.85e-05	9.59e-05	4.78e-05	0	0	0	0	0	0	0	0	0	4.76e-05	7.13e-05	0.000120782	0	0	0	0	0	0	0	5.54e-05	6.29e-05	7.18e-05	8.75e-05	0	0	0	0	0	0	0	0	0	0	0	0	0	0	0
c_000000000457	0.000139575	0.000121339	0.000138723	0.000125967	2.44e-05	0	0	0	0	0	0	0	7.83e-05	0.000132112	7.9e-05	7.81e-05	0	1.86e-06	0	0	0	0	0	0.000172153	0.000110595	0.000110047	0.000118204	0.000171429	0.000198263	7.65e-05	0	0	0	0	0	0.000162116	0.000195592	0.000162487	0.000162265	0.000124992	3.85e-05	3.15e-05	8.65e-07	0	7.17e-05	5.54e-05	0.000116047	0.000101855	0
c_000000001796	0.00020105	0.000209329	0.000220669	0.000193338	0.000305177	0	0	0	0	0	0	0	0.000142469	7.12e-05	0.000132509	2.92e-05	0	0	0	0	0	0	0	0	0	1.23e-06	0	0	0	0	0	0	0	0	0	0	6.9e-05	5.88e-05	7.95e-06	3.28e-05	4.81e-05	5.59e-06	0	0	0	0	0	0	0
c_000000001797	0	0	0	0	0	0	0	0	0	0	0	0	0.000463639	0.000674172	0.000512855	0.000918997	0	0.000345173	0	0	0	0	0	0	0	0	0	0	0	0	0	0	0	0	0	0	0	0	0	0	0	0	0	0	0	0	0	0	0
c_000000001798	0	0	0	0	0	0	0.000199163	0.000418256	0.000203234	2.61e-05	0	0	0	0	0	0	0	0	0	0.000140624	0.000354701	0.000375187	0.000268416	0	0	0	0	0	0	0	0.000368562	0.000271243	0.000181931	9.45e-05	0	0	0	0	0	0	0	0	5.28e-05	0	0	0	0	0	0
c_000000001799	0	0	0	0	0	0	0	0	0	0	0	0.00082458	0	0	0	0	0.000858557	0	0	0	0	0	0	0	0	0	0	0	0	0	0	0	0	0	0.000735785	0	0	0	0	0	0	0	0	0.000518832	0	0	0	0	0
c_000000001800	0	0	0	0	0	0	9.85e-07	0	0	0	0	0	0	0	0	0	0	0	0	0	0	0	0	0	0	0	0	0	0	0	0	0	0	0	0	0	0	0	0	0	0	0	0	0	0	0	0	0	0
c_000000001801	0	0	0	0	0	0	4.92e-06	0	0	0	0	0	0	0	0	0	0	0.000122422	0.0014311	0.000512311	0	1.93e-05	8.38e-06	0	0	0	0	1.66e-05	0	0	0.000200397	0	0	0	0	0	0	0	0	0	9.84e-05	0.000223186	0.000659423	0	0	0	0	0.00148857	0.00177986
c_000000001802	0	0	0	0	0	0	0	0	0	0	0	0.00130847	0	0	0	0	0.00134748	0	0	0	0	0	0	0	0	0	0	0	0	0	0	0	0	0	0.00107205	0	0	0	0	0	0	0	0	0.00108697	0	0	0	0	0
c_000000001803	0	0	0	0	0	0	0.000427383	0.000228527	4.23e-05	0	0	0	0	0	0	0	0	0	0	0.000294052	0	4.03e-05	0.000126764	0	0	0	0	0	0	0	0.000115466	0.000136454	6.49e-05	0	0	0	0	0	0	0	0	0	0.000361996	0	0	0	0	0	0
c_000000001804	0	0	0	0	0	0	0.000272524	0.000697045	0.000337228	0.000175294	6.62e-05	0	0	0	0	0	0	0	0.00053047	0.000721083	0.000612986	0.000541351	0.000399397	0	0	0	0	0.000225364	0	0.000126736	0.000578964	0.000582046	0.000358464	0.000272101	0	0	0	0	0	0	0	0.000145501	0.00054443	0	0	0	0	0.000548261	0.000969845
c_000000001805	0	0	0	0	0	0	0.000406686	0	0	0	0	0	0	0	0	0	0	0	0.000371353	0.00010272	1.55e-05	0.000144047	0	0	0	0	0	0	0	0	0	0	0	0	0	0	0	0	0	0	0	0	0	0	0	0	0	0	0
c_000000001806	0	0	0	0	0	0	0	0	0	0	0	0	0	0	0	0	0	0	3.14e-05	0	0	0	0	0	0	0	0	0	0	0	0	0	0	0	0	0	0	0	0	0	0	0	1.08e-05	0	0	0	0	0	0
c_000000001807	0	0	0	0	0	0	1.51e-05	0	6.37e-05	1.57e-05	1.01e-05	0	0	0	0	0	0	0	0	0	8.14e-05	0.000185293	0.0001244	0	0	0	0	0	0	0	8.64e-05	0	1.62e-05	8.94e-05	0	0	0	0	0	0	0	0	0	0	0	0	0	0	0
c_000000001808	0	0	0	0	0.00489734	0.0143641	0.00136919	0	0	0	0	0	0.000547589	0	0.000276174	0	0	0.00623979	0.00581561	0.0031939	0	7.13e-05	3.79e-05	0	0	0.0098723	0.0115882	0.0220493	0.0161723	0.0171231	0.00090125	0.00158787	0.000103128	0	0	0.000155906	0.000569224	9.21e-05	0.000198413	0.00157891	0.00885558	0.0230899	0.0169481	0	0	0	0	0.00910122	0.0106705
c_000000001809	0	0	0	0	0	0	7.13e-05	7.18e-05	3.4e-05	0	0	0	0	0	0	0	0	0	0	0.000111567	6.65e-05	6.22e-05	7.87e-05	0	0	0	0	0	0	0	0.000116389	8.51e-05	2.72e-05	0	0	0	0	0	0	0	0	6.79e-05	0.000340071	0	0	0	0	0	8.11e-06
c_000000001810	0	0	0	0	0	0	0.000578028	0	0	0	0	0	0	0	0	0	0	0	0	0	0	0	0	0	0	0	0	0	0	0	0	0	0	0	0	0	0	0	0	0	0	0	0	0	0	0	0	0	0.000626845
c_000000001811	0	0	0	0	0	0	0.000434867	0.000236269	6.05e-06	0	0	0	0	0	0	0	0	0	2.89e-05	0.0012198	0.000335724	0.000186519	0.000139574	0	0	0	0	0	0	0	0.000517455	0.000420715	0.000167122	0	0	0	0	0	0	0	0	5.48e-05	0.000987341	0	0	0	0	0	0.000114626
c_000000001812	0	0	0	0	0	0	0.000280324	0.000633672	0.000733112	0.000585997	0.000198176	0	0	0	0	0	0	0	0	0	2.9e-05	8.45e-05	0.000241591	0	0	0	0	0	0	7.98e-05	0.000149211	0.000307549	0.000502982	0.000429294	0	0	0	0	0	0	0	0	1.13e-05	0	0	0	0	0	0
c_000000001813	0.00121592	0.00129206	0.00124213	0.0012992	0.00320473	0	0	0	0	0	0	0	0.00102254	0.00128095	0.000994948	0.0010038	0	0.000278495	0	0	0	0	0	0	0	0.000600954	0.000367842	0.000601331	0.000611486	0.000462034	0	0	0	0	0	5.39e-05	9.91e-05	8.53e-05	5.29e-05	0	0.000130274	0.000228149	0.000162798	0	0	0	0	0	0
c_000000001814	0	0	3.76e-06	0	0.000167482	0.0013747	0.000403371	0.000650133	0.00033484	0.000348012	0.000196411	0	2.9e-05	2.88e-06	2.45e-05	0	0	0.000139356	0.000284367	0.000446207	0.000233212	0.000171402	0.000232097	0	2.31e-05	0.000242855	0.000405512	0.000355567	0.000526106	0.000758824	0.000314935	0.00060951	0.000501155	0.000358908	0	3.78e-05	3.26e-05	5.2e-05	2.19e-05	0.000102978	0.000122542	0.000169888	0.00024272	0	0	0	2.61e-05	0.000627656	0.000656285
c_000000001815	0	0	0	0	0.000138315	0.000469694	0.00055026	0.000288878	2.13e-05	0	0	0	0	0	0	0	0	0	0	1.22e-05	0	3.79e-05	0.000119238	0	0	0	0	2.4e-05	0.000123507	0.00238663	2.08e-05	1.87e-05	3.14e-05	0	0	0	0	0	0	0	0	4.21e-05	0.000192443	0	0	0	0	0	0
c_000000001816	0	0	0	0	0	0	0	0	0	0	0	0	0.000246376	0.000314737	0.000271654	0.000357972	0	4.55e-05	0	0	0	0	0	0	0	0	0	0	0	0	0	0	0	0	0	8.69e-05	8.95e-05	0.000113014	8.59e-05	0	0	0	0	0	5.81e-05	0.000115399	0.000166379	0	0
c_000000001817	0	0	0	0	0	0	0.000264764	0.000817733	0.000428781	0.000305106	0.000155267	0	0	0	0	0	0	0	0	0	0.000528346	0.000564604	0.000619653	0	0	0	0	0	0	0	0.000514013	0.000604631	0.000354039	0.000371517	0	0	0	0	0	0	0	0	0	0	0	0	0	0	0
c_000000001818	1.72e-05	1.87e-05	2.01e-05	1.5e-05	0.00037517	0	0	0	0	0	0	0	4.5e-05	0	5.87e-05	0	0	0	3.56e-05	0	0	0	0	0	0	0.000114689	0.000204921	0.000165073	0.000188952	3.15e-05	0	0	0	0	0	1.99e-05	3.14e-06	2.81e-05	2.7e-05	4.36e-05	0.000333258	0.000322241	0.000126511	0	0	0	0	0.00021891	0.000116297
c_000000001819	0	0	0	0	0	0	0.000247657	0.000463164	0.000911853	0.00130719	0.00115655	0	0	0	0	0	0	6.38e-06	7.42e-05	5e-05	2.58e-05	5.93e-05	0.000254126	0	0	0	0	0	0	0	8.75e-05	0.000157171	0.000595409	0.000700456	0	0	0	0	0	0	0	0.000122986	0.000204303	0	0	0	0	3.16e-05	0.000173073
c_000000001820	0.000124558	0.000123414	0.000127194	0.000127348	9.73e-05	0	0	0	0	0	0	0	9.58e-05	6.38e-05	0.000107158	0.000112105	0	0	0	0	0	0	0	3.94e-05	1.26e-05	0.000225143	0.000219131	0.000186151	0.000194327	0.000143158	0	0	0	0	0	0.000176002	0.000178431	0.000156368	0.000199345	0.000126723	0.000163309	0.000126049	6.73e-05	0	2.31e-05	0.000112996	0.0002089	4.43e-05	4.75e-05
c_000000001821	0	0	0	0	0	0	0	0	0.00019739	0.000215491	0.000199608	0	0	0	0	0	0	0	0	0	0	1.46e-05	0.000102903	0	0	0	0	0	0	0	0	0	4.27e-05	0.000137714	0	0	0	0	0	0	0	0	0	0	0	0	0	0	0
c_000000001822	0	0	0	0	0	0	0	0	1.05e-06	0.000131749	0.000358701	0.000132627	0	0	0	0	0.000135142	0	0	0	0	0	0	0	0	0	0	0	0	0	0	0	0	0	8.19e-06	0	0	0	0	0	0	0	0	1.82e-05	0	0	0	0	0
c_000000001823	0	0	0	0	0.000644311	0	0	0	0	0	0	0	0.000500242	0.000219037	0.000488114	0.000512811	0	0.00553203	0.000742755	0	0	0	0	0	0	0	0	0	0	0	0	0	0	0	0	0	0	0	0	0	0	0	0	0	0	0	0	0	0.000374529
c_000000001824	0	0	0	0	0	0	0.000266322	0	0.000424572	0.000488951	0.000371609	0	0	0	0	0	0	0	0	0	0.00102193	0.00102107	0.000986522	0	0	0	0	0	0	0	0.000543553	0.000578149	0.000590668	0.000961321	0	0	0	0	0	0	0	0	0	0	0	0	0	0	0
c_000000001825	0.00115834	0.00118991	0.000865845	0.0011671	8.31e-05	0	2.63e-05	0	0	0	0	0	0.000626853	0.000944681	0.00036406	0.00103029	0	0.000355468	0	0	0	0	3.43e-05	0	0	0.000297972	0.00149999	0.00219989	0.00262778	0.00259778	0	1.95e-05	1.5e-05	0	0	0.000483555	0.000431637	0.000109506	0.000321265	0.000653958	0.000916059	0.00143117	0.00180522	0	0	0	0	0.000578289	0.000449886
c_000000001826	0	0	0	0	0.00448423	0.000210511	0.000564372	0	0	0	0	0	3.84e-05	0	5.68e-05	0	0	0	0	0	0	0	0	0	0	0	0	0	0.000216015	0.000111906	0	0	0	0	0	0	0	0	0	0	0	0	0	0	0	0	0	0	0
c_000000001827	0	0	0	0	0	0	0.00115008	0.000853703	0.000625915	0.000222386	5.91e-05	0	0	0	0	0	0	0	8.39e-05	0.000405299	0.000856102	0.00069313	0.000908392	0	0	0	0	0	0	0	0.000603691	0.00121829	0.00176882	0.000834604	0	0	0	0	0	0	0	0	0.000103333	0	0	0	0	0	0
c_000000001828	0	0	0	0	6.26e-05	0	0.000207114	0	0	0	0	0	0	0	0	0	0	4.11e-06	0.00116331	0.000958351	0.000224075	0.000201751	6.32e-05	0	0	0	0	0	0	0	0.000158598	2.18e-05	5.4e-05	0	0	0	0	0	0	0	0	0	0.000416603	0	0	0	0	3.22e-06	0.000248034
c_000000001829	0	0	0	0	0	0	0	0	0	0	0	0	0	0	0	0	0	0	2.6e-05	0	0	2.05e-06	1.1e-05	0	0	0	0	0	0	0	0	0	4.45e-05	0	0	0	0	0	0	0	0	0	0	0	0	0	0	0	0
c_000000001830	0	0	0	0	0	0	3.82e-05	0.000849391	0.00166542	0.00131211	0.000557176	0	0	0	0	0	0	0	0	0	8.32e-05	0.000399414	0.00130342	0	0	0	0	0	0	0	0.000558422	0.000221184	0.00059608	0.0016464	0	0	0	0	0	0	0	0	0	0	0	0	0	0	0
c_000000001831	0.000830508	0.000837772	0.00093424	0.000867997	0.00184969	0	0.000205289	0	0	0	0	0	0.000735927	0	0.00072303	0	0	0	0	0	0	0	0	0.0012723	0.000870681	0.000803402	0	3.66e-05	0	0	0	0	0	0	0	0.00124044	0.00150182	0.00126536	0.00138749	0.000967318	0.00125807	0.000906515	9.08e-05	0	0	0	0.000292518	0	0
c_000000001832	0.000169688	0.000184578	0.000173644	0.000185963	0.000835005	0	9.04e-05	0	0	0	0	0	9.87e-05	0	0.00012621	0	0	0	0	0	0	0	0	0	0	0	0	0	0	0	0	0	0	0	0	0	0	0	0	0	0	0	0	0	0	0	0	0	0
c_000000001833	0.000683553	0.000725002	0.000598319	0.000725063	0	0	0	0	0	0	0	0	1.46e-05	0	2.76e-06	0	0	0	0	0	0	0	0	0	0	0	0	0	0	0	0	0	0	0	0	0	0	0	0	0	0	0	0	0	0	0	0	0	0
c_000000001834	0	0	0	0	0.0014937	0	0.000144683	0	1.01e-06	0	0	0	0	0	0	0	0	0	0	0	0	0	1.82e-05	1.48e-05	0	0.00151126	6.94e-05	0.00134825	0.000224746	0.00071534	0	4.03e-06	2.57e-06	0	0	5.82e-05	0.0004087	0	4.83e-05	0.000423334	0.00304079	0.00472651	0.00135004	0	0	0	0	0	0
c_000000001835	0	0	0	0	0	0	0.000432856	0.000735375	0.000629195	0.000399331	0.000163968	0	0	0	0	0	0	0	0	0.000242273	0.00108155	0.000592392	0.000716243	0	0	0	0	0	0	0	0.00057338	0.000713449	0.000848393	0.000743711	0	0	0	0	0	0	0	0	4.62e-06	0	0	0	0	0	0
c_000000001836	0	0	0	0	0	0	0.000165808	0	0	0	0	0	0	0	0	0	0	0	0	0	0.000285148	0.000336203	0.000152627	0	0	0	0	0	0	0	4.43e-05	0	0.000145536	0	0	0	0	0	0	0	0	0	0	0	0	0	0	0	0
c_000000001837	0	0	0	0	0.000296122	0	0.000313177	0.000106379	0	0	0	0	0	0	0	0	0	0	5.43e-05	1.91e-05	0	0	1.59e-05	0	0	0	0	0	0	0	0	0	0	0	0	0	0	0	0	0	0	0	2.66e-05	0	0	0	0	0	0.00020827
c_000000001838	0	0	0	0	0	0	0	0	0	0	0	0	0	0	0	0	0	0	0	0	0	0	0	0	0	0	0	0	0	0	0	0	0	0	0	0	0	0	0	0	0	0	0	0	0	0	0	0	0
c_000000001839	0	0	0	0	0	0	0	0	0.000509723	0.00165047	0.00283607	0	0	0	0	0	0	0	0	0	0	0	0.000148837	0	0	0	0	0	0	0	0	0	0	0.000631341	0	0	0	0	0	0	0	0	0	0	0	0	0	0	0
c_000000001840	0	0	0	0	0	0	0	0	0.000631874	0.0012403	0.00186681	0	0	0	0	0	0	0	0	0	0	0	0.000145497	0	0	0	0	0	0	0	0	0	0	0.00033533	0	0	0	0	0	0	0	0	0	0	0	0	0	0	0
c_000000001841	0	0	0	0	0	6.65e-05	0.000267753	0	0	0	0	0	0	0	0	0	0	0	0.000331559	0.000711678	0	0	0	0	0	0	0	0	0	0	0	0	0	0	0	0	0	0	0	0	0	0	0	0	0	0	0	0	0
c_000000001842	0	0	0	0	0	0	0.000186709	0.000300788	0.000830519	0.000923817	0.000824049	0	0	0	0	0	0	0	0	0	0.000438206	0.000567905	0.000529102	0	0	0	0	0	0	0	0.000496437	9.87e-05	0.000399835	0.000610658	0	0	0	0	0	0	0	0	0	0	0	0	0	0	0
c_000000001843	0	0	0	0	0	0	0.000738417	0.000382738	4.43e-05	0	0	0	0	0	0	0	0	0	0.000159737	0.000657823	0.000774437	0.000744053	0.000471171	0	0	0	0	0	0	0	0.000817295	0.000754365	8.68e-05	0	0	0	0	0	0	0	0	0	0.000357001	0	0	0	0	0	0
c_000000001844	0.000627775	0.000617508	0.000509319	0.000579659	2e-05	0	0	0	0	0	0	0	0.000155132	0	0.000128038	0	0	0	0	0	0	0	0	0	0	0	1.63e-05	0	0	0	0	0	0	0	0	4.36e-05	4.69e-05	6.74e-05	9.09e-05	7.66e-05	0	3.19e-05	0	0	0	0	0	0	0
c_000000001845	0	0	0	0	0	0	0	0	0.000146593	0.000732209	0.00089823	0	0	0	0	0	0	0	0	0	0	6.62e-07	0.000137629	0	0	0	0	0	0	0	0	0	0.000128129	0.000408334	0	0	0	0	0	0	0	0	0	0	0	0	0	0	0
c_000000001846	0	0	0	0	0.00118225	0	4.35e-05	0	0	0	0	0	1.09e-05	0	4.95e-06	0	0	0.000554964	0.000382716	0	0	0	0	0	0	0	0	0	0	0	0	0	0	0	0	0	0	0	0	0	0	0	0	0	0	0	0	0.00114361	0.00172858
c_000000001847	0	0	0	0	0	0	0	0	0	0	0	0	0	0	0	0	0	0	0	0	0	0	0	0	0	0	0	0	0	0	0	0	0	0	0	0	0	0	0	0	0	0	0	0	0	0	0	0	0
c_000000001848	0	0	0	0	0	0	0.000125846	0	0	0	0	0	0	0	0	0	0	0	0	0	0.000227243	0.000258006	0.000121199	0	0	0	0	0	0	0	0.000148119	0	0	0	0	0	0	0	0	0	0	0	0	0	0	0	0	0	0
c_000000001849	0.000590672	0.000551106	0.000409743	0.000555155	0.000425393	0	0	0	0	0	0	0	0.000576325	0.000642171	0.00041087	0.000780789	0	0.000135241	0	0	0	0	0	0.000679478	0.000831695	0.00122403	0.00141591	0.00059315	0.0011308	0.000650023	0	0	0	0	0	0.000709967	0.000717515	0.000635831	0.000702092	0.00103009	0.000597664	0.000676158	0.000172068	0	0.0001585	5.41e-05	0.000332514	0.000385985	0
c_000000001850	0	0	0	0	0	0	0	0	7.17e-05	6.15e-05	2.46e-05	0	0	0	0	0	0	0	0	0	0	1.03e-05	7.48e-05	0	0	0	0	0	0	0	0	0	0	8.96e-05	0	0	0	0	0	0	0	0	0	0	0	0	0	0	0
c_000000001851	4.97e-05	4.99e-05	5.47e-05	3.58e-05	4.06e-05	0	0	0	0	0	0	0	0.000654314	0.000626948	0.000378638	0.000360418	0	0.000109526	1.97e-05	0	0	2.62e-06	0	0.000144615	0.000144095	0.000154944	0	0	0	0	0	0	0	0	0	0.000707158	0.000549543	0.00018125	0.00059492	0.000497833	0.000189919	0.000264194	9.55e-05	0	0.00237825	0.00200409	0.00170652	0	0
c_000000001852	0	0	0	0	0	0	0	0	0	0	0	0.0016999	0	0	0	0	0.00161217	0	0	0	0	0	0	0	0	0	0	0	0	0	0	0	0	0	0.0039711	0	0	0	0	0	0	0	0	0.00229288	0	0	0	0	0
c_000000001853	0.000390555	0.000409624	0.000248353	0.000354053	0.000274668	0	0	0	0	0	0	0	0.00146902	0.00245045	0.00116639	0.00248864	0	0.00091891	0	0	0	0	0	0.000106335	0.000266072	0	0	0	0	0	0	0	0	0	0	1.56e-05	0	0	2.93e-05	0.000117142	0	3.8e-05	0	0	0	0	0	0	0
c_000000001854	0	0	0	0	0	0	0	0	0	0	0	0.00203675	0	0	0	0	0.00230885	0	0	0	0	0	0	0	0	0	0	0	0	0	0	0	0	0	0.001742	0	0	0	0	0	0	0	0	0.00171884	0	0	0	0	0
c_000000001855	0	0	0	0	0	0	0	0	6.13e-05	0.00010685	2.9e-05	0	0	0	0	0	0	0	0	0	0	0	3.91e-07	0	0	0	0	0	0	0	0	0	9.68e-05	6.96e-05	0	0	0	0	0	0	0	0	0	0	0	0	0	0	0
c_000000001856	0	0	0	0	0	0	0	0	0	0.000261122	0.0010791	0.00050615	0	0	0	0	0.000476902	0	0	0	0	0	0	0	0	0	0	0	0	0	0	0	0	0	0	0	0	0	0	0	0	0	0	8.27e-05	0	0	0	0	0
c_000000001857	0	0	0	0	0	0	0	0	0	0	0	0	0	0	0	0	0	0	0	0	0	0	0	0	0	0	0	0	0	0	0	0	0	0	0	0	0	0	0	0	0	0	0	0	0	0	0	0	0
c_000000001858	0	0	0	0	0	0	7.96e-05	0	0	0	0	0	0	0	0	0	0	0	0.000236196	7.2e-05	0.000109939	0.000157371	4.34e-05	0	0	0	0	0	0	0	0.000123308	0	2.63e-05	0	0	0	0	0	0	0	0	0	0.000151379	0	0	0	0	0	0.000223113
c_000000001859	0	0	0	0	0	0	0.000143012	0	0	0	0	0	0	0	0	0	0	0	0.000141019	4.2e-05	8e-06	5.17e-05	0	0	0	0	0	0	0	0	0	0	0	0	0	0	0	0	0	0	0	0	0	0	0	0	0	0	0
c_000000001860	0.000399384	0.000396924	0.000315572	0.000425331	0.00196675	0.00347488	0.000303681	0	0	0	0	0	0.000577273	0.000681885	0.000484148	0.00054361	0	0.000782023	0.000671766	0.000438107	0	7.33e-07	3.27e-05	0.000317958	0.00090619	0.000957806	0.00222449	0.00129063	0.00172254	0.00140672	2.37e-05	0.000125088	0.000139171	0	0	0.00105242	0.000635839	0.000715917	0.00105772	0.00128924	0.000664512	0.00116265	0.000655782	0	0.000223783	0.000593392	0.000630447	0.00243113	0.000962477
c_000000001861	0.000202193	0.000232115	0.000258189	0.000224778	0	0	0	0	0	0	0	0	1.16e-05	0	2.47e-05	0	0	0	0	0	0	0	0	0	0	0	0	0	0	0	0	0	0	0	0	0	0	0	0	0	0	0	0	0	0	0	1.2e-05	0	0
c_000000001862	0	0	0	0	0	0	0	0	0	0	0.000206892	0.000786049	0	0	0	0	0.000464034	0	0	0	0	0	0	0	0	0	0	0	0	0	0	0	0	0	6.89e-05	0	0	0	0	0	0	0	0	2.43e-05	0	0	0	0	0
c_000000001863	0	0	0	0	0.000321475	0.000461932	0.000146124	0	0	0	0	0	0	0	1.51e-05	0	0	0	6.49e-05	0	0	2.62e-05	4.26e-05	0	0	0	0	0	0	5.77e-05	4.68e-06	9.33e-06	7.58e-05	0	0	0	0	0	0	0	0	0	0.000104525	0	0	0	0	0	0
c_000000001864	0	0	0	0	0	0	0.000151516	0.000154582	0.000140139	6.32e-05	3.05e-05	0	0	0	0	0	0	0	0.000279237	0.000700212	0.00103983	0.00103938	0.000490964	0	0	0	0	0	0	0	0.000492279	0.000521276	0.000361201	0.000330755	0	0	0	0	0	0	0	0	0.000320212	0	0	0	0	0	0.000190086
c_000000001865	7.04e-06	7.23e-06	1.73e-05	3.52e-06	0.000439007	0	3.27e-05	0	0	0	0	0	9.82e-05	0	0.000132847	0	0	0.000112777	0.000397432	0.000148129	0	0	0	0	0	6.09e-05	0	0.000170689	0.000115486	3.87e-05	0	0	0	0	0	0.000102458	0.000174552	0.000113806	8.31e-05	8.29e-05	0.000354304	0.000386726	0.000379717	0	0	0	0.000108361	0.000277098	0.000286322
c_000000001866	0	0	0	0	0	0	0	0	0.000247315	0.000584943	0.00112293	4.07e-05	0	0	0	0	1.53e-05	0	0	0	9.23e-06	7.78e-05	9.81e-05	0	0	0	0	0	0	0	1.66e-06	0	2.15e-05	0.000316684	0	0	0	0	0	0	0	0	0	0	0	0	0	0	0
c_000000001867	0	0	0	0	0	0	0	0	0.000607066	0.000856625	0.000909779	0.00012116	0	0	0	0	0.000111568	0	0	0	0	3.8e-06	0.000225131	0	0	0	0	0	0	0	0	0	3.65e-05	0.000383202	6.74e-05	0	0	0	0	0	0	0	0	0	0	0	0	0	0
c_000000001868	0.000369029	0.000381981	0.000354832	0.000374209	2.5e-05	0	0	0	0	0	0	0	0.000262674	4.84e-05	0.000266846	5.57e-05	0	0	0	0	0	0	0	2.27e-05	0	0	0	0	0	0	0	0	0	0	0	0.000138199	0.000151809	0.000204643	0.000147762	0	0	0	0	0	0	0	0.00014953	0	0
c_000000001869	0	0	0	0	0.000331343	0.00135362	0.000253504	1.36e-05	0	0	0	0	0	0	0	0	0	0	0.000521327	0.00104599	0	0	0	0	0	0	0	0.000100238	0	8.43e-05	0.000150427	0.00018452	1.42e-05	0	0	0	0	0	0	0	7.16e-06	7.61e-05	0.000232416	0	0	0	0	0.00065122	0.000739235
c_000000001870	0	0	0	0	0	0	0	0	0	0	0	0.00247674	0	0	0	0	0.00263379	0	0	0	0	0	0	0	0	0	0	0	0	0	0	0	0	0	0.00397948	0	0	0	0	0	0	0	0	0.00413598	0	0	0	0	0
c_000000001871	0.000341979	0.000355303	0.000355099	0.000332979	0.000555952	0	0	0	0	0	0	0	0.000141998	8.52e-05	0.000174588	0	0	0	0	0	0	0	0	0	0	0	0	0	0	0	0	0	0	0	0	0	0	0	0	0	0	0	0	0	0	0	0	0	0
c_000000001872	4.35e-06	5.32e-06	2.09e-05	2.85e-06	0.000450315	0	3.19e-05	0	0	0	0	0	0.000106536	0	0.000130721	0	0	0.000105263	0.000421525	0.000126031	0	0	0	0	0	4.35e-05	0	0.000179088	0.000112233	0	0	0	0	0	0	0.000118854	0.000182225	0.000136576	9.98e-05	6.9e-05	0.000342156	0.000421245	0.00041795	0	0	0	0.000110554	0.000262944	0.000314759
c_000000001873	0	0	2.12e-06	1.07e-05	0.00227219	0	0	0	0	0	0	0	4.06e-05	0	4.34e-05	0	0	0	7.78e-06	0	0	0	0	0	0	0	0	0	0	0	0	0	0	0	0	0	0	0	0	0	0	0	0	0	0	0	0	0.000422147	0
c_000000001874	1.79e-05	3.89e-05	6.27e-05	4.66e-05	0.00103436	0.00133028	0.000814044	0.000903605	0.0004665	0.000337565	0.000149117	0	0.000454608	0.000189959	0.000473974	0.000253402	0	0.00223779	0.00214385	0.00147406	0.00083314	0.000692797	0.000527958	0.00126437	0.000927456	0.00141822	0.00114734	0.0014802	0.00138568	0.00169819	0.000923685	0.00095261	0.000752285	0.000446424	0	0.00114352	0.000997243	0.00117281	0.00106047	0.00097483	0.00103566	0.000995798	0.00129803	0	0.000452712	0.00102171	0.0012308	0.00258757	0.00259595
c_000000001875	0	0	0	0	0.000660143	0.00212307	0.00105809	0.00060773	5.41e-05	0	0	0	8.08e-06	0	3.31e-05	0	0	0	0.00043645	0.000643324	8.81e-05	0.000218882	0.000235485	0	0	0	0	0.000336038	0.000555191	0.0012557	0.000413656	0.000637742	0.000522051	0.00012265	0	0	0	0	0	0	0	5.07e-05	0.00040691	0	0	0	0	0	0.000176778
c_000000001876	0	0	0	0	0	0	0	0	0	0.000119916	0.000466069	0	0	0	0	0	0	0	0	0	0	0	0	0	0	0	0	0	0	0	0	0	0	0	0	0	0	0	0	0	0	0	0	0	0	0	0	0	0
c_000000001877	0	0	0	0	0	0	0	0	0	0	0	0	0	0	0	0	0	0	2.56e-05	0	0	0	0	0	0	0	0	0	0	0	0	0	0	0	0	0	0	0	0	0	0	0	4.82e-05	0	0	0	0	0	0
c_000000001878	0	0	0	0	0	0	0.000331277	0.000559511	0.00040955	0.000200814	2.12e-05	0	0	0	0	0	0	0	0	3.81e-05	0.000425801	0.000435376	0.000433047	0	0	0	0	0	0	0	0.00047383	0.000490228	0.00048058	0.000338799	0	0	0	0	0	0	0	0	4.97e-05	0	0	0	0	0	0
c_000000001879	0	0	0	0	0	0	2.12e-05	0	0	0	0	0	0	0	0	0	0	0	0	0.00066958	0	0	0	0	0	0.00067418	3.29e-05	0.000562071	6.26e-05	0	0.00011195	0	0	0	0	8.54e-05	0.000137968	0.000107504	1.1e-05	0.000364567	0.00475989	0.00426214	0.00495725	0	0	0	0	0.000771127	0.00141974
c_000000001880	0	0	0	0	0	0	0	0	0	0	0	0	0	0	0	0	0	0	0	0	0	0	0	0	0	0	0	0	0	0	0	0	0	0	0	0	0	0	0	0	0	0	0	0	0	0	0	0	0
c_000000001881	0	0	0	0	0	0	0.000309409	0.000439149	0.000495681	0.000492897	0.000344845	0	0	0	0	0	0	0	9.98e-05	0.000490691	0.000956426	0.000821941	0.000545763	0	0	0	0	0	0	0	0.000879041	0.000681463	0.000334471	0.000573047	0	0	0	0	0	0	0	0	0.000388805	0	0	0	0	8.7e-05	0.000590003
c_000000001882	0	0	0	0	0	0	5.81e-05	0	0	0	0	0	0	0	0	0	0	0	3.88e-05	2.1e-05	0.000318784	0.0001871	7.77e-05	0	0	0	0	0	0	0	0.000147811	2.59e-05	6.35e-05	0	0	0	0	0	0	0	0	0	3.64e-06	0	0	0	0	0	0
c_000000001883	0	0	0	0	0	0	2.98e-06	0	0	0	0	0	0	0	0	0	0	0	7.37e-05	0.000264239	0	7.99e-06	0	0	0	0	0	0.000179933	0	0.000387769	9.9e-05	0	0	0	0	0	0	0	0	0	0	0.000236506	0.00512935	0	0	0	0	8.37e-07	0.00237463
c_000000001884	0	0	0	0	0	0	0.000181708	0	0	0	0	0	0	0	0	0	0	0	0	0	0.000188964	0.000212339	0.000124748	0	0	0	0	0	0	0	5.13e-05	0	1.52e-05	0	0	0	0	0	0	0	0	0	0	0	0	0	0	0	0
c_000000001885	0	0	0	0	0	0	1.77e-05	8.95e-05	0.000309153	0.000313665	0.000242467	0	0	0	0	0	0	0	0	0	0.000333586	0.000326646	0.0003295	0	0	0	0	0	0	0	0.000255512	3.78e-05	8.25e-05	0.000380018	0	0	0	0	0	0	0	0	0	0	0	0	0	0	0
c_000000001886	0.000699357	0.000764354	0.000781598	0.000764875	0	0	0	0	0	0	0	0	0.000139799	0	0.000174717	0	0	0	0	0	0	0	0	0	0	0	0	0	0	0	0	0	0	0	0	0	0	0	0	0	0	0	0	0	0	0	0	0	0
c_000000001887	0	0	0	0	0	0.000609012	0.000487732	0.000856395	0.000468468	0.000273711	0.000165002	0	0	0	0	0	0	0	0.000223846	0.00038116	0.000449455	0.000365116	0.000447526	0	0	0	0	3.79e-05	0.000170987	0.000598325	0.000441949	0.000656419	0.000711247	0.000619928	0	0	0	0	0	0	0	3.28e-05	0.000224951	0	0	0	0	0	7.25e-05
c_000000001888	0.000433345	0.000409899	0.000509391	0.000399684	0	0	0	0	0	0	0	0	0.00011205	0	0.000105158	0	0	0	0	0	0	0	0	0	0	0	0	0	0	0	0	0	0	0	0	0	0	0	0	0	0	0	0	0	0	0	0	0	0
c_000000001889	0	0	0	0	0	0	7.79e-05	3.03e-05	0.000114058	0.000157999	4.37e-05	0	0	0	0	0	0	0	0	0	1.17e-05	6.83e-05	0.000148634	0	0	0	0	0	0	0	0	0	0.000216343	0.000113609	0	0	0	0	0	0	0	0	9.53e-06	0	0	0	0	0	0
c_000000001890	0	0	0	0	0	0	0	0	0	2.73e-06	0.000144696	0.00228454	0	0	0	0	0.00245232	0	0	0	0	0	0	0	0	0	0	0	0	0	0	0	0	0	0.0019289	0	0	0	0	0	0	0	0	0.00239721	0	0	0	0	0
c_000000001891	0	0	0	0	0	0	0.000211837	7.3e-05	2e-05	0	0	0	0	0	0	0	0	0	0.0001693	0.000227323	2.12e-05	0.00013371	0.000121161	0	0	0	0	0	0	0	0.000254347	2.83e-05	2.89e-05	0	0	0	0	0	0	0	0.000136753	0.000418302	0.0007743	0	0	0	0	0	6.33e-05
c_000000001892	0	0	0	0	0	0	0.000127483	0	0	0	0	0	0	0	0	0	0	0	6.4e-05	0.000138855	9.64e-05	7.83e-05	1.35e-05	0	0	0	0	0	0	0	0.000106703	0	0	0	0	0	0	0	0	0	0	0	8.06e-05	0	0	0	0	0	0
c_000000001893	0	0	0	0	0	0	0	0	3.1e-05	0.000142976	0.000267599	0	0	0	0	0	0	0	0	0	0	0	0	0	0	0	0	0	0	0	0	0	0	8.29e-05	0	0	0	0	0	0	0	0	0	0	0	0	0	0	0
c_000000001894	0.000398064	0.000360299	0.000368483	0.000383767	8.95e-05	0	0	0	0	0	0	0	0.00020198	0.000200055	0.000216754	0	0	0	0	0	0	0	0	0	0	1.57e-05	0	0	0	0	0	0	0	0	0	1.33e-06	8.73e-05	0.000123356	6.88e-05	0	0	0	0	0	0	0	0	0.000232155	0
c_000000001895	0	0	0	0	0	0	0	0	0	0	0	0	0	0	0	0	0	0	0	0	0	0	0	0	0	0	0	0	0	0	0	0	0	0	0	0	0	0	0	0	0	0	0	0	0	0	0	0	0
c_000000001896	0.000307138	0.000317356	0.000387115	0.000360533	0.000255545	0	0	0	0	0	0	0	0.000165967	0	0.000186747	0	0	0	0	0	0	0	0	0.000753546	0.000627215	0.00111083	0.000650151	0.000411416	0.000207418	0	0	0	0	0	0	0.00141369	0.00165121	0.00165691	0.00151507	0.00165033	0.000827699	0.000601235	0	0	0.000791141	0.000993917	0.00169333	0.000989122	0
c_000000001897	0	0	0	0	0.000475181	0	0	0	0	0	0	0	7.42e-06	0	8.26e-06	0	0	0	0	0	0	0	0	0	0	0.0002066	0	0.000495057	0.000325961	1.35e-05	0	0	0	0	0	0	0	0	0	0.000315399	0.00165997	0.00256418	0.000763599	0	0	0	0	0	0
c_000000001898	0	0	0	0	0	0	6.5e-05	0.000274803	0.000213872	9.3e-06	0	0	0	0	0	0	0	0	0	0	0	0	9.63e-05	0	0	0	0	0	0	0	0	0	4.62e-05	4.1e-06	0	0	0	0	0	0	0	0	0	0	0	0	0	0	0
c_000000001899	1.51e-07	1.48e-05	1.64e-05	0	0.00225363	0	0	0	0	0	0	0	0	0	0	0	0	0	0	0	0	0	0	0	0	0	0	0	0	0	0	0	0	0	0	0	0	0	0	0	0	0	0	0	0	0	0	0	0
c_000000001900	0	0	0	0	0	0	6.93e-05	8.96e-05	4.27e-05	0	0	0	0	0	0	0	0	0	0	0	0.000282756	0.000221076	0.000161743	0	0	0	0	0	0	0	0.000180984	3.23e-05	2.49e-05	2.27e-05	0	0	0	0	0	0	0	0	0	0	0	0	0	0	0
c_000000001901	0	0	0	0	0	0	0.000451131	0.000535915	0.00014495	2.32e-05	0	0	0	0	0	0	0	0	0	9.34e-05	3.95e-06	6.61e-05	0.000269043	0	0	0	0	0	0	0	0.000316418	0.000502296	0.000181606	1.97e-05	0	0	0	0	0	0	0	0	0.000302997	0	0	0	0	0	0
c_000000001902	0	0	0	0	0.000167519	0	0	0	0	0	0	0	5.41e-06	0	2.17e-05	0	0	5.46e-05	6.75e-05	0	0	0	0	0	0	0	0	0	0	0	0	0	0	0	0	0	0	0	0	0.000159998	0.00141803	0.00133614	0.000202513	0	0	0	0	0.000224754	0.000504345
c_000000001903	0.00063112	0.00069901	0.000712896	0.00067902	0	0	0	0	0	0	0	0	0.000138084	0	0.000151842	0	0	0	0	0	0	0	0	0	0	0	0	0	0	0	0	0	0	0	0	0	0	0	0	0	0	0	0	0	0	0	0	0	0
c_000000001904	0	0	0	0	0.000216299	0.000339115	0.000131299	1.95e-05	2.25e-06	0	0	0	1.56e-05	0	2.24e-05	0	0	0.000435859	0.000682299	0.000532806	0.000102135	7.61e-05	1.93e-05	0	0	1.63e-05	0	7.52e-05	2.57e-05	3.54e-05	0.000211403	9.7e-05	3.6e-05	0	0	0	0	0	0	0	6.3e-05	8.73e-05	0.000291578	0	0	0	0	0.000764293	0.000781276
c_000000001905	0	0	0	0	0	0	0	0	0.000432257	0.000571857	0.000503646	0	0	0	0	0	0	0	0	0	0	0	7.53e-05	0	0	0	0	0	0	0	0	0	0.00018439	0.000239265	0	0	0	0	0	0	0	0	0	0	0	0	0	0	0
c_000000001906	0	0	0	0	5.75e-05	0	1.91e-05	0	0	0	0	0	0	0	0	0	0	0	2.88e-05	0	0	0	0	0	0	0	0	0	0	0	0	0	0	0	0	0	0	0	0	0	0	0	6.48e-05	0	0	0	0	0	9.8e-05
c_000000001907	0	0	0	0	0	0	0.000120044	0	0	0	0	0	0	0	0	0	0	0	0.000225321	0.000296613	0.000187412	0.000143783	2.61e-05	0	0	0	0	0	0	0	0.0002407	5.34e-05	3.39e-05	0	0	0	0	0	0	0	0	0	0.000115477	0	0	0	0	0	0.000141787
c_000000001908	0	0	0	0	0	0	0	0	0	0	0	0.0022369	0	0	0	0	0.00222798	0	0	0	0	0	0	0	0	0	0	0	0	0	0	0	0	0	0.00203909	0	0	0	0	0	0	0	0	0.00254466	0	0	0	0	0
c_000000001909	0	0	0	0	0	0	0	0	0	0	0	0	0	0	0	0	0	0	0	0	0	0	0	0	0	0	0	0	0	0	0	0	1.96e-06	0	0	0	0	0	0	0	0	0	0	0	0	0	0	0	0
c_000000001910	0	0	0	0	0.000239468	0.000453135	0.000123549	0	0	0	0	0	0	0	1.26e-05	0	0	0	5.23e-05	0	0	1.69e-05	3.93e-05	0	0	0	0	0	0	7.48e-06	1.38e-05	8.81e-06	6.8e-05	0	0	0	0	0	0	0	0	0	0.000107412	0	0	0	0	0	0
c_000000001911	0	0	0	0	0	0	0.000355365	0	0	0	0	0	0	0	0	0	0	0	0	1.89e-05	0.000165597	0.000198756	0.000102625	0	0	0	0	0	0	0	3.02e-05	0.000142197	0.000355081	9.43e-05	0	0	0	0	0	0	0	0	0	0	0	0	0	0	4.54e-05
c_000000001912	0	0	0	0	0	0	0	0	0.000129396	0.000503479	0.00137074	0.00186881	0	0	0	0	0.00191427	0	0	0	0	0	5.58e-07	0	0	0	0	0	0	0	0	0	0	0.000118322	0.00183395	0	0	0	0	0	0	0	0	0.00201916	0	0	0	0	0
c_000000001913	0	0	0	0	0	0	0.000234134	0.000589149	0.000326357	0.000234877	0.000214508	0	0	0	0	0	0	0	0	2.17e-05	9.48e-05	0.000103953	0.000241748	0	0	0	0	0	0	9.7e-06	0.000193373	0.000390603	0.000341329	0.000233492	0	0	0	0	0	0	0	0	8e-05	0	0	0	0	0	0
c_000000001914	0	0	0	0	0	0	0	0	1.55e-05	0.000209255	0.00050755	0	0	0	0	0	0	0	0	0	0	7.06e-06	0	0	0	0	0	0	0	0	0	0	0	0	0	0	0	0	0	0	0	0	0	0	0	0	0	0	0
c_000000001915	0	0	0	0	0	0	0.000246161	0.000221273	0.000135952	5.41e-05	5.24e-06	0	0	0	0	0	0	0	0	0.000127546	0.00030051	0.000423246	0.000239329	0	0	0	0	0	0	0	0.000411725	0.000408113	0.000266714	0.000151206	0	0	0	0	0	0	0	0	0.000100561	0	0	0	0	0	0
c_000000001916	0	0	0	0	0	0	0	0	7.99e-05	6.47e-05	3.68e-05	0	0	0	0	0	0	0	0	0	2.42e-05	0.000118084	0.000105625	0	0	0	0	0	0	0	4.55e-05	0	1.25e-05	6.73e-05	0	0	0	0	0	0	0	0	0	0	0	0	0	0	0
c_000000001917	0	0	0	0	0	0	2.96e-05	0	0	0	0	0	0	0	0	0	0	0.00038518	0.000131372	0	0	0	0	0	0	0	0	0	0	0	0	0	0	0	0	0	0	0	0	0	0	0	0	0	0	0	0	0	0
c_000000001918	0	0	0	0	0	0	0	0	0	0	0.000360838	0.00013457	0	0	0	0	0.000102153	0	0	0	0	0	0	0	0	0	0	0	0	0	0	0	0	0	4.03e-06	0	0	0	0	0	0	0	0	0	0	0	0	0	0
c_000000001919	0	0	0	0	0	0	5.85e-05	0.000344571	0.000217878	1.48e-05	0	0	0	0	0	0	0	0	0	0	0	3.79e-05	0.000137732	0	0	0	0	0	0	0	0	0	0.000154683	9.53e-05	0	0	0	0	0	0	0	0	0	0	0	0	0	0	0
c_000000001920	0	0	0	0	3.52e-05	0	0	0	0	0	0	0	0	0	0	0	0	0.00010149	0	0	0	0	0	0	0	0	0	0	0	0	0	0	0	0	0	0	0	0	0	0	0	0	0	0	0	0	0	0	0
c_000000001921	0	0	0	0	0	0	2.27e-05	3.6e-05	0.00016823	0.000146076	0.000116371	0	0	0	0	0	0	0	0	0	0.00018687	0.000206417	0.000168131	0	0	0	0	0	0	0	0.000148023	6.39e-06	6.04e-05	0.000199869	0	0	0	0	0	0	0	0	0	0	0	0	0	0	0
c_000000001922	0	0	0	0	0	0	0.000591936	0.0011047	0.000662322	0.000545371	0.000396684	7.43e-05	0	0	0	0	7.65e-05	0	0	0.000367779	0.000645404	0.000538153	0.000669253	0	0	0	0	0	0	0	0.000781905	0.000863751	0.000468361	0.000469927	5.73e-05	0	0	0	0	0	0	0	0.00010641	1.49e-05	0	0	0	0	0
c_000000001923	0	0	0	0	0	0	0.000431899	0.000435265	0.000345469	9.85e-05	5.18e-05	0	0	0	0	0	0	0	0	4.11e-05	0.000264942	0.000270733	0.000347601	0	0	0	0	0	0	0	0.00028179	0.00041413	0.000569937	0.000497875	0	0	0	0	0	0	0	0	0	0	0	0	0	0	0
c_000000001924	0	0	0	0	0	0	5.61e-05	0.00043687	0.000553371	0.000514252	0.000356764	0	0	0	0	0	0	0	0	0	0.000236066	0.000402	0.000516357	0	0	0	0	0	0	0	0.0003014	0.000212195	0.000311233	0.0005936	0	0	0	0	0	0	0	0	0	0	0	0	0	0	0
c_000000001925	6.16e-05	8.29e-05	4.52e-05	8.27e-05	0.000666828	0	0	0	0	0	0	0	0.000173604	0	0.00013109	0	0	1.73e-05	0.000102654	0	0	0	0	0	0.000123503	4.66e-05	0	4.96e-06	0	0	0	0	0	0	0	0	4.63e-05	1.64e-05	8.65e-06	8.86e-05	0.000121697	0.000187704	2.47e-05	0	0	0	0	0.000135623	0
c_000000001926	0	0	0	0	0	0	5.76e-08	0	0.000469078	0.000298427	4.94e-05	0	0	0	0	0	0	0	0	0	3.78e-05	7.09e-05	0.000167037	0	0	0	0	0	0	0	2.35e-05	0	0.000599568	0.000683219	0	0	0	0	0	0	0	0	0	0	0	0	0	0	0
c_000000001927	0	0	0	0	0	0	0	0	0	0	0	0	0	0	0	0	0	0	0	0	0.00017915	0.000139569	6.8e-05	0	0	0	0	0	0	0	4.63e-05	0	0	2.35e-05	0	0	0	0	0	0	0	0	0	0	0	0	0	0	0
c_000000001928	0	0	0	0	0.000624049	0.00360295	0.000940931	0.000395585	3.29e-05	0	0	0	0	0	0	0	0	0	8.01e-05	0.000209681	0	1.21e-05	0.000135167	0	0	1.5e-05	0.000204425	0.00142755	0.00156338	0.00274971	8.99e-05	0.000155729	0.000125335	0	0	0	0	0	0	0	0.000161972	0.00065389	0.000862004	0	0	0	0	2.29e-05	0.000292476
c_000000001929	0.000384752	0.000367852	0.000358026	0.000395284	0.000409563	0	0	0	0	0	0	0	0.000631826	0.000695633	0.000691691	0.000927554	0	0.000150551	0	0	0	0	0	0.00212928	0.00217569	0.0015849	0.00105719	0.000754819	0.000355542	7.88e-05	0	0	0	0	0	0.00229195	0.00245644	0.00233977	0.00218993	0.00208342	0.00118177	0.000613367	7.72e-05	0	0.00097366	0.00111353	0.0015151	0.00118631	0
c_000000001930	0	0	0	0	0	0	0	0	0	0	0	0	0	0	0	0	0	0	0	0	0.000178032	0.000131998	6.56e-05	0	0	0	0	0	0	0	5.53e-05	0	0	3.06e-05	0	0	0	0	0	0	0	0	0	0	0	0	0	0	0
c_000000001931	0	0	0	0	6.85e-05	0	0.00023238	0.000305641	0.000112153	5.4e-05	1.56e-05	0	3.35e-05	0	3.81e-05	0	0	0.000540112	0.00115137	0.000780296	0.000493703	0.000345178	0.000191829	5.72e-05	0	0.000336289	0.000132553	0.000465992	0.000174991	0.000268925	0.000462263	0.000363322	0.000152049	9.32e-05	0	0.000213068	0.000249627	0.000206075	0.000212297	0.00022664	0.000682764	0.000582642	0.00131184	0	0	4.35e-06	0.000165913	0.00112625	0.00136982
c_000000001932	0.000755677	0.000793336	0.000833312	0.000771301	0	0	0	0	0	0	0	0	0.000204756	1.02e-05	0.000226009	0	0	0	0	0	0	0	0	0	0	0	0	0	0	0	0	0	0	0	0	0	0	0	0	0	0	0	0	0	0	0	0	0	0
c_000000001933	0	0	0	0	5.76e-05	0	0.000231433	0.000308214	0.000125978	5.91e-05	1.21e-05	0	2.95e-05	0	3.25e-05	0	0	0.000459573	0.00105105	0.000763214	0.000503917	0.000348266	0.000197927	5.53e-06	2.35e-05	0.0003145	0.000130629	0.000452607	0.000142051	0.000272797	0.000458798	0.000369286	0.000150074	8.28e-05	0	0.000187776	0.000225638	0.000166065	0.000195619	0.000196637	0.000609994	0.000590118	0.00117941	0	0	2.14e-05	0.000138772	0.00103514	0.00135619
c_000000001934	0	0	0	0	0.000449453	0.000352647	0.000428134	0	2.72e-05	0	0	0	0	0	0	0	0	0	0.000137127	2.99e-05	0	0	4.52e-05	0	0	0	0	0	0.000143955	0.000231963	3.91e-05	0.000103635	0.000115859	0	0	0	0	0	0	0	0	2.86e-05	8.35e-05	0	0	0	0	0	0
c_000000001935	0	0	0	0	0	0	0.000216619	0.0002378	9.54e-05	1.09e-05	0	0	0	0	0	0	0	0	8.14e-06	0	3.93e-05	0.000118705	0.000148926	0	0	0	0	0	0	6.32e-05	0.000101856	5.99e-05	0.000200954	3.91e-05	0	0	0	0	0	0	0	0	6.79e-05	0	0	0	0	0	0
c_000000001936	0.000228281	0.000237471	0.000265098	0.000226879	0	0	0	0	0	0	0	0	0.000358584	0.000224658	0.000385358	0.000269643	0	0	0	0	0	0	0	0.000298741	0.000178594	0.00014607	0	0.0001123	2.36e-05	0	0	0	0	0	0	0.000382975	0.000576917	0.000489043	0.000397319	0.000274115	0.000140287	0.000130895	5.32e-06	0	0.00017431	0.000349851	0.000675661	0	0
c_000000001937	0.000320234	0.000328791	0.000400847	0.000319328	0	0	0	0	0	0	0	0	6.96e-05	0	8.7e-05	0	0	0	0	0	0	0	0	0	0	0	0	0	0	0	0	0	0	0	0	0	0	0	0	0	0	0	0	0	0	0	0	0	0
c_000000001938	0	0	0	0	0	0	0	0	0.000108886	0.000266994	0.00035632	0	0	0	0	0	0	0	0	0	0	0	0	0	0	0	0	0	0	0	0	0	0	3.26e-05	0	0	0	0	0	0	0	0	0	0	0	0	0	0	0
c_000000001939	0.000456991	0.000438325	0.000362564	0.000460738	0.000120905	0	0	0	0	0	0	0	0.000388609	0.000314322	0.000317206	0.000166325	0	0	0	0	0	0	0	0.00133692	0.00177733	0.000325972	0.000431576	3.1e-05	0.000116389	0	0	0	0	0	0	0.0012173	0.00112152	0.00107267	0.00125806	0.00139448	0.000229989	0.000103561	0	0	0.00121989	0.000831537	0.000760247	0.00107081	0
c_000000001940	0	0	0	0	0	0	0.000102696	0.000172669	0.000175482	0.000161985	0.000146333	0	0	0	0	0	0	0	0	6.87e-06	0.000300102	0.000244226	0.000220792	0	0	0	0	0	0	0	0.000194413	0.00010228	0.000171528	0.000203678	0	0	0	0	0	0	0	0	0	0	0	0	0	0	0
c_000000001941	0	0	0	0	0	0	0	0	5.52e-06	0.00022117	0.000646973	0	0	0	0	0	0	0	0	0	0	0	0	0	0	0	0	0	0	0	0	0	0	0	0	0	0	0	0	0	0	0	0	0	0	0	0	0	0
c_000000001942	0	0	0	0	0	0	0.000235257	0	0	0	0	0	0	0	0	0	0	0	0	0	0	2.47e-05	7.51e-07	0	0	0	0	0	0	0	0	0	0	0	0	0	0	0	0	0	0	0	0	0	0	0	0	0	0
c_000000001943	0	0	0	0	0	0	0	0	3.31e-05	2.97e-05	1.22e-05	0	0	0	0	0	0	0	0	0	0	0	0	0	0	0	0	0	0	0	0	0	0	0	0	0	0	0	0	0	0	0	0	0	0	0	0	0	0
c_000000001944	0	0	0	0	0	0	0	0	0.000147899	2.26e-05	0	0	0	0	0	0	0	0	0	0	1.15e-05	4.2e-05	6.85e-05	0	0	0	0	0	0	0	0	0	0.000184013	0.000209527	0	0	0	0	0	0	0	0	0	0	0	0	0	0	0
c_000000001945	0	0	0	0	0	0	0.000271572	0.000141153	7.73e-05	8.81e-05	8.56e-05	0	0	0	0	0	0	0	0	0.000101268	0.000424761	0.00039286	0.000273345	0	0	0	0	0	0	0	0.000177675	0.0001331	0.00020709	8.63e-05	0	0	0	0	0	0	0	0	0	0	0	0	0	0	0
c_000000001946	0	0	0	0	0	0	0	0	4.36e-05	0.000206539	0.000508235	0	0	0	0	0	0	0	0	0	0	0	0	0	0	0	0	0	0	0	0	0	0	4.52e-05	0	0	0	0	0	0	0	0	0	0	0	0	0	0	0
c_000000001947	0	0	0	0	0	0	0	0	0	0	0	0	0	0	0	0	0	0	0	0	0	0	0	0	0	0	0	0	0	0	0	0	0	0	0	0	0	0	0	0	0	0	0	0	0	0	0	0	0
c_000000001948	0	0	0	0	0	0	0	0	0	0	0	0.00147702	0	0	0	0	0.00148559	0	0	0	0	0	0	0	0	0	0	0	0	0	0	0	0	0	0.00171914	0	0	0	0	0	0	0	0	0.00142843	0	0	0	0	0
c_000000001949	0	0	0	0	0	0	0	0	0	4.49e-07	0.000233639	0	0	0	0	0	0	0	0	0	0	0	0	0	0	0	0	0	0	0	0	0	0	0	0	0	0	0	0	0	0	0	0	0	0	0	0	0	0
c_000000001950	0	0	0	0	0	0	0	0	0	0	0	0	0	0	0	0	0	0.00038597	0.000328291	0	0	6.42e-06	0	0	0	0	0	0	0	0	0	0	0	0	0	0	0	0	0	0	0	0	1.75e-05	0	0	0	0	0	0
c_000000001951	0	0	0	0	0	0	0	0	0	0	0	0	0	0	0	0	0	0.00040124	0.000332744	0	0	2.11e-06	0	0	0	0	0	0	0	0	0	0	0	0	0	0	0	0	0	0	0	0	8.56e-06	0	0	0	0	0	0
c_000000001952	0	0	0	0	0	0	1.44e-05	0	0	0	0	0	0	0	0	0	0	0	0.000178906	1.41e-05	0	0	0	0	0	0	0	0	0	0	0	0	0	0	0	0	0	0	0	0	0.000346091	4.15e-05	0.000112212	0	0	0	0	0.000596858	0.000944047
c_000000001953	0	0	0	0	0	0	5.4e-05	0.000267422	0.00020602	2.19e-05	0	0	0	0	0	0	0	0	0	0	0	2.76e-05	0.000116461	0	0	0	0	0	0	0	0	0	0.000115501	5.78e-05	0	0	0	0	0	0	0	0	0	0	0	0	0	0	0
c_000000001954	0	0	0	0	0	0	0	0	2.47e-05	0.000175873	0.000460175	0	0	0	0	0	0	0	0	0	0	0	0	0	0	0	0	0	0	0	0	0	0	9.21e-06	0	0	0	0	0	0	0	0	0	0	0	0	0	0	0
c_000000001955	0.000104501	0.000116159	0.000120539	0.000121173	0.000393467	0	0	0	0	0	0	0	0.000162289	0	0.000160849	0	0	0	0	0	0	0	0	0	0	0.000128892	0.000266747	0.00046049	0.000663643	0.000467814	0	0	0	0	0	0.000104186	0.000216131	9.9e-05	8.43e-05	7.84e-05	0.000125811	0.000168231	0.000105693	0	0	2.31e-05	0.000158112	0	0
c_000000001956	0	0	0	0	0	0	0.000294212	5.83e-06	0	0	0	0	0	0	0	0	0	0	1.71e-05	0.000316489	4.49e-05	5.91e-05	1.69e-05	0	0	0	0	0	0	0	6.23e-05	2.09e-05	6e-06	0	0	0	0	0	0	0	0	0	0	0	0	0	0	0	0
c_000000001957	1.12e-05	1.66e-05	2.76e-05	1.51e-05	0.000133532	0	0	0	0	0	0	0	2.88e-05	0	2.71e-05	0	0	0	0	0	0	0	0	0	0	0	0	1.18e-06	9.81e-06	0	0	0	0	0	0	0	0	7.28e-06	0	0	0	0	0	0	0	0	0	0	0
c_000000001958	6.15e-05	6.18e-05	5.95e-05	5.87e-05	0.000341606	0	0.000139972	8.7e-05	4.99e-05	3.15e-06	0	0	0.000234172	0.000111909	0.00017275	0.000103921	0	0.000247109	0.000240347	8.59e-05	1.37e-05	4.84e-05	8.41e-05	0.00018736	0.000152365	0.000551792	0.000679488	0.000672003	0.000833452	0.000694606	5.28e-05	5.92e-05	6.08e-05	0	0	0.000315985	0.00038487	0.000284464	0.000360803	0.000481527	0.000511901	0.000531267	0.000471979	0	0.000138863	0.000186408	0.000395074	0.000441546	0.00023337
c_000000001959	3.16e-05	4.68e-05	7.43e-05	4.01e-05	0	0	0	0	0	0	0	0	0.000516668	0.000364855	0.000548147	0.000354153	0	0	0	0	0	0	0	0	0	0	0	0	0	0	0	0	0	0	0	0	1.22e-05	0	0	0	0	0	0	0	9.31e-05	0.000165306	8.92e-05	0	0
c_000000001960	0	0	0	0	0	0	1.84e-05	0	2.34e-06	0	0	0	0	0	0	0	0	0	0	0	0.000340257	0.000290222	0.000151501	0	0	0	0	0	0	0	0.000144184	0	5.52e-06	0	0	0	0	0	0	0	0	0	0	0	0	0	0	0	0
c_000000001961	0	0	0	0	0	0	7.79e-05	0.000512647	0.00107324	0.00090882	0.000209149	0	0	0	0	0	0	0	0	0	2.56e-05	0.000106525	0.000415585	0	0	0	0	0	0	0	0.00019613	0.000179879	0.00078948	0.000845797	0	0	0	0	0	0	0	0	0	0	0	0	0	0	0
c_000000001962	0	0	0	0	0	0	0	0	1.99e-06	1.09e-05	4.73e-05	0	0	0	0	0	0	0	0	0	0	4.96e-06	1.33e-06	0	0	0	0	0	0	0	0	0	0	0	0	0	0	0	0	0	0	0	0	0	0	0	0	0	0
c_000000001963	0	0	0	0	0	0	0	0	0	0	0	0	0	0	0	0	0	0	0	0	0	0	0	0	0	0	0	0	0	0	0	0	0	0	0	0	0	0	0	0.000325077	0.000742078	0.00102566	0.000115924	0	0	0	0	0	0
c_000000001964	0.00014381	0.000131156	9.43e-05	0.000110571	0	0	0	0	0	0	0	0	2.57e-05	0	2.48e-05	0	0	0	0	0	0	0	0	0	0	0	0	0	0	0	0	0	0	0	0	0	0	0	0	0	0	0	0	0	0	0	0	0	0
c_000000001965	0	0	0	0	0	0	0.000112546	0.00075086	0.00129199	0.000924009	0.000144689	0	0	0	0	0	0	0	0	0	0	1.84e-05	0.000341907	0	0	0	0	0	0	0	0.000122997	0.000300522	0.000818801	0.00090766	0	0	0	0	0	0	0	0	0	0	0	0	0	0	0
c_000000001966	0.000227486	0.000236234	0.000211386	0.000234093	0	0	0	0	0	0	0	0	0.000412862	0.000138544	0.000372543	0.000230623	0	0	0	0	0	0	0	0	0	0	0	0	0	0	0	0	0	0	0	0	0	0	0	0	0	0	0	0	0	0	0	0	0
c_000000001967	0	0	0	0	0.000294125	0.00158415	0.000496257	0.000138431	1.13e-05	0	0	0	0	0	0	0	0	0	1.69e-05	9.49e-05	0	6.21e-06	6.69e-05	0	0	0	0	0.000645134	0.000835085	0.00126446	3.73e-05	5.82e-05	4.54e-05	0	0	0	0	0	0	0	4.6e-05	0.000289694	0.000387803	0	0	0	0	0	0.000111164
c_000000001968	0	0	0	0	0	0	0	0	0	0	0	0	0	0	0	0	0	0	0	0	0	0	0	0	0	0	0	0	0	0	0	0	0	0	0	0	0	0	0	0	0	0	0	0	0	0	0	0	0
c_000000001969	0	0	0	0	0	0.00262866	0.000758448	0	0	0	0	0	0	0	0	0	0	0	0	0	0	4.63e-06	1.42e-05	0	0	0	0	0	0	5.31e-06	0.000162912	0.000426765	0.00064257	0.000144457	0	0	0	0	0	0	0	0	0	0	0	0	0	0	0
c_000000001970	0	0	0	0	1.9e-05	0	0	0	0	0	0	0	0	0	3.6e-06	0	0	0.000560121	0.000749567	0.000484571	0	0	0	0	0	0	0	0	0	0	6.79e-06	0	0	0	0	0	0	0	0	0	0	0	5.32e-05	0	0	0	0	0	0
c_000000001971	0	0	0	0	0	0	0	0	7.31e-05	0.000278497	0.000619054	0.00234261	0	0	0	0	0.0020827	0	0	0	0	0	3.95e-06	0	0	0	0	0	0	0	0	0	5.66e-06	7.52e-05	0.00170896	0	0	0	0	0	0	0	0	0.00214457	0	0	0	0	0
c_000000001972	0.000279852	0.000262445	0.000224578	0.000263116	0	0	0	0	0	0	0	0	0.000199507	0.000126622	0.000172048	8.97e-05	0	0	0	0	0	0	0	0	0	6.73e-06	6.87e-05	7.73e-05	0.000116049	1.06e-05	0	0	0	0	0	7.32e-06	2.91e-05	3.6e-05	3.21e-05	5.07e-05	0	2.86e-05	0	0	0	0	5.6e-05	0	0
c_000000001973	4.41e-05	3.78e-05	6.8e-05	2.51e-05	0.000737478	0	3.06e-05	2.58e-05	1.27e-05	0	0	0	5.04e-05	0	6.84e-05	0	0	0	7e-05	0	6.35e-05	8.28e-05	4.94e-05	0	0	0	0	0	0	0	5.47e-05	1.77e-05	4.66e-05	9.6e-06	0	0	0	0	0	0	0	0	0	0	0	0	0	0	0
c_000000001974	0	0	0	0	0	0	0.000130407	0	0	0	0	0	0	0	0	0	0	0	0	0	0	0	0	0	0	0	0	0	0	0	0	0	0	0	0	0	0	0	0	0	0	0	0	0	0	0	0	0	0
c_000000001975	0.000437009	0.00042171	0.000500336	0.000425142	0.000121535	0	0	0	0	0	0	0	0.000260574	0.000119895	0.000255392	7.7e-05	0	0	0	0	0	0	0	0.000356383	0.000365733	0.000719615	0.000784685	0.000740748	0.00078186	0.000350336	0	0	0	0	0	0.00058012	0.000617745	0.000533892	0.000487699	0.000551598	0.00049423	0.000420962	0.000204425	0	0.000330207	0.000522959	0.000716811	0.000259019	0.000110816
c_000000001976	0	0	0	0	0	0	0	0	0	2.86e-05	0.000241674	0	0	0	0	0	0	0	0	0	0	0	0	0	0	0	0	0	0	0	0	0	0	0	0	0	0	0	0	0	0	0	0	0	0	0	0	0	0
c_000000001977	0	0	0	0	8.26e-06	0	1.57e-05	0	0	0	0	0	0	0	0	0	0	1.22e-05	0.00033348	0.000113877	0	0	0	0	0	0	0	0	0	0	8.87e-06	0	0	0	0	0	0	0	0	0	0	0	8.05e-05	0	0	0	0	0.000210107	0.000419046
c_000000001978	0	0	0	0	0	0	4.04e-06	0	0.000104319	0.000108609	2.37e-05	0	0	0	0	0	0	0	0	0	0	0	1.07e-05	0	0	0	0	0	0	0	0	0	0.000149259	5.59e-05	0	0	0	0	0	0	0	0	0	0	0	0	0	0	0
c_000000001979	0	0	0	0	0	0	0	0	0.000214368	0.000280567	0.000324768	0	0	0	0	0	0	0	0	0	0	4.47e-05	8.53e-05	0	0	0	0	0	0	0	0	0	3.21e-05	0.000203228	0	0	0	0	0	0	0	0	0	0	0	0	0	0	0
c_000000001980	0	0	0	0	0	0	2.01e-05	3.81e-05	3.37e-05	0	0	0	0	0	0	0	0	4.21e-05	0.000339625	0	3.19e-06	3.41e-05	7.05e-05	0	0	0	0	0	0	0	1.71e-05	0	0.000110116	6.43e-05	0	0	0	0	0	0	0	0	2.43e-05	0	0	0	0	0	0
c_000000001981	0.000355338	0.000355905	0.00029407	0.000351894	2.3e-05	0	0	0	0	0	0	0	9.08e-05	0	6.93e-05	0	0	0	0	0	0	0	0	0	8.2e-06	0	5.32e-05	0	0	0	0	0	0	0	0	4.98e-05	4.54e-05	5.41e-05	6.59e-05	3.85e-05	0	2.18e-05	0	0	0	0	1.23e-05	0	0
c_000000001982	0	0	0	0	1.91e-05	0	0	0	0	0	0	0	0	0	4.7e-06	0	0	0.000530498	0.000743434	0.000460727	0	0	0	0	0	0	0	0	0	0	3.86e-06	0	0	0	0	0	0	0	0	0	0	0	5.9e-05	0	0	0	0	0	0
c_000000001983	0.000342251	0.00033905	0.000228738	0.000303206	0.000283452	0	0	0	0	0	0	0	0.000328454	0.000207096	0.00024655	0.000343455	0	8.2e-05	0	0	0	0	0	0.000410713	0.00059057	0.000705005	0.000871749	0.000342621	0.000468974	0.000426951	0	0	0	0	0	0.000443662	0.000369349	0.000338238	0.00037981	0.000563696	0.000327472	0.000376386	9.04e-05	0	7.34e-05	0	0.000131232	0.000245195	0
c_000000001984	0	0	0	0	0	0	0	0	0.000152622	0.000222133	0.000356981	0	0	0	0	0	0	0	0	0	0	0	2.02e-05	0	0	0	0	0	0	0	0	0	0	9.04e-05	0	0	0	0	0	0	0	0	0	0	0	0	0	0	0
c_000000001985	0.000160507	0.000141588	0.000183439	0.000131042	0	0	0	0	0	0	0	0	0.000126371	4.71e-06	0.000134271	0	0	0	0	0	0	0	0	5.17e-05	0	0	0	0	0	0	0	0	0	0	0	5.19e-05	6.83e-05	6.65e-05	4.58e-05	1.29e-05	0	0	0	0	0	0	0	0	0
c_000000001986	0.000483847	0.000514721	0.000564754	0.000522974	0	0	0	0	0	0	0	0	5.46e-06	0	2.6e-05	0	0	0	0	0	0	0	0	0	0	0	0	0	0	0	0	0	0	0	0	0	0	0	0	0	0	0	0	0	0	0	0	0	0
c_000000001987	5.28e-05	4.2e-05	6.48e-05	5.12e-05	7.03e-05	0	1.74e-05	0	0.000125722	0.000165177	7.6e-05	0	6.16e-05	2.25e-05	6.2e-05	2.04e-05	0	0	0	0	0	0	1.22e-05	0	0	6.81e-05	6.54e-05	7.98e-05	0.000107317	9.07e-05	0	0	4.32e-05	3.16e-05	0	5.42e-05	6.5e-05	7.48e-05	4.94e-05	3.73e-05	5.13e-05	4.23e-05	3.69e-05	0	4.39e-05	5.32e-05	9.9e-05	4.03e-06	0
c_000000001988	0	0	0	0	0	0	0	0	0.000100556	0.000120684	0.000182461	0	0	0	0	0	0	0	0	0	0.000332138	0.000340867	0.000298811	0	0	0	0	0	0	0	0.000146306	6.11e-05	3.95e-05	0.000251984	0	0	0	0	0	0	0	0	0	0	0	0	0	0	0
c_000000001989	0	0	0	0	0	0	1.31e-05	0.000164764	0.000230924	0.00015474	0.000100915	0	0	0	0	0	0	0	0	0	2.68e-06	5.85e-05	0.000184925	0	0	0	0	0	0	0	5.66e-05	3.33e-05	0.000116785	0.000165742	0	0	0	0	0	0	0	0	0	0	0	0	0	0	0
c_000000001990	0	0	0	0	0	0	0	0	0.000240744	0.000195542	0.000150301	0	0	0	0	0	0	0	0	0	0	3.64e-05	0.000154155	0	0	0	0	0	0	0	2.64e-05	0	2.4e-05	0.000209915	0	0	0	0	0	0	0	0	0	0	0	0	0	0	0
c_000000001991	0	0	0	0	0	0	4.71e-05	0.000162828	0.000108318	2.43e-05	2.06e-05	0	0	0	0	0	0	0	0	0	0.000278041	0.000291737	0.000211127	0	0	0	0	0	0	0	0.000209682	0.00011424	3.56e-05	5.39e-05	0	0	0	0	0	0	0	0	0	0	0	0	0	0	0
c_000000001992	0	0	0	0	0	0	0.000108279	0	0	0	0	0	0	0	0	0	0	0	0	0	0	0	0	0	0	0	0	0	0	0	0	0	0	0	0	0	0	0	0	0	0	0	0	0	0	0	0	0	0
c_000000001993	0	0	0	0	0	0	0	0	0	0.000135911	0.000344871	0.000156952	0	0	0	0	0.000134909	0	0	0	0	0	0	0	0	0	0	0	0	0	0	0	0	0	0	0	0	0	0	0	0	0	0	6.36e-06	0	0	0	0	0
c_000000001994	6.57e-05	6.82e-05	8.58e-05	6.66e-05	0.00087609	0	0	0	0	0	0	0	0.000115419	0	0.000138479	1.52e-05	0	0.000156364	0.000196259	0	0	0	0	0	0	0	0	0	0	0	0	0	0	0	0	0	0	0	0	0	0	0	0	0	0	0	0	0.000236096	6.02e-05
c_000000001995	0	0	0	0	0	0	0.000293155	0.000672219	0.000316689	0.000163506	6.85e-05	0	0	0	0	0	0	0	0.000516991	0.000716071	0.000624904	0.000560853	0.000394753	0	0	0	0	0.000254063	0	9.92e-05	0.000621625	0.000610577	0.000378099	0.000272066	0	0	0	0	0	0	0	0.000139153	0.000588004	0	0	0	0	0.000538495	0.000999704
c_000000001996	0	0	0	0	0	0	0.00013834	6.5e-05	2.16e-05	0	0	0	0	0	0	0	0	0	0.000395752	0.000379518	0.000216125	0.000179256	0.000114835	0	0	0	0	0	0	0	0.000199601	7.5e-05	4.05e-05	0	0	0	0	0	0	0	0	0	0.000320538	0	0	0	0	0	0
c_000000001997	0.000233129	0.000213161	0.000245542	0.000246572	0	0	0	0	0	0	0	0	0.000102688	0	0.000112137	0	0	0	0	0	0	0	0	0	0	0	0	0	0	0	0	0	0	0	0	0	0	0	0	0	0	0	0	0	0	0	0	0	0
c_000000001998	0	0	0	0	0	0	4.42e-05	0	0	0	0	0	0	0	0	0	0	0	0.000178681	0	0	0	0	0	0	0	0	0	0	0	0	0	0	0	0	0	0	0	0	0	0	0	0	0	0	0	0	0	0
c_000000001999	0.000158836	0.000171828	0.00018456	0.000160112	0	0	0	0	0	0	0	0	4.08e-05	0	6.83e-05	0	0	0	0	0	0	0	0	0.000159756	8.68e-05	0	0	0	0	0	0	0	0	0	0	1.69e-05	4.79e-05	2.54e-05	2.26e-05	0	0	0	0	0	0	0	0	0	0
c_000000002000	0	0	0	0	0	0	8.04e-05	2.06e-05	9.91e-06	8.62e-07	7.3e-06	0	0	0	0	0	0	0	0.000123425	0.000223235	0.000516367	0.000370473	0.000129959	0	0	0	0	0	0	0	0.000239048	9.63e-05	1.7e-05	2.7e-06	0	0	0	0	0	0	0	0	6.33e-05	0	0	0	0	0	0
c_000000002001	0	0	0	0	0	0	4.71e-05	0	0	0	0	0	0	0	0	0	0	0	0.00155914	0.000555816	0	2.13e-05	0	0	0	0	0	0	0	0	0.000181752	4.83e-05	0	0	0	0	0	0	0	0	0	0	0.000193092	0	0	0	0	0	0
c_000000002002	0	0	0	0	0	0	0	0	0	0	3.28e-06	0	0	0	0	0	0	0	0	0	0.000258161	0.00030133	0.000187221	0	0	0	0	0	0	0	0.000262493	3.62e-05	0	0	0	0	0	0	0	0	0	0	0	0	0	0	0	0	0
c_000000002003	0	0	0	0	0	0	2.33e-05	0	1.21e-05	1.99e-06	0	0	0	0	0	0	0	0	8.88e-05	0	0	0	3.3e-06	0	0	0	0	0	0	0	0	0	2.13e-05	4.1e-06	0	0	0	0	0	0	0	0	0	0	0	0	0	0	0
c_000000002004	0	0	0	0	0	0	6.54e-06	0.000214967	0.00070661	0.000705225	0.000272218	0	0	0	0	0	0	0	0	0	0	0	0.000295954	0	0	0	0	0	0	0	0	0	8.89e-05	0.000185577	0	0	0	0	0	0	0	0	0	0	0	0	0	0	0
c_000000002005	0	0	0	0	0	0	0.000169048	0.000221935	0.000137241	5.09e-05	4.79e-06	0	0	0	0	0	0	0	1.91e-05	0.000466552	0.000604789	0.000456534	0.000300113	0	0	0	0	0	0	0	0.00042324	0.000229129	0.000120241	0.000128626	0	0	0	0	0	0	0	0	0.000247399	0	0	0	0	0	0.000139433
c_000000002006	0	0	0	0	2.09e-05	0	8.22e-05	0.00021932	0.000346866	0.000164647	0	0	0	0	0	0	0	6.72e-05	8.83e-06	0	0	0	8.53e-05	0	0	0	0	0	0	0	0	0	3.27e-06	0	0	0	0	0	0	0	0	0	0	0	0	0	0	0	0
c_000000002007	0	0	0	0	0	0	0	0	0	0	3.52e-05	0	0	0	0	0	0	0	0	0	0	0	0	0	0	0	0	0	0	0	0	0	0	0	0	0	0	0	0	0	0	0	0	0	0	0	0	0	0
c_000000002008	0.000158802	0.000131206	0.000201878	0.000137851	9.32e-09	0	0	0	0	0	0	0	0.000359353	0.000282207	0.000360078	0.000133621	0	0	0	0	0	0	0	0	3.64e-05	0	0	0	0	0	0	0	0	0	0	0.000190659	0.000235048	0.000215035	0.000167558	1.96e-05	3.2e-05	2.61e-05	0	0	6.25e-05	0.000192168	0.000500367	0	0
c_000000002009	0	0	0	0	0	0	0	0	3.26e-05	6.35e-05	7.14e-05	0	0	0	0	0	0	0	0	0	0	0	0	0	0	0	0	0	0	0	0	0	0	5.51e-05	0	0	0	0	0	0	0	0	0	0	0	0	0	0	0
c_000000002010	0	0	0	0	3.57e-05	0	5.58e-05	9.22e-06	0	0	0	0	0.000704134	0.000791801	0.000762588	0.00104828	0	0.00567274	0.00077178	0	0	0	0	0.000197163	7.01e-05	4.63e-05	0	0	0	0	0	0	1.84e-05	0	0	0.000156027	4.3e-05	0.000190199	9.43e-05	2.08e-05	0.000147214	3.26e-05	2.48e-05	0	0	0	4.55e-05	7.89e-05	7.19e-05
c_000000002011	0	0	0	0	0	0	3.31e-05	1.4e-05	0.000176135	0.000146461	0.000129495	0	0	0	0	0	0	0	0	0	6.92e-05	0.000125896	0.000175677	0	0	0	0	0	0	0	7.77e-05	0	4.84e-05	9.46e-05	0	0	0	0	0	0	0	0	0	0	0	0	0	0	0
c_000000002012	0	0	0	0	0	0	0	0	0.000340708	0.000694327	0.001285	0	0	0	0	0	0	0	0	0	0	0	7.35e-06	0	0	0	0	0	0	0	0	0	0.000112083	0.000217922	0	0	0	0	0	0	0	0	0	0	0	0	0	0	0
c_000000002013	0	0	8.12e-06	0	0.000126337	0	1.38e-05	0	0	0	0	0	0.000160355	0	0.000164803	0	0	0	0	0	0	0	7.13e-07	0.000289487	0.000199208	0.000392022	0.00011628	0.000219527	0.000217147	0	0	0	0	0	0	0.000508955	0.000433705	0.000479416	0.000523212	0.000463052	0.00053324	0.000389226	0.000285774	0	0.000266601	0.000201092	0.000366355	0.000528536	0.000317842
c_000000002014	0	0	0	0	0	0	0.000117294	0	6.7e-05	2.42e-05	1.81e-05	0	0	0	0	0	0	0	4.93e-05	0.000138233	0.000309	0.000294239	0.000145549	0	0	0	0	0	0	0	0.000237573	0.0001022	0.000144592	0.000102698	0	0	0	0	0	0	0	0	8.43e-05	0	0	0	0	0	0.000184076
c_000000002015	0.000384749	0.000409484	0.000380573	0.000398335	0	0	0	0	0	0	0	0	1.73e-05	0	3.56e-05	0	0	0	0	0	0	0	0	0	0	0	0	0	0	0	0	0	0	0	0	0	0	0	0	0	0	0	0	0	0	0	0	0	0
c_000000002016	0	0	0	0	6.89e-05	0	9.56e-05	8.71e-05	0.000234196	0.000285621	0.000183927	0	0	0	0	0	0	0	0	0	0	2.13e-05	7.98e-05	0	0	0	0	0	0	0	9.79e-06	0	0.000147781	0.000142582	0	0	0	0	0	0	0	0	2.47e-06	0	0	0	0	0	0
c_000000002017	0.000370756	0.000369856	0.000350988	0.000373412	0	0	0	0	0	0	0	0	7.54e-05	0	8.18e-05	0	0	0	0	0	0	0	0	0	0	0	0	0	0	0	0	0	0	0	0	0	0	0	0	0	0	0	0	0	0	0	0	0	0
c_000000002018	0.000389326	0.00040303	0.000358865	0.000387395	0	0	0	0	0	0	0	0	1.53e-05	0	3.9e-05	0	0	0	0	0	0	0	0	0	0	0	0	0	0	0	0	0	0	0	0	0	0	0	0	0	0	0	0	0	0	0	0	0	0
c_000000002019	0.000359228	0.000409544	0.000351077	0.000380191	0	0	0	0	0	0	0	0	2.58e-05	0	3.38e-05	0	0	0	0	0	0	0	0	0	0	0	0	0	0	0	0	0	0	0	0	0	0	0	0	0	0	0	0	0	0	0	0	0	0
c_000000002020	0	0	0	0	0	0	0.000741107	0.000611985	0.000186157	2.26e-05	5.02e-06	0	0	0	0	0	0	0	1.42e-05	0.00039169	0.000631544	0.00064043	0.00038245	0	0	0	0	0	0	0.000361675	0.000677672	0.00114346	0.000396552	0.000116987	0	0	0	0	0	0	0	0	0.000117565	0	0	0	0	0	0
c_000000002021	0	0	0	0	0	0	9.95e-05	0.000128044	0.000238322	0.000130864	7.22e-05	0	0	0	0	0	0	0	0	0	0.000235845	0.000372157	0.000477835	0	0	0	0	0	0	0	0.000217062	0.0002177	0.000139181	0.000212019	0	0	0	0	0	0	0	0	0	0	0	0	0	0	0
c_000000002022	0	0	0	0	0	0	0	0	0	0	0	0	0	0	0	0	0	0	0	0	4.83e-05	6.59e-05	1.59e-06	0	0	0	0	0	0	0	5.07e-05	0	0	0	0	0	0	0	0	0	0	0	0	0	0	0	0	0	0
c_000000002023	0	0	0	0	0	0.000181632	0.000419889	0	0	0	0	0	0	0	0	0	0	6.19e-05	7.91e-05	3.19e-05	0	0	0	0	0	0	0	0	0	0	0	0	4.37e-05	0	0	0	0	0	0	0	0	0	0	0	0	0	0	0	0
c_000000002024	0	0	0	0	0	0	1.9e-05	2.26e-05	0.000111447	0.000124335	0.000118625	0	0	0	0	0	0	0	0	0	0.000216284	0.000197667	0.000129742	0	0	0	0	0	0	0	0.000147192	1.68e-05	6.13e-05	0.000138704	0	0	0	0	0	0	0	0	0	0	0	0	0	0	0
c_000000002025	0	0	0	0	0	0	0	0	1.54e-05	5.42e-05	4.31e-05	0	0	0	0	0	0	0	0	0	0	0	0	0	0	0	0	0	0	0	0	0	0	0	0	0	0	0	0	0	0	0	0	0	0	0	0	0	0
c_000000002026	0	0	0	0	0.000860162	0.00152053	0.00010775	0	0	0	0	0	2.05e-05	0	4.99e-05	0	0	0	3e-05	0	0	0	0	0	0	0	1.35e-05	0.000378248	0.000406547	0.000850734	0	0	0	0	0	0	0	0	0	0	0	3.6e-06	0.000371613	0	0	0	0	7.42e-05	0.000223046
c_000000002027	0	0	0	0	0	0	7.35e-05	0.000202132	8.86e-05	4.13e-05	3.28e-06	0	0	0	0	0	0	0	9.58e-05	0.00035008	3.74e-05	0.000106468	0.000106408	0	0	0	0	0	0	0	0.000235339	7.69e-05	0.000119174	6.2e-05	0	0	0	0	0	0	0.000376598	0.000610175	0.00118677	0	0	0	0	4.82e-05	0.00038518
c_000000002028	0	0	0	0	0	0	0	0	0	0	0	0	0.000194064	0.000204087	0.000210185	0.000150544	0	0	0	0	0	0	0	0.000666904	0.000441155	0.000232949	5.09e-05	0.000219003	0.000300371	0	0	0	0	0	0	0.000144508	0.000291329	0.000243487	0.000232982	0.000150253	0.000133553	0.000127715	3.08e-05	0	0	0	1.67e-05	0	0
c_000000002029	0	0	0	0	0	0	0.000179045	0.000140405	0.000245798	0.000217087	0.000111045	0	0	0	0	0	0	0	8.11e-05	1.7e-05	0.000129484	0.000151837	0.000232558	0	0	0	0	0	0	0	6.26e-05	0.000120066	0.000492408	0.000319639	0	0	0	0	0	0	0	0	8.8e-05	0	0	0	0	0	0
c_000000002030	0	0	0	0	0	0	0	4.4e-05	0.000448666	0.000394504	7.77e-05	0	0	0	0	0	0	0	0	0	0	4.65e-06	0.000210779	0	0	0	0	0	0	0	0	0	0.000389742	0.000451449	0	0	0	0	0	0	0	0	0	0	0	0	0	0	0
c_000000002031	0	0	0	0	1.12e-05	0.00351521	7.83e-05	0	0	0	0	0	0	0	0	0	0	0	0.000246674	0.000774165	0	0	0	0	0	0	0	0	8.56e-06	0.00038697	5.39e-05	0.000254894	4.17e-05	0	0	0	0	0	0	0	0	0	0	0	0	0	0	0	0
c_000000002032	0	0	0	0	0	0	0	0	0	0	1.86e-06	0.00310787	0	0	0	0	0.0033161	0	0	0	0	0	0	0	0	0	0	0	0	0	0	0	0	0	0.00387542	0	0	0	0	0	0	0	0	0.0035364	0	0	0	0	0
c_000000002033	0	0	0	0	0	0	0	0	0	0	0	0	0	0	0	0	0	0	0	0	0	0	0	0	0	0	0	0	0	0	0	0	0	0	0	0	0	0	0	0	0	0	0	0	0	0	0	0	0
c_000000002034	0.000103085	0.000105843	0.000134546	0.0001058	0.00031883	0	5.89e-05	0	0	0	0	0	0.000383566	0.000310909	0.000409366	0.000313412	0	0.000377167	4.31e-05	0	0	0	0	0.00013378	7.69e-05	0.000180717	0	4.56e-05	1.57e-06	0	0	0	0	0	0	0.000215641	0.000191418	0.000238007	0.000169064	0.000164068	0.000146571	0.00016155	5.91e-05	0	0	2.05e-05	0.000183973	0	0
c_000000002035	0	0	0	0	0	0	0.000112498	0	0.000151024	0.00019041	1.35e-05	0	0	0	0	0	0	0	0	0	0.000145563	0.000203922	0.000246513	0	0	0	0	0	0	0	7.89e-05	0.000129222	0.00045703	0.000420019	0	0	0	0	0	0	0	0	0	0	0	0	0	0	0
c_000000002036	0	0	0	0	0	1.49e-06	0.000282335	0.00017623	8.17e-06	0	0	0	0	0	0	0	0	0	1.01e-05	0.000329627	0.000155363	0.000140846	0.000101907	0	0	0	0	0	0	0	0.000149914	0.000122041	5.94e-05	0	0	0	0	0	0	0	0	0	9.65e-05	0	0	0	0	0	8.27e-05
c_000000002037	3.27e-05	5.46e-05	6.9e-05	4.39e-05	0	0	0	0	0	0	0	0	0.000226708	3.66e-05	0.00024844	0.000104625	0	0	0	0	0	0	0	0	0	0	0	0	0	0	0	0	0	0	0	0	0	0	0	0	0	0	5.08e-06	0	0	0	0	0	0
c_000000002038	0.000220511	0.000245546	0.000267784	0.000244825	0	0	0	0	0	0	0	0	5.13e-05	0	6.86e-05	0	0	0	0	0	0	0	0	0	0	0	0	0	0	0	0	0	0	0	0	0	0	0	0	0	0	0	0	0	0	0	0	0	0
c_000000002039	0	0	0	0	0	0	5.07e-05	0	0	0	0	0	0	0	0	0	0	0	3.68e-05	0	0	0	0	0	0	0	0	0	0	0	0	0	0	0	0	0	0	0	0	0	0	0	0	0	0	0	0	0	0.000419859
c_000000002040	0.000190933	0.000178013	0.00018661	0.000199136	0.00132343	0	0	0	0	0	0	0	0.000333788	0.00021769	0.000346041	0.000170643	0	0	0	0	0	0	0	0	0	0	0	0	0	0	0	0	0	0	0	0	0	0	0	0	0	0	1.66e-05	0	0	0	0	0	0
c_000000002041	0	0	0	0	0	0	0	0	6.57e-05	0.000114885	0.00011982	0	0	0	0	0	0	0	0	0	0	0	0	0	0	0	0	0	0	0	0	0	0	0	0	0	0	0	0	0	0	0	0	0	0	0	0	0	0
c_000000002042	0	0	0	0	0	0	0	0	3.47e-05	0	0	0	0	0	0	0	0	0	0	0	3.6e-05	7.29e-05	5.1e-05	0	0	0	0	0	0	0	3.62e-05	0	1.4e-05	5.65e-05	0	0	0	0	0	0	0	0	0	0	0	0	0	0	0
c_000000002043	0	2.51e-07	7.57e-06	0	5.97e-05	0	0	0	0	0	0	0	3.99e-06	0	1.58e-05	0	0	0	0	0	0	0	0	0	0	0	0	0	0	0	0	0	0	0	0	0	0	0	0	0	0	0	0	0	0	0	0	0	0
c_000000002044	0	0	0	0	0	0	0	0	0	0	0	0	0	0	0	0	0	0	0	0	0	0	0	0	0	0	0	0	0	0	0	0	0	0	0	0	0	0	0	0	0	0	0	0	0	0	0	0	0
c_000000002045	0	0	0	0	0	0	7.09e-06	0	0	0	0	0	0	0	0	0	0	0	0	0	9.01e-05	7.49e-05	3.1e-05	0	0	0	0	0	0	0	6.6e-05	0	0	0	0	0	0	0	0	0	0	0	0	0	0	0	0	0	0
c_000000002046	0	0	0	0	0	0	2.19e-05	0	0	0	0	0	0	0	0	0	0	0	9.52e-05	4.33e-05	0	3.38e-06	0	0	0	0	0	0	0	0	3.23e-05	0	0	0	0	0	0	0	0	0	0	0	3.52e-05	0	0	0	0	0.000189272	0.000264082
c_000000002047	0	0	0	0	0	0	5.89e-05	0	0	0	0	0	0	0	0	0	0	0	0	0	0.000170765	0.000170961	8.77e-05	0	0	0	0	0	0	0	7.27e-05	0	2.33e-05	0	0	0	0	0	0	0	0	0	0	0	0	0	0	0	0
c_000000002048	0	0	0	0	0	0	0	0	0	0	0	0	0	0	0	0	0	0	0	0	0	0	0	0	0	0	0	0	0	0	0	0	0	0	0	0	0	0	0	0	0	0	0	0	0	0	0	0	0
c_000000002049	0	0	0	0	0	0	0	0	8.39e-05	0.00036135	0.000658985	0.000107478	0	0	0	0	9.75e-05	0	0	0	0	0	0	0	0	0	0	0	0	0	0	0	0	3.28e-05	5.54e-05	0	0	0	0	0	0	0	0	2.61e-05	0	0	0	0	0
c_000000002050	0.000457352	0.000437695	0.000549198	0.000411076	0	0	0	0	0	0	0	0	0.000184724	0.000143424	0.000192383	9.42e-05	0	0	0	0	0	0	0	0	0	0	0	0	0	0	0	0	0	0	0	0	1.14e-05	0	0	0	0	0	0	0	0	0	6.44e-06	0	0
c_000000002051	0	0	0	0	0	0	1.17e-05	0	3.57e-05	3.6e-05	1.79e-05	0	0	0	0	0	0	0	0.000118175	2.98e-05	5.69e-05	8.64e-05	4.87e-05	0	0	0	0	0	0	0	6.41e-05	0	1.6e-05	1.79e-05	0	0	0	0	0	0	0	0	3.99e-05	0	0	0	0	0	5.64e-07
c_000000002052	0	0	0	0	7.24e-05	0	0	0	0	0	0	0	6.94e-06	0	8.41e-06	0	0	0.000612446	0.000425669	0	0	0	0	0	0	0	0	0	0	0	0	0	0	0	0	0	4.2e-06	7.48e-07	0	0	0.000132404	4.66e-05	5.91e-05	0	0	0	0	0.000282201	0.000138729
c_000000002053	0	0	0	0	0	0	0	0	0	0	0	0	0	0	0	0	0	1.08e-05	1.55e-05	0	0	0	0	0	0	0	0	0.000185097	2.89e-05	0	0	0	0	0	0	0	0	0	0	0	1.3e-05	0.000407856	0.00121164	0	0	0	0	0.000133466	0.00105017
c_000000002054	0	0	0	0	0	0	0.0001169	9.09e-05	0	0	0	0	0	0	0	0	0	0	0	0.000203664	0	6.49e-06	5.58e-05	0	0	0	0	0	0	0	8.56e-05	5.64e-05	2.29e-05	0	0	0	0	0	0	0	0	0	1.68e-05	0	0	0	0	0	0
c_000000002055	0	0	0	0	0	0	2.12e-05	8.88e-05	0.000155452	9.72e-05	2.76e-05	0	0	0	0	0	0	0	0	0	4.03e-05	7.95e-05	0.000133944	0	0	0	0	0	0	0	4.81e-05	1.69e-06	9.78e-05	0.000112228	0	0	0	0	0	0	0	0	0	0	0	0	0	0	0
c_000000002056	1.73e-05	1.09e-05	2.57e-06	5.92e-06	0	0	0	0	0	0	0	0	0.000182528	5.19e-05	0.000181825	6.55e-05	0	5.52e-06	5.46e-06	0	0	2.9e-06	0	0	0	0	1.17e-06	0.000107509	2.4e-05	0.000119876	0	0	0	0	0	9.47e-05	3.58e-05	5.73e-05	5.3e-05	3.69e-05	3.79e-05	0.000101795	0.000168363	0	0	0	0	0	8.13e-05
c_000000002057	0	0	0	0	0	0	0	0	0	0	0	0	0	0	0	0	0	0	0	0	0	0	0	0	0	0	0	0	0	0	0	0	0	0	0	0	0	0	0	0	0	0	0	0	0	0	0	0	0
c_000000002058	0	0	0	0	0	0	0.000169558	0.000168644	5.62e-05	4.33e-05	1.91e-05	0	0	0	0	0	0	0	9.7e-05	0.000573226	0.000487929	0.000394746	0.000123568	0	0	0	0	0	0	0	0.000560286	0.00022537	8.51e-05	2.49e-05	0	0	0	0	0	0	0	0	0.000325081	0	0	0	0	2.26e-05	0.000434251
c_000000002059	0	0	0	0	7.24e-05	0	9.58e-05	0	0	0	0	0	0.000197052	9.37e-05	0.000197705	0.000115101	0	0.00245942	0.000786167	5.97e-05	2.42e-06	5e-05	3.67e-05	0	0	0	0	0	0	0	1.89e-05	4.62e-07	3.53e-06	0	0	0	0	0	0	0	0	0	8.21e-05	0	0	0	0	6.14e-05	0.000348688
c_000000002060	0.000593202	0.000575199	0.000701855	0.000568642	0	0	0	0	0	0	0	0	0.000208515	6.62e-05	0.000225299	0	0	0	0	0	0	0	0	0.000484407	0.000135135	0	0	0	0	0	0	0	0	0	0	0.000256769	0.000289722	0.000266958	0.000224839	7.68e-05	1.31e-05	1.41e-05	0	0	0.0005965	0.000678774	0.000687434	0	0
c_000000002061	0	0	0	0	0	0	7.91e-06	0	8.21e-05	8.75e-06	2.73e-06	0	0	0	0	0	0	0	0	0	0.000246078	0.000291971	0.000203713	0	0	0	0	0	0	0	0.000139747	1.11e-05	0.000120138	0.000175991	0	0	0	0	0	0	0	0	0	0	0	0	0	0	0
c_000000002062	0	0	0	0	0	0	1.48e-06	0	0.00013106	0.000187794	0.000166367	0	0	0	0	0	0	0	0	0	0	3.64e-06	1.68e-05	0	0	0	0	0	0	0	0	0	0.000108343	0.000112053	0	0	0	0	0	0	0	0	0	0	0	0	0	0	0
c_000000002063	0	0	0	0	0	0	0	0.000160086	0.000703739	0.000914366	0.00105138	0.00119049	0	0	0	0	0.000928606	0	0	0	0	2.48e-05	0.000334354	0	0	0	0	0	0	0	2.93e-05	0	6.63e-05	0.00050755	0.00137377	0	0	0	0	0	0	0	0	0.00131516	0	0	0	0	0
c_000000002064	0	0	0	0	0	0	0.000145288	0.000200793	0.000205406	0.0001116	9.99e-05	0	0	0	0	0	0	0	0	2.88e-05	0.000370462	0.000386272	0.000302065	0	0	0	0	0	0	0	0.000516838	0.000291491	6.1e-05	0.000126652	0	0	0	0	0	0	0	0	8.74e-05	0	0	0	0	0	0
c_000000002065	0	0	0	0	0	0	6.53e-05	0	0	0	0	0	0	0	0	0	0	0	8.42e-05	6.14e-05	9.3e-07	2.99e-05	2.92e-05	0	0	0	0	0	0	0	1.07e-05	1.76e-05	0.000106057	2.68e-05	0	0	0	0	0	0	0	0	0	0	0	0	0	0	0
c_000000002066	0	0	0	0	0	0	9.82e-05	0	1.87e-05	2.77e-05	0.000110105	0	0	0	0	0	0	0	0	0	0.000606209	0.0006709	0.000237297	0	0	0	0	0	0	0	0.000613172	0.000196596	2.63e-05	4.22e-05	0	0	0	0	0	0	0	0	4.12e-05	0	0	0	0	0	0
c_000000002067	0	0	0	0	0	0	0	0	0	2.96e-05	0.000169013	0.00133723	0	0	0	0	0.00158629	0	0	0	0	0	0	0	0	0	0	0	0	0	0	0	0	0	0.00106075	0	0	0	0	0	0	0	0	0.00160177	0	0	0	0	0
c_000000002068	2.15e-05	2.01e-05	1.24e-05	2.66e-05	0	0	3.47e-05	0	2.98e-05	8.23e-05	0	0	0	0	0	0	0	0	0	0	0	5.2e-06	5.34e-05	0	0	0	0	0	0	0	0	0	3.01e-05	4.55e-05	0	0	0	0	0	0	0	0	4.42e-05	0	0	0	0	0	0.000118946
c_000000002069	0	0	0	0	0	0	0.000217829	0	1.3e-06	0	0	0	0	0	0	0	0	0	0	0.000667074	0.000207122	0.000211293	5.11e-05	0	0	0	0	0	0	0	0.000518113	0.000282708	1.64e-05	4.89e-06	0	0	0	0	0	0	0	0	0.000374009	0	0	0	0	0	0
c_000000002070	0	0	0	0	0	0	0.000176738	1.45e-05	0	0	0	0	0	0	0	0	0	0	0	0.000129718	0.000239418	0.000196488	9.28e-05	0	0	0	0	0	0	0	0.000134704	5.89e-05	6.1e-05	0	0	0	0	0	0	0	0	0	1.56e-05	0	0	0	0	0	0
c_000000002071	0	0	0	0	0	0	0.000415516	0.000512483	2.73e-05	0	0	0	0	0	0	0	0	0	7.37e-06	2.03e-05	0	1.09e-05	0.000118321	0	0	0	0	0	0	0	2.49e-05	2.93e-05	7.49e-05	1.18e-06	0	0	0	0	0	0	0	0.000217183	0.000255639	0	0	0	0	0	5.76e-05
c_000000002072	0	0	0	0	0	0	0.000131232	2.62e-05	2.21e-05	4.85e-06	2.63e-06	0	0	0	0	0	0	0	0.000141409	0.000115044	0.000282117	0.000202195	0.000145655	0	0	0	0	0	0	0	0.000136249	0	6.67e-05	7e-05	0	0	0	0	0	0	0	0	6.57e-05	0	0	0	0	0	0
c_000000002073	0.000166546	0.000177883	0.000171954	0.000156735	0	0	0	0	0	0	0	0	0.000217938	0.000269407	0.000284833	0.000380917	0	6.5e-06	0	0	0	0	0	0	0	0	0	0	0	0	0	0	0	0	0	0	0	0	0	0	0	0	0	0	0	0	0	0	0
c_000000002074	0	1.93e-06	3.96e-06	2.24e-07	0	0	0	0	0	0	0	0	0	0	0	0	0	0	0	0	0	0	0	0	0	0	0	0	0	0	0	0	0	0	0	0	0	0	0	0	0	0	0	0	0	0	6.87e-06	0	0
c_000000002075	1.21e-05	1.06e-05	1.91e-05	1.48e-05	0.000665174	0	0	0	0	0	0	0	0.000102103	0	0.000102204	0	0	3e-05	0.000146497	0	0	0	0	0	0	0.000252214	0.000303712	0.000417807	0.000602217	0.000268589	0	0	0	0	0	7.29e-05	8.06e-05	0.000155154	5.13e-05	0.000120185	0.000593375	0.000460945	0.000258832	0	0	0	0	0.000275987	0.000275298
c_000000002076	0	0	0	0	0.000130971	0	0	0	0	0	0	0	0	0	0	0	0	0.00138479	0.000413361	0	0	0	0	0	0	0	0	0	0	0	0	0	0	0	0	0	0	0	0	0	0	0	0	0	0	0	0	0	0
c_000000002077	2.75e-05	2.15e-05	3.35e-05	2.98e-05	0.000372434	2.54e-05	9.98e-05	0	3.02e-05	6.58e-06	0	0	0.000313837	0.000222622	0.000314765	0.000220854	0	0.000149426	0.000118426	0	0	2.62e-05	3.88e-05	2.35e-05	2.33e-05	7.24e-05	0.000122221	0.000300049	0.000372599	0.000284473	2.26e-05	0	3.15e-05	0	0	0.000225818	0.000329887	0.000182272	0.000146998	0.00010693	0.000182438	0.000177254	0.000185043	0	8.41e-05	0.000211374	0.000296996	0.000105106	4.28e-05
c_000000002078	0	0	0	0	0	0	0	0	0	0	0	0	0	0	0	0	0	0	0	0.000260786	0	0	0	0	0	0	0	1.82e-05	0	0	6.23e-05	0	0	0	0	0	0	0	0	0	0	3.95e-05	0.000356195	0	0	0	0	0	2.56e-05
c_000000002079	0.000229819	0.000210369	0.00018197	0.00020692	0	0	0	0	0	0	0	0	0.000133839	6.58e-05	0.00010754	2.66e-06	0	0	0	0	0	0	0	0	0	3.12e-05	0	0	0	0	0	0	0	0	0	0	1.44e-05	0	5.7e-06	6.21e-05	0	0	0	0	0	0	0	0	0
c_000000002080	0	0	0	0	0	0	0	0	0	0	0	0	0	0	0	0	0	0	0	0	0	0	0	0	0	0	0	0	0	0	0	0	0	0	0	0	0	0	0	0	0	0	0	0	0	0	0	0	0
c_000000002081	0	0	0	0	0.000120348	0.00158775	0.00118756	0.00207876	0.0011034	0.000833374	0.000486817	3.71e-05	0	0	0	0	3.29e-05	3.95e-05	0.00113823	0.00229216	0.00250338	0.00202804	0.00131875	0	0	8.38e-05	0	0.000568522	0.000281881	0.000872859	0.00227849	0.00208251	0.00111148	0.0010167	4.59e-06	0	0	0	0	0	8.21e-05	0.000234539	0.00101445	2.62e-05	0	0	0	0.00132834	0.00216584
c_000000002082	0.00212032	0.00216428	0.00247573	0.00200483	8.9e-06	0	0	0	0	0	0	0	0.000671772	0.000916895	0.000734593	0.000837773	0	6.96e-05	0	0	0	0	0	0.000597035	0.000546447	0.00106532	0.00101732	0.000542947	0.000800102	8.95e-05	0	0	0	0	0	0.000277262	0.000336124	0.000375112	0.000377104	0.000193256	0.000195375	0.000219445	1.34e-05	0	0	1.95e-05	0.000291682	0	0
c_000000002083	0	0	0	0	0	0	1.86e-05	0	0	0	0	0	0	0	0	0	0	0	0	0	3.66e-05	4.91e-05	3.55e-05	0	0	0	0	0	0	0	8.58e-06	4.82e-06	0.000133755	3.64e-05	0	0	0	0	0	0	0	0	0	0	0	0	0	0	0
c_000000002084	0	0	0	0	0	0	0	0	5.88e-05	0.000269794	0.0007982	0.00074032	0	0	0	0	0.000502622	0	0	0	0	0	0	0	0	0	0	0	0	0	0	0	0	0	0.000223917	0	0	0	0	0	0	0	0	0.00028844	0	0	0	0	0
c_000000002085	0	0	0	0	0	0	0	0	0.000181648	0.000401666	0.000489134	0	0	0	0	0	0	0	0	0	0	0	3.95e-07	0	0	0	0	0	0	0	0	0	1.7e-05	9.64e-05	0	0	0	0	0	0	0	0	0	0	0	0	0	0	0
c_000000002086	0	0	0	0	1.21e-07	0	8.63e-05	0	0	0	0	0	0	0	0	0	0	0	0.000275624	7.46e-07	0	0	0	0	0	0	0	0	0	0	0	0	0	0	0	0	0	0	0	0	0	0	0	0	0	0	0	0	0.000348057
c_000000002087	0	0	0	0	0	0	0	0	0	0	0	0	0	0	0	0	0	0.000130946	0	0	0	0	0	0	0	0	0	0	0	0	0	0	0	0	0	0	0	0	0	0	0	0	0	0	0	0	0	0	0
c_000000002088	0	0	0	0	0.000663983	0	0	0	0	0	0	0	0	0	0	0	0	0.000620519	0.000265164	0	0	0	0	0	0	0	0	0	0	0	0	0	0	0	0	0	0	0	0	0	0	0	0	0	0	0	0	0	0.000381831
c_000000002089	0.00054609	0.000515452	0.000468038	0.000522037	0.000985034	0	9.75e-06	0	0	0	0	0	0.000732861	0.000902509	0.000530122	0.000874954	0	0.000367146	7.08e-06	0	0	0	0	0.00222478	0.00214438	0.00201618	0.00256243	0.00118225	0.00167627	0.000999929	0	0	0	0	0	0.00161202	0.00138462	0.00143872	0.00166863	0.00219236	0.00106135	0.00099904	0.00031886	0	0.00163994	0.00112779	0.00122584	0.00196985	0.000118826
c_000000002090	0	0	0	0	1.05e-05	0	0.000201318	0	0	0	0	0	3.66e-05	0	2.66e-05	0	0	0.00414445	0.00133058	4.23e-05	0	0	0	0	0	0	0	0	0	0	0	0	0	0	0	0	0	0	0	0	0	0	0	0	0	0	0	0	0
c_000000002091	0	0	0	0	0	0	0	0	0	0.000154133	0.000577367	0.000117477	0	0	0	0	8.57e-05	0	0	0	0	0	0	0	0	0	0	0	0	0	0	0	0	0	3.32e-05	0	0	0	0	0	0	0	0	5.71e-05	0	0	0	0	0
c_000000002092	0	0	0	0	0	0	0	0	0	0	0	0	0	0	0	0	0	0	0	0	0	0	0	0	0	0	0	0	0	0	0	0	0	0	0	0	0	0	0	0	0	0	0	0	0	0	0	0	0
c_000000002093	0.000189853	0.000183189	0.000157302	0.000167601	0	0	0	0	0	0	0	0	0.000219266	0.00014574	0.000135952	8.68e-05	0	0	0	0	0	0	0	0	0	0	0	0	0	0	0	0	0	0	0	0	0	0	0	0	0	0	0	0	0	0	0	0	0
c_000000002094	0.000121032	0.000120409	0.000139873	0.000130562	0	0	0	0	0	0	0	0	0.00034487	0.000363215	0.000360703	0.000400363	0	7.97e-05	0	0	0	0	0	0.000521955	0.000542993	0.0001404	1.64e-06	0.000140736	3.94e-05	5.72e-05	0	0	0	0	0	0.000440295	0.000448496	0.000461172	0.000401146	0.000330653	0.000220734	0.000164306	3.82e-05	0	0.000718139	0.000737951	0.000528782	0	0
c_000000002095	0	0	0	0	0	0	0	0	0	0	0	0	0	0	0	0	0	0	0	0	0	0	0	0	0	0	0	0	0	0	0	0	0	0	0	0.000181725	0.000399016	0.000275023	0.000198143	5.58e-05	0	0	0	0	0.000127549	0.000229526	0.000675138	0.000373486	0
c_000000002096	0	0	0	0	0	0	0	0	5.1e-06	8.4e-06	4.55e-05	0.00116311	0	0	0	0	0.00110378	0	0	0	0	0	0	0	0	0	0	0	0	0	0	0	0	0	0.001708	0	0	0	0	0	0	0	0	0.00168169	0	0	0	0	0
c_000000002097	0	0	0	0	0	0	0.000194913	5.06e-05	0	0	0	0	0	0	0	0	0	0	6.73e-06	0.000140221	6.96e-05	9.59e-05	6.84e-05	0	0	0	0	0	0	0	7.34e-05	0.000102089	0.000113994	1.99e-05	0	0	0	0	0	0	0	0	3.81e-05	0	0	0	0	0	0
c_000000002098	2.03e-05	2.34e-05	2.98e-05	2.93e-05	0	0	0	0	0	0	0	0	9.34e-06	0	1.93e-05	0	0	0	0	0	0	0	0	0.000115785	5.57e-05	0	0	0	0	0	0	0	0	0	0	0.000154723	0.000253587	0.000261354	0.000234202	0.000109298	0	0	0	0	8.12e-05	1.91e-05	0.000108854	0	0
c_000000002099	0	0	0	0	0	0	3.83e-05	0	0	0	0	0	0	0	0	0	0	0	0	0	0.000110359	0.000154009	6.16e-05	0	0	0	0	0	0	0	7.81e-05	0	0	0	0	0	0	0	0	0	0	0	0	0	0	0	0	0	0
c_000000002100	0.000206874	0.00018704	0.000166864	0.000175092	2.7e-05	0	0	0	0	0	0	0	0.000306205	0.000253992	0.000235185	0.000172111	0	0	0	0	0	0	0	0.00217586	0.00200566	0.000674288	0.000365104	6.01e-05	8.73e-05	0	0	0	0	0	0	0.00148621	0.00154137	0.00146601	0.00164271	0.0018739	0.000534852	0.000212305	0	0	0.00158187	0.00134713	0.00121731	0.000540448	0
c_000000002101	0	0	0	0	0.000106295	0	0	0	0	0	0	0	0	0	0	0	0	6.35e-05	0.000404522	0	0	0	0	0	0	0	0	0	0	0	0	0	0	0	0	0	0	0	0	0	0	0	0	0	0	0	0	0	0
c_000000002102	0	0	0	0	0	0	0	0	0	0	0	0	0	0	0	0	0	0	0	0	0	0	0	0	0	0	0	0	0	0	0	0	0	0	0	0	0	0	0	0	0	0	0	0	0	0	0	0	0
c_000000002103	0	0	0	0	0	0	0	0	1.25e-06	1.31e-05	0.000112715	0.00448828	0	0	0	0	0.00438516	0	0	0	0	0	0	0	0	0	0	0	0	0	0	0	0	0	0.00570813	0	0	0	0	0	0	0	0	0.0050833	0	0	0	0	0
c_000000002104	0	0	0	0	0	0	0	0	0	0	0	0	0	0	0	0	0	0	0	0	0	0	0	0	0	0	0	0	0	0	0	0	0	0	0	0	0	0	0	0	0	0	0	0	0	0	0	0	0
c_000000002105	0	0	0	0	0	0	0.000124263	5.51e-05	0.000165849	0.000179226	6.41e-05	0	0	0	0	0	0	0	0	0	4.57e-05	8.49e-05	0.000162626	0	0	0	0	0	0	0	2.57e-05	1.97e-05	0.000258616	0.000140469	0	0	0	0	0	0	0	0	2.82e-05	0	0	0	0	0	0
c_000000002106	0.000359339	0.000367183	0.000266738	0.000376811	0.000324644	0	2.16e-05	0	0	0	0	0	0.000481468	0.000477174	0.000399249	0.00035663	0	8.59e-05	0	0	0	0	0	0.00119429	0.000822538	0.00117188	0.00112375	0.000505468	0.0012854	0.000612748	0	0	0	0	0	0.000792522	0.000942956	0.000704181	0.000720285	0.000762053	0.000409614	0.000415142	0.000194867	0	0.000597343	0.000511625	0.000605832	0.000274143	2.63e-05
c_000000002107	1.9e-05	2.49e-05	2.54e-05	2.72e-05	0.000242437	0	0	0	0	0	0	0	8.84e-05	0	9.44e-05	0	0	8.24e-05	2.78e-05	0	0	0	0	0	0	0	0	0	0	0	0	0	0	0	0	0	0	0	0	0	3.99e-05	6.9e-05	0.000104233	0	0	0	0	8.95e-05	0.000129384
c_000000002108	0	0	0	0	0	0	0	0	0	0	0	0	0.000231963	0.00038268	0.000234093	0.000447476	0	0.000263556	0	0	0	0	0	5.45e-05	5.4e-05	0	0	0	0	0	0	0	0	0	0	0.000139307	0.000215793	0.000198054	0.000133747	6.92e-05	7.68e-05	1.48e-05	1.86e-05	0	0.000248104	0.000242117	0.000236211	0	0
c_000000002109	0	0	0	0	0	0	1.44e-05	0	1.62e-05	3.57e-06	0	0	0	0	0	0	0	0	0.000114445	0.000176136	0.000324949	0.000246404	0.000112546	0	0	0	0	0	0	0	0.000165134	0	2.37e-05	5.58e-06	0	0	0	0	0	0	0	0	0.000174307	0	0	0	0	0	4.42e-05
c_000000002110	0	0	0	0	0	0	5.76e-05	0	0	0	0	0	0	0	0	0	0	0	6.19e-05	4.37e-05	0	0	0	0	0	0	0	0	0	0	0	0	0	0	0	0	0	0	0	0	0	0	0	0	0	0	0	0	0.000473601
c_000000002111	0	0	0	0	0	0	0.000200289	0.000219291	9.56e-05	5.47e-05	5.3e-05	0	0	0	0	0	0	0	0	0	0.000342118	0.000334229	0.000246542	0	0	0	0	0	0	0	0.000170027	7.1e-05	0.000290299	0.00015362	0	0	0	0	0	0	0	0	0	0	0	0	0	0	0
c_000000002112	0	0	0	0	0	0	0	0	4.6e-05	0.00014468	0.000286942	0	0	0	0	0	0	0	0	0	0	8.17e-06	1.24e-05	0	0	0	0	0	0	0	0	0	0	4.97e-05	0	0	0	0	0	0	0	0	0	0	0	0	0	0	0
c_000000002113	0	0	0	0	0	0	1.83e-05	0	0.000139152	5.79e-05	4.73e-06	0	0	0	0	0	0	0	0	0	8e-05	0.000166545	0.000161553	0	0	0	0	0	0	0	5.08e-05	0	7.89e-05	0.000175371	0	0	0	0	0	0	0	0	0	0	0	0	0	0	0
c_000000002114	0	0	0	0	0	0	9.46e-05	0.00028979	0.000359521	0.000401318	0.000330901	0	0	0	0	0	0	0	0	1.03e-05	0.000179901	0.000232564	0.000279218	0	0	0	0	0	0	0	0.000287315	0.000236247	0.000144122	0.000328212	0	0	0	0	0	0	0	0	2.13e-05	0	0	0	0	0	0
c_000000002115	0	0	0	0	0	0	0.000100651	3.12e-05	6.3e-06	0	0	0	0	0	0	0	0	0	6.95e-06	0.000224383	0.000446024	0.000386692	9.83e-05	0	0	0	0	0	0	0	0.000269742	0.000166968	1.38e-05	0	0	0	0	0	0	0	0	0	0.000178165	0	0	0	0	0	0.00017657
c_000000002116	0.000594089	0.000677605	0.000815288	0.000608329	0	0	0	0	0	0	0	0	0.000212374	0.000112513	0.000218595	6.65e-05	0	0	0	0	0	0	0	0.000141712	0.000111136	0.000635965	0.000715497	0.000586141	0.000731767	0.000506862	0	0	0	0	0	0.000176142	0.00023118	0.000195246	0.000174196	0.00011583	0.000245876	0.000248162	0.000136618	0	0.000137745	0.000113161	0.000323811	8.82e-05	6.64e-05
c_000000002117	0.000242785	0.000279485	0.000335354	0.000246497	2.9e-06	0	0	0	0	0	0	0	0.000640564	0.000586966	0.000691179	0.000695287	0	0.000193463	0	0	0	0	0	0.000536029	0.000445012	0.000435978	0.000149482	6.66e-05	0	0	0	0	0	0	0	0.000552794	0.000610509	0.000554779	0.000597081	0.000364306	0.000449061	0.000234368	0.000119801	0	0.000458976	0.000623744	0.000800934	2.49e-05	0
c_000000002118	0	0	0	0	0	0	0.000102063	0	0	0	0	0	0	0	0	0	0	0	0	0	1.96e-05	5.32e-05	1.01e-05	0	0	0	0	0	0	0	0	0	9.19e-05	0	0	0	0	0	0	0	0	0	0	0	0	0	0	0	0
c_000000002119	0	0	0	0	0	0	0	0	7.46e-05	4.99e-05	0	0	0	0	0	0	0	0	0	0	0	0	3.14e-06	0	0	0	0	0	0	0	0	0	0.000156547	0.000206508	0	0	0	0	0	0	0	0	0	0	0	0	0	0	0
c_000000002120	0	0	0	0	0.000717123	0	0	0	0	0	0	0	0	0	0	0	0	0	0	0	0	0	0	0	0	0	0	0	0	0	0	0	0	0	0	0	0	0	0	0	0	0	0	0	0	0	0	0	0
c_000000002121	0	0	0	0	0	0	0.000107786	0	0	0	0	0	0	0	0	0	0	0	0	4.01e-05	0	0	6.04e-07	0	0	0	0	0	0	0	4.83e-06	0	0	0	0	0	0	0	0	0	0	0.000104674	0.000240017	0	0	0	0	0	0
c_000000002122	0	0	0	0	0	0	0.000155003	0.000213508	8.59e-05	1.11e-05	7.95e-06	0	0	0	0	0	0	0	0	3.53e-06	0.000327042	0.000252316	0.000183726	0	0	0	0	0	0	0	0.000199377	4.94e-05	6.55e-05	2.68e-05	0	0	0	0	0	0	0	0	2.56e-06	0	0	0	0	0	0
c_000000002123	0	0	0	0	0	0	0	0	0	0	0	0	0	0	0	0	0	0	0	0	0	0	0	0	0	0	0	0	0	0	0	0	0	0	0	0	0	0	0	0	0	0	0	0	0	0	3.98e-06	0	0
c_000000002124	0	0	0	0	0.000262116	0	0	0	0	0	0	0	1.91e-06	0	7.31e-06	0	0	0	0	0	0	0	0	0	0	0	0	0	0	0	0	0	0	0	0	0	0	0	0	0	0	0	0	0	0	0	0	0	0
c_000000002125	0	0	0	0	0	0	0	0	0	6.83e-05	0.000334174	0	0	0	0	0	0	0	0	0	0	0	0	0	0	0	0	0	0	0	0	0	0	0	0	0	0	0	0	0	0	0	0	0	0	0	0	0	0
c_000000002126	0	0	0	0	0	0	0.000177775	2.87e-05	2.74e-05	0	0	0	0	0	0	0	0	0	0	0	0.000179409	0.00016472	0.000124149	0	0	0	0	0	0	0	7.85e-05	3.97e-05	0.00014979	4.68e-05	0	0	0	0	0	0	0	0	0	0	0	0	0	0	0
c_000000002127	0	0	0	0	0	0	0	0	0	0.000104492	0.000409314	0.00111543	0	0	0	0	0.000986885	0	0	0	0	0	0	0	0	0	0	0	0	0	0	0	0	0	0.000602255	0	0	0	0	0	0	0	0	0.00100368	0	0	0	0	0
c_000000002128	0.000450535	0.000403695	0.000362077	0.000433257	0.000306316	0	0	0	0	0	0	0	0.000310496	0.000164231	0.000241152	0.000205632	0	1.07e-05	0	0	0	0	0	0.000146412	0.000363801	0.000382333	0.000541337	0.000144164	0.000275048	0	0	0	0	0	0	0.000229071	0.000220754	0.000244237	0.000354117	0.000586344	0.000135405	0.00016083	0	0	5.4e-05	0	5.49e-05	0.000196038	0
c_000000002129	0	0	0	0	0	0	0	0	0	0	0	0	0	0	0	0	0	0	0	0	0	0	0	0	0	0	0	0	0	0	0	0	0	0	0	0	0	0	0	0	0	0	0	0	0	0	0	0	0
c_000000002130	0	0	0	0	0	0	0	0	0	0	0	0.00098049	0	0	0	0	0.000884952	0	0	0	0	0	0	0	0	0	0	0	0	0	0	0	0	0	0.000756959	0	0	0	0	0	0	0	0	0.00102489	0	0	0	0	0
c_000000002131	0	0	0	0	0	0	1.05e-05	0.000122283	0.000454478	0.000535345	0.000454654	0	0	0	0	0	0	0	0	0	5.19e-06	7.45e-05	0.000245351	0	0	0	0	0	0	0	6.78e-05	0	0.00020327	0.000470489	0	0	0	0	0	0	0	0	0	0	0	0	0	0	0
c_000000002132	0.00053762	0.000518905	0.00059515	0.000541046	0	0	0	0	0	0	0	0	0.000439549	0.000331454	0.000439415	0.000240505	0	0	0	0	0	0	0	0.000284131	0.000222511	0.000158704	1.36e-06	5.45e-05	0	0	0	0	0	0	0	0.000280125	0.000369092	0.000361353	0.000317725	0.000158501	4.87e-05	8.04e-05	5.22e-06	0	0.000447052	0.000671693	0.000636181	0	0
c_000000002133	0	0	0	0	0	0	0	0	0	0	0	0	0	0	0	0	0	0	0	0	0	0	0	0	0	0	0	0	0	0	0	0	0	0	0	0	0.000202901	6.55e-05	3.01e-05	0.000229735	0.00270863	0.00310558	0.000218265	0	0	0	0	0	0
c_000000002134	0	0	0	0	0	0	0	0	0	0	0	0	0	0	0	0	0	0	0	0.000368337	0	2.71e-06	0	0	0	0	0	0	0	0	5.95e-05	0	0	0	0	0	0	0	0	0	0	0	0.000462021	0	0	0	0	0	0.000196001
c_000000002135	0	0	0	0	0	8.57e-05	0.000406128	0.000280511	0.000104719	6.11e-07	0	0	0	0	0	0	0	0	0.000146565	0.000340482	0.000270571	0.000170467	0.000176269	0	0	0	0	0	0	0	0.000173223	0.000255109	0.000296315	0.00013979	0	0	0	0	0	0	0	0	1.98e-05	0	0	0	0	0	0
c_000000002136	0.00101495	0.00104903	0.0010672	0.000979803	0	0	0	0	0	0	0	0	0.000888959	0.00143628	0.000928646	0.00156303	0	0.000463009	0	0	0	0	0	0.000565138	0.000560696	0.000326299	0.000147392	0.000110221	2.01e-05	0	0	0	0	0	0	0.000354877	0.000456444	0.000348424	0.00031105	0.000199722	0.000137474	5.45e-05	1.26e-05	0	0.000425032	0.000567828	0.000457053	0	0
c_000000002137	0.000266493	0.00028691	0.00023677	0.00025788	0	0	0	0	0	0	0	0	0.000295442	1.46e-05	0.000246118	0	0	0	0	0	0	0	0	0.000135737	5.47e-05	2.84e-05	0	0	0	0	0	0	0	0	0	0	0.00011553	2.25e-05	0	4.5e-06	0	8.45e-06	0	0	7.37e-05	2.3e-05	8.49e-05	0	0
c_000000002138	8.48e-05	7.98e-05	7.34e-05	8.43e-05	6.52e-05	0	0	0	0	0	0	0	0.000250363	0.000406706	0.000265077	0.000388609	0	0.000138535	0	0	0	0	0	0	0	3.81e-05	3.9e-05	8.19e-05	9.42e-05	0	0	0	0	0	0	0	0	1.51e-05	0	0	2.84e-05	4.2e-05	3.7e-06	0	0	0	0	0	0
c_000000002139	0	0	0	0	0	0	0	4.35e-06	7.49e-05	1.62e-05	1.95e-06	0	0	0	0	0	0	0	0	0	4.41e-05	6.93e-05	8.95e-05	0	0	0	0	0	0	0	5.14e-05	0	3.46e-06	7.17e-05	0	0	0	0	0	0	0	0	0	0	0	0	0	0	0
c_000000002140	3.68e-05	2.08e-05	3.8e-05	4.25e-05	0.0004093	0	0	0	0	0	0	0	4.35e-05	0	3.34e-05	0	0	0	0	0	0	0	0	0	0	0	0	0	0	0	0	0	0	0	0	0	1.24e-05	0	0	2.43e-05	0	1.38e-05	0	0	0	0	0	0	0
c_000000002141	0	0	0	0	0	0	0	0	0	0	0	0	0	0	0	0	0	0	0	0	0	0	0	0	0	0	0	0	0	0	0	0	0	0	0	0	0	0	0	0	0	0	0	0	0	0	0	0	0
c_000000002142	0	0	0	0	0	0	0	0	0.000108575	0.000192687	0.000308905	0	0	0	0	0	0	0	0	0	0	1.66e-06	3.18e-05	0	0	0	0	0	0	0	0	0	1.83e-05	0.000123433	0	0	0	0	0	0	0	0	0	0	0	0	0	0	0
c_000000002143	0	0	0	0	0	0	3.25e-05	0	0	0	0	0	0	0	0	0	0	0	0.000122068	0.000466357	0.000376582	0.00026362	4.4e-06	0	0	0	0	0	0	0	0.000194918	0	0	0	0	0	0	0	0	0	0	0	4.9e-05	0	0	0	0	0	0
c_000000002144	0	0	0	0	0	0	2.17e-05	0.000219406	0.000230209	0.000245457	0.000244673	8.42e-06	0	0	0	0	5.06e-06	0	0	0	0.000246486	0.00021346	0.000289584	0	0	0	0	0	0	0	0.00017844	6.85e-05	8.7e-05	0.000267855	0	0	0	0	0	0	0	0	0	0	0	0	0	0	0
c_000000002145	0	0	0	0	0	0	0.000208763	0.000471883	0.000133626	3.93e-06	0	0	0	0	0	0	0	0	3.64e-06	3.76e-05	0.000179939	0.0001453	0.000229541	0	0	0	0	0	0	0	0.000132543	0.000223271	0.000313182	0.000184461	0	0	0	0	0	0	0	0	0	0	0	0	0	0	0
c_000000002146	0	0	0	0	0	0	8.44e-06	3.03e-05	0.000213267	0.000286455	0.000305157	0	0	0	0	0	0	0	0	0	0	2.04e-05	9.75e-05	0	0	0	0	0	0	0	1.27e-06	0	4.27e-05	0.000128256	0	0	0	0	0	0	0	0	0	0	0	0	0	0	0
c_000000002147	0.000839797	0.00077863	0.000741494	0.00077378	0	0	0	0	0	0	0	0	0.000135193	0	0.000157509	0	0	0	0	0	0	0	0	0	0	0	0	0	0	0	0	0	0	0	0	0	0	0	0	0	0	0	0	0	0	0	0	0	0
c_000000002148	0	0	0	0	0	0	0	0	2.63e-05	0.000104941	0.000161105	0	0	0	0	0	0	0	0	0	0	0	0	0	0	0	0	0	0	0	0	0	0	9.3e-06	0	0	0	0	0	0	0	0	0	0	0	0	0	0	0
c_000000002149	0	0	4.31e-06	1.28e-06	0.000420379	0.00137987	0.000418774	0.000293279	0.000135889	6.95e-05	2.58e-05	0	0.000138515	0.000120742	0.000156232	0.000117705	0	0.000914435	0.0010387	0.000894137	0.00023841	0.000188423	0.000161713	0.000191254	0.000184529	0.000525754	0.000363773	0.000600075	0.000595841	0.000750602	0.000377407	0.000525688	0.000296764	0.000142243	0	0.000155541	0.000210506	0.000163691	0.00013529	0.000175745	0.000373043	0.000345307	0.000518567	0	0	0	6.71e-05	0.000996106	0.00102869
c_000000002150	0	0	0	0	0	0	6.81e-05	6.83e-05	3.27e-05	0	0	0	0	0	0	0	0	0	0	0.000127733	0.000115028	0.000109894	5.79e-05	0	0	0	0	0	0	0	0.000234861	0.00018222	8.71e-05	2.7e-05	0	0	0	0	0	0	0	0	8.83e-05	0	0	0	0	0	0
c_000000002151	0	0	0	0	0	0	0.000196846	0.00022126	7.77e-05	2.49e-05	1.38e-05	0	0	0	0	0	0	0	3.75e-05	0.00059424	0.000359464	0.000256844	0.000142574	0	0	0	0	0	0	0	0.00038726	0.000261153	8.56e-05	4.05e-05	0	0	0	0	0	0	0	4.4e-05	0.000455723	0	0	0	0	0	0.000518581
c_000000002152	0.000404183	0.000412616	0.000506537	0.000429044	0	0	0	0	0	0	0	0	0.00041945	0.000355136	0.000467159	0.000343916	0	0	0	0	0	0	0	0	0	4.02e-05	0	5.87e-05	8.15e-05	0	0	0	0	0	0	5.34e-05	0.00010794	6.18e-05	3.32e-05	1.32e-05	5.28e-05	4.59e-05	4.05e-05	0	0	2.24e-05	0.000169799	0	0
c_000000002153	0	0	0	0	0	0	0	0	0	2.79e-05	0.00018892	0.000487506	0	0	0	0	0.000309583	0	0	0	0	0	2.1e-07	0	0	0	0	0	0	0	0	0	0	0	0	0	0	0	0	0	0	0	0	5.42e-05	0	0	0	0	0
c_000000002154	0	0	0	0	0	0	3.97e-05	0	0	0	0	0	0	0	0	0	0	0	0.000520631	0.000559435	0	0	2.67e-08	0	0	0	0	7.1e-05	0	0	0.000125813	0	0	0	0	0	0	0	0	0	3.17e-05	0.000195345	0.000519737	0	0	0	0	7.04e-05	0.000208001
c_000000002155	0	0	0	0	0	0	0	0	0	0	0	0	0	0	0	0	0	0	0	0	0	0	0	0	0	0	0	0	0	0	0	0	0	0	0	0	0	0	0	0	0	0	0	0	0	5.58e-05	0	0	0
c_000000002156	0	0	0	0	0	0	2.77e-05	0.00012269	0.00023408	0.000205979	0.000115986	0	0	0	0	0	0	0	0	0	3.06e-05	7.61e-05	0.000170888	0	0	0	0	0	0	0	4.07e-05	3.23e-05	0.000121341	0.000174991	0	0	0	0	0	0	0	0	0	0	0	0	0	0	0
c_000000002157	0	0	0	0	0	0	0.000138298	0.000125267	0.000106445	0.000182287	0.000333972	0	0	0	0	0	0	0	8.27e-05	0.000191609	0.000185233	0.000147951	9.66e-05	0	0	0	0	0	0	0	0.000222759	0.000181457	0.000123483	9.72e-05	0	0	0	0	0	0	0	0	8.17e-05	0	0	0	0	0	1.63e-05
c_000000002158	0	0	0	0	0	0	0	0	8.75e-06	0.000102028	0.000259768	0	0	0	0	0	0	0	0	0	0	0	0	0	0	0	0	0	0	0	0	0	0	0	0	0	0	0	0	0	0	0	0	0	0	0	0	0	0
c_000000002159	0	0	0	0	0	0	3.28e-05	0.000104034	0.000158818	0.000120594	0.000101726	0	0	0	0	0	0	0	0	0	0.000296187	0.00025443	0.00018812	0	0	0	0	0	0	0	0.000183545	9.81e-05	0.00010545	0.000195716	0	0	0	0	0	0	0	0	0	0	0	0	0	0	0
c_000000002160	0	0	0	0	0	0	0.000363144	0.000777585	0.00054031	0.000265128	0.000118841	0	0	0	0	0	0	0	0	9.61e-05	0.000676571	0.000682025	0.000643538	0	0	0	0	0	0	0	0.000551731	0.000757102	0.000578481	0.000570664	0	0	0	0	0	0	0	0	5.43e-05	0	0	0	0	0	0
c_000000002161	0	0	0	0	0	0	0	0	0	0	0	0	0.000293619	9.45e-05	0.000302615	0.000186399	0	1.75e-06	0	0	0	0	0	0	0	0	0	0	0	0	0	0	0	0	0	0	0	0	0	0	0	0	0	0	0	0	0	0	0
c_000000002162	6.61e-06	5.01e-06	1.27e-05	4.26e-06	0.000660057	0.000329272	9.26e-05	2.75e-05	1.09e-05	7.58e-06	9.83e-06	0	0.000114753	3.18e-05	0.000121107	7.39e-07	0	0.000891265	0.00138711	0.000690089	5.24e-05	5.96e-05	3.01e-05	0	0	0.000201751	9.07e-05	0.000334592	0.000107197	0.000122143	0.000236183	0.000113731	4.63e-05	9.88e-06	0	2.1e-07	3.21e-05	3.29e-05	3.25e-06	1.6e-05	0.000301654	0.000251301	0.000533395	0	0	0	0	0.00143314	0.00148162
c_000000002163	0.000175518	0.000166207	0.000121676	0.00015948	0.000471613	3.78e-05	2.12e-05	0	9.27e-07	5.64e-06	0	0	0.000254658	0.000498085	0.000155514	0.000545312	0	0.000325138	7.88e-05	1.86e-05	0	7.04e-06	1.87e-05	3.84e-05	0.000162476	0.000256106	0.000461475	0.00055151	0.000750156	0.000318007	7.01e-06	6.6e-06	2.05e-05	5.04e-06	0	0.000299996	0.000256298	9.24e-05	0.000186584	0.000413443	0.000347921	0.000648925	0.000271623	0	0	2.61e-05	0	3.07e-05	2.35e-06
c_000000002164	0	0	0	0	0	0	1.3e-05	1.27e-05	0.000182699	6.71e-05	2.52e-05	0	0	0	0	0	0	0	0	0	0.000163454	0.000262586	0.000163354	0	0	0	0	0	0	0	0.000235625	0.000133652	0.000121711	0.000223562	0	0	0	0	0	0	0	0	0	0	0	0	0	0	0
c_000000002165	0	0	0	0	0	0	0	0	0	6.59e-05	7.03e-05	8.02e-06	0	0	0	0	4.91e-06	0	0	0	0	0	0	0	0	0	0	0	0	0	0	0	0	6.55e-05	0	0	0	0	0	0	0	0	0	0	0	0	0	0	0
c_000000002166	0	0	0	0	0	0	9.71e-05	0	0	0	0	0	0	0	0	0	0	0	0	0	0	2.44e-05	4.75e-05	0	0	0	0	0	0	0	0	0	6.21e-05	0	0	0	0	0	0	0	0	0	0	0	0	0	0	0	0
c_000000002167	0.000765358	0.000812517	0.000663781	0.000805998	0.000213071	0	0	0	0	0	0	0	0.000208504	0.000351973	0.00020749	0.000142196	0	0	0	0	0	0	0	0	0	0	0	0	0	0	0	0	0	0	0	0	0	0	0	0	0	0	0	0	0	0	0	0	0
c_000000002168	0.000220805	0.000201291	0.000191949	0.000214905	0.000198943	0	0	0	0	0	0	0	0.000151995	0	9.91e-05	0	0	0	0	0	0	0	0	0.000149828	0.000125955	2.12e-05	0	0	0	0	0	0	0	0	0	0.000190622	0.000273945	0.000200312	0.000199524	0.000415274	6.25e-05	2.98e-05	0	0	3.74e-06	5.45e-05	0.000143539	2.36e-05	0
c_000000002169	0	0	0	0	0	0	5.02e-05	0.000123823	0.000211838	0.000261563	0.000171864	0	0	0	0	0	0	0	0	0	4.43e-06	2.46e-05	7.27e-05	0	0	0	0	0	0	0	1.96e-05	3.98e-05	0.000190241	0.000192709	0	0	0	0	0	0	0	0	0	0	0	0	0	0	0
c_000000002170	8.13e-06	8.35e-06	8.31e-06	9.71e-06	0.000148901	0.000908403	0.00036841	6.69e-05	0	0	0	0	2.3e-05	0	3.1e-05	0	0	0	5.96e-05	7.05e-05	0	0	9.9e-06	0	0	0	0	0.00012821	0.000134789	0.000368024	4.16e-05	4.91e-05	6.69e-05	0	0	4.5e-06	0	1.44e-05	0	0	0	9.65e-06	7.93e-05	0	0	0	1.18e-06	7.99e-06	7.75e-05
c_000000002171	0.000169919	0.000179873	0.000112816	0.000173013	0.00036927	7.66e-05	2.17e-05	0	0	0	0	0	0.00021026	0.000193685	0.000143827	0.000198767	0	0.000237252	7.71e-05	0	0	0	0	0.000236769	0.000474986	0.000232965	0.000377665	0.000101715	0.000185485	0.000161456	0	0	0	0	0	0.000231709	0.000146081	0.000144166	0.0002304	0.000277671	0.000112032	0.000177484	0.000100827	0	0	0	4.63e-06	0.000213006	7.28e-05
c_000000002172	0	0	0	0	0.000239319	0.00087348	0.000203421	0.000116573	3.55e-05	3.42e-05	2.34e-05	0	1.49e-05	0	1.34e-05	0	0	0.00039351	0.000798146	0.000696362	0.000123343	9.5e-05	7.69e-05	0	0	0.00011436	0	0.000198554	1.69e-05	0.000267829	0.000297734	0.00032447	0.000166777	6.56e-05	0	0	0	0	0	0	0.000142558	0.000168341	0.000439312	0	0	0	0	0.000927034	0.00111809
c_000000002173	0	0	0	0	0	0.000281833	0.00120309	0.00095383	0.000241266	0.000129294	7.06e-05	0	0	0	0	0	0	0	9.77e-05	0.00103492	0.000835878	0.000666266	0.000528639	0	0	0	0	0	0	5.38e-05	0.000583147	0.000766745	0.000501206	0.000307509	0	0	0	0	0	0	0	0	0.000282798	0	0	0	0	5.11e-05	0.000148746
c_000000002174	0	0	0	0	0	0	0	0	0	1.89e-06	0.000178057	4.49e-05	0	0	0	0	2.82e-05	0	0	0	0	0	0	0	0	0	0	0	0	0	0	0	0	0	0	0	0	0	0	0	0	0	0	0	0	0	0	0	0
c_000000002175	0	0	0	0	0	0	0	0	2.41e-05	0.000110825	0.000235742	0	0	0	0	0	0	0	0	0	0	0	0	0	0	0	0	0	0	0	0	0	0	2.74e-05	0	0	0	0	0	0	0	0	0	0	0	0	0	0	0
c_000000002176	0	0	0	0	0	0	0	0	0	0	0	0	0	0	0	0	0	0	0	0	0	0	0	0	0	0	0	0	0	0	0	0	0	0	0	0	0	0	0	0	0	0	0	0	0	0	0	0	0
c_000000002177	0	0	0	0	0	0	5.5e-05	0	0	0	0	0	0	0	0	0	0	0	0	0	0	0	0	0	0	0	0	0	0	0	0	0	0	0	0	0	0	0	0	0	0	0	0	0	0	0	0	0	0
c_000000002178	0	0	0	0	1.36e-05	6.37e-05	0.000242901	0.000234351	0.000228007	0.000221893	0.000124228	0	0	0	0	0	0	0	4.32e-05	6.23e-05	0.000105424	0.000117097	0.000203693	0	0	0	0	0	0	0.000116985	7.11e-05	0.000252432	0.00054137	0.000293344	0	0	0	0	0	0	0	3.9e-06	4.24e-05	0	0	0	0	0	0
c_000000002179	9.11e-05	9.39e-05	0.000118142	9.9e-05	0	0	0	0	0	0	0	0	0.000330249	0.000350493	0.000377206	0.000404663	0	2.48e-05	0	0	0	0	0	0	0	0	0	0	0	0	0	0	0	0	0	7.71e-06	2.05e-05	3.2e-05	9.84e-06	0	0	0	0	0	0	0	0	0	0
c_000000002180	0	0	0	0	9.98e-05	0	0	0	0	0	0	0	0.000149465	0.000142848	0.000167834	0.000175924	0	0.000248448	0	0	0	0	0	0	0	0	0	0	0	0	0	0	0	0	0	0	0	0	0	0	0	0	0	0	0	0	0	0	0
c_000000002181	0	0	0	0	0.000102598	0	0	0	0	0	0	0	0.000158041	0.000131906	0.000155181	0.000208963	0	0.000270656	0	0	0	0	0	0	0	0	0	0	0	0	0	0	0	0	0	0	0	0	0	0	0	0	0	0	0	0	0	0	0
c_000000002182	0	0	0	0	0	0	0	0	0	0	0	0	0	0	0	0	0	0	0	0	0	0	0	0	0	0	0	0	0	0	0	0	0	0	0	0	0	0	0	0	0	0	0	0	0	0	0	0	0
c_000000002183	0	0	0	0	0	0	0	0	9.3e-05	8.21e-05	9.21e-05	3.14e-05	0	0	0	0	4.62e-05	0	0	0	0	0	2.8e-05	0	0	0	0	0	0	0	0	0	0	8.92e-05	0	0	0	0	0	0	0	0	0	1.28e-05	0	0	0	0	0
c_000000002184	0	0	0	0	0	0	0	0	0	0	0	0.00070156	0	0	0	0	0.000828603	0	0	0	0	0	0	0	0	0	0	0	0	0	0	0	0	0	0.000689205	0	0	0	0	0	0	0	0	0.000415863	0	0	0	0	0
c_000000002185	0	0	0	0	0	0	0.000230731	6.05e-05	0	0	0	0	0	0	0	0	0	0	0.000205809	0.000231817	0.000123327	0.000128161	3.68e-05	0	0	0	0	1.76e-05	0	5.84e-05	0.000312883	0.000287861	8.98e-05	0	0	0	0	0	0	0	0	1.43e-05	0.000208569	0	0	0	0	0	0.0001612
c_000000002186	0	0	0	0	0	0	1.48e-05	6.56e-05	0.000143355	0.000107956	6.86e-05	0	0	0	0	0	0	0	0	0	2.44e-05	5.64e-05	0.000119289	0	0	0	0	0	0	0	4.5e-05	2.24e-05	6.98e-05	0.000129416	0	0	0	0	0	0	0	0	0	0	0	0	0	0	0
c_000000002187	0.00039883	0.000403519	0.000454134	0.000386482	0	0	0	0	0	0	0	0	0.000320841	0.000313156	0.000395948	0.000419552	0	4.26e-05	0	0	0	0	0	0.000124281	2.11e-05	0.000190931	2.73e-05	0.000115461	8.52e-05	1.89e-05	0	0	0	0	0	5.88e-05	0.000107882	0.000103574	5.85e-05	3.61e-05	5.84e-05	4.9e-05	2.94e-05	0	0	0	4.45e-05	0	0
c_000000002188	0	0	0	0	0	0	0	0	0	0	0	0	0	0	0	0	0	0.000491959	0.000819962	0.000151487	0	0	0	0	0	0	0	0	0	0	0	0	0	0	0	0	0	0	0	0	0	0	4.04e-05	0	0	0	0	0	3.28e-05
c_000000002189	0	0	0	0	0.00056513	0.00134681	0.000252466	5.56e-05	7.06e-06	0	0	0	8.48e-05	0	5.8e-05	0	0	0.00208384	0.00127944	0.000478939	1.46e-05	1.82e-05	1.45e-05	0	0	0	0	0	3.14e-05	0.000409788	3.58e-05	0.000157092	7.49e-05	1.01e-05	0	0	0	0	0	0	0	0	5.26e-05	0	0	0	0	9.71e-05	0.00061803
c_000000002190	0	0	0	0	0	0	0	0	0	0	0	0	0	0	0	0	0	0	0	0	0	0	0	0	0	0	0	0	0	0	0	0	0	0	0	0	0	0	0	0	0	0	0	0	0	0	0	0	0
c_000000002191	0	0	0	0	0	0	0.000274458	0.000224486	0.000139195	2.97e-06	0	0	0	0	0	0	0	0	0	1.22e-05	0.000101891	9.83e-05	0.000150319	0	0	0	0	0	0	0	0.00013511	0.000105324	0.000232292	6.1e-05	0	0	0	0	0	0	0	0	6.35e-06	0	0	0	0	0	0
c_000000002192	0.000108454	0.000113766	0.000137333	9.95e-05	0	0	0	0	0	0	0	0	0.000588054	0.000638608	0.000690883	0.000684274	0	8.38e-05	0	0	0	0	0	0	0	0	0	0	0	0	0	0	0	0	0	0	0	0	0	0	0	0	0	0	0	0	0	0	0
c_000000002193	0	0	0	0	0.000270909	0	0	0	0	0	0	0	0	0	4.92e-06	0	0	4.09e-05	0.000129585	0	0	0	0	0	0	0	0	0	0	0	0	0	0	0	0	0	0	0	0	0	0	0	0	0	0	0	0	0	0
c_000000002194	0.000167418	0.000171985	0.000206304	0.000194313	0	0	0	0	0	0	0	0	8.75e-05	0	8.9e-05	0	0	0	0	0	0	0	0	0	0	0	0	0	0	0	0	0	0	0	0	0	0	0	0	0	0	0	0	0	0	0	0	0	0
c_000000002195	0.000308663	0.000303468	0.000330694	0.000295034	9.31e-05	0	0	0	0	0	0	0	0.000722729	0.00126126	0.000701754	0.00126402	0	0.000322123	0	0	0	0	0	6.26e-05	0.000152706	6.32e-05	0	0	0	0	0	0	0	0	0	5.34e-05	0.000237775	0.000187363	0.000121567	8.16e-06	2.62e-05	1.06e-05	0	0	0	0	1.73e-05	0	0
c_000000002196	0	0	0	0	0	0	0.000192031	0.000559179	0.000452131	0.00027528	0.000136176	0	0	0	0	0	0	0	0	3.56e-05	0.000743598	0.000816088	0.000683048	0	0	0	0	0	0	0	0.00062406	0.000610309	0.000306663	0.000614321	0	0	0	0	0	0	0	0	8.17e-06	0	0	0	0	0	0
c_000000002197	0	0	0	0	0	0	2.99e-05	0	1.55e-05	0	0	0	0	0	0	0	0	0.000115083	0.000664732	0.000148186	0	2.18e-05	2.49e-05	0	0	0	0	0	0	0	6.13e-05	7.77e-06	3.88e-05	2.16e-06	0	0	0	0	0	0	0	0	0.000139444	0	0	0	0	0	4.04e-05
c_000000002198	5.77e-06	7.37e-06	1.05e-05	1.16e-05	0	0	0	0	0	0	0	0	0	0	0	0	0	0	0	0	0	0	0	0	0	0	0	0	0	0	0	0	0	0	0	0	0	0	0	0	0	0	0	0	0	0	0	0	0
c_000000002199	0	0	0	0	0	0	7.43e-05	8.52e-05	0.000153636	0.000163935	0.00010385	0	0	0	0	0	0	0	0	0	0.00011515	0.00010591	0.000159881	0	0	0	0	0	0	0	7.52e-05	5.51e-05	0.000201602	0.000164244	0	0	0	0	0	0	0	0	3.33e-06	0	0	0	0	0	0
c_000000002200	0	0	0	0	2.7e-05	0	0	0	0	0	0	0	0.00011043	4.94e-05	0.000111174	7.55e-05	0	8.42e-06	0	0	0	0	0	0	0	0	0	0	0	0	0	0	0	0	0	0	0	0	0	0	5.47e-05	0	0	0	0	0	0	0	0
c_000000002201	0	0	0	0	0	0	2.31e-05	9.88e-05	0.000540792	0.000820841	0.00113032	7.46e-06	0	0	0	0	2.76e-06	0	0	0	0	3.73e-05	0.000133068	0	0	0	0	0	0	0	2.44e-05	1.8e-05	0.00021734	0.000360901	0	0	0	0	0	0	0	0	0	0	0	0	0	0	0
c_000000002202	0	0	0	0	0	0	0	0	0	0	1.27e-05	0	0	0	0	0	0	0	0	0	0	0	0	0	0	0	0	0	0	0	0	0	0	0	0	0	0	0	0	0	0	0	0	0	0	0	0	0	0
c_000000002203	0	0	0	0	0.000181555	0	0	0	0	0	0	0	0	0	0	0	0	0.000622067	0	0	0	0	0	0	0	0	0	0	0	0	0	0	0	0	0	0	0	0	0	0	0	0	0	0	0	0	0	0	0
c_000000002204	0	0	0	0	0.000221035	0.000350592	0.000329509	0	0	0	0	0	0	0	0	0	0	0	0	5.78e-05	0	0	3.47e-06	0	0	0	0	0.000102239	0.000109349	0.000835196	5.83e-06	0	0	0	0	0	0	0	0	0	0	0	7.03e-05	0	0	0	0	0	0
c_000000002205	0.00041946	0.000409804	0.000281878	0.000392327	7.2e-05	0	0	0	0	0	0	0	0.000155899	0.000318236	0.000133185	0.0002201	0	2.73e-05	0	0	0	0	0	0	0	9.51e-05	0.000717263	0.00046173	0.000644573	0.000257985	0	0	0	0	0	0.000212357	0.000237315	0.000107862	0.000115681	0.000290806	0.000192652	0.000348004	0.000236997	0	0	0	3.32e-06	0	0
c_000000002206	0	0	0	0	0	0	2.69e-05	0.000121108	0.000244396	0.000239409	0.000147179	0	0	0	0	0	0	0	0	0	0.000415962	0.000423368	0.000307073	0	0	0	0	0	0	0	0.000232355	0.000246561	0.000174234	0.000418074	0	0	0	0	0	0	0	0	0	0	0	0	0	0	0
c_000000002207	0	0	0	0	0	0	0	0	5.93e-05	7.22e-05	9.04e-05	0	0	0	0	0	0	0	0	0	1.88e-05	7.16e-05	7.93e-05	0	0	0	0	0	0	0	4.07e-05	0	8.83e-06	0.000109981	0	0	0	0	0	0	0	0	0	0	0	0	0	0	0
c_000000002208	0	0	0	0	0	0	0.000112348	0	0	0	3.46e-06	0	0	0	0	0	0	0	0.000461655	0.000563465	4.09e-05	5.38e-05	1.32e-05	0	0	0	0	0	0	0	0.000178452	0	0	0	0	0	0	0	0	0	7.59e-06	6.99e-05	0.000403058	0	0	0	0	0.000217302	0.000443752
c_000000002209	1.35e-05	2.9e-05	4.79e-05	1.55e-05	0	0	0	0	0	0	0	0	3.59e-05	0	6.61e-05	0	0	0	0	0	0	0	0	0	0	0	0	0	0	0	0	0	0	0	0	0	0	0	0	0	0	0	0	0	0	0	0	0	0
c_000000002210	0	0	0	0	0	0	0	0	0	0	0	0	0	0	0	0	0	0.000991358	0.000491698	0	0	0	0	0	0	0	0	0	0	0	0	0	0	0	0	0	0	0	0	0	0	0	0	0	0	0	0	0	0
c_000000002211	0	0	0	0	0	0	0	0	0	0	1.15e-06	0.000825908	0	0	0	0	0.000753427	0	0	0	0	0	0	0	0	0	0	0	0	0	0	0	0	0	0.00054824	0	0	0	0	0	0	0	0	0.000779227	0	0	0	0	0
c_000000002212	0	0	0	0	0	0	0	0	0	0	0	0	0	0	0	0	0	0	0	0	0	0	0	0	0	0	0	0	0	0	0	0	0	0	0	0	0	0	0	0	0	0	0	0	0	0	0	0	0
c_000000002213	0	0	0	0	1.35e-06	0.000491611	0.000530015	0.0015582	0.000440954	4.72e-05	0	0	0	0	0	0	0	0	1.47e-05	5.67e-06	0	2.66e-05	0.000324622	0	0	0	0	0	0	1.13e-05	3.4e-05	0.00028055	0.000379735	0.000223781	0	0	0	0	0	0	0	0	0	0	0	0	0	0	0
c_000000002214	0	0	0	0	0	0	0.000266399	0.000365159	0.000198291	5.05e-05	0	0	0	0	0	0	0	0	3.42e-05	0	0	1.44e-05	0.000138912	0	0	0	0	0	0	0.000139336	3.27e-05	0.0001844	0.000367167	0.000195519	0	0	0	0	0	0	0	0	0	0	0	0	0	0	0
c_000000002215	0.0002544	0.000274086	0.000268847	0.000274824	0	0	0	0	0	0	0	0	9.84e-05	9.81e-05	8.93e-05	0	0	0	0	0	0	0	0	0	0	0	0	0	0	0	0	0	0	0	0	2.85e-06	1.98e-05	0	0	0	0	0	0	0	0	0	0	0	0
c_000000002216	1.91e-05	2.79e-05	3.27e-05	3.31e-05	0.000320035	0	3.57e-05	0	0	0	0	0	0.000183512	6.09e-05	0.000207515	6.26e-05	0	0.000720299	0.000533031	5.05e-05	0	1.75e-05	8.77e-08	0.000148768	0.00013907	0.000297302	0.000101725	0.000219265	0.000120408	0.000111115	2.26e-05	0	0	0	0	0.000281927	0.000283726	0.000209319	0.000233343	0.000222251	0.000255476	0.000242747	0.000261092	0	8.64e-05	0.00010087	0.000331873	0.000474551	0.000429348
c_000000002217	0	0	0	0	0	0	0	0	0.000121576	0.000212884	0.000284037	0	0	0	0	0	0	0	0	0	0	0	9.35e-06	0	0	0	0	0	0	0	0	0	6.53e-06	4.91e-05	0	0	0	0	0	0	0	0	0	0	0	0	0	0	0
c_000000002218	2.1e-05	2.01e-05	1.63e-05	2.33e-05	0.000562898	0.00240224	0.000340663	0	0	0	0	0	3.94e-05	2.81e-05	3.12e-05	1.68e-05	0	5.23e-05	2e-05	0	0	0	0	0	0	0	0	0	0	0	0	0	0	0	0	0	0	0	0	0	0	0	0	0	0	0	0	0	0
c_000000002219	0	0	0	0	0	0	4.56e-05	6.34e-05	0.000158445	0.000164376	8.08e-05	0	0	0	0	0	0	0	0	0	0.000161928	0.000213104	0.000224946	0	0	0	0	0	0	0	0.000177156	0.000219511	0.00012675	0.000157289	0	0	0	0	0	0	0	0	0	0	0	0	0	0	0
c_000000002220	0	0	0	0	0	0	0.000101939	0	0	0	0	0	0	0	0	0	0	0	0	0	0	0	7.55e-07	0	0	0	0	0	0	0.000321429	0	0	0	0	0	0	0	0	0	0	0	3.06e-05	5.34e-05	0	0	0	0	0	0
c_000000002221	0	0	0	0	0	0	0	0	0	0	0	0	0.000793583	0.00146117	0.000855805	0.00172543	0	0.000738365	0	0	0	0	0	0	0	0	0	0	0	0	0	0	0	0	0	0	0	0	0	0	0	0	0	0	0	0	0	0	0
c_000000002222	0	0	0	0	0	0	0.000115815	1.28e-05	0	0	0	0	0	0	0	0	0	0	6.98e-05	0.000154809	0.000434138	0.000329476	0.000114896	0	0	0	0	0	0	0	0.000141038	0.000203905	0.00011711	1.97e-05	0	0	0	0	0	0	0	0	0	0	0	0	0	0	0
c_000000002223	0	0	0	0	0	0	0.000137362	0.000106469	3.3e-05	4.56e-06	2.52e-06	0	0	0	0	0	0	0	2.96e-05	0.000108876	2.66e-05	7.62e-05	0.000131464	0	0	0	0	0	0	0	0.000104319	9.2e-05	8.21e-05	1.67e-05	0	0	0	0	0	0	0	8.19e-05	0.000388171	0	0	0	0	0	7.84e-05
c_000000002224	0	0	0	0	0	0	0	0	0	0	0	0.000635887	0	0	0	0	0.000616394	0	0	0	0	0	0	0	0	0	0	0	0	0	0	0	0	0	0.000558739	0	0	0	0	0	0	0	0	0.000690771	0	0	0	0	0
c_000000002225	0.000207015	0.000178868	0.000142695	0.000198462	3.11e-06	0	0	0	0	0	0	0	0.000299469	0.000420918	0.000226253	0.000478005	0	0.000148743	0	0	0	0	0	0	8.88e-05	1.23e-06	0	0	0	0	0	0	0	0	0	3.56e-05	3.73e-05	9.16e-06	4.45e-05	5.48e-05	0	2.23e-05	0	0	1.11e-05	0	0	0	0
c_000000002226	0	0	0	0	0	0	0	0	0.000113804	0.00011486	6.73e-05	0	0	0	0	0	0	0	0	0	0	0	4.78e-06	0	0	0	0	0	0	0	0	0	4.33e-05	8.43e-05	0	0	0	0	0	0	0	0	0	0	0	0	0	0	0
c_000000002227	0	0	0	0	0	0	2.64e-05	0.000260789	0.000507987	0.000458952	0.000208417	0	0	0	0	0	0	0	0	0	0.000204285	0.000180321	0.000351212	0	0	0	0	0	0	0	0.000139767	0.000141598	0.000406856	0.00046726	0	0	0	0	0	0	0	0	0	0	0	0	0	0	0
c_000000002228	0.000795608	0.000831825	0.000734146	0.000808243	0	0	0	0	0	0	0	0	0.000446655	0.000499796	0.000459542	0.000588598	0	7.13e-05	0	0	0	0	0	0	0	0	0	0	0	0	0	0	0	0	0	0	0	0	0	0	0	0	0	0	0	0	0	0	0
c_000000002229	0	0	0	0	0	0.00053924	0.000483716	0.000218284	1.19e-05	0	0	0	0	0	0	0	0	0	0.000102122	0.000759184	0.000625481	0.000480759	0.00014417	0	0	0	0	0	0	0	0.000409239	0.000379286	0.000241664	6.94e-05	0	0	0	0	0	0	0	0	9.15e-05	0	0	0	0	0	5.05e-05
c_000000002230	0	0	0	0	0	0	0	0	0	0	0	0	2.37e-05	0	3.13e-05	0	0	0.00078379	0.000278356	0	0	0	0	0	0	0.000657106	0.000820814	0.00182448	0.000116739	0	2.31e-05	0	0	0	0	0	0	0	0	0	0.00066651	0.00129757	0.00116741	0	0	0	0	0.00064518	0.000893223
c_000000002231	0	0	0	0	0	0	8.95e-05	0.00013961	0.000288617	0.000312289	0.000228227	0	0	0	0	0	0	0	0	0	8.86e-06	5.6e-05	0.000102783	0	0	0	0	0	0	0	4.83e-05	9.58e-05	0.000313728	0.000337962	0	0	0	0	0	0	0	0	0	0	0	0	0	0	0
c_000000002232	0	0	0	0	0	0	9.25e-05	0.000130654	7.78e-05	2.27e-05	1.6e-08	0	0	0	0	0	0	0	6.84e-06	0.000252298	0.000347122	0.000279522	0.000176564	0	0	0	0	0	0	0	0.000225378	0.000131252	7.24e-05	8.75e-05	0	0	0	0	0	0	0	0	0.000128093	0	0	0	0	0	5.38e-05
c_000000002233	0	0	0	0	0	0	0	0	4.17e-06	9.52e-05	0.000210354	0	0	0	0	0	0	0	0	0	0	0	0	0	0	0	0	0	0	0	0	0	0	9.04e-07	0	0	0	0	0	0	0	0	0	0	0	0	0	0	0
c_000000002234	0	0	0	0	0	0	0	0	0.000169762	0.000129485	6.58e-05	0	0	0	0	0	0	0	0	0	2.56e-05	7.02e-05	0.000146791	0	0	0	0	0	0	0	2.93e-05	0	4.14e-05	0.000107748	0	0	0	0	0	0	0	0	0	0	0	0	0	0	0
c_000000002235	0	0	0	0	0	0	1.4e-06	0	2.92e-05	3.98e-05	1.17e-05	0	0	0	0	0	0	0	0	0	0	0	1.32e-06	0	0	0	0	0	0	0	0	0	3.98e-05	1.73e-05	0	0	0	0	0	0	0	0	0	0	0	0	0	0	0
c_000000002236	7.77e-05	8.49e-05	9.17e-05	0.000106109	0	0	0	0	0	0	0	0	0.000117352	6.49e-05	0.000122078	1.63e-05	0	0	0	0	0	0	0	0	0	0	0	0	0	0	0	0	0	0	0	0	0	0	0	0	0	0	0	0	0	0	0	0	0
c_000000002237	0	0	0	0	1.97e-05	0	0.000139748	5.71e-05	0.000120112	9.99e-05	0.00010428	0	0	0	0	0	0	0	0.000123284	0.000105671	0.000198721	0.000186931	0.000111471	0	0	0	0	0	0	0	0.000172033	0.000141677	0.000182769	0.000159638	0	0	0	0	0	0	0	0	1.07e-05	0	0	0	0	0	5.78e-06
c_000000002238	0.00113554	0.000963663	0.000847536	0.00100205	0.000191791	0	0	0	0	0	0	0	0.000557321	0.000661995	0.000487303	0.000885479	0	0.000359638	0	0	0	0	0	0.0030377	0.00309912	0.00239722	0.00239209	0.00112256	0.00121567	0.000624727	0	0	0	0	0	0.00204117	0.00216472	0.00196698	0.00215323	0.00228364	0.000816865	0.000553916	8.99e-05	0	0.00272191	0.00174288	0.00163405	0.00157734	4.18e-05
c_000000002239	0	0	0	0	0	0	4.45e-05	2.6e-06	4.7e-07	1.41e-06	1.1e-05	0	0	0	0	0	0	0	0.00014352	0.000240485	8.38e-05	6.33e-05	2.71e-05	0	0	0	0	0	0	0	0.000154326	5.51e-05	3.81e-06	0	0	0	0	0	0	0	0	4.42e-05	0.000205461	0	0	0	0	0.000373848	0.000433807
c_000000002240	3.45e-06	0	0	0	0	0	0	0	0	0	0	0	0	0	0	0	0	0	0	0	0	0	0	0	0	0	0	0	0	0	0	0	0	0	0	0	0	0	0	0	0	0	0	0	0	0	0	0	0
c_000000002241	1.93e-05	2.31e-05	2.68e-05	4.33e-05	0.00262517	0	0	0	0	0	0	0	1.05e-05	0	2.68e-05	0	0	0	0	0	0	0	0	0	0	0	0	0	0	0	0	0	0	0	0	0	0	0	0	0	0	0	0	0	0	0	0	0	0
c_000000002242	0	0	0	0	0.000107839	0	4.71e-06	0	0	1.79e-06	5.75e-06	0	0	0	0	0	0	0	0.000113108	0	0	0	0	0	0	0	0	0	0	0	0	0	0	0	0	0	0	0	0	0	0	0	6.27e-06	0	0	0	0	0	2.12e-05
c_000000002243	0	0	0	0	0	0	0	0	0	0	0	0	0	0	0	0	0	0	0	0	1.67e-05	0.000111791	0.000122821	0	0	0	0	0	0	0	1.34e-06	0	0	0.000131323	0	0	0	0	0	0	0	0	0	0	0	0	0	0	0
c_000000002244	0	0	0	0	0	0	0.000193492	1.4e-05	0	0	0	0	0	0	0	0	0	0	0	6.87e-06	3.17e-06	2.37e-05	2.42e-05	0	0	0	0	0	0	0	1.74e-06	0	1.25e-06	0	0	0	0	0	0	0	0	0	0	0	0	0	0	0	0
c_000000002245	0	0	0	0	0	0	0	0	0	0	0	0.00098134	0	0	0	0	0.0010024	0	0	0	0	0	0	0	0	0	0	0	0	0	0	0	0	0	0.00126212	0	0	0	0	0	0	0	0	0.00119164	0	0	0	0	0
c_000000002246	0	0	0	0	8.21e-05	0.000195912	0.000122552	8.41e-05	3.08e-05	9.94e-06	3.66e-06	0	2.59e-06	0	2.35e-06	0	0	0.000153638	0.000257801	0.000115999	2.19e-05	2.72e-05	3.46e-05	0	0	0	0	0	0	7.23e-05	4.3e-05	9.3e-05	0.000103248	3.69e-05	0	0	0	0	0	0	0	0	2.73e-05	0	0	0	0	1.88e-05	7.13e-05
c_000000002247	0	0	0	0	0	0	3.55e-05	0	0	0	0	0	0	0	0	0	0	0	0	0	8.42e-06	2.32e-05	2.91e-06	0	0	0	0	0	0	0	0	0	5.43e-06	0	0	0	0	0	0	0	0	0	0	0	0	0	0	0	0
c_000000002248	0	0	0	0	0	0	2.4e-05	0	0	0	0	0	0	0	0	0	0	0	0	0	0	3.59e-07	0	0	0	0	0	0	0	0	0	0	0	0	0	0	0	0	0	0	0	0	0	0	0	0	0	0	0
c_000000002249	0	0	0	0	0	0	1.93e-05	0	0	0	0	0	0	0	0	0	0	0	0	0	0	5e-08	0	0	0	0	0	0	0	0	0	0	0	0	0	0	0	0	0	0	0.000352837	0	0	0	0	0	0	0	0
c_000000002250	0	0	0	0	0	0	2.26e-06	0	6.41e-05	8.6e-05	9.55e-05	0	0	0	0	0	0	0	0	0	0	1.07e-05	3.11e-05	0	0	0	0	0	0	0	0	0	4.86e-05	3.37e-05	0	0	0	0	0	0	0	0	0	0	0	0	0	0	0
c_000000002251	0	0	0	0	0	0.000126832	0.00035351	2.16e-05	0	0	0	0	0	0	0	0	0	0	5.44e-05	0.000617979	0	9.32e-06	5.1e-06	0	0	9.76e-06	0	7.47e-05	0	0	0.000120724	3.96e-05	7.88e-06	0	0	0	0	0	0	0	0.000251542	0.000150304	0.000325934	0	0	0	0	0	0.000453799
c_000000002252	0.000285434	0.000291434	0.000328209	0.000264878	0.000222525	0	0	0	0	0	0	0	0.000366308	0.000295761	0.000360794	0.00031369	0	3.55e-05	0	0	0	0	0	0.000254455	0.000230099	0.000373117	0.000457289	0.000545299	0.000625812	0.000447579	0	0	0	0	0	0.000512149	0.000547434	0.00050241	0.000473939	0.000331408	0.000266174	0.00027073	0.000197965	0	0.000526025	0.000623941	0.000803394	0.000112873	0.000100062
c_000000002253	0	0	0	0	0	0	0.000196541	0.00027076	0.000282788	0.000247687	0.000231695	0	0	0	0	0	0	0	0	8.1e-05	0.0005415	0.000491514	0.000335008	0	0	0	0	0	0	0	0.00042522	0.000348925	0.000280412	0.000311984	0	0	0	0	0	0	0	0	1.88e-05	0	0	0	0	0	0
c_000000002254	0	0	0	0	0.000101243	0.000403817	5.03e-05	0	0	0	0	0	9.16e-06	0	7.72e-06	0	0	6.56e-05	0.000315769	0.000257821	7.11e-05	2.76e-05	1.18e-06	0	0	0	5.65e-05	0.00013502	0.000131389	0.000186917	7.35e-05	5.14e-05	2.4e-05	0	0	0	0	0	0	0	5.83e-06	4.66e-05	0.000131829	0	0	0	0	0.000306458	0.000355215
c_000000002255	0	0	0	0	0	0	0	0	3.61e-05	3.97e-07	6.97e-06	0	0	0	0	0	0	0	0	0	0.000150734	0.000138595	9.24e-05	0	0	0	0	0	0	0	5.13e-05	0	6.88e-06	2.97e-05	0	0	0	0	0	0	0	0	0	0	0	0	0	0	0
c_000000002256	0	0	0	0	0	0	0	0	9.27e-05	0.000115263	6.07e-05	0	0	0	0	0	0	0	0	0	0	0	4.55e-05	0	0	0	0	0	0	0	5.78e-06	0	0	9.61e-05	0	0	0	0	0	0	0	0	0	0	0	0	0	0	0
c_000000002257	0	0	0	0	0.000249061	0	0	0	0	0	0	0	3.5e-05	0	2.14e-05	0	0	0	0	0	0	0	0	0	0	0.000196143	4.8e-05	0.000233745	0.000130669	2.16e-05	0	0	0	0	0	0	0	0	0	5.8e-05	0.000352751	0.000659589	0.000263832	0	0	0	0	1.07e-05	0
c_000000002258	0.000171203	0.000171753	0.000204648	0.000167375	0	0	0	0	0	0	0	0	0.000141615	9.09e-05	0.000163676	8.59e-05	0	0	0	0	0	0	0	0.000325562	0.000216954	0.000384885	0.000341257	0.000260459	0.000257353	0.000185523	0	0	0	0	0	0.000312478	0.000309333	0.000361728	0.000300135	0.000307115	0.000263871	0.00020406	7.64e-05	0	0.000240114	0.000327373	0.000426185	0.000109161	0
c_000000002259	0	0	0	0	0.000579779	0	0	0	0	0	0	0	7.48e-05	1.05e-05	8.05e-05	0	0	0	0	0	0	0	0	0	0	0	0	0	0	0	0	0	0	0	0	0	0	0	0	0	3.3e-05	9.35e-06	0	0	0	0	0	0	0
c_000000002260	0	0	0	0	6.37e-05	0	9.36e-06	0	0	0	0	0	9.22e-06	0	5.85e-06	0	0	0	0.000126814	0	0	1.86e-05	0	0	0	0	0	0	0	0	0	0	1.83e-07	0	0	0	0	0	0	0	0	0	3.21e-06	0	0	0	0	0	0
c_000000002261	0	0	0	0	0	0	0.000238349	0.000342715	0.00015687	5.65e-06	0	0	0	0	0	0	0	0	0	2.42e-05	0.000558304	0.000558072	0.000376523	0	0	0	0	0	0	0	0.000206794	0.000242828	0.00017593	0.000101295	0	0	0	0	0	0	0	0	0	0	0	0	0	0	0
c_000000002262	0	0	0	0	0	0	0	0	0	0	0	0	0	0	0	0	0	0	0	0	0	0	0	0	0	0	0	0	0	0	0	0	0	0	0	0	0	0	0	0	0	0	0	0	0	0	0	0	0
c_000000002263	0	0	0	0	0	0	0.000157736	5.47e-05	0	0	0	0	0	0	0	0	0	0	0	0	0.000108234	0.000114111	4.5e-05	0	0	0	0	0	0	0	9.59e-05	1.53e-05	1.48e-05	0	0	0	0	0	0	0	0	0	0	0	0	0	0	0	0
c_000000002264	0	0	0	0	0	0	0	0	0	0	0	0	0	0	0	0	0	0	0	0	0	0	0	0	0	0	0	0	0	0	0	0	0	0	0	0	0	0	0	0	0	0	0	0	0	0	0	0	0
c_000000002265	0.000358196	0.00037186	0.000409443	0.000366303	0	0	0	0	0	0	0	0	0.000323166	0.000189068	0.000322275	0.000134364	0	0	0	0	0	0	0	0.000332764	0.000279385	0.000275338	0.000249921	0.000170304	0.000124028	6.17e-05	0	0	0	0	0	0.000472778	0.000528883	0.000474975	0.000425623	0.000301949	0.000239678	0.000163376	5.41e-05	0	0.000675375	0.000684665	0.00104179	0	0
c_000000002266	3.7e-06	8.34e-06	1.41e-05	5.4e-06	0	0	0	0	0	0	0	0	8.76e-05	0	8.41e-05	0	0	0	0	0	0	0	0	0.000313149	0.00022811	0	0	0	0	0	0	0	0	0	0	0.000159603	0.000175286	0.000166178	0.000182903	6.82e-05	2.32e-05	5.39e-06	0	0	0.0015094	0.00145885	0.000672776	0	0
c_000000002267	0	0	0	0	0	0	0	0	0	0	0	0.000731586	0	0	0	0	0.000854486	0	0	0	0	0	0	0	0	0	0	0	0	0	0	0	0	0	0.00055678	0	0	0	0	0	0	0	0	0.000837154	0	0	0	0	0
c_000000002268	0	0	0	0	0	0	0	0	1.56e-06	2.18e-05	1.64e-05	0	0	0	0	0	0	0	0	0	0	0	0	0	0	0	0	0	0	0	0	0	4.11e-05	6.05e-06	0	0	0	0	0	0	0	0	0	0	0	0	0	0	0
c_000000002269	0	0	0	0	0	0	0	0	0	0	0	0	0	0	0	0	0	0	0	0	0	0	0	0	0	0	0	0	0	0	0	0	0	0	0	0	0	0	0	0	0	0	0	0	0	0	0	0	0
c_000000002270	0	0	0	0	0	0	0	0	3.07e-05	0.00021198	0.000335417	0	0	0	0	0	0	0	0	0	0	0	5.32e-06	0	0	0	0	0	0	0	0	0	0	5.73e-05	0	0	0	0	0	0	0	0	0	0	0	0	0	0	0
c_000000002271	0	0	0	0	4.67e-05	0	0	0	0	0	0	0	0	0	0	0	0	1.69e-05	2.17e-05	0	0	0	0	0	0	0	0	0	0	0	0	0	0	0	0	0	0	0	0	0	0	0	0	0	0	0	0	0	0
c_000000002272	0.000136488	0.000120349	0.000101001	0.00012751	7.21e-06	0	0	0	0	0	0	0	5.13e-05	0	4.42e-05	0	0	0	0	0	0	0	0	0	0	0	0	0	0	0	0	0	0	0	0	0	0	0	0	0	0	0	0	0	0	0	0	0	0
c_000000002273	0	0	0	0	0	0	0.000167437	2.26e-05	0	0	0	0	0	0	0	0	0	0	0	3.23e-05	0.000102428	0.000121865	4.03e-05	0	0	0	0	0	0	0	4.18e-05	0	1.55e-05	0	0	0	0	0	0	0	0	0	0	0	0	0	0	0	0
c_000000002274	0	0	0	0	0	0	0	0	0	0	0	0.00337704	0	0	0	0	0.00355367	0	0	0	0	0	0	0	0	0	0	0	0	0	0	0	0	0	0.00384233	0	0	0	0	0	0	0	0	0.00376925	0	0	0	0	0
c_000000002275	0	0	0	0	0	0	0	0	0	0	0	0.0006081	0	0	0	0	0.000591745	0	0	0	0	0	0	0	0	0	0	0	0	0	0	0	0	0	0.000419539	0	0	0	0	0	0	0	0	0.000408462	0	0	0	0	0
c_000000002276	0	0	0	0	0	0	4.19e-05	0	2.42e-05	0	0	0	0	0	0	0	0	0	0.000160529	4.17e-05	3.99e-05	6.95e-05	4.19e-05	0	0	0	0	0	0	0	8.67e-05	2.1e-05	4.71e-06	0	0	0	0	0	0	0	0.000153239	0.000134515	0.000396197	0	0	0	0	7.56e-05	0.000306689
c_000000002277	0	0	0	0	0	0	0	0	0	0	1.29e-06	0.00104016	0	0	0	0	0.00103579	0	0	0	0	0	0	0	0	0	0	0	0	0	0	0	0	0	0.000990669	0	0	0	0	0	0	0	0	0.00116886	0	0	0	0	0
c_000000002278	0	0	0	0	0	0	0	0	8.15e-05	0.000163979	0.000312231	5.82e-05	0	0	0	0	3.37e-05	0	0	0	0	8.05e-06	2.3e-05	0	0	0	0	0	0	0	0	0	3.37e-05	0.000117413	0	0	0	0	0	0	0	0	0	0	0	0	0	0	0
c_000000002279	0	0	0	0	0	0	5.24e-05	0.000350037	0.000688857	0.000456207	7.85e-05	0	0	0	0	0	0	0	0	0	0	7.87e-06	0.000176472	0	0	0	0	0	0	0	3.93e-05	0.000128158	0.000411524	0.000463943	0	0	0	0	0	0	0	0	0	0	0	0	0	0	0
c_000000002280	0	0	0	0	0	0	0	0	0	1.93e-05	0.000145067	4.57e-05	0	0	0	0	1.95e-05	0	0	0	0	0	0	0	0	0	0	0	0	0	0	0	0	0	9.26e-06	0	0	0	0	0	0	0	0	0	0	0	0	0	0
c_000000002281	0	0	0	0	0	0	1.87e-05	5.2e-05	6.87e-05	1.02e-05	0	0	0	0	0	0	0	0	0	0	0.000233495	0.000189951	0.000114044	0	0	0	0	0	0	0	0.000212497	0.000124145	0.000100781	8.73e-05	0	0	0	0	0	0	0	0	0	0	0	0	0	0	0
c_000000002282	0	0	0	0	0	0	0	0	0	0	0	0	0	0	0	0	0	0	0	0	0	0	0	0	0	0	0	0	0	0	0	0	0	0	0	0	0	0	0	0	0	0	0	0	0	0	0	0	0
c_000000002283	0	0	0	0	0	0	0	0	0.000201106	0.00027359	0.000245418	0	0	0	0	0	0	0	0	0	0	0	3.38e-05	0	0	0	0	0	0	0	0	0	0	0.000109471	0	0	0	0	0	0	0	0	0	0	0	0	0	0	0
c_000000002284	0	0	0	0	0.000300051	0.000291877	7.48e-05	0	0	0	0	0	0.000115133	0	0.000131072	7.9e-06	0	0.00316222	0.00107648	0.000470384	0	7.91e-06	0	0	0	0	0	0	0	6.58e-05	4.41e-05	4.37e-05	3.77e-05	0	0	0	0	0	0	0	0.000104697	3.22e-05	0.000123638	0	0	0	0	0.00046472	0.000705333
c_000000002285	0	0	0	0	0	0	0	0	0.000217161	0.000297887	0.000175963	0	0	0	0	0	0	0	0	0	0	0	1.83e-05	0	0	0	0	0	0	0	0	0	0	4.36e-05	0	0	0	0	0	0	0	0	0	0	0	0	0	0	0
c_000000002286	9.62e-05	7.96e-05	4.73e-05	8.82e-05	4.65e-05	0	0	0	0	0	0	0	0.000172164	0.000258964	0.000143313	0.000240168	0	0.000100445	0	0	0	0	0	0.000212666	0.000392031	0.000275927	0.000206096	4.12e-05	6.97e-05	2.08e-05	0	0	0	0	0	0.000188064	0.000169059	9.85e-05	0.000187557	0.000189164	6.01e-05	0.000109891	3.29e-05	0	9.39e-05	7.4e-05	4.03e-05	0	0
c_000000002287	0	0	0	0	0	0	0	0	0	0	0	0	0	0	0	0	0	0	0	0	0	0	0	0	0	0	0	0	0	0	0	0	0	0	0	0	0	0	0	0	0	0	0	0	0	0	0	0	0
c_000000002288	0	0	0	0	0	0	0	0	0	0	0	0	0	0	0	0	0	0	0	0	0	0	0	0	0	0	0	0	0	0	0	0	0	0	0	0	0	0	0	0	0	0	0	0	0	0	0	0	0
c_000000002289	0	0	0	0	0	0	0	0	7.47e-05	0.000250526	0.000506041	0.00137696	0	0	0	0	0.00171052	0	0	0	0	2.89e-06	2.06e-05	0	0	0	0	0	0	0	0	0	3.78e-05	7.42e-05	0.00165751	0	0	0	0	0	0	0	0	0.00170375	0	0	0	0	0
c_000000002290	0	0	0	0	0	0	6.3e-05	0.000266988	0.000531432	0.00048	0.000393871	0	0	0	0	0	0	0	0	0	0.000273804	0.000378716	0.000479522	0	0	0	0	0	0	0	0.000264674	0.000298414	0.000217223	0.000404443	0	0	0	0	0	0	0	0	0	0	0	0	0	0	0
c_000000002291	0	0	0	0	0	0	0	0	0	0	0	0	1.92e-05	0	2.97e-05	0	0	0.00032249	0.000229811	0	0	0	0	0	0	0	0	0	0	0	0	0	0	0	0	0	0	0	0	0	0	0	1.46e-05	0	0	0	0	0	0
c_000000002292	0	0	0	0	0	0	0	0	6.13e-05	0.000115044	0.000155061	0	0	0	0	0	0	0	0	0	0	0	0	0	0	0	0	0	0	0	0	0	0	8.57e-06	0	0	0	0	0	0	0	0	0	0	0	0	0	0	0
c_000000002293	9.51e-05	8.93e-05	0.000107397	8.95e-05	4.42e-05	0	0	0	0	0	0	0	0.000114637	7.58e-05	0.000111789	4.32e-05	0	0	0	0	0	0	0	7.67e-06	0	0.00012559	8.34e-05	0.000185004	0.000395219	8.39e-05	0	0	0	0	0	0.000133699	0.000127469	0.000130019	0.000134925	0.000111565	6.48e-05	0.000109228	3.88e-05	0	0	3.52e-05	0.000120996	0	0
c_000000002294	0	0	0	0	0	0	8.9e-05	0.000152588	7.13e-05	1.26e-05	1.69e-06	0	0	0	0	0	0	0	0	0	0.000196771	0.000163093	0.000123869	0	0	0	0	0	0	0	0.000124575	1.79e-05	4.2e-05	9.97e-06	0	0	0	0	0	0	0	0	0	0	0	0	0	0	0
c_000000002295	0.000472565	0.000422748	0.000393909	0.000446575	0	0	0	0	0	0	0	0	0.000193784	0.00024187	0.000132676	0.000226263	0	3.04e-05	0	0	0	0	0	0	0	0	0	0	0	0	0	0	0	0	0	0	0	0	0	0	0	0	0	0	0	0	0	0	0
c_000000002296	0	0	0	0	0	0	0.000120026	8.99e-05	2.37e-05	1.74e-05	1.97e-05	0	0	0	0	0	0	0	0.000157978	0.000113496	0	0	1.3e-05	0	0	0	0	0	0	0	9.75e-06	0	7.98e-06	5.08e-06	0	0	0	0	0	0	0.000102186	0.000242049	0.000240157	0	0	0	0	0	0.000260881
c_000000002297	0	0	0	0	1.21e-05	0	0	0	0	0	0	0	0	0	0	0	0	0	0.000165878	6.33e-05	0	1.13e-05	0	0	0	0	0	0	0	0	1.16e-06	0	2.93e-06	0	0	0	0	0	0	0	0	0	3.45e-05	0	0	0	0	0	0
c_000000002298	0	0	0	0	0	0	0.000165819	0.000757706	0.000709925	0.000466573	0.000264497	0	0	0	0	0	0	0	0	0	0.000447321	0.000503402	0.000778019	0	0	0	0	0	0	0	0.000359593	0.000386577	0.000367878	0.000559429	0	0	0	0	0	0	0	0	0	0	0	0	0	0	0
c_000000002299	0	0	0	0	0	0	2.9e-05	8.17e-05	9e-05	5.25e-05	5.27e-05	0	0	0	0	0	0	0	0	0	8.88e-05	0.000111219	9.57e-05	0	0	0	0	0	0	0	0.000101971	4.24e-05	2.97e-05	4.57e-05	0	0	0	0	0	0	0	0	8.63e-06	0	0	0	0	0	0
c_000000002300	0.000177831	0.000156749	0.0001198	0.000173379	0.000533556	0.000754821	0.000219173	9.97e-05	0.000116643	8.58e-05	1.33e-05	0	0.000326376	0.000323094	0.000260252	0.000238544	0	0.000297942	0.000203447	0.000114905	5.61e-06	3.87e-05	0.000100662	0.000283959	0.00056334	0.000288939	0.000996589	0.000573512	0.000701094	0.000630766	4.58e-05	0.000109701	0.000185828	9.52e-05	0	0.000370129	0.000300197	0.000298677	0.000373289	0.000680135	0.000329356	0.000534336	0.000364081	0	0.000585658	0.000632401	0.000359063	0.000552573	0.000116188
c_000000002301	0	0	0	0	0	0	0	0	0	0	4.24e-05	0.00186371	0	0	0	0	0.00176658	0	0	0	0	0	0	0	0	0	0	0	0	0	0	0	0	0	0.00164164	0	0	0	0	0	0	0	0	0.00180528	0	0	0	0	0
c_000000002302	0	0	0	0	0	0	2.39e-05	0	7.95e-06	0	0	0	0	0	0	0	0	0	0	0	0	0	5.84e-06	0	0	0	0	0	0	1.96e-05	0	0	1.53e-05	0	0	0	0	0	0	0	0	0	0	0	0	0	0	0	0
c_000000002303	0	0	0	0	0	0	1.27e-05	4.21e-05	0.000159024	0.000141868	0.000130157	0.0003696	0	0	0	0	0.000422085	0	0	0	0.000146799	0.000190125	0.000183312	0	0	0	0	0	0	0	0.000101037	4.86e-05	7.01e-05	0.000218117	0.000261341	0	0	0	0	0	0	0	0	0.000236333	0	0	0	0	0
c_000000002304	0	0	0	0	0	0	3.51e-05	0	0	0	0	0	0	0	0	0	0	0	0	0.000104872	6.47e-05	7.72e-05	1.68e-05	0	0	0	0	0	0	0	0.000256287	6.52e-05	0	0	0	0	0	0	0	0	0	0	0.000375337	0	0	0	0	0	9.32e-05
c_000000002305	0	0	0	0	0	0	0	0	5.36e-06	0.000125168	0.000527072	8.41e-05	0	0	0	0	1.17e-05	0	0	0	0	0	0	0	0	0	0	0	0	0	0	0	0	0	0	0	0	0	0	0	0	0	0	0	0	0	0	0	0
c_000000002306	0	0	0	0	0	0	1.74e-05	7.61e-05	0.000115675	9.27e-05	6.29e-05	0	0	0	0	0	0	0	0	0	2.07e-05	5.09e-05	9.23e-05	0	0	0	0	0	0	0	4.47e-05	5.04e-05	5.8e-05	0.000112503	0	0	0	0	0	0	0	0	0	0	0	0	0	0	0
c_000000002307	0	0	0	0	4.6e-06	0	0	0	0	0	0	0	0	0	0	0	0	0	0	0	0	0	0	0	0	0	0	0	0	0	0	0	0	0	0	0	0	0	0	0	0	0	0	0	0	0	0	0	0
c_000000002308	0	0	0	0	0	0	3.71e-05	0.000292423	0.000501287	0.000588801	0.000358012	0	0	0	0	0	0	0	0	0	0.000176436	0.000200673	0.00049571	0	0	0	0	0	0	0	0.000239566	0.000151394	0.000138196	0.000496617	0	0	0	0	0	0	0	0	0	0	0	0	0	0	0
c_000000002309	6.42e-05	5.67e-05	6.48e-05	6.87e-05	6.31e-05	0	0	0	0	0	0	0	0.000121696	9.29e-05	0.000126419	3.66e-05	0	1.35e-05	0	0	0	0	0	0.000723335	0.000525963	0.000310519	0.000116384	0.000107612	6.74e-05	0	0	0	0	0	0	0.000942298	0.00122292	0.00101677	0.00109701	0.000929394	0.00050133	0.000233783	1.29e-05	0	0.00100413	0.000916648	0.00106486	0.000698192	2.43e-06
c_000000002310	0	0	0	0	0.000146784	0.000166149	0.000164309	6.5e-05	7.18e-05	3.7e-05	1.84e-05	0	7.11e-06	0	1.48e-05	0	0	7.51e-05	0.00022536	0.000233946	0.000250874	0.000227698	0.000124175	0	0	0	0	1.23e-05	0	0.000115474	0.000245475	0.000201818	0.000124943	9.5e-05	0	0	0	0	0	0	0	0	8.28e-05	0	0	0	0	6.19e-05	0.000168409
c_000000002311	0	0	0	0	0	0	0.000165058	0.000357255	0.000277836	0.000212441	0.000156048	0	0	0	0	0	0	0	0	3.75e-05	0.000527342	0.000466966	0.000357661	0	0	0	0	0	0	0	0.000339865	0.000374818	0.00016845	0.000242191	0	0	0	0	0	0	0	0	9.79e-06	0	0	0	0	0	0
c_000000002312	0	0	0	0	2.86e-05	0	1.87e-05	0	5e-05	5.15e-05	3.48e-05	0	0	0	0	0	0	0	7.62e-05	0	0	9.16e-06	1.48e-05	0	0	0	0	0	0	0	4.05e-06	0	5.29e-05	3.8e-05	0	0	0	0	0	0	0	0	1.18e-05	0	0	0	0	0	0
c_000000002313	0.00086812	0.000883464	0.00101457	0.000890581	0.000117632	0	0	0	0	0	0	0	0.000872845	0.00139195	0.000990225	0.00140586	0	0.000412049	0	0	0	0	0	0.00105506	0.00102837	0.000846271	0.000607265	0.000476953	0.000292959	0.000191693	0	0	0	0	0	0.000598955	0.000579925	0.000608561	0.000611161	0.000530051	0.000275864	0.000190477	2.81e-05	0	0.000977753	0.000893166	0.000680326	1.2e-05	0
c_000000002314	0	4.12e-06	1.27e-05	1.05e-05	1.03e-05	0	0	0	0	0	0	0	0.000191004	5.77e-05	0.000206438	0	0	0	0	0	0	0	0	0	0	0	0	0	0	0	0	0	0	0	0	0	0	0	0	0	0	0	0	0	0	0	0	0	0
c_000000002315	0	0	0	0	0	0	0	0	0	0	0	0	0	0	0	0	0	0	0	0	0	0	0	0	0	0	0	0	0	0	0	0	0	0	0	0	0	0	0	0	0	0	0	0	0	0	0	0	0
c_000000002316	0	0	0	0	4.79e-05	0	0.000102941	0.000100301	8.39e-05	0.000104551	8.6e-06	0	1.07e-06	0	4.67e-06	0	0	2.07e-05	5.45e-05	5.12e-06	1e-05	2.26e-05	5.89e-05	0	0	0	0	2.42e-05	7.92e-06	8.2e-05	2.53e-05	3.31e-05	0.000136808	8.92e-05	0	0	0	0	0	0	0	6.78e-06	2.09e-05	0	0	0	0	0	0
c_000000002317	0.000161368	0.00015844	0.000150291	0.000143598	0	0	0	0	0	0	0	0	5.04e-05	0	3.81e-05	0	0	0	0	0	0	0	0	0	0	0	0	0	0	0	0	0	0	0	0	1.27e-05	0	0	0	0	0	0	0	0	1.16e-05	9.66e-05	3.49e-07	0	0
c_000000002318	0.000277872	0.000285651	0.000309367	0.00028456	0.000168293	0	0	0	0	0	0	0	0.000215826	1.91e-05	0.000251869	7.84e-05	0	0	0	0	0	0	0	0	0	0	0	0	0	0	0	0	0	0	0	1.86e-05	0	8.58e-05	2e-05	6.27e-06	0	0	0	0	0	0	0	0	0
c_000000002319	0	0	0	0	0	0	0	8.48e-06	0.000175262	0.000166001	9.6e-05	0	0	0	0	0	0	0	0	0	0	0	5.05e-05	0	0	0	0	0	0	0	0	0	2.43e-06	2.3e-05	0	0	0	0	0	0	0	0	0	0	0	0	0	0	0
c_000000002320	0	0	0	0	0	0	0	0	9.7e-06	6.66e-05	0.000193189	5.06e-05	0	0	0	0	3.55e-05	0	0	0	0	0	0	0	0	0	0	0	0	0	0	0	0	0	4.26e-05	0	0	0	0	0	0	0	0	0	0	0	0	0	0
c_000000002321	0	0	0	0	0	0	0	0	7.76e-05	0.000112399	0.000203279	0.000121092	0	0	0	0	0.000103079	0	0	0	4.62e-05	8.02e-05	0.000118451	0	0	0	0	0	0	0	2.66e-07	0	4.47e-05	0.000248566	5.56e-05	0	0	0	0	0	0	0	0	5.58e-05	0	0	0	0	0
c_000000002322	0	0	0	0	0	0	9.03e-06	0	0	0	0	0	0	0	0	0	0	0	0	0	6.51e-05	7.52e-05	0	0	0	0	0	0	0	0	1.45e-05	0	0	0	0	0	0	0	0	0	0	0	0	0	0	0	0	0	0
c_000000002323	0	0	0	0	8.44e-05	0.000738717	0.000273742	0	0	0	0	0	8.89e-06	0	2.23e-05	0	0	0.000612495	0.000279668	0.000199327	0	0	0	0	0	0	0	0	0	8e-06	0	0	0	0	0	0	0	0	0	0	0	0	0	0	0	0	0	0	8.69e-06
c_000000002324	0	0	0	0	0	0	0	0	0	0	0	0	0	0	0	0	0	0	0	0	0	0	0	0	0	0	0	0	0	0	0	0	6.47e-07	5.22e-06	0	0	0	0	0	0	0	0	0	0	0	0	0	0	0
c_000000002325	0	0	0	0	0	0	3.43e-05	0	0	0	0	0	0	0	0	0	0	0	0	0	0.000102888	9.06e-05	4.06e-05	0	0	0	0	0	0	0	3.65e-05	0	1.25e-05	0	0	0	0	0	0	0	0	0	7.47e-07	0	0	0	0	0	0
c_000000002326	0.000365259	0.000368702	0.000295799	0.000382574	0.000194734	0	0	0	0	0	0	0	0.000340787	0.000434045	0.000277779	0.000446126	0	0.000177305	0	0	0	0	0	0.000280821	0.000551764	0.000203508	0.000421186	0.000146768	0.000106257	4.37e-05	0	0	0	0	0	0.000288475	0.000194672	0.00021202	0.000297906	0.000351578	0.000104762	0.00019102	3.84e-05	0	0.0002583	0.00028411	0.000178978	6.6e-05	0
c_000000002327	0.000628246	0.000644563	0.000851402	0.000619138	0	0	0	0	0	0	0	0	0.000444486	0.000334795	0.000517573	0.000375227	0	1.24e-05	0	0	0	0	0	1.14e-05	0	5.4e-05	0	6.47e-05	0	0	0	0	0	0	0	2.09e-05	7.13e-05	2.99e-05	0	0	4.43e-05	4.72e-05	1.38e-05	0	0	0	0	0	0
c_000000002328	1.47e-05	1.09e-05	3.64e-05	6.9e-06	0	0	0	0	0	0	0	0	4.72e-05	0	6.08e-05	0	0	0	0	0	0	0	0	0	0	0	0	0	0	0	0	0	0	0	0	0	0	0	0	0	0	0	0	0	0	0	0	0	0
c_000000002329	0	0	0	0	0	0	0	0	0	0	0	0	0	0	0	0	0	0	0	0	0	0	0	0	0	0	0	0	0	0	0	0	1.35e-06	0	0	0	0	0	0	0	0	0	0	0	0	0	0	0	0
c_000000002330	0.000286778	0.000291602	0.000324196	0.000270164	0	0	0	0	0	0	0	0	0.000232867	0.000189633	0.000265891	0.000253519	0	2.97e-05	0	0	0	0	0	6.15e-05	1.78e-05	0.000115225	1.66e-05	5.57e-05	0.000115198	6.28e-06	0	0	0	0	0	4.37e-05	6.44e-05	5.85e-05	3.7e-05	1.84e-05	3.22e-05	4.25e-05	2.61e-05	0	0	0	3.68e-05	0	0
c_000000002331	0	0	0	0	0	0	0	3.72e-06	0.000219906	0.000250034	0.000232465	0	0	0	0	0	0	0	0	0	4.19e-06	5.22e-05	0.000102598	0	0	0	0	0	0	0	3.52e-05	0	6.35e-05	0.000230449	0	0	0	0	0	0	0	0	0	0	0	0	0	0	0
c_000000002332	0	0	0	0	0	0	0	1.1e-05	0.000165761	0.000160313	8.98e-05	0	0	0	0	0	0	0	0	0	0	0	4.81e-05	0	0	0	0	0	0	0	0	0	0	2.51e-05	0	0	0	0	0	0	0	0	0	0	0	0	0	0	0
c_000000002333	0	0	0	0	0	0	0	0	0	0	0	0	6.47e-06	0	0	0	0	0	0	0	0	0	0	4.74e-05	0	0	0	0	0	0	0	0	0	0	0	0.000103724	0.000186472	6.68e-05	0.00012698	7.57e-05	0	0	0	0	0	0	3.67e-05	0	0
c_000000002334	0	0	0	0	0	0	0	0	6.34e-05	0.000136477	0.000242983	0.000525424	0	0	0	0	0.000425778	0	0	0	0	0	9.7e-07	0	0	0	0	0	0	0	0	0	6.57e-06	3.27e-05	0.000130009	0	0	0	0	0	0	0	0	0.000179197	0	0	0	0	0
c_000000002335	0	0	0	0	0	0	0.000123396	0.00029446	0.00038307	0.000372685	0.000276024	0	0	0	0	0	0	0	5.33e-06	2.73e-05	0.000231335	0.000168177	0.000247044	0	0	0	0	0	0	0	0.000189436	0.000187158	0.000352768	0.000370209	0	0	0	0	0	0	0	0	6.41e-06	0	0	0	0	0	0
c_000000002336	0.000217378	0.000226874	0.000222095	0.000202395	3.42e-06	0	0	0	0	0	0	0	0.000109582	3.7e-06	0.000108709	0	0	0	0	0	0	0	0	0	0	0	0	0	0	0	0	0	0	0	0	0	6.87e-06	4.76e-06	0	0	0	0	0	0	0	0	0	0	0
c_000000002337	0	0	0	0	0	0	8.28e-05	0	0	0	0	0	0	0	0	0	0	6.89e-05	0.000188306	4.11e-05	0	1.55e-06	0	0	0	0	0	0	0	1.6e-06	4.39e-06	2.46e-06	8.94e-06	0	0	0	0	0	0	0	0	0	0	0	0	0	0	3.66e-05	4.34e-05
c_000000002338	0	0	0	0	0.000555717	0.00307441	0.000839264	0.000800402	0.000237812	7.15e-05	6.32e-06	0	7.58e-05	0	7.05e-05	0	0	0.00162177	0.00146618	0.000808679	4.62e-05	7.68e-05	0.00024161	0	0	0.000170496	0.000553315	0.000544083	0.00105689	0.00221152	0.000317289	0.000837951	0.000682939	0.000307626	0	0	8.71e-06	0	1.17e-05	1.08e-06	0.000250128	0.00023072	0.000280266	0	0	0	0	0.000696854	0.00120464
c_000000002339	0	0	0	0	0	0	2.41e-05	0.000160495	0.000359986	0.000297511	0.000217577	0	0	0	0	0	0	0	0	0	0.000145396	0.000213243	0.000334846	0	0	0	0	0	0	0	0.00018173	9.55e-05	0.000159631	0.000408544	0	0	0	0	0	0	0	0	0	0	0	0	0	0	0
c_000000002340	0	0	0	0	3.47e-05	0.000201681	0.000129238	6.4e-05	4.45e-05	3.56e-06	0	0	0	0	0	0	0	0	2.13e-05	1.01e-05	0	7.32e-06	3.65e-05	0	0	0	0	0.000322511	0.000274677	0.000625865	1.26e-05	5.56e-05	3.1e-05	0	0	0	0	0	0	0	3.4e-05	0.000170709	0.000187378	0	0	0	0	0	0
c_000000002341	0	0	0	0	0	0	0	0	0	2.75e-05	0.00018742	0.000743253	0	0	0	0	0.000675765	0	0	0	0	0	0	0	0	0	0	0	0	0	0	0	0	0	0.000730423	0	0	0	0	0	0	0	0	0.000495695	0	0	0	0	0
c_000000002342	0.000180575	0.000189191	0.000141554	0.000192401	0	0	0	0	0	0	0	0	8.46e-05	5.63e-05	4.04e-05	4.13e-05	0	9.48e-06	0	0	0	0	0	0	0	0	0	0	1.96e-05	0	0	0	0	0	0	0	0	0	0	0	0	1.18e-05	1.44e-06	0	0	0	0	0	0
c_000000002343	0	0	0	0	0	0	8.88e-05	9.58e-05	0.000127407	0.000106319	7.72e-05	0	0	0	0	0	0	0	1.53e-05	4.28e-05	0.000221129	0.000211351	0.000162816	0	0	0	0	0	0	0	0.000214297	0.000126014	0.000117716	0.000185574	0	0	0	0	0	0	0	0	3.87e-05	0	0	0	0	0	0
c_000000002344	0	0	0	0	5.28e-06	0	0	0	0	0	0	0	0	0	0	0	0	0	0	0	0	0	0	0	0	0	0	0	0	0	0	0	0	0	0	0	0	0	0	0	0	0	0	0	0	0	0	0	0
c_000000002345	4.6e-05	4.49e-05	2.99e-05	2.9e-05	0	0	0	0	0	0	0	0	0.000132098	0.00012608	9.62e-05	8.1e-05	0	0	0	0	0	0	0	0	0	0	0	0	0	0	0	0	0	0	0	0	0	0	0	0	0	0	0	0	1.83e-05	7.74e-05	0	0	0
c_000000002346	0	0	0	0	0	0	0.000100066	5.15e-05	2.06e-05	0	0	0	0	0	0	0	0	0	5.09e-05	0.00013185	0.00014194	0.000127917	6.06e-05	0	0	0	0	0	0	0	0.000153408	7.68e-05	2.31e-05	0	0	0	0	0	0	0	0	0	7.83e-05	0	0	0	0	0	6.18e-05
c_000000002347	0	0	0	0	0	0	0	0	0.00024193	0.000356561	0.000182236	0	0	0	0	0	0	0	0	0	0	0	2.5e-05	0	0	0	0	0	0	0	0	0	0.000133361	0.00020647	0	0	0	0	0	0	0	0	0	0	0	0	0	0	0
c_000000002348	0	0	0	0	0	0	2.46e-05	5.52e-05	0.000115223	0.000273809	0.000529857	0.0028857	0	0	0	0	0.00274783	0	4.98e-06	1.47e-05	2.97e-05	3.08e-05	3.49e-05	0	0	0	0	0	0	0	3.71e-05	4.35e-05	4.52e-05	9.53e-05	0.00285316	0	0	0	0	0	0	0	5.58e-06	0.00322408	0	0	0	0	0
c_000000002349	0	0	0	0	0	0	0	0	0	0	1.03e-05	0.0019354	0	0	0	0	0.00177618	0	0	0	0	0	0	0	0	0	0	0	0	0	0	0	0	0	0.00244315	0	0	0	0	0	0	0	0	0.00220558	0	0	0	0	0
c_000000002350	0	0	0	0	0	0	0	0	1.06e-05	9.15e-05	0.000268557	0.00139244	0	0	0	0	0.00128537	0	0	0	0	0	0	0	0	0	0	0	0	0	0	0	0	0	0.00116149	0	0	0	0	0	0	0	0	0.0014279	0	0	0	0	0
c_000000002351	0	0	0	0	5.84e-06	0	5.01e-05	0	0	0	0	0	0	0	0	0	0	0	4.29e-05	2.62e-05	0	0	0	0	0	0	0	0	0	0	0	0	0	0	0	0	0	0	0	0	0	0	0	0	0	0	0	0	0
c_000000002352	0	0	0	0	0	0.000596409	7.58e-05	0	0	0	0	0	0	0	0	0	0	0	0.000143125	0.000173781	0	0	0	0	0	0	0	0	0	0.000152638	1.34e-05	6.66e-05	5.65e-05	0	0	0	0	0	0	0	0	0	0	0	0	0	0	0	0
c_000000002353	0	0	0	0	0	0	0	0	0	0	0	0	0	0	0	0	0	0	0	0	0	0	0	0	0	0	0	0	0	0	0	0	0	0	0	0	0	0	0	0	0	0	0	0	0	0	0	0	0
c_000000002354	0	0	0	0	3.62e-05	0.000239067	0.000129218	5.89e-05	4.04e-05	6.04e-06	0	0	0	0	0	0	0	0	2.27e-05	8.3e-06	0	4.15e-06	2.89e-05	0	0	0	0	0.000304192	0.000173662	0.000556133	1.77e-05	7.11e-05	3.29e-05	0	0	0	0	0	0	0	6.09e-06	0.000163251	0.00018399	0	0	0	0	0	0
c_000000002355	3.11e-05	4.23e-05	4.31e-05	4.06e-05	0.000102049	0	0	0	0	0	0	0	6.41e-05	3.3e-05	7.84e-05	3.89e-05	0	3.31e-05	0	0	0	0	0	0	0	0	0	1.38e-05	7.73e-06	0	0	0	0	0	0	6.03e-05	4.88e-05	6.97e-05	4.93e-05	3.63e-05	4.02e-05	2.69e-05	1.88e-05	0	0	0	9.49e-05	0	0
c_000000002356	0	0	0	0	0	0	9.41e-06	0	1.91e-05	0	0	0	0	0	0	0	0	0	9.48e-05	0	0	2.6e-05	3.23e-05	0	0	0	0	0	0	0	2.72e-05	7.04e-06	9.64e-06	4.38e-06	0	0	0	0	0	0	0.000245971	2.76e-05	5.64e-05	0	0	0	0	0	0
c_000000002357	8.71e-05	8.17e-05	0.000108869	9.5e-05	6.03e-05	0	0	0	0	0	0	0	0.000255838	0.000294282	0.000255855	0.000286734	0	9.4e-05	0	0	0	0	0	0.000120997	0.000109702	0.000220734	0.000224206	0.000202361	0.000247775	0.000160241	0	0	0	0	0	0.000344713	0.000347755	0.000335732	0.000313273	0.000256793	0.000201098	0.000143383	7.86e-05	0	0.000315059	0.000325238	0.000393671	0.000118564	0
c_000000002358	0	0	0	0	0	0	4.85e-05	7.8e-05	0.000174147	8.78e-05	2.79e-05	0	0	0	0	0	0	0	0	0	9.38e-05	0.000101632	0.000134773	0	0	0	0	0	0	0	6.26e-05	5.9e-05	0.000203028	0.000187704	0	0	0	0	0	0	0	0	0	0	0	0	0	0	0
c_000000002359	0	0	0	0	0	0	0.000111514	0	0	0	0	0	0	0	0	0	0	0	0	0	0	0	0	0	0	0	0	0	0	0	0	0	0	0	0	0	0	0	0	0	0	0	0	0	0	0	0	0	0
c_000000002360	0	0	0	0	0	0	0	0	2.7e-05	0.000296932	0.000846825	0.000182328	0	0	0	0	5.25e-05	0	0	0	0	0	0	0	0	0	0	0	0	0	0	0	0	2.61e-06	0	0	0	0	0	0	0	0	0	0	0	0	0	0	0
c_000000002361	0.000141056	0.000122795	7.46e-05	0.000131437	0.000101397	0	0	0	0	0	0	0	0.000311633	0.000494185	0.00023996	0.000273738	0	0.000171388	7.35e-07	0	0	0	0	0.000407859	0.000701481	0.000239126	0.000232808	5.67e-05	0.000166544	0.000195467	0	0	0	0	0	0.000308993	0.000254755	0.000205278	0.000336572	0.000421909	0.000106561	0.000215663	7.08e-05	0	0.000131613	8.12e-05	7.27e-05	6.54e-05	0
c_000000002362	0	0	0	0	3.19e-05	0.000709941	0.000327004	0.000237056	0.00010694	3.24e-05	3.5e-05	0	0	0	0	0	0	0	0.000370162	0.000579637	0.000509121	0.000410733	0.000237482	0	0	0	0	1.12e-05	0	0.000348662	0.000423006	0.000466124	0.000299531	0.000198104	0	0	0	0	0	0	0	0	0.000185887	0	0	0	0	6.71e-05	0.000359967
c_000000002363	0	0	0	0	0	0	2.5e-05	0	0	0	0	0	0	0	0	0	0	0	0	0	0	5.32e-06	0	0	0	0	0	0	0	0	0	0	1.47e-07	0	0	0	0	0	0	0	0.000448681	0	0	0	0	0	0	0	0
c_000000002364	0.000192416	0.000198057	0.000180987	0.000176263	1.44e-05	0	0	0	0	0	0	0	0.000319478	0.000368905	0.000308663	0.000333278	0	6.93e-05	0	0	0	0	0	0.000148585	8.18e-05	9.76e-06	0	3.55e-05	0	6.35e-06	0	0	0	0	0	0.000144256	0.000130583	0.000130029	9.98e-05	5.79e-05	6.94e-05	4.6e-05	6.15e-07	0	8.64e-05	7.62e-05	0.000116544	0	0
c_000000002365	9.25e-05	8.81e-05	7.23e-05	9.53e-05	5.65e-06	0	0	0	0	0	0	0	9.4e-05	8.55e-05	7.57e-05	1.5e-05	0	0	0	0	0	0	0	0.000161679	0.000183158	9.63e-05	0.000128629	4.73e-05	5.34e-05	0	0	0	0	0	0	0.000201052	0.000153655	0.000171667	0.000204553	0.000192254	5.64e-06	0	0	0	0.00017686	9.84e-05	8.93e-05	7.61e-05	0
c_000000002366	0	0	0	0	0	0	0.000202857	0.000114049	2.23e-05	1.11e-05	2.01e-06	0	0	0	0	0	0	0	5.77e-05	0.000196559	0.000164882	0.000126637	8.36e-05	0	0	0	0	0	0	0	0.000128126	6.53e-05	7.41e-05	3.51e-05	0	0	0	0	0	0	0	0	8.34e-06	0	0	0	0	0	0
c_000000002367	0	0	0	0	0	0	1.41e-05	0.000102333	0.000519934	0.000913967	0.001493	0.000804334	0	0	0	0	0.00062329	0	0	0	3.86e-06	3.42e-05	0.000119366	0	0	0	0	0	0	0	1.65e-05	1.37e-05	0.000227029	0.000451339	0.000439122	0	0	0	0	0	0	0	0	0.000419739	0	0	0	0	0
c_000000002368	0	0	0	0	0	0	0.000142716	1.69e-05	0	0	0	0	0	0	0	0	0	0	0	0	0	2.79e-05	2.74e-05	0	0	0	0	0	0	0	9.07e-06	0	8.65e-06	0	0	0	0	0	0	0	0	0	0	0	0	0	0	0	0
c_000000002369	0	0	0	0	0	0	0	0	0	0	0	0	0	0	0	0	0	0	0	0	0	0	0	0	0	0	0	0	0	0	0	0	0	0	0	0	0	0	0	0	0	0	0	0	0	0	0	0	0
c_000000002370	0	0	0	0	0	0	7.91e-05	0	0	0	0	0	0	0	0	0	0	1.4e-05	0.000107914	0	0	0	0	0	0	0	0	0	0	0	0	0	0	0	0	0	0	0	0	0	0	0	0	0	0	0	0	0	0
c_000000002371	0.000286825	0.000293832	0.000322959	0.000276411	0.000364764	0	5.45e-06	0	5.59e-06	8.31e-06	0	0	0.000223383	0.000194708	0.000260566	0.000219804	0	5.1e-05	0	0	0	0	0	0.000263319	0.000149688	0.000522942	0.000766176	0.000785797	0.000908418	0.000603121	0	0	0	0	0	0.000195121	0.000295213	0.000298479	0.000205649	0.000270086	0.000267697	0.000298637	0.000142271	0	0.000165	0.000204953	0.000274388	0.000148464	4.15e-05
c_000000002372	0	0	0	0	0	0	7.88e-05	0	1.37e-05	0	1.23e-06	0	0	0	0	0	0	0	0	3.04e-05	0.000136776	0.000104669	7.72e-05	0	0	0	0	0	0	0	9.35e-05	5.7e-05	7.19e-05	1.97e-05	0	0	0	0	0	0	0	0	4.41e-06	0	0	0	0	0	0
c_000000002373	0	0	0	0	0	0	0	0	0.00018139	0.000419428	0.000749212	0.000395361	0	0	0	0	0.000338658	0	0	0	0	0	7.26e-05	0	0	0	0	0	0	0	0	0	6.07e-05	0.000290085	0.000279759	0	0	0	0	0	0	0	0	0.00034304	0	0	0	0	0
c_000000002374	0	0	0	0	0	0	3.78e-06	4.92e-05	0.00028819	0.000357184	0.000319322	6.14e-05	0	0	0	0	6.6e-05	0	0	0	1.09e-05	4.1e-05	0.000156089	0	0	0	0	0	0	0	2.86e-05	0	8.53e-05	0.000299415	4.82e-05	0	0	0	0	0	0	0	0	6.49e-06	0	0	0	0	0
c_000000002375	3.91e-05	3.11e-05	3.07e-05	3.59e-05	0	0	0	0	0	0	0	0	0.000103958	0.000107192	0.000106882	4.02e-05	0	0	0	0	0	0	0	0	0	0	0	0	0	0	0	0	0	0	0	0	0	0	0	0	0	0	0	0	0	7.22e-05	0	0	0
c_000000002376	0	0	0	0	0	0	0.000182534	2.46e-05	0	0	0	0	0	0	0	0	0	0	0	0.000237345	9.44e-05	0.000169113	6.6e-05	0	0	0	0	0	0	0	5.41e-05	2.64e-05	5.09e-05	1.17e-05	0	0	0	0	0	0	0	0	6e-05	0	0	0	0	0	8.54e-05
c_000000002377	0	0	0	0	0	8.84e-05	3.27e-05	0	0	0	0	0	0	0	0	0	0	1.89e-05	6.92e-05	9.28e-05	0	0	0	0	0	0	0	0	0	0	0	0	0	0	0	0	0	0	0	0	0	0	0	0	0	0	0	0	0
c_000000002378	9.74e-05	0.000103655	8.1e-05	0.000104661	0	0	0	0	0	0	0	0	3.17e-05	0	2.31e-05	0	0	0	0	0	0	0	0	7.77e-05	0.000164208	8.73e-05	5.87e-05	0	0	0	0	0	0	0	0	0.000178214	0.000181601	0.000123526	0.000195671	0.000168278	7.08e-06	2.6e-05	0	0	0.000217663	6.13e-05	7.45e-05	8.22e-05	0
c_000000002379	0	0	0	0	0	0	3.64e-05	3.15e-05	0.000234118	0.000397769	0.000544494	0	0	0	0	0	0	0	2.53e-06	2.74e-07	2.44e-05	4e-05	8.24e-05	0	0	0	0	0	0	0	2.21e-05	2.16e-05	0.00014999	0.000228211	0	0	0	0	0	0	0	0	0	0	0	0	0	0	0
c_000000002380	0	0	0	0	0	0	0.000203262	0.000328945	0.000127406	7.02e-05	3.2e-05	0	0	0	0	0	0	0	0.000263365	0.000400399	0.000572618	0.000410019	0.000263439	0	0	0	0	2.41e-06	0	0	0.000405685	0.000364612	0.000270841	0.000175318	0	0	0	0	0	0	2.06e-05	4.75e-05	0.000242412	0	0	0	0	0.000172649	0.000276362
c_000000002381	7.79e-05	9.05e-05	6.45e-05	7.29e-05	3.91e-05	0	0	0	0	0	0	0	0.000139494	6.69e-05	0.000105558	6.8e-05	0	0	0	0	0	0	0	0.000245541	0.000401271	0.000124543	7.53e-05	1.4e-05	4.11e-05	0	0	0	0	0	0	0.000247729	0.000291606	0.000233314	0.000297233	0.000317665	2.49e-05	1.16e-05	0	0	0.000326633	0.000168979	0.000185758	0.000294599	0
c_000000002382	0	0	0	0	0	0	0.00010124	0	0	0	0	0	0	0	0	0	0	0	2.32e-05	0	0	0	0	0	0	0	0	0	0	0	0	0	0	0	0	0	0	0	0	0	0	0	0	0	0	0	0	0	0
c_000000002383	0	0	0	0	0	0	0.000167787	6.23e-05	0	0	0	0	0	0	0	0	0	0	0	6.37e-05	5.38e-05	7.72e-05	5.07e-05	0	0	0	0	0	0	0	5.39e-05	1.86e-05	4.04e-05	0	0	0	0	0	0	0	0	0	3.15e-07	0	0	0	0	0	0
c_000000002384	0	0	0	0	4.64e-05	0.000112189	0.000101546	0.000157749	4.17e-05	0	0	0	0	0	2.63e-06	0	0	4.54e-05	6.49e-05	1.77e-05	1.9e-06	2.42e-05	4.85e-05	0	0	0	0	7.89e-06	1.78e-05	3.31e-05	3.65e-05	7.06e-05	0.00010856	5.58e-05	0	0	0	0	0	0	0	1.64e-05	1.98e-05	0	0	0	0	0	5.48e-06
c_000000002385	0	0	0	0	7.45e-05	0	4.3e-05	4.15e-06	9.81e-06	2.94e-06	1.64e-06	0	0	0	0	0	0	0	0.000162665	4.35e-05	3.67e-08	2.21e-05	1.09e-05	0	0	0	0	4.53e-06	0	2.38e-05	2.51e-05	0	1.78e-05	0	0	0	0	0	0	0	5.07e-07	5.5e-05	9.17e-05	0	0	0	0	0.00010743	4.95e-05
c_000000002386	0	0	0	0	0	0	1.45e-05	2.33e-05	0.000131251	0.000137361	0.000141939	1.51e-05	0	0	0	0	2.16e-05	0	0	0	8.79e-05	0.000134159	0.000119292	0	0	0	0	0	0	0	9.63e-05	3.52e-05	6.36e-05	0.000165145	0	0	0	0	0	0	0	0	0	0	0	0	0	0	0
c_000000002387	0	0	0	0	0	0	3.54e-05	0	0	0	0	0	0	0	0	0	0	0	0	0	1.73e-05	3e-05	0	0	0	0	0	0	0	0	0	0	0	0	0	0	0	0	0	0	0	0	0	0	0	0	0	0	0
c_000000002388	0	0	0	0	0	0	0	0	0	0	8.06e-06	0.000538215	0	0	0	0	0.000655535	0	0	0	0	2.02e-06	3.51e-07	0	0	0	0	0	0	0	0	0	0	0	0.000705101	0	0	0	0	0	0	0	0	0.000640809	0	0	0	0	0
c_000000002389	0	0	0	0	0	0	1.46e-05	1.62e-06	3.94e-05	4.11e-05	4.75e-05	0	0	0	0	0	0	0	2.89e-06	0	8.01e-05	8.25e-05	0.000115443	0	0	0	0	0	0	0	1.58e-05	6.8e-06	8.67e-05	0.000104321	0	0	0	0	0	0	0	0	0	0	0	0	0	0	0
c_000000002390	0	0	0	0	0	0	0	0	0	0	0	0.000752698	0	0	0	0	0.000703411	0	0	0	0	0	0	0	0	0	0	0	0	0	0	0	0	0	0.000364683	0	0	0	0	0	0	0	0	0.000645332	0	0	0	0	0
c_000000002391	0	0	0	0	1.72e-05	0	0	0	0	0	0	0	0	0	0	0	0	0	6.34e-05	0	0	0	0	0	0	0	0	0	0	0	0	0	0	0	0	0	0	0	0	0	0	0	0	0	0	0	0	0	0
c_000000002392	0	0	0	0	0.000143433	0	4.79e-05	0	3.17e-05	1.77e-05	2.04e-05	8e-06	7.98e-06	0	1.13e-05	0	3.61e-06	3.61e-05	0.000164765	0.000115602	1.45e-05	4.07e-05	3.85e-05	0	0	0	0	0	0	0	5.11e-05	3.38e-05	3.56e-05	1.51e-05	0	0	0	0	0	0	0	0	4.33e-05	0	0	0	0	5.81e-05	6.09e-05
c_000000002393	0.000419056	0.000402012	0.000341949	0.00042396	7.94e-05	0	0	0	0	0	0	0	0.000247761	0.00023803	0.000228686	0.000221592	0	0	0	0	0	0	0	0.000109047	0.000320344	5.15e-05	0.00026037	5.42e-05	5.14e-05	0	0	0	0	0	0	0.00015161	9.49e-05	0.000145907	0.000202786	0.000175101	3.51e-05	0.000103831	3.97e-05	0	0.0001361	0.000271556	0.000111459	0	0
c_000000002394	0.000190782	0.000178053	0.000188207	0.000181799	0	0	0	0	0	0	0	0	0.000263738	0.000184513	0.000312353	0.000173278	0	8.84e-06	0	0	0	0	0	4.59e-05	1.16e-05	0	0	5.29e-06	0	0	0	0	0	0	0	5.89e-05	5.03e-05	0.000136777	5.75e-05	4.06e-05	4e-06	7.81e-06	0	0	0.000190528	0.000141748	0.000112523	0	0
c_000000002395	0	0	0	0	0	0	6.64e-05	0	0	0	0	0	0	0	0	0	0	0	0	1.42e-05	1.42e-06	1.14e-05	2.47e-06	0	0	0	0	0	0	0	0	0	0	0	0	0	0	0	0	0	0	0	0	0	0	0	0	0	0
c_000000002396	0.000112458	0.000129156	0.000116714	0.000139025	0	0	0	0	0	0	0	0	0.000180586	9.25e-05	0.000163907	0.000118774	0	0	0	0	0	0	0	0.000109727	9.31e-05	3.17e-06	0	0	0	0	0	0	0	0	0	8.87e-05	0.000131228	0.000102541	6.42e-05	6.29e-05	2.09e-05	3.22e-05	0	0	4.96e-05	7.86e-05	2.82e-05	0	0
c_000000002397	0	0	0	0	0.000375964	0	2.89e-06	0	0	0	0	0	0	0	0	0	0	2.66e-05	0.000159274	0	0	0	0	0	0	0	0	0	0	0	0	0	0	0	0	0	0	0	0	0	0	0	0	0	0	0	0	0.000559213	0.000620111
c_000000002398	0.00039829	0.000422872	0.000489161	0.000384523	0	0	0	0	0	0	0	0	0.000263554	0.000216778	0.000259361	0.000166958	0	0	0	0	0	0	0	6.73e-06	0	0	0	0	0	0	0	0	0	0	0	4.23e-05	4.62e-05	6.55e-05	1.88e-05	6.09e-06	0	0	0	0	0	0	1.97e-05	0	0
c_000000002399	0	0	0	0	0	0	0	0	0	2.43e-08	5.97e-06	0	0	0	0	0	0	0	0	0	0	0	0	0	0	0	0	0	0	0	2e-06	0	0	0	0	0	0	0	0	0	0	2.38e-05	0.000190286	0	0	0	0	0	9.82e-05
c_000000002400	0.000273474	0.000263359	0.000272424	0.00027073	0	0	0	0	0	0	0	0	0.00018331	5.12e-05	0.00019027	1.97e-05	0	0	0	0	0	0	0	0.000767089	0.000616981	0.000270793	0.000144738	8.11e-05	4.79e-06	0	0	0	0	0	0	0.000579714	0.000513597	0.000614886	0.000600594	0.000568224	0.000249611	7.41e-05	0	0	0.000613011	0.000445066	0.000524866	1.91e-05	0
c_000000002401	0.000261605	0.000265031	0.000182362	0.000234063	1.02e-05	0	0	0	0	0	0	0	0.000207758	0.000442976	0.000179832	0.000350802	0	7.36e-05	0	0	0	0	0	0.000712453	0.000759681	0.000377747	0.000644752	0.000170784	0.000181086	2.24e-06	0	0	0	0	0	0.000500056	0.000517268	0.000474234	0.000643161	0.000599409	0.000104162	6.27e-05	0	0	0.000766352	0.000620586	0.000442453	0.000464868	0
c_000000002402	2.62e-05	3.25e-05	3.55e-05	2.71e-05	8.87e-05	0	0	0	0	0	0	0	6.16e-05	1.44e-05	7.42e-05	4.55e-05	0	1.73e-05	0	0	0	0	0	0	0	0	5.09e-06	0	0	0	0	0	0	0	0	5.5e-05	2.69e-05	5.21e-05	4.02e-05	1.85e-05	3.09e-05	1.51e-05	8.53e-06	0	0	0	6.07e-05	0	0
c_000000002403	0	0	0	0	0	0	0.000102373	0.000243204	0.0003314	0.00027839	0.000198037	0	0	0	0	0	0	0	0	0	0.000386553	0.000358576	0.000376559	0	0	0	0	0	0	0	0.00028878	0.000195787	0.000180751	0.000371892	0	0	0	0	0	0	0	0	0	0	0	0	0	0	0
c_000000002404	0.000180478	0.000164289	0.000101685	0.000168759	0.000151088	0	4.3e-06	0	0	0	0	0	0.000289105	0.000406887	0.000192673	0.000357331	0	0.000127892	8.49e-06	0	0	0	0	0.000345923	0.000288131	0.000292578	0.000421001	0.000254405	0.000246698	0.00029856	0	0	0	0	0	0.00035696	0.000293273	0.000215788	0.00036467	0.000435454	0.000246926	0.000224467	0.000140298	0	0.000369045	0.000391403	0.000405545	0.000197633	0
c_000000002405	0	0	0	0	2.67e-06	0	0	0	0	0	0	0	0	0	0	0	0	0.000303226	0.000332725	0	0	5.85e-06	0	0	0	0	0	0	0	0	0	0	0	0	0	0	0	0	0	0	0	0	0	0	0	0	0	0	0
c_000000002406	0	0	0	0	0	0	0.000115196	4.88e-05	1.61e-05	1.07e-05	1.13e-05	0	0	0	0	0	0	0	0	5.86e-05	0.00013496	0.000149256	9.97e-05	0	0	0	0	0	0	0	6.29e-05	3.54e-05	7.33e-05	1.9e-05	0	0	0	0	0	0	0	0	5.58e-06	0	0	0	0	0	0
c_000000002407	0.000115234	0.000124766	0.000155055	0.000118183	4.46e-06	0	0	0	0	0	0	0	0.000370765	0.000379999	0.000418294	0.000426093	0	7.33e-05	0	0	0	0	0	0.000241804	0.000304162	6.63e-05	0	0	0	0	0	0	0	0	0	0.000193074	0.000193684	0.000143476	0.000132343	8.77e-05	7.07e-05	2.6e-05	1.83e-05	0	4.71e-05	0.000112817	0.000221128	0	0
c_000000002408	0	0	0	0	0	0	0	0	5.9e-05	0.000173734	0.000318644	0.000320815	0	0	0	0	0.000343288	0	0	0	0	0	0	0	0	0	0	0	0	0	0	0	0	2.67e-05	0.000298719	0	0	0	0	0	0	0	0	0.000356874	0	0	0	0	0
c_000000002409	0.000707356	0.000731762	0.000681953	0.000738515	3.22e-06	0	0	0	0	0	0	0	0.000249316	7.58e-05	0.000260765	7.94e-05	0	0	0	0	0	0	0	0.000119621	7.32e-05	0	0	0	0	0	0	0	0	0	0	0.000128499	7.91e-05	0.000164731	0.000123544	3.12e-05	0	0	0	0	4.51e-05	2.7e-05	0.000135098	0	0
c_000000002410	0.000102517	8.72e-05	7.95e-05	7.52e-05	0.000140699	0	2.93e-05	0	1.66e-06	0	0	0	0.000152314	0.000158773	0.000126891	0.000151283	0	5.91e-05	1.65e-05	0	0	0	6.27e-06	0.000367893	0.000270523	0.00046621	0.000590605	0.000389662	0.000508584	0.00047629	0	0	0	0	0	0.000276753	0.000287904	0.000250248	0.000309264	0.00035161	0.000297952	0.000356894	0.000171922	0	0.000254909	0.000272624	0.000283626	0.000348158	8.65e-05
c_000000002411	0.000128174	0.000126337	0.000147017	0.000138289	0	0	0	0	0	0	0	0	6.67e-05	0	6.06e-05	0	0	0	0	0	0	0	0	0	0	0	0	0	0	0	0	0	0	0	0	0	0	0	0	0	0	0	0	0	0	0	0	0	0
c_000000002412	8.6e-05	0.000103566	9.89e-05	8.87e-05	0	0	0	0	0	0	0	0	1.06e-05	0	2.41e-05	0	0	0	0	0	0	0	0	0	0	0	0	0	0	0	0	0	0	0	0	0	0	0	0	0	0	0	0	0	0	0	0	0	0
c_000000002413	0	8.99e-06	8.03e-06	6.59e-06	0.000298967	0.000261112	6.55e-05	3.03e-05	7.95e-07	0	0	0	4.9e-05	0	4.4e-05	0	0	7.21e-05	0.000161178	0.000178565	0	2.96e-06	8.03e-06	0	0	0.000108239	8.04e-05	0.000168968	0.000119069	0.000124524	1.13e-05	1.85e-05	1.48e-05	0	0	1.45e-05	2.44e-05	3.44e-05	1.3e-05	1.1e-05	8.71e-05	0.000102183	7.37e-05	0	0	0	0	0.000183309	0.000183697
c_000000002414	0	0	0	0	0	0	0	0	5.85e-05	6.27e-05	3.76e-05	0	0	0	0	0	0	0	0	0	0	0	1.05e-06	0	0	0	0	0	0	0	0	0	6.62e-05	4.83e-05	0	0	0	0	0	0	0	0	0	0	0	0	0	0	0
c_000000002415	0	0	0	0	0	0	2.02e-05	0	0	0	0	0	0	0	0	0	0	0	0	0	8.24e-06	5.04e-05	1.66e-05	0	0	0	0	0	0	0	0	0	0	0	0	0	0	0	0	0	0	0	0	0	0	0	0	0	0
c_000000002416	0	0	0	0	0	0	2.62e-06	0	0	0	0	0	0	0	0	0	0	0	0	0	0	0	0	0	0	0	0	0	0	0	1.7e-06	0	0	0	0	0	0	0	0	0	0	0	0	0	0	0	0	0	0
c_000000002417	0	0	0	0	0	0	7.28e-06	0	6.43e-05	4.47e-05	7.17e-05	0	0	0	0	0	0	0	0	0	5.23e-05	9.66e-05	7.61e-05	0	0	0	0	0	0	0	4.3e-05	0	9.13e-05	0.000132152	0	0	0	0	0	0	0	0	0	0	0	0	0	0	0
c_000000002418	0	0	0	0	0	0	3.4e-06	0	0	0	0	0	0	0	0	0	0	0	0	0	6.46e-05	9.42e-05	5.74e-05	0	0	0	0	0	0	0	7.62e-06	0	0	9.84e-06	0	0	0	0	0	0	0	0	0	0	0	0	0	0	0
c_000000002419	0	0	0	0	0	0	0	0	0	1.06e-05	0.000133088	0	0	0	0	0	0	0	0	0	0	0	0	0	0	0	0	0	0	0	0	0	0	0	0	0	0	0	0	0	0	0	0	0	0	0	0	0	0
c_000000002420	0	0	0	0	0	0	5.98e-05	8.15e-05	6.43e-05	2.01e-05	8.64e-06	0	0	0	0	0	0	0	0	1.35e-05	0.00012084	0.000166095	9.51e-05	0	0	0	0	0	0	0	0.000149402	0.000133361	0.000137657	0.000107562	0	0	0	0	0	0	0	0	1.23e-07	0	0	0	0	0	0
c_000000002421	0	0	0	0	0	0	4.25e-05	1.74e-05	4.84e-05	4.46e-05	6.56e-05	0	0	0	0	0	0	0	0	0	0.000150557	0.000147436	0.000113145	0	0	0	0	0	0	0	0.00010134	0	1.08e-05	2e-05	0	0	0	0	0	0	0	0	0	0	0	0	0	0	0
c_000000002422	0.000110906	8.74e-05	0.000111064	9.03e-05	2.52e-05	0	3.2e-06	0	0	0	0	0	0.000223514	0.000243378	0.000215999	0.000268791	0	3.34e-05	0	0	0	1.06e-07	0	0.000295895	9.78e-05	7.2e-05	7.71e-06	0.000168144	7.64e-05	6.81e-05	0	0	0	0	0	0.000411393	0.000384946	0.000393747	0.000304401	0.000301097	0.000227995	0.000188631	6.3e-05	0	0.000168133	0.000300342	0.000423033	1.15e-05	1.34e-06
c_000000002423	0	0	0	0	0	0	0.000128696	0.000125899	1.98e-05	1.69e-05	1.12e-05	0	0	0	0	0	0	0	0	9.54e-05	0.000163338	0.000171781	9.6e-05	0	0	0	0	0	0	0	0.000126182	7.04e-05	9.19e-05	4.26e-05	0	0	0	0	0	0	0	0	1.66e-05	0	0	0	0	0	1.56e-05
c_000000002424	0	0	0	0	0	0	0	0	0	0	0	0.000661276	0	0	0	0	0.000669058	0	0	0	0	0	0	0	0	0	0	0	0	0	0	0	0	0	0.000478031	0	0	0	0	0	0	0	0	0.000599062	0	0	0	0	0
c_000000002425	0	0	0	0	1.29e-05	0	3.8e-07	0	0	0	0	0	2.85e-05	0	4.63e-05	0	0	0.000909	0.000722943	6.77e-05	0	0	4.92e-07	0	0	9.64e-05	0	2.58e-05	0	0	8.27e-06	0	0	0	0	3.99e-05	4.42e-05	3.09e-05	6.68e-05	3.82e-05	0.000523881	0.000369042	0.00041632	0	0	0	0	0.000500648	0.000516975
c_000000002426	0	0	0	0	0	0	7.31e-05	5.48e-05	3.69e-05	1.33e-05	1.39e-05	0	0	0	0	0	0	0	0	0	0.000106019	9.53e-05	7.35e-05	0	0	0	0	0	0	0	5.77e-05	4.16e-05	7.47e-05	5.04e-05	0	0	0	0	0	0	0	0	0	0	0	0	0	0	0
c_000000002427	0	9.02e-08	0	0	0.00061582	0	1.19e-05	0	0	0	2.66e-06	0	0.00028281	0.000333591	0.000279694	0.000364313	0	0.00326031	0.000955189	0.00013983	0	0	0	0.000339629	0.000252671	0.000370892	0	0.000128159	0	0	2e-05	0	4.01e-07	0	0	7.42e-05	9.01e-05	9.5e-05	3.38e-05	0.000112405	0.000397668	0.000187497	0.00023439	0	0	0	0	0.000879103	0.000716347
c_000000002428	0	0	0	0	0	0	0	3.16e-05	0.000122804	0.000132373	0.000127082	6.42e-05	0	0	0	0	4.05e-05	0	0	0	1.58e-05	5.54e-05	0.000101747	0	0	0	0	0	0	0	1.65e-05	0	7.27e-05	0.000108899	0	0	0	0	0	0	0	0	0	1.74e-05	0	0	0	0	0
c_000000002429	6.11e-05	5.47e-05	3.66e-05	5e-05	8.89e-05	0	0	0	0	0	0	0	9.12e-05	0.000159629	5.02e-05	0.00015597	0	4.78e-05	0	0	0	0	0	0	0	0	4.48e-05	7.43e-05	0.000123979	2.72e-05	0	0	0	0	0	5.88e-05	6.11e-05	0	1.62e-05	0.000104428	5.23e-05	0.000152572	5.37e-05	0	0	0	0	0	0
c_000000002430	4.54e-06	4.21e-06	1.3e-05	1.01e-05	0.000151296	0	1.17e-05	5.99e-06	2.01e-07	0	0	0	7e-05	0	6.91e-05	0	0	0.000210308	0.000145314	1.55e-05	0	1.41e-05	7.14e-06	2.5e-05	0	6.28e-05	0	4.64e-05	1.92e-05	0	4.36e-06	0	8.26e-06	0	0	3.31e-05	2.95e-05	5.44e-05	2.9e-05	4.32e-05	6.69e-05	5.02e-05	5.86e-05	0	0	0	1.36e-05	3.47e-05	0
c_000000002431	1.77e-06	1.51e-06	7.41e-06	1.05e-06	0	0	0	0	0	0	0	0	6.22e-06	0	1.41e-06	0	0	0	0	0	0	0	0	0	0	0	0	0	0	0	0	0	0	0	0	0	0	0	0	0	0	0	0	0	0	0	0	0	0
c_000000002432	0	0	0	0	1.07e-05	0	7.4e-05	4.29e-05	2.11e-05	1.21e-05	7.65e-06	0	0	0	0	0	0	0	6.41e-05	0.000143453	7.31e-05	6.29e-05	5.7e-05	0	0	0	0	0	0	1.16e-05	0.000104293	7.26e-05	6.65e-05	1.76e-05	0	0	0	0	0	0	0	0	4.85e-05	0	0	0	0	0	5.18e-05
c_000000002433	0.000284976	0.000295682	0.000387199	0.00031395	0	0	0	0	0	0	0	0	7.98e-05	0	7.7e-05	0	0	0	0	0	0	0	0	0	0	0	0	0	0	0	0	0	0	0	0	0	0	0	0	0	0	0	0	0	0	0	0	0	0
c_000000002434	0.00450184	0.00477713	0.006746	0.00446052	0	0	0	0	0	0	0	0	0.00109183	0.000958921	0.0012978	0.00104468	0	0.000254829	0	0	0	0	0	0.000409505	0.00049859	0.000590336	0.00026073	0.00025267	0.000250132	0.000192209	0	0	0	0	0	0.000164264	0.000159377	0.000162952	0.00011678	5.18e-05	0.00011825	9.68e-05	4.35e-05	0	0	0	0.000184656	0	0
c_000000002435	0	0	0	0	0	0	0	0	0	0	0	0	0	0	0	0	0	0	0	0	0	0	0	0	0	0	0	0	0	0	0	0	0	0	0	0	0	0	0	0	0	0	0	0	0	0	0	0	0
c_000000002436	0	0	0	0	0	0	0	0	0	0	0	0	0	0	0	0	0	0	0	0	0	0	0	0	0	0	0	0	0	0	0	0	0	0	0	0	0	0	0	0	0	0	0	0	0	0	0	0	0
c_000000002437	0	0	0	0	0	0	0	0	0	5.74e-05	0.000175842	0	0	0	0	0	0	0	0	0	0	0	0	0	0	0	0	0	0	0	0	0	0	0	0	0	0	0	0	0	0	0	0	0	0	0	0	0	0
c_000000002438	0	0	0	0	6.87e-05	0	0	0	0	0	0	0	0	0	0	0	0	0	0	0	0	0	0	0	0	0	0	0	0	0	0	0	0	0	0	0	0	0	0	0	0	0	0	0	0	0	0	0	0
c_000000002439	0	0	0	0	0.000628916	0	6e-06	0	0	0	0	0	1.72e-06	0	1.96e-06	0	0	5.38e-05	4.83e-05	0	0	0	0	0	0	0	0	0	0	0	0	0	0	0	0	0	0	0	0	0	0	0	0	0	0	0	0	0	0
c_000000002440	0	0	0	0	0	0	0.000120585	0.000136633	0.000310782	0.000369604	0.000348031	0	0	0	0	0	0	0	0	3.13e-05	0.000295193	0.000322605	0.000262219	0	0	0	0	0	0	0	0.000283717	0.000200367	0.000224184	0.000341131	0	0	0	0	0	0	0	0	5.47e-05	0	0	0	0	0	0
c_000000002441	0.00143703	0.00146601	0.00129964	0.0014132	0.000620983	0	0	0	0	0	0	0	0.00114506	0.00178013	0.000982173	0.00172007	0	0.000560549	0	0	0	0	0	0.00156205	0.00154496	0.00101366	0.000623143	0.000357895	0.000375805	4.72e-05	0	0	0	0	0	0.000576237	0.000613487	0.000705531	0.00069665	0.000762918	0.000310043	0.000205353	1.96e-05	0	0.000687754	0.000366557	0.000212498	0.000371651	0
c_000000002442	9.44e-05	7.99e-05	8.76e-05	0.000106023	0	0	0	0	0	0	0	0	5.08e-05	6.85e-07	6.84e-05	3.07e-06	0	0	0	0	0	0	0	0	0	0	0	0	0	0	0	0	0	0	0	0	0	0	0	0	0	0	0	0	0	0	0	0	0
c_000000002443	8.42e-05	8.55e-05	8.34e-05	9.6e-05	0	0	0	0	0	0	0	0	0.000360145	0.000452739	0.00035734	0.000578621	0	0.000165869	0	0	0	0	0	2.6e-06	0	0	0	0	0	0	0	0	0	0	0	3.59e-05	2.72e-05	4.93e-05	1.64e-05	0	0	0	0	0	0	2.52e-05	5.62e-05	0	0
c_000000002444	0	0	0	0	0	0	9.82e-05	0.000158171	0.000145278	5.89e-05	1.83e-05	0	0	0	0	0	0	0	0	0	0.000120023	0.000131151	0.000159678	0	0	0	0	0	0	0	0.000197627	0.00018102	0.00010403	5.2e-05	0	0	0	0	0	0	0	0	0	0	0	0	0	0	0
c_000000002445	0.000264388	0.000265331	0.000304664	0.000251024	0	0	0	0	0	0	0	0	0.000207077	0.000160682	0.000223832	6.07e-05	0	1.37e-05	0	0	0	0	0	8.6e-05	6.35e-05	2.43e-05	0	3.89e-05	1.37e-05	0	0	0	0	0	0	0.000178462	0.000182174	0.000147757	0.000117423	4.24e-05	1.83e-05	2.86e-05	0	0	0.000203242	0.000239522	0.000302038	0	0
c_000000002446	4.69e-05	4.85e-05	5.97e-05	4.31e-05	5.38e-05	0	7.55e-06	0	0	0	0	0	0.000171771	7.34e-05	0.00017258	0.000152523	0	8.09e-05	2.18e-05	0	0	0	0	0.000321037	0.000370659	0.000218808	0.00014833	0.000149139	0.00022537	0.000113787	0	0	0	0	0	0.000300238	0.000281792	0.000305118	0.000268325	0.000275026	0.000173335	0.000143278	4.34e-05	0	0.000406074	0.000405491	0.000410866	4.82e-05	0
c_000000002447	0	0	0	0	0	0	6.06e-05	0	0	0	0	0	0	0	0	0	0	0	3.51e-05	1.61e-05	1.13e-05	2.16e-05	3.07e-05	0	0	0	0	0	0	0	2.41e-05	1.87e-05	7.9e-05	2.69e-05	0	0	0	0	0	0	0	0	0	0	0	0	0	0	2.89e-05
c_000000002448	0	0	0	0	0	0	0	1.54e-05	0.00016228	0.00012132	7.45e-05	0	0	0	0	0	0	0	0	0	2.27e-06	3.57e-05	9.14e-05	0	0	0	0	0	0	0	1.06e-05	0	4.33e-05	9.11e-05	0	0	0	0	0	0	0	0	0	0	0	0	0	0	0
c_000000002449	0.000313659	0.000292602	0.000248985	0.000290201	4.36e-06	0	0	0	0	0	0	0	9.65e-05	2.58e-05	6.19e-05	0	0	0	0	0	0	0	0	0	0	0	0	0	5.87e-07	0	0	0	0	0	0	0	0	0	0	0	0	0	0	0	0	0	2.22e-05	0	0
c_000000002450	0	0	0	0	0	0	0	0	0	0	6.17e-07	0	0	0	0	0	0	0	0	0	0	0	0	0	0	0	0	0	0	0	0	0	7.94e-07	0	0	0	0	0	0	0	0	0	0	0	0	0	0	0	0
c_000000002451	0	0	0	0	1.06e-05	0	6.53e-05	2.25e-06	5.5e-05	5.08e-05	1.17e-05	0	0	0	0	0	0	0	3.17e-05	1.22e-05	1.18e-05	2.72e-05	5.61e-05	0	0	0	0	0	0	0	6.74e-06	3.96e-05	0.000130911	6.65e-05	0	0	0	0	0	0	0	2.24e-06	2.25e-05	0	0	0	0	0	0
c_000000002452	0	0	0	0	0	0	0	7.31e-07	7.46e-05	0.000101508	0.000150827	0	0	0	0	0	0	0	0	0	0	1.26e-05	3.95e-05	0	0	0	0	0	0	0	6.07e-06	0	1.22e-05	8.57e-05	0	0	0	0	0	0	0	0	0	0	0	0	0	0	0
c_000000002453	0.000304865	0.000268727	0.000268125	0.000301101	0	0	0	0	0	0	0	0	9.97e-05	4.58e-05	0.000100055	0	0	0	0	0	0	0	0	0.000347897	0.000220338	4.14e-05	3.15e-05	0	0	0	0	0	0	0	0	0.000136722	0.000299609	0.000287402	0.000282138	0.000297939	8.31e-06	0	0	0	0.00015083	3.07e-05	0.0001098	0.000298198	0
c_000000002454	0	0	0	0	0	0	0.000110992	9.73e-05	5.3e-06	0	0	0	0	0	0	0	0	0	1.23e-05	0.00012886	0.000149243	0.000109461	6.73e-05	0	0	0	0	0	0	0	6.55e-05	0.00011502	0.000113868	3.27e-05	0	0	0	0	0	0	0	0	2.92e-05	0	0	0	0	0	0
c_000000002455	0	0	0	0	4.69e-05	0	8.7e-06	0	0	0	0	0	0	0	1.76e-06	0	0	2.35e-06	7.87e-05	0	0	4.27e-06	0	0	0	0	0	0	0	0	0	0	0	0	0	0	0	0	0	0	0	0	1.06e-05	0	0	0	0	0	0
c_000000002456	0	0	0	0	0	0	0	0	7.39e-05	0.000115551	0.00013183	0	0	0	0	0	0	0	7.94e-07	0	0	0	4.45e-06	0	0	0	0	0	0	0	0	0	1.7e-05	7.55e-05	0	0	0	0	0	0	0	0	0	0	0	0	0	0	0
c_000000002457	0	0	0	0	0	0	8.09e-05	0.000139288	9.06e-05	4.2e-05	4.67e-06	0	0	0	0	0	0	0	0	6.43e-05	0.00016785	0.000143534	0.0001148	0	0	0	0	0	0	0	0.000137093	0.000121999	5.71e-05	5.24e-05	0	0	0	0	0	0	0	0	3.83e-05	0	0	0	0	0	0
c_000000002458	0	0	0	0	0	0	0	0	3.32e-06	1.13e-05	4.05e-06	0	0	0	0	0	0	0	0	0	0	0	0	0	0	0	0	0	0	0	0	0	0	0	0	0	0	0	0	0	0	0	0	0	0	0	0	0	0
c_000000002459	0.000605182	0.000562255	0.000500442	0.000542105	0.000346271	0	0	0	0	0	0	0	0.000193619	0.000231026	0.000143992	0.000106573	0	0	0	0	0	0	0	0	0	0	0	0	0	0	0	0	0	0	0	0	0	0	0	0	0	0	0	0	0	0	0	0	0
c_000000002460	0.000477865	0.000463815	0.00041826	0.000422599	8.81e-05	0	0	0	0	0	0	0	0.000322772	0.00031972	0.000281313	0.000409389	0	9.66e-05	0	0	0	0	0	0.000420202	0.000474899	0.000419184	0.000641749	0.000438336	0.00048877	0.000221132	0	0	0	0	0	0.000299067	0.000276067	0.000287665	0.000374964	0.000438725	0.000138717	0.00017842	4.7e-05	0	0.00044311	0.000342501	0.000294128	0.000179877	0
c_000000002461	0	0	0	0	0	0	4.03e-05	5.02e-05	8.01e-05	6.27e-05	3.6e-05	0	0	0	0	0	0	0	0	4.55e-06	0.00011086	9.2e-05	8.29e-05	0	0	0	0	0	0	0	8.79e-05	2.97e-05	3.63e-05	6.55e-05	0	0	0	0	0	0	0	0	8.96e-06	0	0	0	0	0	0
c_000000002462	0	0	0	0	0	0	4.13e-05	0	0	0	0	0	0	0	0	0	0	0	1.47e-05	1.54e-05	1.11e-05	1.9e-05	1.32e-05	0	0	0	0	0	0	0	1.01e-05	1.54e-05	3.74e-05	0	0	0	0	0	0	0	0	0	3.49e-05	0	0	0	0	0	2.26e-05
c_000000002463	0	0	0	0	0	0	4.5e-05	2.51e-05	0.000117833	6.67e-05	1.51e-05	0	0	0	0	0	0	0	0	0	0	4.92e-06	3.84e-05	0	0	0	0	0	0	0	6.9e-06	2.17e-05	9.77e-05	5.53e-05	0	0	0	0	0	0	0	0	0	0	0	0	0	0	0
c_000000002464	4.82e-05	5.29e-05	6.1e-05	3.88e-05	5.25e-05	0	0	0	0	0	0	0	0.000156342	0.00015819	0.00015409	0.000160404	0	5.61e-05	0	0	0	0	0	0.000160369	0.000152629	0.00023033	8.59e-05	5.98e-05	3.22e-05	0	0	0	0	0	0	0.000169443	0.000166344	0.000187907	0.000192532	0.00021184	0.000147445	7.99e-05	1.71e-05	0	0	0	0.000122746	0	0
c_000000002465	2.31e-05	2.62e-05	2.41e-05	3.09e-05	5.48e-05	0	0	0	0	0	0	0	1.76e-05	0	1.79e-05	0	0	0	0	0	0	0	0	0.000246029	0.000205571	3.91e-05	0	0	0	0	0	0	0	0	0	0.000466611	0.000664634	0.000608702	0.000609326	0.000575404	0.000289435	9.42e-05	0	0	0.000276846	0.000434555	0.000734994	0.000328094	0
c_000000002466	0	0	0	0	0	0	0	0	0	0	0	0.00108161	0	0	0	0	0.000955689	0	0	0	0	0	0	0	0	0	0	0	0	0	0	0	0	0	0.00128942	0	0	0	0	0	0	0	0	0.00136658	0	0	0	0	0
c_000000002467	0	0	0	0	0	0	0	3.96e-06	6.92e-05	0.000153405	0.000260314	0.00017606	0	0	0	0	0.000135044	0	0	0	0	0	9.77e-06	0	0	0	0	0	0	0	0	0	1.37e-06	3.53e-05	0.000135584	0	0	0	0	0	0	0	0	0.000151343	0	0	0	0	0
c_000000002468	0	0	0	0	0	0	0	0	0	0	0	0	0	0	0	0	0	0	0	0	0	0	0	0	0	0	0	0	0	0	0	0	0	0	0	0	0	0	0	0	0	0	0	0	0	0	0	0	0
c_000000002469	0	0	0	0	0	0	0	0	0	0	0	0.000260341	0	0	0	0	0.000323739	0	0	0	0	0	0	0	0	0	0	0	0	0	0	0	0	0	0.000323663	0	0	0	0	0	0	0	0	5.67e-05	0	0	0	0	0
c_000000002470	0	0	0	0	0	0	0.000159323	4.09e-05	0	0	0	0	0	0	0	0	0	0	0.000200117	0.000195834	3.23e-06	1.88e-05	1.34e-05	0	0	0	0	0	0	0	3.51e-05	4.06e-05	3.49e-05	0	0	0	0	0	0	0	4.16e-05	3.55e-05	0.000139416	0	0	0	0	0.000107098	0.000501198
c_000000002471	0	0	0	0	2.25e-05	0	2.24e-05	0	0	0	0	0	0	0	0	0	0	2.4e-05	0.000284925	8.25e-05	0	8.48e-06	0	0	0	0	0	0	0	0	3.51e-06	0	6.75e-06	0	0	0	0	0	0	0	0	0	0	0	0	0	0	0	2.1e-05
c_000000002472	0	0	0	0	0	0	0	0	0	0	5.15e-06	0.00112304	0	0	0	0	0.001171	0	0	0	0	0	0	0	0	0	0	0	0	0	0	0	0	0	0.00150951	0	0	0	0	0	0	0	0	0.00143693	0	0	0	0	0
c_000000002473	0	0	0	0	0	0	0	0	0	0	7.04e-05	0	0	0	0	0	0	0	0	0	0	0	0	0	0	0	0	0	0	0	0	0	0	0	0	0	0	0	0	0	0	0	0	0	0	0	0	0	0
c_000000002474	0	0	0	0	0	0	3.38e-05	0.000163832	0.000148862	0.00011219	7.13e-05	0	0	0	0	0	0	0	0	0	0.000153971	0.000220399	0.000224009	0	0	0	0	0	0	0	0.000155308	0.000132951	0.000201816	0.000234912	0	0	0	0	0	0	0	0	0	0	0	0	0	0	0
c_000000002475	0	0	0	0	0	0	3.09e-05	0	0	0	0	0	0	0	0	0	0	0	0	0	0	9.4e-06	0	0	0	0	0	0	0	0	0	0	0	0	0	0	0	0	0	0	0	0	0	0	0	0	0	0	0
c_000000002476	6e-08	0	0	0	0.000196447	0.0009746	0.000277254	0.000136819	5.16e-05	6.34e-05	5.9e-06	0	0	0	0	0	0	7.68e-05	0.000342079	0.000441681	0.000104496	0.000100007	0.000121866	0	0	5.96e-06	0.00016286	0.000408583	0.000418361	0.00067528	0.000158903	0.000352511	0.000267842	0.00015642	0	4.96e-05	6.85e-05	1.21e-06	1.32e-05	8.36e-05	0.000117289	0.000183433	0.000262375	0	0	0	0	0.000306228	0.000279811
c_000000002477	0	0	0	0	0	0	1.38e-05	0	0	0	0	0	0	0	0	0	0	0	0	0	0	2.1e-06	0	0	0	0	0	0	0	0	0	0	0	0	0	0	0	0	0	0	0	0	0	0	0	0	0	0	0
c_000000002478	0	0	0	0	0	0	9.08e-06	9.49e-06	0.000125562	0.000239023	0.000294863	0	0	0	0	0	0	0	0	0	2.46e-06	1.92e-05	4.12e-05	0	0	0	0	0	0	0	9.85e-06	4.55e-06	4.79e-05	0.000136897	0	0	0	0	0	0	0	0	0	0	0	0	0	0	0
c_000000002479	2.55e-05	2.53e-05	2.32e-05	2.67e-05	0.000151571	0	6.61e-05	3.17e-05	2.52e-05	1.01e-05	0	0	0.000115175	1.14e-05	6.65e-05	1.92e-05	0	0.000108129	0.00010081	2.12e-05	3.97e-06	2.16e-05	3.89e-05	9.03e-05	8.35e-05	0.000218891	0.000306123	0.000244278	0.000380888	0.000262358	2.98e-05	1.96e-05	2.85e-05	0	0	0.000115263	0.000167439	0.000112626	0.000188779	0.000199208	0.000194038	0.000251044	0.000175285	0	3.94e-05	7.75e-05	0.000144448	0.000181156	0.000147933
c_000000002480	0	0	0	0	7.35e-05	0.000398284	0.000232674	0.000194712	9.62e-05	5.51e-05	2.19e-05	0	1.34e-06	0	2.56e-06	0	0	0.000178707	0.000413022	0.00034982	0.000167902	0.000119404	0.000144814	0	0	0	0	4.51e-05	6.97e-05	0.000286854	0.000163069	0.000240048	0.000252789	0.000124431	0	0	0	0	0	0	2.7e-06	4.63e-05	0.000183775	0	0	0	0	0.000206523	0.000189695
c_000000002481	0	0	0	0	0	0	0	0	7.08e-06	2.25e-05	5.43e-05	0.000409087	0	0	0	0	0.000396525	0	0	0	0	0	0	0	0	0	0	0	0	0	0	0	0	0	0.000477245	0	0	0	0	0	0	0	0	0.000460168	0	0	0	0	0
c_000000002482	0	0	0	0	0.000196497	0.000109895	3.4e-05	0	0	0	0	0	0	0	0	0	0	0	0.000161117	0.000164954	0	0	0	0	0	0	0	0	0	0	0	0	0	0	0	0	0	0	0	0	0	0	0	0	0	0	0	0	0
c_000000002483	0	0	0	0	0	0	0	0	0	0	8.34e-06	0.00213912	0	0	0	0	0.0020542	0	0	0	0	0	0	0	0	0	0	0	0	0	0	0	0	0	0.0021546	0	0	0	0	0	0	0	0	0.00217271	0	0	0	0	0
c_000000002484	0	0	0	0	6.43e-07	1.11e-05	0.000161064	0.000416156	0.000559193	0.000415492	0.000186415	0	0	0	0	0	0	0	3.29e-06	1.98e-05	6.94e-05	8.81e-05	0.000224522	0	0	0	0	0	0	6.51e-05	0.000145519	0.000303524	0.000501727	0.000424469	0	0	0	0	0	0	0	0	0	0	0	0	0	0	0
c_000000002485	0	0	0	0	0	0	0	0	8.54e-06	4.3e-05	0.000127754	0	0	0	0	0	0	0	0	0	0	0	0	0	0	0	0	0	0	0	0	0	0	0	0	0	0	0	0	0	0	0	0	0	0	0	0	0	0
c_000000002486	0	0	0	0	0	0	0	0	0	0	0	0	0	0	0	0	0	0	0	0	0	0	0	0	0	0	0	0	0	0	0	0	0	0	0	0	0	0	0	0	0	0	0	0	0	0	0	0	0
c_000000002487	2.5e-06	7.88e-06	1.31e-05	4.02e-06	8.47e-06	0	0	0	0	0	0	0	3.78e-05	0	4.05e-05	0	0	0	0	0	0	0	0	7.18e-05	4.18e-05	3.39e-05	0	0	0	0	0	0	0	0	0	0.000118263	0.000101038	0.000115585	0.000117861	0.000106708	5.18e-05	5.18e-05	3.98e-06	0	0.000101839	0.000145447	0.000201608	4.28e-05	0
c_000000002488	5.79e-06	9.33e-06	5.94e-06	6.9e-06	6.59e-05	0	1.68e-06	0	0	0	0	0	0.000212522	0.000246799	0.000236832	0.000342103	0	0.000236879	4.74e-05	0	0	0	0	4.76e-05	1.4e-06	8.17e-06	0	4.2e-05	0	1.45e-05	0	0	0	0	0	5.1e-05	6.24e-05	4.85e-05	2.8e-05	1.05e-05	1.4e-05	1.28e-05	4.99e-05	0	0	5.07e-05	3.06e-05	0	1.07e-05
c_000000002489	0	0	0	0	0	0	3.42e-06	0	0	0	0	0	0	0	0	0	0	0	9.73e-05	2.99e-05	0	0	0	0	0	0	0	0	0	0	0	0	0	0	0	0	0	0	0	0	0	0	8.55e-05	0	0	0	0	0	0
c_000000002490	0	0	0	0	0	0	1.11e-05	0.000102391	0.000171273	0.000155335	6.29e-05	0	0	0	0	0	0	0	0	0	0.000102935	0.000119845	0.000211229	0	0	0	0	0	0	0	8.36e-05	0.000102978	0.00013851	0.000164628	0	0	0	0	0	0	0	0	0	0	0	0	0	0	0
c_000000002491	0	0	0	0	0	0	0	0	0.00011783	0.000267827	0.000353646	7.61e-06	0	0	0	0	1.72e-05	0	0	0	0	0	1.14e-05	0	0	0	0	0	0	0	0	0	0	4.97e-05	0	0	0	0	0	0	0	0	0	0	0	0	0	0	0
c_000000002492	0	0	0	0	4.89e-06	0	3.89e-05	4.04e-05	0.00019856	0.000313178	0.00035889	0	0	0	0	0	0	0	2.43e-05	1.03e-05	2.45e-05	3.8e-05	5.77e-05	0	0	0	0	0	0	0	4.21e-05	2.54e-05	0.000125926	0.000188313	0	0	0	0	0	0	0	0	4.03e-06	0	0	0	0	0	0
c_000000002493	5.83e-06	0	1.21e-05	4.33e-06	0.000344647	5.54e-06	8.83e-05	0	9.59e-06	0	0	0	4.4e-05	0	5.74e-05	0	0	0.000218826	0.000360513	0.000103701	0.000191799	0.000165753	7.33e-05	0	0	0	0	0	0	0	0.00013478	0.000126154	8.97e-05	2.31e-05	0	0	0	0	0	0	0	0	6.01e-05	0	0	0	0	0.000176225	0.000212327
c_000000002494	8.44e-05	8.07e-05	7.93e-05	9.34e-05	9.41e-05	0	0	0	0	0	0	0	8.93e-05	4.28e-05	0.000116327	3.94e-05	0	2.53e-06	0	0	0	0	0	0.000169016	0.000316935	0.000134426	0.000289044	0.000220143	0.00013528	6.75e-05	0	0	0	0	0	0.000311036	0.000153783	0.000274236	0.000276644	0.000325224	0.000185854	0.000146239	4.61e-05	0	0.000111607	0.00030072	0.000156433	0.000219697	2.35e-05
c_000000002495	0.00016049	0.000149228	0.000152518	0.00015203	7.19e-05	0	0	0	0	0	0	0	0.000101267	2.64e-05	9.54e-05	6.04e-05	0	0	0	0	0	0	0	0.00024274	0.000283659	0.000227937	0.000139121	0.000135293	7.36e-05	0	0	0	0	0	0	0.000320204	0.000352294	0.000361571	0.000339567	0.000352008	0.000167117	8.31e-05	1.08e-06	0	0.000133022	0.00016275	0.000265815	0.000155275	0
c_000000002496	0	0	0	0	0	0	4.88e-05	0	0	0	8.55e-07	0	0	0	0	0	0	0	0	0	7.14e-05	7.95e-05	1.56e-05	0	0	0	0	0	0	0	5.53e-06	0	0	0	0	0	0	0	0	0	0	0	0	0	0	0	0	0	0
c_000000002497	0	0	0	0	0	0	8.44e-06	0	0	0	0	0	0	0	0	0	0	0	0.00046343	0.000157287	0	0	0	0	0	0	0	0	0	0	0	0	0	0	0	0	0	0	0	0	6.62e-05	0.000109004	0.000166058	0	0	0	0	0	0
c_000000002498	0	0	0	0	0	0	8.39e-05	0.000125219	7.85e-05	7.66e-05	5.4e-05	0	0	0	0	0	0	0	3.03e-06	0.000138554	0.000179168	0.00013746	0.000102387	0	0	0	0	0	0	0	0.000170938	0.000129159	6.52e-05	8.92e-05	0	0	0	0	0	0	0	0	6.74e-05	0	0	0	0	0	1.39e-05
c_000000002499	2.04e-05	2.11e-05	1.71e-05	2.31e-05	7.91e-05	0	1.07e-05	0	0	0	0	0	6.14e-05	5.36e-05	4.74e-05	0	0	6.06e-05	3.67e-05	0	0	0	1.92e-06	4.65e-05	3.6e-05	4.94e-05	6.05e-05	2.87e-05	0	1.42e-05	0	0	0	0	0	4.42e-05	9.33e-05	8.14e-05	6.46e-05	0.000151015	3.45e-05	9.89e-05	3.79e-05	0	4.53e-05	8.1e-05	9.47e-05	9.97e-05	0
c_000000002500	5.27e-05	4.61e-05	3.84e-05	4.7e-05	0.000152881	0	2.85e-05	0	0	0	0	0	0.000129518	0.000130156	0.000105996	6.95e-05	0	0.000109019	1.47e-05	0	0	0	0	1.18e-05	2.55e-05	0	1.44e-05	0	0	0	0	0	0	0	0	3.95e-06	1.41e-06	2.93e-05	2.33e-05	3.97e-05	0	3.84e-05	8.39e-06	0	0	0	0	2.05e-05	0
c_000000002501	0	0	0	0	0	0	0	0	0	0	0	0	0	0	0	0	0	0	0	0	0	0	0	0	0	0	0	0	0	0	0	0	0	0	0	0	0	0	0	0	0	0	0	0	0	0	0	0	4.26e-05
c_000000002502	8.97e-05	9.62e-05	0.000114292	0.000111611	9.67e-05	0	2.91e-06	0	0	0	0	0	7.12e-05	3.48e-05	6.33e-05	0	0	1.13e-06	0	0	0	0	0	7.23e-06	0	2.62e-05	4.16e-05	8.92e-05	8.58e-05	9.36e-05	0	0	0	0	0	2.93e-05	4.27e-05	3.73e-05	8.61e-06	3.95e-05	5.35e-05	9.66e-05	4.84e-05	0	0	0	1.97e-05	0	0
c_000000002503	0	0	0	0	0	0	3.25e-05	0	0	0	0	0	0	0	0	0	0	0	0	0	1.35e-05	2.34e-05	9.89e-06	0	0	0	0	0	0	0	0	1.38e-05	3.14e-05	3.18e-06	0	0	0	0	0	0	0	0	0	0	0	0	0	0	0
c_000000002504	0	0	0	0	0	0	0	0	0	0	0	0	0	0	0	0	0	0	0	0	0	0	0	0	0	0	0	0	0	0	0	0	0	0	0	0	0	0	0	0	0	0	0	0	0	0	0	0	0
c_000000002505	0	0	0	0	0	0	3.82e-05	0.000147902	0.000134129	9.54e-05	6.9e-05	0	0	0	0	0	0	0	0	5.45e-05	0.000219193	0.000164491	0.000159127	0	0	0	0	0	0	0	0.000163542	0.000127274	0.000121833	0.000141303	0	0	0	0	0	0	0	0	1.52e-05	0	0	0	0	0	0
c_000000002506	0	0	0	0	0	0	0	0	2.82e-05	8.95e-05	0.000117136	1.59e-05	0	0	0	0	1.34e-05	0	0	0	0	1.61e-06	9.74e-06	0	0	0	0	0	0	0	0	0	0	9.02e-06	2.94e-06	0	0	0	0	0	0	0	0	0	0	0	0	0	0
c_000000002507	0	0	0	0	1.27e-06	0	0	0	0	0	0	0	0	0	0	0	0	0.000414653	4.59e-06	0	0	0	0	0	0	0	0	0	0	0	0	0	0	0	0	0	0	0	0	0	0	0	0	0	0	0	0	0	0
c_000000002508	0	0	0	0	0	0	1.36e-06	4.36e-06	1.43e-05	5.25e-05	0.00022585	2.04e-05	0	0	0	0	3.34e-06	0	0	0	4.92e-06	7.92e-06	1.04e-05	0	0	0	0	0	0	0	5.82e-06	0	1.07e-06	6.98e-06	0	0	0	0	0	0	0	0	0	0	0	0	0	0	0
c_000000002509	0	0	0	0	7.97e-05	0.000132418	0.000121916	4.2e-05	3.26e-05	6.86e-06	0	0	6.35e-06	0	9.91e-06	0	0	0.000198346	0.0002303	0.000119837	2.67e-05	2.78e-05	5.09e-05	0	0	0	0	3.83e-05	4.72e-06	9.28e-05	6.61e-05	9.93e-05	7.95e-05	2.35e-05	0	0	0	0	0	0	1.7e-06	1.01e-05	5.47e-05	0	0	0	0	5.83e-07	6.54e-05
c_000000002510	0	0	0	0	0	0.000111837	8.31e-05	0	0	0	0	0	0	0	0	0	0	8.45e-05	0.000371153	0.000159558	3.71e-05	4.29e-05	5.67e-06	0	0	0	0	0	0	0.00027176	5.91e-05	9.92e-05	7.02e-05	0	0	0	0	0	0	0	0	0	5.92e-05	0	0	0	0	0.000199332	0.000199524
c_000000002511	0	0	0	0	0	0	0	0	5.04e-05	0.000128784	0.000306279	2.86e-06	0	0	0	0	6.68e-06	0	0	0	0	0	6.63e-06	0	0	0	0	0	0	0	0	0	0	3.53e-05	0	0	0	0	0	0	0	0	0	0	0	0	0	0	0
c_000000002512	0	0	0	0	0	0	0	0	0	4.72e-05	0.000125473	0	0	0	0	0	0	0	0	0	0	0	0	0	0	0	0	0	0	0	0	0	0	0	0	0	0	0	0	0	0	0	0	0	0	0	0	0	0
c_000000002513	0	0	0	0	0	0	0	0	0	0	0	0.00032627	0	0	0	0	0.00046254	0	0	0	0	0	0	0	0	0	0	0	0	0	0	0	0	0	0.000379444	0	0	0	0	0	0	0	0	0.000332664	0	0	0	0	0
c_000000002514	0.000161984	0.000182252	0.00021919	0.000155794	0	0	0	0	0	0	0	0	0.000188058	0.0002369	0.000220882	0.000223181	0	5.38e-05	0	0	0	0	0	0	0	0	0	0	0	0	0	0	0	0	0	0	0	0	0	0	2.69e-06	6.86e-06	0	0	0	0	0	0	0
c_000000002515	0.000350391	0.000346474	0.000264685	0.000336578	3.04e-05	0	0	0	0	0	0	0	0.000244667	0.000347474	0.000227994	0.000288782	0	4.59e-05	0	0	0	0	0	0.0001226	0.000316748	3.73e-05	5.84e-05	5.87e-06	3.03e-06	0	0	0	0	0	0	0.000158014	4.23e-05	0.000100441	0.000100626	0.000165721	3.07e-05	6.15e-05	4.45e-06	0	0.000156747	0.000126928	3.14e-05	3.17e-05	0
c_000000002516	0	0	0	0	0	0	0.000118665	0.000167456	0.000190942	0.000113408	5.61e-05	0	0	0	0	0	0	0	0	0	0.000118583	0.000123694	0.000195336	0	0	0	0	0	0	0	9.35e-05	0.000104117	0.000170457	0.000141813	0	0	0	0	0	0	0	0	0	0	0	0	0	0	0
c_000000002517	0.000127563	0.000149304	0.000192457	0.000149158	0.000363142	0	3.59e-05	0	1.36e-05	0	0	0	0.000300425	0.000349824	0.000306118	0.00039136	0	0.000177343	2.95e-05	0	0	0	3.63e-06	0.000329544	0.000221784	0.000426776	0.000593445	0.000569063	0.00062619	0.0004072	0	0	0	0	0	0.000441031	0.000468934	0.000384603	0.00032998	0.000357731	0.000380256	0.000308075	0.000188224	0	0.000252843	0.000349497	0.00045828	0.000268394	0.000206161
c_000000002518	0	0	0	0	7.03e-05	0	0.000157115	2.49e-05	4.26e-05	3.24e-05	1.96e-05	0	1.33e-05	0	1.19e-05	0	0	0.000175873	0.000230836	0.000232225	0.000248477	0.000198043	9.42e-05	0	0	0	0	6.87e-05	0	0.00015117	0.000224887	0.000302545	0.000246485	0.000109531	0	0	0	0	0	0	2.27e-06	1.75e-05	0.000151237	0	0	0	0	0.00018305	0.000307249
c_000000002519	0	0	0	0	0	0	7.34e-05	5.59e-05	0.000107666	6.76e-05	5.1e-06	0	0	0	0	0	0	0	0	0	0	0	3.14e-05	0	0	0	0	0	0	0	0	2.66e-06	4.27e-05	3.63e-05	0	0	0	0	0	0	0	0	0	0	0	0	0	0	0
c_000000002520	0	0	0	0	0	0	0	4.76e-05	0.000320322	0.000364598	0.000380348	0	0	0	0	0	0	0	0	0	1.89e-05	5.95e-05	0.000143561	0	0	0	0	0	0	0	1.6e-05	0	0.000156635	0.000363835	0	0	0	0	0	0	0	0	0	0	0	0	0	0	0
c_000000002521	0	0	0	0	0	0.000249519	0.000161247	7.41e-05	1.4e-05	0	0	0	0	0	0	0	0	0	0.000105701	0	0	4.45e-06	3.77e-05	0	0	0	0	0	3.79e-06	0.000201362	1.04e-05	6.37e-05	0.000147871	2.61e-05	0	0	0	0	0	0	0	0	0	0	0	0	0	0	0
c_000000002522	0	0	0	0	0	0	7.8e-05	0.000252396	0.000149237	0.000115665	9.23e-05	0	0	0	0	0	0	0	0	1.39e-05	0.000345394	0.000300961	0.000212342	0	0	0	0	0	0	0	0.00023311	0.000193413	0.000103176	0.000137821	0	0	0	0	0	0	0	0	8.75e-06	0	0	0	0	0	0
c_000000002523	0	0	0	0	0	0	7.27e-06	1.74e-06	0.000144594	0.000222394	0.000332206	0	0	0	0	0	0	0	0	0	2.98e-05	5.21e-05	6.26e-05	0	0	0	0	0	0	0	2.26e-05	1.08e-06	6.41e-05	0.000150546	0	0	0	0	0	0	0	0	0	0	0	0	0	0	0
c_000000002524	0	0	0	0	0	0	5.58e-05	0.000138459	0.000179009	0.000168435	0.000125564	0	0	0	0	0	0	0	0	0	0.000102421	0.000115988	0.000137734	0	0	0	0	0	0	0	0.000104961	5.39e-05	7.38e-05	0.000120734	0	0	0	0	0	0	0	0	0	0	0	0	0	0	0
c_000000002525	0	0	0	0	0	0	0	0	9.45e-05	0.000232738	0.000383394	0.000233687	0	0	0	0	0.00020954	0	0	0	0	0	1.69e-05	0	0	0	0	0	0	0	0	0	0	6.58e-05	0.00016008	0	0	0	0	0	0	0	0	0.000140778	0	0	0	0	0
c_000000002526	0	0	0	0	0	0	1.44e-05	0	0	0	0	0	0	0	0	0	0	1.76e-05	0.000292234	5.68e-05	7.6e-05	6.05e-05	3.03e-07	0	0	0	0	0	0	0	3.17e-05	0	0	0	0	0	0	0	0	0	0	0	1.55e-05	0	0	0	0	0	0
c_000000002527	0	2.37e-06	1.33e-06	1.3e-08	0	0	0	0	0	0	0	0	0	0	5.98e-06	0	0	0	0	0	0	0	0	0	0	0	0	3.67e-05	8.42e-05	3.71e-05	0	0	0	0	0	0	0	0	0	0	0	1.53e-06	6e-06	0	0	0	0	0	0
c_000000002528	2.95e-06	1.17e-05	6.47e-06	8.24e-06	0	0	0	0	0	0	0	0	0.000166743	0.000165747	0.00018563	0.000174957	0	2.33e-05	0	0	0	0	0	0	0	0	0	0	0	0	0	0	0	0	0	0	0	2.34e-06	0	0	0	0	0	0	0	0	0	0	0
c_000000002529	0	0	0	0	0	0	4.31e-06	0	0	0	0	0	0	0	0	0	0	0	0	0	0	0	0	0	0	0	0	0	0	0	0	0	0	0	0	0	0	0	0	0	1.96e-05	0.000261119	0.000348063	0	0	0	0	0	0
c_000000002530	0	0	0	0	7.45e-06	0	6.65e-05	1.7e-05	3.29e-06	2.43e-08	0	0	0	0	0	0	0	0	9e-05	0.000161156	0.000176185	0.000138333	4.75e-05	0	0	0	0	0	0	0	0.000117595	8.97e-05	3.77e-05	0	0	0	0	0	0	0	0	0	5.61e-05	0	0	0	0	0	7.27e-05
c_000000002531	0	0	0	0	0	0	0	0	0	0	3.99e-06	0	0	0	0	0	0	0	0	0	0	0	0	0	0	0	0	0	0	0	0	0	0	0	0	0	0	0	0	0	0	0	0	0	0	0	0	0	0
c_000000002532	0	0	0	0	0	0	6.98e-05	0	0	0	0	0	0	0	0	0	0	0	0	5.64e-06	9.72e-06	2.24e-05	1.68e-05	0	0	0	0	0	0	0	0	0	5.08e-07	0	0	0	0	0	0	0	0	0	0	0	0	0	0	0	0
c_000000002533	1.4e-05	1.14e-05	2.17e-05	1.73e-05	0	0	0	0	0	0	0	0	0	0	3.57e-06	0	0	0	0	0	0	0	0	0	0	0	0	0	0	0	0	0	0	0	0	5.5e-05	0.000107365	9.39e-05	4.53e-05	6.92e-06	0	0	0	0	3.16e-05	2.18e-05	0.000117364	0	0
c_000000002534	0	0	0	0	0	0	0	0	4.31e-05	4.7e-05	4.13e-05	0	0	0	0	0	0	0	0	0	5.02e-07	1.79e-05	1.97e-05	0	0	0	0	0	0	0	0	0	0	3.96e-05	0	0	0	0	0	0	0	0	0	0	0	0	0	0	0
c_000000002535	0.000263945	0.000274208	0.000265215	0.000282123	6.64e-05	0	0	0	0	0	0	0	0.000221489	0.00010518	0.000239537	0.000105574	0	1.75e-05	0	0	0	0	0	0.000110056	0.000100342	0	0	0	0	0	0	0	0	0	0	0.000154099	0.00018171	0.0001374	9.67e-05	7.39e-05	3.78e-05	4.73e-06	0	0	3.13e-05	2.34e-05	0.000183312	0	0
c_000000002536	0	0	0	0	0	7.41e-05	0.000163885	0.000340984	0.000264466	0.000250817	0.000166238	0	0	0	0	0	0	0	2.39e-05	0.000207849	0.000311538	0.000337654	0.000266088	0	0	0	0	0	0	2.98e-05	0.000308818	0.000329546	0.00021189	0.000247017	0	0	0	0	0	0	0	0	9.12e-05	0	0	0	0	0	5.98e-05
c_000000002537	4.93e-05	5.02e-05	4.33e-05	5.5e-05	0.000132441	0	0	0	0	0	0	0	2.94e-05	0	3.92e-05	0	0	0	0	0	0	0	0	0	0	0	0	4.5e-05	0	0	0	0	0	0	0	9.09e-05	6.06e-05	8.94e-05	7.77e-05	6.53e-05	3e-05	2.93e-05	0	0	0	7.11e-07	8.18e-05	0	0
c_000000002538	0	0	0	0	3.67e-06	6.29e-05	0.000111264	9.04e-05	1.58e-05	0	0	0	5.66e-06	0	7.68e-06	0	0	3.48e-05	1.6e-05	1.71e-05	1.36e-05	2.98e-05	5.43e-05	0	0	0	0	0	0	1.71e-05	3.66e-05	5.48e-05	0.000141961	6.41e-05	0	0	0	0	0	0	0	0	4.59e-06	0	0	0	0	0	0
c_000000002539	0	0	0	0	4.59e-06	0	0	0	0	0	0	0	6.2e-06	0	1.02e-05	0	0	0.000384803	0.000134787	0	0	0	0	0	0	0	0	0	0	0	0	0	0	0	0	0	0	0	0	0	0	0	0	0	0	0	0	0	0
c_000000002540	3.81e-05	3.98e-05	2.21e-05	3.63e-05	2.47e-05	0	0	0	0	0	0	0	5.95e-06	0	8.97e-06	0	0	0	0	0	0	0	0	0	0	0	0	0	0	0	0	0	0	0	0	0	0	0	0	0	0	0	0	0	0	0	0	0	0
c_000000002541	0	0	0	0	0	0	7.99e-05	0.00038606	0.000253488	0.000236052	0.00014731	0	0	0	0	0	0	0	0	0	0.000114329	8.43e-05	0.000224408	0	0	0	0	0	0	0	0.000115451	4.8e-05	0.000104226	0.000162241	0	0	0	0	0	0	0	0	0	0	0	0	0	0	0
c_000000002542	0	0	0	0	0	0.000287962	0.000301409	0	0	0	0	0	0	0	1.46e-06	0	0	0.000231014	7.08e-05	8.36e-06	0	0	0	0	0	0	0	0	0	0	0	0	0	0	0	0	0	0	0	0	0	0	0	0	0	0	0	0	0
c_000000002543	0	0	0	0	0	0	0	0	0	0	0	0	0	0	0	0	0	0	0	0	0	0	0	0	0	0	0	0	0	0	0	0	0	0	0	0.000112224	0.000167007	0.00013202	0.000106663	0.000185126	0.00010894	9.69e-05	0	0	1.87e-05	2.22e-05	0.000162518	0.00166424	0.000170282
c_000000002544	3.61e-05	4.29e-05	4.69e-05	4.76e-05	2.01e-05	0	0	0	0	0	0	0	6.16e-05	3.88e-05	6.35e-05	3.75e-05	0	0	0	0	0	0	0	0.00019351	0.000338298	0.000122883	0.000360944	0.000198523	6.27e-05	1.22e-06	0	0	0	0	0	0.000539819	0.000297236	0.000398736	0.000414988	0.000446349	0.000273559	0.000261137	5.62e-05	0	0.000393477	0.000357936	0.000333653	0.000268724	2.84e-05
c_000000002545	0	0	0	0	0	0	4.49e-05	0.000119287	0.000149034	9.59e-05	5.56e-05	0	0	0	0	0	0	0	0	0	0.000110937	0.00016886	0.000187323	0	0	0	0	0	0	0	0.000141789	0.000101028	0.000171934	0.00018068	0	0	0	0	0	0	0	0	0	0	0	0	0	0	0
c_000000002546	0	0	0	0	5.69e-05	0	1.37e-05	0	0	0	0	0	1.6e-06	0	0	0	0	0.000561526	0.000436384	2.51e-05	0	7.31e-07	0	0	0	0	0	0	0	0	4.3e-06	0	4.16e-06	0	0	0	0	0	0	0	0	0	0	0	0	0	0	0	0
c_000000002547	0	0	0	0	0	0	3.73e-05	0.000107534	7.46e-05	2.65e-05	7.79e-06	0	0	0	0	0	0	0	0	0	6.69e-05	7.11e-05	8.67e-05	0	0	0	0	0	0	0	5.57e-05	6.08e-05	5.22e-05	6.86e-05	0	0	0	0	0	0	0	0	0	0	0	0	0	0	0
c_000000002548	0.000176213	0.00018457	0.000173829	0.000188941	2.7e-05	0	0	0	0	0	0	0	0.000154511	8.87e-05	0.000162154	0.000127168	0	0	0	0	0	0	0	7.24e-05	4.34e-05	2.24e-05	0	0	0	0	0	0	0	0	0	7.38e-05	5.28e-05	9.07e-05	3.56e-05	3.93e-05	4.36e-06	0	0	0	4.27e-05	2.16e-05	6.41e-05	0	0
c_000000002549	0	0	0	0	0	0	0.000109275	5.39e-05	7.98e-06	0	0	0	0	0	0	0	0	0	3.28e-06	8.32e-05	6.59e-05	5.22e-05	3.5e-05	0	0	0	0	0	0	0	5.6e-05	7.15e-05	8.1e-05	3.05e-05	0	0	0	0	0	0	0	0	1.83e-05	0	0	0	0	0	3.62e-06
c_000000002550	0.000129619	0.000141193	0.000144032	0.00012267	0	0	0	0	0	0	0	0	4.06e-05	0	4.76e-05	0	0	0	0	0	0	0	0	7.84e-05	4.09e-05	0.000156956	7.87e-05	7.42e-05	1.94e-05	0	0	0	0	0	0	0.000173964	0.00014455	0.000160025	0.00015004	0.000156747	0.000122311	7.84e-05	1.49e-05	0	2.19e-06	4.39e-05	0.000152938	0	0
c_000000002551	6.08e-05	5.72e-05	5.51e-05	5.82e-05	7.38e-06	0	0	0	0	0	0	0	6e-05	8.42e-05	5.73e-05	8.16e-05	0	0	0	0	0	0	0	0.000150149	0.000232406	5.85e-05	7.5e-05	2.11e-05	0	0	0	0	0	0	0	0.00015994	0.00016559	0.000153506	0.00016611	0.000191657	1.8e-05	7.46e-06	0	0	0.000148264	0.000113882	9.86e-05	0.000101649	0
c_000000002552	0	0	0	0	0	0	0	0	1.54e-06	4.25e-05	0.000113144	0	0	0	0	0	0	0	0	0	0	0	0	0	0	0	0	0	0	0	0	0	0	0	0	0	0	0	0	0	0	0	0	0	0	0	0	0	0
c_000000002553	0.000270247	0.000235536	0.000224683	0.000267094	8.52e-06	0	0	0	0	0	0	0	0.000233653	0.000263753	0.000255084	0.000311064	0	4.96e-05	0	0	0	0	0	0.000600121	0.000479166	0.000277573	0.000254565	0.000162222	6.08e-05	3e-05	0	0	0	0	0	0.000421903	0.00039955	0.000482194	0.000442943	0.000390904	0.000192608	0.000105039	5.23e-06	0	0.000265189	0.000385216	0.000360503	9.02e-05	0
c_000000002554	2.6e-06	5.97e-06	1.14e-05	1.07e-05	0	0	0	0	0	0	0	0	0.000199938	9.84e-05	0.000191252	0.000143826	0	0	0	0	0	0	0	0	0	0	0	0	0	0	0	0	0	0	0	3.64e-05	1.38e-05	2.17e-05	0	0	0	0	0	0	0	0	0	0	0
c_000000002555	0	0	0	0	0	0	0.000143821	2.66e-05	0	0	0	0	0	0	0	0	0	0	0	7.94e-05	5.32e-05	7.5e-05	3.19e-05	0	0	0	0	0	0	0	3.1e-05	0	1.52e-05	0	0	0	0	0	0	0	0	0	2.16e-05	0	0	0	0	0	8.09e-06
c_000000002556	0	0	0	0	0	0	0.000124586	6.93e-05	2.66e-05	2.82e-06	1.64e-06	0	0	0	0	0	0	0	3.93e-05	0.000121061	5.62e-05	7.4e-05	5.27e-05	0	0	0	0	0	0	5.14e-05	0.000119052	0.000141973	0.000136225	4.07e-05	0	0	0	0	0	0	0	0	3.36e-05	0	0	0	0	0	2.13e-05
c_000000002557	0.000231105	0.000192128	0.000171296	0.000192867	0	0	0	0	0	0	0	0	7.44e-05	1.3e-05	5.88e-05	0	0	0	0	0	0	0	0	0	7.24e-06	0	1.82e-05	0	0	0	0	0	0	0	0	0	7.38e-06	0	0	0	0	0	0	0	0	0	0	0	0
c_000000002558	0	0	0	0	0.000133832	0.000431256	0.000268936	0.00017479	4.94e-05	1.84e-05	5.44e-06	0	4.5e-06	0	7.15e-06	0	0	6.56e-05	0.000453389	0.000709052	0.00017681	0.000157276	8.32e-05	0	0	0	0	0.000159115	9.27e-06	0.000127195	0.000337133	0.000337232	5.34e-05	1.56e-05	0	0	0	0	0	0	8.74e-06	6.23e-05	0.000340202	0	0	0	0	0.000580832	0.00078598
c_000000002559	0.000382313	0.000386536	0.000418674	0.000390897	0.00079074	0.00115529	0.000200383	0.000154235	0.000110553	4.56e-05	1.29e-05	0	0.000472536	0.000651757	0.000476531	0.000602624	0	0.000303866	0.000177197	0.000140145	2.51e-05	3.8e-05	8.11e-05	0.000805092	0.000592059	0.00114177	0.00156337	0.0014034	0.00171968	0.00141926	8.85e-05	0.000149474	9.61e-05	4.8e-05	0	0.00080565	0.000804503	0.000831263	0.000853675	0.000798117	0.000708905	0.000667088	0.000470816	0	0.000917162	0.000894238	0.00103169	0.000890648	0.000668601
c_000000002560	2.46e-05	2.9e-05	4.17e-05	2.46e-05	3.49e-05	0	2.51e-06	0	0	0	0	0	0.000184783	0.000135276	0.000180375	5.96e-05	0	1.29e-05	0	0	0	0	0	3.46e-05	1e-05	5.53e-07	0	0	3.14e-05	0	0	0	0	0	0	0.0001078	0.00012406	0.000161774	0.000105269	4.79e-05	3.55e-05	7.06e-06	9.32e-06	0	0.000107357	0.000153114	0.000199318	0	0
c_000000002561	0	0	0	0	0	0	0	0	0	1.03e-05	5.01e-05	0	0	0	0	0	0	0	0	0	0	0	0	0	0	0	0	0	0	0	0	0	0	0	0	0	0	0	0	0	0	0	0	0	0	0	0	0	0
c_000000002562	0	0	0	0	0	0	2.57e-06	0	1.1e-05	1.67e-05	9.95e-06	0	0	0	0	0	0	0	1.2e-06	0	0	1.96e-06	9.42e-06	0	0	0	0	0	0	0	0	0	3.55e-05	2.54e-05	0	0	0	0	0	0	0	0	0	0	0	0	0	0	0
c_000000002563	0	0	0	0	0	0	0	0	0	0	0	0	0	0	0	0	0	0	0	0	0	0	0	0	0	0	0	0	0	0	0	0	0	0	0	0	0	0	0	0	0	0	0	0	0	0	0	0	0
c_000000002564	8.53e-05	9.85e-05	0.000100902	0.000105145	0	0	0	0	0	0	0	0	0.000142716	0.000139301	0.000172867	0.000124231	0	0	0	0	0	0	0	0.000110013	0.000111393	0	0	0	0	0	0	0	0	0	0	5.51e-05	6.54e-05	8.2e-05	8.97e-05	5.77e-06	0	1.87e-06	0	0	0.000107553	4.98e-05	7.25e-05	0	0
c_000000002565	0	0	0	0	0	0	0.000146972	0.000487883	0.000310642	0.00024967	0.000170535	0	0	0	0	0	0	0	5.16e-06	0.000281343	0.0010694	0.000925192	0.000524035	0	0	0	0	0	0	0	0.000649695	0.000599121	0.000308552	0.000561177	0	0	0	0	0	0	0	0	0.000168361	0	0	0	0	0	7.15e-05
c_000000002566	0	0	0	0	0	0	0	0	0	1.57e-06	4.24e-06	0	0	0	0	0	0	0	0	0	0	0	0	0	0	0	0	0	0	0	0	0	5.47e-06	5.51e-06	0	0	0	0	0	0	0	0	0	0	0	0	0	0	0
c_000000002567	0	0	0	0	1.99e-05	0.00108941	0.000276686	3.47e-05	0	0	0	0	0	0	0	0	0	0	5.34e-05	0.000148895	0	0	8.44e-07	0	0	0	0	6.97e-05	0.000160632	0.000336262	9.06e-05	0.000145418	7.61e-05	0	0	0	0	0	0	0	0	0	0.000148289	0	0	0	0	0	0.000121568
c_000000002568	0	0	0	0	0.000107145	0.000689961	0.000509335	0.000852323	0.000802289	0.000806319	0.000620516	7.36e-05	6.79e-06	0	9.48e-06	0	5.61e-05	2.14e-05	0.000345578	0.000545723	0.000439455	0.000426708	0.000473773	0	1.39e-05	5.53e-05	8.52e-05	0.000290133	0.000440537	0.000703946	0.000576314	0.000983946	0.000901522	0.000834047	1.81e-05	1.61e-05	3.23e-05	8.43e-06	1.59e-05	2.92e-05	6.48e-05	0.000118716	0.000279604	1.93e-05	0	0	5.11e-05	0.000344382	0.00052177
c_000000002569	7.94e-05	8.08e-05	9.08e-05	7.42e-05	7.26e-06	0	0	0	0	0	0	0	6.34e-05	3.62e-05	7.02e-05	3.9e-05	0	0	0	0	0	0	0	0.000143458	0.000100748	0.000208737	0.000154505	0.000164494	7.64e-05	6.71e-06	0	0	0	0	0	0.000147208	0.000129546	0.000142879	0.000130688	0.000151181	0.000103603	8.54e-05	2.71e-05	0	0.000140662	0.000179708	0.00018221	8.69e-05	1.24e-05
c_000000002570	0	0	0	0	0	0	7.51e-06	6.78e-06	8.72e-05	8.69e-05	7.05e-05	0	0	0	0	0	0	0	0	0	1.33e-06	3.5e-05	6.13e-05	0	0	0	0	0	0	0	7.77e-06	0	8.22e-05	0.000100893	0	0	0	0	0	0	0	0	0	0	0	0	0	0	0
c_000000002571	0	0	0	0	0	0	0	0	0	0	1.58e-05	0	0	0	0	0	0	0	0	0	0	0	0	0	0	0	0	0	0	0	0	0	0	0	0	0	0	0	0	0	0	0	0	0	0	0	0	0	0
c_000000002572	0	0	0	0	0	0	0	0	0	1.01e-05	2.66e-05	0	0	0	0	0	0	0	0	0	0	0	0	0	0	0	0	0	0	0	0	0	0	1.38e-05	0	0	0	0	0	0	0	0	0	0	0	0	0	0	0
c_000000002573	0.000130618	0.000141468	0.000111716	0.000138631	0.000114743	0	2.74e-06	0	0	0	0	0	0.000172951	0.000194788	0.000135636	0.000195526	0	3.46e-05	4.33e-06	0	0	0	0	0.000221826	0.000370693	0.000150934	0.000409585	0.000185701	0.000117986	0.000109171	0	0	0	0	0	0.000275678	0.000149441	0.000198545	0.000277378	0.000256094	0.000145863	0.000212625	7.51e-05	0	0.000266903	0.000475828	0.000209323	0.000148613	3.91e-06
c_000000002574	0	0	0	0	0	0	8.81e-06	8.44e-05	0.000158644	0.000124293	5.27e-05	0	0	0	0	0	0	0	0	0	7.06e-05	0.000105678	0.000183776	0	0	0	0	0	0	0	6.77e-05	7.79e-05	0.000133231	0.000140933	0	0	0	0	0	0	0	0	0	0	0	0	0	0	0
c_000000002575	0	0	0	0	6.75e-06	0	0.00014749	0.000300163	0.000203603	0.000139631	0.000103667	0	0	0	0	0	0	2.41e-05	0.00015679	0.000184798	0.000240164	0.000235108	0.000204973	0	0	0	0	4.28e-05	0	4.92e-05	0.000209025	0.000247097	0.000226329	0.000257266	0	0	0	0	0	0	5.26e-06	3.53e-05	0.000136694	0	0	0	0	5.34e-05	0.000218366
c_000000002576	0	0	0	0	0	0	4.99e-05	0.00012497	5.59e-05	3.19e-05	1.27e-05	0	0	0	0	0	0	0	0	0	4.83e-05	4.64e-05	7.62e-05	0	0	0	0	0	0	0	3.99e-05	5.46e-05	6.71e-05	4.97e-05	0	0	0	0	0	0	0	0	0	0	0	0	0	0	0
c_000000002577	0	0	0	0	0	0	0	0	0	0	0	0.000860676	0	0	0	0	0.00101215	0	0	0	0	0	0	0	0	0	0	0	0	0	0	0	0	0	0.000947115	0	0	0	0	0	0	0	0	0.00102684	0	0	0	0	0
c_000000002578	0.000231685	0.000259086	0.000297421	0.000264105	0.000337347	0	7.93e-06	0	0	0	0	0	0.000415898	0.000612142	0.000420344	0.000544377	0	0.00025956	1.88e-05	0	0	0	0	0.000864427	0.000701013	0.000658452	0.000517818	0.000489529	0.000505478	0.000238394	0	0	0	0	0	0.000666024	0.000598486	0.000574972	0.000630075	0.000523421	0.000412078	0.000322759	0.000111195	0	0.000693155	0.00067067	0.000703462	0.000217656	5.48e-05
c_000000002579	0	0	0	0	0	0	0	0	6.72e-06	1.86e-05	4.79e-05	0.00102501	0	0	0	0	0.00105574	0	0	0	0	0	7.7e-07	0	0	0	0	0	0	0	0	0	5.56e-08	6.19e-06	0.00133709	0	0	0	0	0	0	0	0	0.00107378	0	0	0	0	0
c_000000002580	7.92e-05	9.01e-05	8.93e-05	8.87e-05	0	0	0	0	0	0	0	0	4.45e-05	2.04e-05	5.87e-05	0	0	0	0	0	0	0	0	0	0	4.08e-07	0	2.38e-05	1.16e-05	0	0	0	0	0	0	0	0	0	0	0	0	0	0	0	0	0	9.8e-06	0	0
c_000000002581	0	0	0	0	0	0	0.000155482	4.15e-05	1.13e-06	0	0	0	0	0	0	0	0	0	0	0	3e-05	3.28e-05	3.25e-05	0	0	0	0	0	2.71e-05	0.000311965	5.48e-05	0.000225356	0.000108708	9.83e-06	0	0	0	0	0	0	0	0	3.97e-06	0	0	0	0	0	0
c_000000002582	0	0	0	0	0	0	1.9e-05	5.38e-05	0.000131106	9.17e-05	6.66e-05	0	0	0	0	0	0	0	0	0	6.41e-05	9.61e-05	0.000141257	0	0	0	0	0	0	0	9.35e-05	7.66e-05	4.97e-05	0.000102575	0	0	0	0	0	0	0	0	0	0	0	0	0	0	0
c_000000002583	0.000388096	0.000362685	0.000347414	0.000337811	0.000267636	0	0	0	0	0	0	0	0.000341154	0.000499527	0.000270404	0.000447489	0	0.000162509	0	0	0	0	0	0.000460794	0.000471259	0.000312977	0.000399108	0.000158834	0.000311557	0.000101607	0	0	0	0	0	0.000178588	0.000200829	0.000159509	0.000229332	0.000304678	8.53e-05	8.74e-05	4.13e-06	0	0.000315569	0.000232882	0.000136956	6.09e-05	0
c_000000002584	0	0	0	0	0.000104792	0	0	0	4.55e-06	6.04e-06	1.51e-05	0	0	0	0	0	0	0	0	0	0	0	0	0	0	0	0	0	0	0	0	0	2e-06	0	0	0	0	0	0	0	0	0	0	0	0	0	0	0	0
c_000000002585	0	0	0	0	0	0	0	1.65e-05	0.000188777	0.000229104	0.000357696	0	0	0	0	0	0	0	0	0	0	9.02e-06	6.09e-05	0	0	0	0	0	0	0	0	0	0.00010125	0.000143802	0	0	0	0	0	0	0	0	0	0	0	0	0	0	0
c_000000002586	0	0	0	0	2.92e-05	0	0	0	0	0	0	0	0	0	0	0	0	0	2.24e-05	8.71e-06	0	0	0	0	0	0	0	0	0	0	0	0	0	0	0	0	0	0	0	0	0	0	0	0	0	0	0	0	0
c_000000002587	0.000118482	0.000120571	0.000133332	9.76e-05	1.22e-05	0	0	0	0	0	0	0	8.59e-05	4.07e-05	0.000109346	2.66e-06	0	0	0	0	0	0	0	0	0	5.77e-05	9.09e-05	0.00010872	0.000202976	9.23e-05	0	0	0	0	0	6.15e-05	6.67e-05	7.27e-05	6.19e-05	3.35e-05	3.8e-05	4.06e-05	3.76e-05	0	0	3.67e-05	0.000164633	0	0
c_000000002588	0	0	0	0	0	0	0.000128921	0.000250126	0.000233895	0.00015916	8.26e-05	0	0	0	0	0	0	0	0	0	0.000198921	0.00016777	0.000245507	0	0	0	0	0	0	0	0.000127933	0.000152655	0.000195425	0.000214376	0	0	0	0	0	0	0	0	0	0	0	0	0	0	0
c_000000002589	8.36e-05	8.34e-05	0.000114043	8.59e-05	0	0	0	0	0	0	0	0	6.12e-05	0	7.48e-05	0	0	0	0	0	0	0	0	0	0	0	0	0	0	0	0	0	0	0	0	0	0	0	0	0	0	0	0	0	0	0	9.23e-06	0	0
c_000000002590	0.000222528	0.000215216	0.000254699	0.000217497	2.67e-05	0	0	0	0	0	0	0	0.000203656	0.000280294	0.000189318	0.000181151	0	5.22e-05	0	0	0	0	0	0.000124298	0.000138011	0.000254206	0.000242908	0.000170132	0.000235257	0.000152149	0	0	0	0	0	0.000157662	0.00016579	0.000199665	0.000181046	0.000135657	0.00013676	0.000110841	7.55e-05	0	0.000207833	0.000267569	0.000244599	5.78e-05	1.46e-05
c_000000002591	0	0	0	0	7.7e-06	0.000738605	0.000230245	0	0	0	0	0	0	0	0	0	0	0	0.000190936	0.000304305	3.87e-05	3.43e-05	0	0	0	0	0	0	0	6e-05	2.14e-05	3.34e-05	7.79e-06	0	0	0	0	0	0	0	0	0	0	0	0	0	0	0	0
c_000000002592	0	0	0	0	2.61e-05	0.000227727	0.000196641	0.000422662	0.000519154	0.000389846	0.000164689	0	0	0	0	0	0	0	5.86e-05	0.000139072	0.000149071	0.000150929	0.000259854	0	0	0	0	2.87e-05	5.21e-05	0.000168459	0.00019885	0.00038823	0.000558659	0.000485878	0	0	0	0	0	0	0	8.96e-06	5.67e-05	0	0	0	0	0	1.41e-05
c_000000002593	0	0	0	0	0	0	2.93e-05	0	0	0	0	0	0	0	0	0	0	0	4.48e-06	0	6.65e-05	5.26e-05	2.54e-05	0	0	0	0	0	0	0	1.69e-05	0	2.1e-05	4.79e-07	0	0	0	0	0	0	0	0	0	0	0	0	0	0	0
c_000000002594	0	0	0	0	0.000241985	0	5.72e-06	0	0	0	0	0	5.16e-06	0	3.82e-06	0	0	0.00024794	3.69e-05	0	0	0	0	0	0	0	0	0	0	0	0	0	0	0	0	0	0	0	0	0	0	0	0	0	0	0	0	0	0.000270696
c_000000002595	0	0	0	0	4.59e-05	0.000133177	9.53e-05	0.000125736	4.3e-05	1.7e-05	6.61e-06	0	3.79e-05	1.82e-05	3.39e-05	6.73e-06	0	0.000392188	0.00057395	0.000344343	0.000161324	0.000101304	6.88e-05	0.000111813	0.000120001	0.000264453	0.000195141	0.00023034	0.000154013	0.000150158	0.000178064	0.00013257	6.13e-05	2.69e-05	0	0.000140105	0.000201638	0.000150369	0.000147379	0.000164644	0.000466174	0.000384032	0.000636431	0	5.18e-05	9.21e-05	0.000129326	0.000538774	0.000642523
c_000000002596	0.000364982	0.000383413	0.000423903	0.000387974	0	0	0	0	0	0	0	0	0.000197034	0.000143598	0.000187365	0.000141521	0	0	0	0	0	0	0	2.85e-05	2.43e-05	4.1e-05	0	4.21e-05	9.56e-06	0	0	0	0	0	0	2.29e-05	2.75e-05	4.89e-05	4.03e-05	0	4.24e-06	7.86e-06	0	0	0	1.06e-05	3.73e-05	0	0
c_000000002597	0	0	0	0	0	0	0	0	1.08e-05	7.02e-05	0.000131779	0.000332371	0	0	0	0	0.000375029	0	0	0	0	0	0	0	0	0	0	0	0	0	0	0	0	0	0.000290167	0	0	0	0	0	0	0	0	0.000306263	0	0	0	0	0
c_000000002598	8.73e-05	8.87e-05	8.74e-05	9.13e-05	8.37e-05	0	0	0	0	0	0	0	0.000285902	0.000331503	0.000289847	0.000438777	0	8.46e-05	0	0	0	0	0	0.00100697	0.0009951	0.000376962	0.000251248	0.000145347	2.74e-05	1.18e-05	0	0	0	0	0	0.000807776	0.000439956	0.00069399	0.000693173	0.000494812	0.000382824	0.00017702	1.92e-05	0	0.00120073	0.00108751	0.000737111	0.000102093	0
c_000000002599	0.000124731	0.000107303	0.000118546	0.00012751	9.84e-05	0	0	0	0	0	0	0	3.21e-05	3e-06	4.51e-05	0	0	0	0	0	0	0	0	0	0	0	0	0	0	0	0	0	0	0	0	0	0	0	0	0	0	0	0	0	0	0	0	0	0
c_000000002600	0	0	0	0	0	0	0	0	0	0	6.97e-05	3.95e-05	0	0	0	0	2.91e-05	0	0	0	0	0	0	0	0	0	0	0	0	0	0	0	0	0	1.1e-05	0	0	0	0	0	0	0	0	5.92e-06	0	0	0	0	0
c_000000002601	0	0	0	0	0	0	8.7e-06	0	0	0	0	0	0	0	0	0	0	0	0	0	0	0	0	0	0	0	0	0	0	0	0	0	0	0	0	0	0	0	0	0	0	0	0	0	0	0	0	0	0
c_000000002602	0	0	0	0	0	0	0	0	0	2.89e-06	3.43e-06	0	0	0	0	0	0	0	0	0	0	0	0	0	0	0	0	0	0	0	0	0	1.19e-05	0	0	0	0	0	0	0	0	0	0	0	0	0	0	0	0
c_000000002603	0	0	0	0	0	0	0	0	0	0	0	0	0	0	0	0	0	0	0	0	0	0	0	0	0	0	0	0	0	0	0	0	0	0	0	0	0	0	0	0	0	0	0	0	0	0	0	0	0
c_000000002604	0	0	0	0	0	0	7.36e-06	0	0	0	0	0	0	0	0	0	0	0	1.61e-06	0	0	0	0	0	0	0	0	0	0	0	0	0	0	0	0	0	0	0	0	0	0	0	0	0	0	0	0	0	0
c_000000002605	0	0	0	0	0	0	0	0	6.91e-05	0.000122994	0.00022031	0.000450425	0	0	0	0	0.000423222	0	0	0	0	0	1.85e-05	0	0	0	0	0	0	0	0	0	6.25e-06	6.48e-05	0.000470037	0	0	0	0	0	0	0	0	0.000445357	0	0	0	0	0
c_000000002606	0	0	0	0	1.13e-05	0	8.96e-05	3.83e-05	2.47e-06	0	0	0	0	0	0	0	0	0	0	0	0	2.87e-06	7.46e-06	0	0	0	0	0	0	0	0	0	1.12e-05	0	0	0	0	0	0	0	0	0	0	0	0	0	0	0	0
c_000000002607	0	0	0	0	0	0	4.71e-07	0	4.05e-06	5.45e-06	2.64e-05	0.000432295	0	0	0	0	0.000355539	0	0	0	2.78e-06	4.44e-06	3.61e-06	0	0	0	0	0	0	0	0	0	0	1.8e-06	0.00028618	0	0	0	0	0	0	0	0	0.000293345	0	0	0	0	0
c_000000002608	0.000130082	0.000120213	0.000102646	0.000115851	0	0	0	0	0	0	0	0	2.8e-05	0	2.92e-05	0	0	0	0	0	0	0	0	0	0	0	0	0	0	0	0	0	0	0	0	0	0	0	0	0	0	0	0	0	0	0	0	0	0
c_000000002609	0	0	0	0	0	0	2.65e-05	5.21e-06	0	0	0	0	0	0	0	0	0	0	0	7.94e-05	0.000124252	9.84e-05	2.62e-05	0	0	0	0	0	0	0	0.000113359	3.24e-05	1.15e-05	0	0	0	0	0	0	0	0	0	1.33e-05	0	0	0	0	0	0
c_000000002610	0.000158177	0.00015504	0.000177673	0.000164914	0	0	0	0	0	0	0	0	5.68e-05	0	5.99e-05	0	0	0	0	0	0	0	0	0	0	0	0	0	0	0	0	0	0	0	0	0	0	0	0	0	0	0	0	0	0	0	0	0	0
c_000000002611	4.8e-05	3.61e-05	3.25e-05	4.18e-05	0	0	0	0	0	0	0	0	1.91e-05	0	1.18e-05	0	0	0	0	0	0	0	0	0	0	0	0	0	0	0	0	0	0	0	0	0	0	0	0	0	0	0	0	0	0	0	0	0	0
c_000000002612	0	0	0	0	0	0	0	0	0	0	0	0	0	0	0	0	0	0	0	4.39e-05	0	0	0	0	0	4.78e-05	0	0	0	0	0	0	0	0	0	0	0	7.38e-07	0	3.1e-05	0.000734214	0.000444855	0.000544641	0	0	0	0	4.56e-05	0.000109054
c_000000002613	0	0	0	0	0	0	0	0	7.52e-06	1.78e-06	1.27e-06	0	0	0	0	0	0	0	0	0	8.12e-05	7.31e-05	4.65e-05	0	0	0	0	0	0	0	3.27e-05	0	0	6.87e-06	0	0	0	0	0	0	0	0	0	0	0	0	0	0	0
c_000000002614	0.000240561	0.000249818	0.000260939	0.000250895	0.000169287	0	0	0	0	0	0	0	0.000142461	3.94e-05	0.000162445	9.03e-05	0	8.49e-06	0	0	0	0	0	0.00040469	0.000365236	0.000571756	0.000547088	0.000363191	0.000216313	4.94e-05	0	0	0	0	0	0.000565117	0.000624977	0.000596213	0.000571502	0.000741901	0.000442753	0.000273808	4.36e-05	0	0.000472532	0.000527886	0.000724722	0.000496898	4.47e-05
c_000000002615	0	0	0	0	0	0	0	0	9.53e-06	6.97e-05	0.000141274	5.75e-06	0	0	0	0	0	0	0	0	0	0	0	0	0	0	0	0	0	0	0	0	0	1.03e-05	0	0	0	0	0	0	0	0	0	0	0	0	0	0	0
c_000000002616	0	0	0	0	0	0	5.01e-05	0	0	0	0	0	0	0	0	0	0	0	9e-05	8.27e-05	6.67e-06	2.62e-05	1.67e-06	0	0	0	0	0	0	0	2.71e-05	0	1.69e-05	0	0	0	0	0	0	0	0	0	1.23e-05	0	0	0	0	0	4.4e-05
c_000000002617	0	0	0	0	0	0	0	0	6.5e-05	8.78e-05	7.3e-05	0	0	0	0	0	0	0	0	0	4e-07	2.15e-05	7.91e-05	0	0	0	0	0	0	0	0	0	0	7.61e-05	0	0	0	0	0	0	0	0	0	0	0	0	0	0	0
c_000000002618	0.000207733	0.000187536	0.000186139	0.000208232	5.13e-05	0	0	0	0	0	0	0	7.34e-05	7.86e-06	5.37e-05	1.32e-05	0	0	0	0	0	0	0	0	0	0	0	0	0	0	0	0	0	0	0	0	0	0	0	0	0	0	0	0	0	0	0	0	0
c_000000002619	0	0	0	0	0	0	1.07e-05	1.07e-06	9.89e-05	0.000170624	0.000230375	0	0	0	0	0	0	0	0	0	9.47e-06	1.55e-05	3.34e-05	0	0	0	0	0	0	0	5.24e-06	2.45e-06	6e-05	0.000103242	0	0	0	0	0	0	0	0	0	0	0	0	0	0	0
c_000000002620	0	0	0	0	0	0	0.000129694	0.000360305	0.000206883	6.45e-05	0	0	0	0	0	0	0	0	0	0	0	2.49e-07	7.65e-05	0	0	0	0	0	0	0	5.4e-06	2.81e-05	0.000136712	0.000107938	0	0	0	0	0	0	0	0	0	0	0	0	0	0	0
c_000000002621	0	0	0	0	0	0	2.21e-05	4.55e-05	7.12e-05	2.93e-05	4.86e-06	0	0	0	0	0	0	0	0	0	6.27e-05	7.02e-05	6.64e-05	0	0	0	0	0	0	0	4.65e-05	4.73e-05	5.35e-05	5.78e-05	0	0	0	0	0	0	0	0	0	0	0	0	0	0	0
c_000000002622	0	0	0	0	0	0	0	0	0	3.29e-05	0.000122544	0	0	0	0	0	0	0	0	0	0	0	0	0	0	0	0	0	0	0	0	0	0	0	0	0	0	0	0	0	0	0	0	0	0	0	0	0	0
c_000000002623	0.00128013	0.00135944	0.00161308	0.00127596	2.61e-05	0	0	0	0	0	0	0	0.000503856	0.000671882	0.000542353	0.000634998	0	0.000108058	0	0	0	0	0	0.000343267	0.00039329	0.000171203	5.99e-05	4.64e-05	1.42e-05	0	0	0	0	0	0	0.000147395	0.000148336	0.000186972	0.000155259	9.84e-05	4.15e-05	1.75e-05	0	0	9.13e-05	6.97e-05	0.000109231	0	0
c_000000002624	4.46e-07	2.84e-06	2.97e-06	1.77e-06	0.000128975	0.000745338	0.000159499	0.000299123	0.0001324	8.84e-05	4.09e-05	0	1.38e-05	0	1.42e-05	0	0	4.86e-05	0.000143015	0.000212675	0.000122821	7.81e-05	0.000126317	0	0	6.37e-05	7.1e-05	0.000253876	0.000271443	0.000329976	0.000154832	0.000243294	0.000166384	0.000145693	0	1.1e-05	2.51e-05	2.3e-05	2.5e-05	1.91e-05	6.23e-05	7.02e-05	0.000107087	0	0	0	5.05e-05	0.000124685	0.000146951
c_000000002625	1.21e-05	2.04e-05	9.87e-06	1.46e-05	0	0	0	0	0	0	0	0	0	0	0	0	0	0	0	0	0	0	0	0	0	0	0	0	0	0	0	0	0	0	0	0	0	0	0	0	0	0	0	0	0	0	0	0	0
c_000000002626	2.06e-05	2.38e-05	3.48e-05	2.07e-05	2.71e-05	0	0	0	0	0	0	0	0.000111367	7.33e-05	0.000125308	6.2e-05	0	1.48e-05	0	0	0	0	0	0.00026507	0.00016934	6.27e-05	4.98e-05	5.81e-05	9.77e-05	6.95e-05	0	0	0	0	0	0.000174827	0.000164434	0.000182772	0.00016713	9.13e-05	6.45e-05	5.9e-05	1.93e-05	0	0.000412713	0.000317966	0.000224829	0	0
c_000000002627	0	0	0	0	0	0	1.24e-06	1.26e-05	1.83e-05	0	0	0	0	0	0	0	0	0	0	0	0.000158782	0.000162054	8.74e-05	0	0	0	0	0	0	0	0.000134229	9.42e-05	6.07e-06	0	0	0	0	0	0	0	0	0	0	0	0	0	0	0	0
c_000000002628	0	0	0	0	0	0	0	0	1.25e-05	1.75e-05	2.81e-05	0	0	0	0	0	0	0	0	0	0	0	0	0	0	0	0	0	0	0	0	0	0	0	0	0	0	0	0	0	0	0	0	0	0	0	0	0	0
c_000000002629	0	0	0	0	2.81e-05	0.000335834	0.000212351	6.22e-05	0	0	0	0	1.95e-05	0	1.49e-05	0	0	0.00104895	0.000401248	0.000145472	9.26e-07	5.74e-06	2.3e-05	0	0	0	0	0	0	0	1.1e-05	5.2e-06	2.95e-05	1.04e-06	0	0	0	0	0	0	0	0	1.13e-06	0	0	0	0	4.18e-06	3.58e-05
c_000000002630	0.000226098	0.000212296	0.000169605	0.000212567	6.91e-05	0	0	0	0	0	0	0	0.000236575	0.000240669	0.000172522	0.000232694	0	9.84e-05	0	0	0	0	0	0.000557727	0.000631651	0.000400196	0.000635769	0.000282873	0.000431609	0.000190453	0	0	0	0	0	0.000444904	0.000432695	0.000346131	0.000406506	0.000457088	0.00023005	0.00017852	4.31e-05	0	0.000830987	0.000614726	0.000445348	0.000210971	0
c_000000002631	0	0	0	0	0	0	0	0	0	0	0	0	0	0	0	0	0	0	0	0	0	0	0	0	0	0	0	0	0	0	0	0	0	0	0	0	0	0	0	0	0	0	0	0	0	0	0	0	0
c_000000002632	0	0	0	0	0	0	0	0	0.000241067	0.000383759	0.000510055	0	0	0	0	0	0	0	0	0	0	1.42e-06	3.71e-05	0	0	0	0	0	0	0	0	0	7.31e-05	0.000165827	0	0	0	0	0	0	0	0	0	0	0	0	0	0	0
c_000000002633	0	0	0	0	0.000368264	0	0	0	0	0	0	0	9.35e-06	0	6.44e-06	0	0	0	0	0	0	0	0	0	0	0	0	0	0	0	0	0	0	0	0	0	0	0	0	0	0	0	0	0	0	0	0	3.74e-05	0
c_000000002634	0	0	0	0	0	0	0	0	0	0	0	0	0	0	0	0	0	0	0	0	0	0	0	0	0	2.4e-06	0	0	0	0	0	0	0	0	0	0	0	0	0	0	0.000251324	0.000260285	5.24e-05	0	0	0	0	0	0
c_000000002635	0	0	0	0	0	0	5.49e-05	2.02e-05	0.000157195	0.000101542	2e-05	0	0	0	0	0	0	0	0	0	0	9.38e-06	5.59e-05	0	0	0	0	0	0	0	1.32e-05	6.72e-06	0.000145859	9.15e-05	0	0	0	0	0	0	0	0	1.13e-05	0	0	0	0	0	0
c_000000002636	0	1.06e-06	1.58e-06	1.78e-06	0.000167273	0.000213182	5.52e-05	6.26e-06	0	0	0	0	1.42e-05	0	2.11e-05	0	0	0	0.000105799	8.18e-05	0	5.13e-06	1.61e-05	0	0	3.67e-05	9.61e-05	0.000214909	0.000203698	0.000274682	3.88e-05	4.89e-05	4.42e-05	0	0	0	0	7.58e-07	0	0	4.44e-05	8.19e-05	6.98e-05	0	0	0	0	5.78e-05	0.000119855
c_000000002637	0.000170249	0.000125133	0.000108357	0.000130722	5.9e-05	0	0	0	0	0	0	0	2.38e-05	0	2.66e-05	0	0	0	0	0	0	0	0	0	0	0	0	0	0	0	0	0	0	0	0	0	0	0	0	0	0	1.55e-06	0	0	0	0	0	0	0
c_000000002638	5.67e-06	1.08e-05	5.45e-06	3.86e-06	2.87e-05	0	2.02e-05	4.25e-05	7.89e-05	5.89e-05	1.23e-05	0	7.6e-06	0	1.13e-05	0	0	0	0	0	0	1.6e-06	2.34e-05	0	0	0	0	6.85e-06	2.5e-05	4.5e-05	0	0	4.58e-05	3.5e-05	0	0	4.33e-06	2.24e-06	0	0	0	1.14e-05	8.22e-06	0	0	0	6.78e-06	0	0
c_000000002639	0	0	0	0	0	0	3.89e-05	0.000113086	7.84e-05	9.48e-05	4.81e-05	0	0	0	0	0	0	0	0	0	5.47e-05	6.79e-05	0.000163312	0	0	0	0	0	0	0	2.45e-05	1.87e-05	8.44e-05	8.3e-05	0	0	0	0	0	0	0	0	0	0	0	0	0	0	0
c_000000002640	7.7e-05	5.81e-05	7.03e-05	7.78e-05	0.000182339	0	0	0	0	0	0	0	0.000114587	0.00010887	0.000131584	0.000121861	0	3.2e-05	0	0	0	0	0	0.000327992	0.000298869	0.000291494	0.000164821	0.000159786	6.81e-05	1.46e-05	0	0	0	0	0	0.000450361	0.000379871	0.000370662	0.000386682	0.000409347	0.000243447	0.000131151	1.56e-05	0	0.000180138	0.000256578	0.000317666	0.000269768	1.9e-05
c_000000002641	6.98e-06	9.06e-06	1.85e-05	2.5e-05	2.7e-06	0	0	0	0	0	0	0	0.000123067	4.46e-05	0.000113958	6.35e-05	0	0	0	0	0	0	0	0	0	0	0	0	3.81e-05	2.06e-05	0	0	0	0	0	0	4.44e-06	8.92e-06	0	0	0	0	7.82e-07	0	0	1.47e-05	1.67e-05	0	0
c_000000002642	0.000161235	0.000170967	0.000174361	0.000180065	0	0	0	0	0	0	0	0	4.84e-05	2.2e-05	4.87e-05	0	0	0	0	0	0	0	0	0.000239903	4.8e-05	2.67e-05	3.63e-05	0	0	0	0	0	0	0	0	5.56e-05	0.000159786	0.000155051	0.000138406	0.000127095	1.71e-06	0	0	0	1.31e-05	0	2.35e-05	0.000118606	0
c_000000002643	0	0	0	0	0	0	2.29e-05	0	0	0	0	0	2.37e-06	0	1.62e-06	0	0	4.29e-05	2.16e-05	0	0	2.34e-06	9.12e-06	0	0	0	0	0	0	0	0	0	2.71e-06	0	0	0	0	0	0	0	0	0	3.21e-05	0	0	0	0	0	0.000111601
c_000000002644	0	0	0	0	0	0	5.71e-05	0	0	0	0	0	0	0	0	0	0	0.000182033	8.32e-05	6.91e-07	0	0	0	0	0	0	0	0	0	0	0	0	0	0	0	0	0	0	0	0	0	0	0	0	0	0	0	0	0
c_000000002645	0	0	0	0	0.000100831	0	6.59e-06	0	0	0	0	0	7.17e-05	3.28e-05	7.61e-05	6.45e-05	0	0.00224757	0.000702907	0.000228084	0	0	0	0	0	0	0	0	0	0	0	0	0	0	0	0	0	0	0	0	0	0	0	0	0	0	0	0	0
c_000000002646	0	0	0	0	0	0	0	1.95e-05	6.9e-05	0.000120225	1.78e-05	0	0	0	0	0	0	0	0	0	0	6.66e-07	2.07e-05	0	0	0	0	0	0	0	0	0	7.03e-05	6.25e-05	0	0	0	0	0	0	0	0	0	0	0	0	0	0	0
c_000000002647	1.34e-05	3.32e-05	3.39e-05	2.51e-05	2.03e-06	0	0	0	0	0	0	0	6.24e-06	0	2.36e-05	0	0	0	0	0	0	0	0	0	0	0	0	0	0	0	0	0	0	0	0	0	0	0	0	0	0	0	0	0	0	0	0	0	0
c_000000002648	0.000300934	0.000277218	0.000254814	0.000300939	3.63e-05	0	0	0	0	0	0	0	0.00010573	4.58e-05	0.00011631	1.21e-05	0	0	0	0	0	0	0	2.35e-05	5.57e-05	7.58e-05	0.000177848	0.000157384	7.1e-05	8.95e-06	0	0	0	0	0	8.21e-05	8.16e-05	0.000112356	6.33e-05	9.97e-05	4.4e-05	1.23e-05	0	0	0	0	7.26e-05	0	0
c_000000002649	0.00016105	0.000185274	0.000187957	0.000172259	9.6e-05	0	9.27e-06	0	0	0	0	0	0.000168682	0.000121721	0.000174079	0.000119286	0	1.92e-05	1.18e-06	0	0	0	1.03e-06	0.000212005	0.00014102	0.000333925	0.000280031	0.000332605	0.000311923	0.000232082	0	0	0	0	0	0.000282474	0.000288997	0.000270204	0.00029805	0.000245314	0.000224867	0.000178576	7.71e-05	0	0.000239971	0.000402367	0.000388297	4.88e-05	1.24e-05
c_000000002650	0.000329862	0.000340514	0.000322612	0.000310443	4.58e-05	0	6.05e-07	0	0	0	0	0	0.000369397	0.000607885	0.000354012	0.000536017	0	0.000152365	0	0	0	0	0	0.00149928	0.00133332	0.000929747	0.000759079	0.000533754	0.000543541	0.000228398	0	0	0	0	0	0.00107509	0.00105964	0.00102326	0.00105658	0.00104412	0.000605528	0.00042742	0.000115708	0	0.0016316	0.00170929	0.00138794	0.00031793	0.000113946
c_000000002651	0	0	0	0	0	0	5.23e-06	4.03e-06	6.92e-05	0.000163786	0.00023903	0	0	0	0	0	0	0	0	0	2.36e-05	2.74e-05	7.07e-05	0	0	0	0	0	0	0	1.52e-05	0	4.79e-05	9.48e-05	0	0	0	0	0	0	0	0	0	0	0	0	0	0	0
c_000000002652	0	0	0	0	0	0	7.84e-06	0	3.08e-05	3.87e-05	3.05e-05	0	0	0	0	0	0	0	0	0	0	0	0	0	0	0	0	0	0	0	0	0	3.69e-05	2.06e-05	0	0	0	0	0	0	0	0	0	0	0	0	0	0	0
c_000000002653	6.15e-05	6.78e-05	8.24e-05	6.3e-05	0.000254366	5.09e-05	6.43e-05	4.78e-05	3.47e-05	2.08e-05	5.95e-06	0	0.000121895	5.84e-05	0.000124759	4.34e-05	0	0.000109367	6.31e-05	2.23e-05	0	9.6e-06	1.95e-05	0.000151457	0.000155132	0.00028791	0.000139088	0.00027219	0.000307564	0.00021568	1.76e-05	3.39e-05	4.25e-05	1.67e-05	0	0.000193477	0.000332103	0.000254874	0.000181525	0.000188452	0.000220559	0.000216669	9.2e-05	0	9.39e-05	7.82e-05	0.000201006	0.000174447	7.96e-05
c_000000002654	0	0	0	0	4.57e-05	0.000800032	0.000125513	0	0	0	0	0	0	0	3.46e-06	0	0	0.000176922	0.0001014	5.76e-05	0	0	0	0	0	0	0	0	0	0	4.02e-06	2.34e-06	1.45e-06	0	0	0	0	0	0	0	0	0	0	0	0	0	0	0	3.63e-05
c_000000002655	0	0	0	0	0	0	0.000199967	0.000347256	0.000330669	0.000285358	0.00019466	0	0	0	0	0	0	0	0	0.000130504	0.000643503	0.000525338	0.000546786	0	0	0	0	0	0	0	0.000383429	0.000415875	0.00046221	0.000439943	0	0	0	0	0	0	0	0	5.45e-05	0	0	0	0	0	0
c_000000002656	0	0	0	0	4e-06	0	2.46e-06	0	0	0	0	0	0	0	0	0	0	0	0	0	0	0	0	0	0	0	0	0	0	0	0	0	0	0	0	0	0	0	0	0	0	0	0	0	0	0	0	0	0
c_000000002657	0	0	0	0	0	0	2.21e-05	0	0	0	0	0	0	0	0	0	0	0.000213384	0.000208555	3.07e-05	0	1.38e-06	0	0	0	0	0	0	0	0	0	0	0	0	0	0	0	0	0	0	0	0	4.14e-05	0	0	0	0	0	1.73e-05
c_000000002658	0	0	0	0	0	0	0	0	0	0	0	0.000152537	0	0	0	0	0.000155673	0	0	0	0	0	0	0	0	0	0	0	0	0	0	0	0	0	0.000153787	0	0	0	0	0	0	0	0	0.000179457	0	0	0	0	0
c_000000002659	0	0	0	0	0	0	0	0	0	0	5.83e-06	0	0	0	0	0	0	0	0	0	0	0	0	0	0	0	0	0	0	0	0	0	0	0	0	0	0	0	0	0	0	0	0	0	0	0	0	0	0
c_000000002660	0.000116029	0.000129629	0.000143327	0.00010802	0.000133877	0	8.2e-06	0	0	0	0	0	0.000164792	0.000197597	0.000173254	0.000139264	0	3.66e-05	1.25e-05	0	0	0	0	0.000335315	0.000280781	0.000277958	0.000237443	0.000200687	0.000214156	0.000170097	0	0	0	0	0	0.000337754	0.000310904	0.000379924	0.000338059	0.000308048	0.000232489	0.000166761	7.63e-05	0	0.000473414	0.000537362	0.000505868	5.36e-05	2.28e-05
c_000000002661	0	0	0	0	0	0	0.000103438	0	0	0	0	0	0	0	0	0	0	0	7.72e-06	8.13e-05	0	0	0	0	0	0	0	0	0	0	0	0	0	0	0	0	0	0	0	0	0	0	0	0	0	0	0	0	0.000100838
c_000000002662	0	0	0	0	5.55e-05	0.002113	0.00050289	0.000358728	3.27e-05	2.14e-06	0	0	0	0	0	0	0	0	0.000172848	0.000874675	8.21e-05	5.52e-05	6.78e-05	0	0	0	0	9.7e-05	0.000129967	0.000324616	0.000235043	0.000419195	0.000234032	5.8e-05	0	0	0	0	0	0	0	6.55e-06	7.23e-05	0	0	0	0	0	5.51e-05
c_000000002663	0	0	0	0	0	0	0	0	0	0	0	0	0	0	0	0	0	0	0	0	0	0	0	0	0	0	0	0	0	0	0	0	0	0	0	0	0	0	0	0	0	0	0	0	0	0	0	0	0
c_000000002664	8.77e-07	0	0	0	0.000149717	0.000357442	8.2e-05	2.45e-05	6.56e-06	5.42e-07	0	0	2.2e-05	0	2.77e-05	0	0	0.000229747	0.000527862	0.000396669	0.000102876	5.7e-05	2.91e-05	5.6e-05	4.87e-05	0.000181413	0.000282273	0.000304416	0.000350115	0.000297357	0.000131557	0.000114833	4.49e-05	1.32e-05	0	0.000138299	0.000135872	0.000128142	7.08e-05	0.000116255	0.000212254	0.000217693	0.000218364	0	0	0	5.56e-05	0.000552731	0.000473965
c_000000002665	3.3e-05	2.5e-05	2e-05	2.81e-05	8.87e-05	0	9.2e-06	0	0	0	0	0	7.01e-05	7.53e-05	6.78e-05	2.23e-05	0	5.29e-05	9.1e-07	0	0	0	0	0	1.98e-05	0	0	0	0	0	0	0	0	0	0	0	0	1.77e-05	7.53e-06	0	0	1.43e-05	1.33e-06	0	0	0	0	1.72e-05	0
c_000000002666	0	0	0	0	0	0	0	1.67e-05	0.000270537	0.000313862	0.000102587	0	0	0	0	0	0	0	0	0	0	0	4.37e-05	0	0	0	0	0	0	0	0	3.54e-06	0.000192346	0.000287268	0	0	0	0	0	0	0	0	0	0	0	0	0	0	0
c_000000002667	0	0	0	0	0	0	7.86e-05	0.000442369	0.000387702	0.000177691	4.75e-05	0	0	0	0	0	0	0	0	0	0.000322013	0.000347869	0.000401733	0	0	0	0	0	0	0	0.000302933	0.000234509	0.000183198	0.000271387	0	0	0	0	0	0	0	0	0	0	0	0	0	0	0
c_000000002668	0	0	0	0	0	0	2.86e-05	0	1.52e-05	0	0	0	0	0	0	0	0	0	7.26e-07	2.52e-06	4.4e-05	1.83e-05	1.13e-05	0	0	0	0	0	0	0	5.8e-06	0	9.45e-06	0	0	0	0	0	0	0	0	0	0	0	0	0	0	0	0
c_000000002669	2.34e-05	2.66e-05	2.99e-05	1.87e-05	0.000128541	0	0	0	0	0	0	0	6.52e-05	1.3e-05	8.1e-05	0	0	0	0	0	0	0	0	0	0	1.41e-05	0	0	0	0	0	0	0	0	0	3.35e-05	2.41e-05	6.34e-05	8.58e-05	4.92e-05	3.67e-05	3.29e-05	0	0	0	0	0	1.77e-05	0
c_000000002670	0	0	0	0	3.36e-05	0	0	0	0	0	0	0	1.77e-06	0	2.54e-06	0	0	0.000430278	0.000138306	0	0	0	0	0	0	0	0	0	0	0	0	0	0	0	0	0	0	0	0	0	0	0	0	0	0	0	0	0	0
c_000000002671	0	0	0	0	3.56e-05	0	9.76e-05	2.13e-05	0	0	0	0	0	0	0	0	0	0	0	0	0	0	4.05e-06	0	0	0	0	0	0	1.68e-05	5.25e-06	0	1.59e-05	0	0	0	0	0	0	0	0	0	0	0	0	0	0	0	0
c_000000002672	0	0	0	0	0	0	9.77e-05	0.000217749	0.000211966	0.00020421	0.000114504	0	0	0	0	0	0	0	0	2.02e-05	0.00015993	0.000170383	0.000220152	0	0	0	0	0	0	0	0.000169369	0.000161203	0.000119406	0.000191757	0	0	0	0	0	0	0	0	1.42e-06	0	0	0	0	0	0
c_000000002673	6.29e-05	6.73e-05	6.63e-05	5.7e-05	5.2e-06	0	0	0	0	0	0	0	0.000115489	0.000113244	0.000105468	0.000138068	0	1.72e-05	0	0	0	0	0	0.000403093	0.000311609	3.89e-05	9.52e-05	3.26e-05	5.36e-05	3.3e-06	0	0	0	0	0	0.000266058	0.000264352	0.000274515	0.000212615	0.000173716	9.82e-05	8.72e-05	1.6e-05	0	0.000711108	0.000843251	0.000496088	2.1e-05	0
c_000000002674	0	0	0	0	0	0	0	0	0	0	0	0.00032393	0	0	0	0	0.000356247	0	0	0	0	0	0	0	0	0	0	0	0	0	0	0	0	0	0.000285922	0	0	0	0	0	0	0	0	0.000255455	0	0	0	0	0
c_000000002675	0	0	0	0	0	0	0	0	9e-05	5.24e-05	2.18e-05	0	0	0	0	0	0	0	0	0	2.83e-05	5.77e-05	6.02e-05	0	0	0	0	0	0	0	1.18e-05	0	6.4e-05	9.53e-05	0	0	0	0	0	0	0	0	0	0	0	0	0	0	0
c_000000002676	0	0	0	0	0	0	0	0	1.65e-05	4.9e-05	0.000129703	0	0	0	0	0	0	0	0	0	2.66e-06	1.16e-05	1.31e-05	0	0	0	0	0	0	0	8.56e-06	0	0	9.67e-06	0	0	0	0	0	0	0	0	0	0	0	0	0	0	0
c_000000002677	0	0	0	0	0	0	0	0	0	0	0	0	0	0	0	0	0	0	0	0	0	0	0	0	0	0	0	0	0	0	0	0	0	0	0	0	0	0	0	0	0	0	0	0	0	0	0	0	0
c_000000002678	8.28e-05	7.7e-05	6.84e-05	7.36e-05	1.61e-05	0	0	0	0	0	0	0	3.6e-05	0	3.21e-05	0	0	0	0	0	0	0	0	0	0	0	0	0	0	0	0	0	0	0	0	0	0	0	0	5.8e-06	0	0	0	0	0	0	0	0	0
c_000000002679	0	0	0	0	0	0	0	0	0	0	0	0.000620212	0	0	0	0	0.000655531	0	0	0	0	0	0	0	0	0	0	0	0	0	0	0	0	0	0.00088728	0	0	0	0	0	0	0	0	0.00076945	0	0	0	0	0
c_000000002680	0	0	0	0	0	0	7.52e-05	0.000148043	7.5e-05	2.2e-05	1.14e-05	0	0	0	0	0	0	0	2.83e-05	1.4e-05	6e-05	6.87e-05	8.1e-05	0	0	0	0	0	0	1.51e-05	8e-05	0.000120006	0.000137012	8.59e-05	0	0	0	0	0	0	0	0	2.75e-05	0	0	0	0	0	0
c_000000002681	0	0	0	0	0	0	0	0	1.1e-05	6.15e-05	0.000103121	0.000296339	0	0	0	0	0.000283454	0	0	0	0	0	0	0	0	0	0	0	0	0	0	0	0	7.4e-06	0.000118272	0	0	0	0	0	0	0	0	0.00014261	0	0	0	0	0
c_000000002682	0	0	0	0	0	0	0.000214947	0.000316967	0.000138963	4.81e-05	1.21e-05	0	0	0	0	0	0	0	0	4.29e-05	0.000103544	8.7e-05	0.000181472	0	0	0	0	0	0	0	0.00015383	0.000222734	0.000144956	6.4e-05	0	0	0	0	0	0	0	0	5.24e-06	0	0	0	0	0	0
c_000000002683	0	0	0	0	0	0	0	0	6.7e-05	0.000173254	0.000286178	7.58e-05	0	0	0	0	5.69e-05	0	0	0	0	0	1.24e-05	0	0	0	0	0	0	0	0	0	0	3.44e-05	1.93e-05	0	0	0	0	0	0	0	0	2.05e-05	0	0	0	0	0
c_000000002684	2.64e-07	1.56e-06	1.61e-06	2.3e-06	6.97e-05	0	1.82e-05	6.6e-06	4.68e-06	2.25e-06	1.48e-06	0	4.83e-05	0	5.91e-05	1.39e-05	0	5.87e-05	5.4e-05	0	0	8.32e-06	4.99e-06	0	0	2.27e-05	1.38e-05	5.63e-05	4.49e-05	6.6e-05	7.92e-06	9.24e-07	5.41e-06	4.1e-06	0	2.65e-05	4.34e-05	1.38e-05	4.39e-05	1.87e-05	5.41e-05	2.59e-05	5.75e-05	0	9.41e-06	1.56e-05	5.88e-05	1.27e-05	4.25e-05
c_000000002685	0	0	0	0	8.25e-05	0.000181075	0.000136178	0.000121419	4.76e-05	1.12e-05	7.26e-06	0	3.25e-06	0	3.43e-06	0	0	0.000177863	0.000339143	0.000262877	8.54e-05	6.47e-05	5.16e-05	0	0	2.01e-05	0	9.95e-05	2.86e-05	0.000134739	0.000142187	0.000119239	8.61e-05	2.65e-05	0	0	0	0	0	0	5.52e-05	6.78e-05	0.000189312	0	0	0	0	0.000268284	0.000363132
c_000000002686	0	0	0	0	0	0	0	0	0	0	0	0	0	0	0	0	0	0	0	0	0	0	0	0	0	0	0	0	0	0	0	0	0	0	0	0	0	0	0	0	0	0	0	0	0	0	0	0	0
c_000000002687	0	0	0	0	0	0	4.92e-05	0	0	0	0	0	0	0	0	0	0	0	0	0	0	0	0	0	0	0	0	0	0	0	0	0	0	0	0	0	0	0	0	0	0	0	0	0	0	0	0	0	2.06e-05
c_000000002688	6.93e-05	6.4e-05	7.94e-05	6.85e-05	0.000259544	0	0	0	0	0	0	0	3.72e-05	0	6.53e-05	0	0	0	0	0	0	0	0	0	0	0	0	0	0	0	0	0	0	0	0	0	0	0	0	0	0	0	0	0	0	0	0	0	0
c_000000002689	0	0	0	0	0	0	0	0	4.42e-05	4.7e-05	8.75e-05	0	0	0	0	0	0	0	0	0	0	0	2.52e-06	0	0	0	0	0	0	0	0	0	1.19e-05	5.59e-05	0	0	0	0	0	0	0	0	0	0	0	0	0	0	0
c_000000002690	2.08e-05	2.08e-05	2.47e-05	1.45e-05	7.01e-05	0	7.8e-06	0	2.4e-06	0	0	0	0.000116735	0.000142657	0.000116047	0.000139906	0	0.000190449	6.79e-05	0	0	8.06e-07	1.45e-06	0.000218126	0.000186197	0.000109121	0.000104	0.000102785	8.75e-05	5.98e-05	0	0	3.38e-07	0	0	0.000158476	0.000189907	0.000154021	0.000167562	0.000144846	0.00010871	7.54e-05	6.1e-05	0	0.000240892	0.000232043	0.000211178	5.51e-05	3.52e-05
c_000000002691	0	0	0	0	0	0	2.26e-05	0.000125256	0.000126275	9.17e-05	6.54e-05	0	0	0	0	0	0	0	0	0	0.00015026	0.000125857	0.000117604	0	0	0	0	0	0	0	0.00010953	7.62e-05	9.97e-05	0.000143464	0	0	0	0	0	0	0	0	9.78e-07	0	0	0	0	0	0
c_000000002692	0	0	0	0	0	0	0	0	0	0	0	0.000533897	0	0	0	0	0.000584551	0	0	0	0	0	0	0	0	0	0	0	0	0	0	0	0	0	0.000812963	0	0	0	0	0	0	0	0	0.000924997	0	0	0	0	0
c_000000002693	9.74e-05	0.00010854	9.7e-05	0.000114252	3.59e-05	0	0	0	0	0	0	0	0.00012626	0.000110983	0.000113847	8.09e-05	0	0	0	0	0	0	0	0.000350515	0.000263977	0.000302542	0.000278902	0.00017929	0.000128078	2.62e-05	0	0	0	0	0	0.000252966	0.000269283	0.000297382	0.000319548	0.000319863	0.000199194	0.000137909	3.56e-05	0	0.00022728	0.000185795	0.000215984	0.000178859	0
c_000000002694	0.0001292	0.000131118	0.000131732	0.00013423	0.000173163	0	0	0	0	0	0	0	9.06e-05	0.000123715	9.25e-05	9.22e-05	0	3.8e-05	9.79e-06	0	0	0	0	0.000300515	0.000355227	0.00048637	0.000432804	0.000384908	0.000256772	0.0001915	0	0	0	0	0	0.000386386	0.000278331	0.000357117	0.000384489	0.000397578	0.000341837	0.000266971	0.000120552	0	0.000329745	0.000314443	0.000344325	0.000436311	0.000242065
c_000000002695	0	0	0	0	3.09e-06	0	0	0	0	0	0	0	0.000110072	5.97e-05	0.000122199	5.27e-05	0	7.56e-05	4.34e-06	0	0	0	0	8.75e-07	0	1.03e-05	0	3.32e-05	0	0	0	0	0	0	0	7.18e-05	4.65e-05	7.55e-05	8.17e-05	2.12e-05	4.12e-05	4.43e-05	0.000106652	0	0	0	3.22e-05	0	3.9e-05
c_000000002696	0	0	0	0	5.61e-06	0	1.78e-05	0	2.08e-06	1.55e-06	0	0	0	0	0	0	0	1.29e-05	9.16e-05	8.02e-05	2.66e-05	2.31e-05	1.14e-05	0	0	0	0	0	0	0	4.31e-05	4.02e-06	1.21e-05	0	0	0	0	0	0	0	0	1.07e-05	5.78e-05	0	0	0	0	7.2e-05	0.000138857
c_000000002697	0	0	0	0	0	0	0	0	0	0	0	0	0	0	0	0	0	0	0	0	0	0	0	0	0	0	0	0	0	0	0	0	0	0	0	0	0	0	0	0	0	0	0	0	0	0	0	0	0
c_000000002698	0	0	0	0	0	0	0	0	1.09e-05	9.87e-05	0.000218753	3.88e-05	0	0	0	0	3.16e-05	0	0	0	0	0	5.68e-07	0	0	0	0	0	0	0	0	0	2.35e-06	1.34e-06	0	0	0	0	0	0	0	0	0	0	0	0	0	0	0
c_000000002699	6.45e-05	4.15e-05	3.49e-05	4.12e-05	0	0	0	0	0	0	0	0	2.3e-05	0	3.42e-05	0	0	0	0	0	0	0	0	8.72e-06	1.14e-05	9.44e-06	1.02e-05	0	0	0	0	0	0	0	0	2.88e-05	8.37e-05	5.13e-05	2e-05	3.34e-05	0	0	0	0	0.000124996	0.000114563	4.74e-05	0	0
c_000000002700	0.000134859	0.00012838	0.000135554	0.00013886	0	0	0	0	0	0	0	0	0.000165857	0.000195874	0.000155715	0.000147419	0	2.48e-05	0	0	0	0	0	0.000308266	0.00056679	8.4e-05	0.000188875	0.000172323	0.000135248	0	0	0	0	0	0	0.000212281	0.00011623	0.000181493	0.000193547	0.000181864	8.05e-05	0.000115401	1.62e-05	0	0.000167036	0.000151024	0.000139539	4.06e-06	0
c_000000002701	3.11e-05	2.93e-05	2.35e-05	3.02e-05	0.000409857	0.000620158	0.000125966	3.1e-05	3.18e-05	1.29e-05	1.63e-06	0	0.000184427	0.000205372	0.000196792	0.00027073	0	0.000911511	0.000336772	0.000203478	0	2.55e-06	1.27e-05	0.000200624	0.000226189	0.000268297	0.000228281	0.000233259	0.000269652	0.000241355	5.6e-05	9.3e-05	8.72e-05	1.7e-05	0	0.000179663	0.000146629	0.000187975	0.000186398	0.000192532	0.000238806	0.000121769	0.000106386	0	1.74e-06	4.82e-06	0.000121492	0.000321601	0.00019456
c_000000002702	0	0	0	0	0	0	2.65e-05	6.17e-06	2.38e-05	1.24e-05	9.78e-06	0	0	0	0	0	0	0	0	0	4.93e-05	5.5e-05	4.12e-05	0	0	0	0	0	0	0	3.96e-05	1.71e-05	4.73e-05	1.91e-05	0	0	0	0	0	0	0	0	0	0	0	0	0	0	0
c_000000002703	0	0	0	0	0	0	2.22e-06	0	3.74e-06	6.99e-06	1.02e-05	0	0	0	0	0	0	0	0	0	2.48e-05	4.18e-05	5.19e-05	0	0	0	0	0	0	0	8.29e-06	0	4.71e-05	5.19e-05	0	0	0	0	0	0	0	0	0	0	0	0	0	0	0
c_000000002704	0	2.91e-07	0	4.53e-07	0.000123416	0	0	0	0	0	0	0	0	0	0	0	0	0	0	0	0	0	0	0	0	0	0	0	0	0	0	0	0	0	0	3.78e-06	8.8e-06	4.17e-06	0	2.18e-05	0	0	0	0	0	0	0	0	0
c_000000002705	0	0	0	0	0	0	0	0	2.85e-06	2.53e-05	6.08e-05	0	0	0	0	0	0	0	0	0	0	0	0	0	0	0	0	0	0	0	0	0	0	0	0	0	0	0	0	0	0	0	0	0	0	0	0	0	0
c_000000002706	0	0	0	0	0	0	0	0	0	0	0	0.000271556	0	0	0	0	0.000286671	0	0	0	0	0	0	0	0	0	0	0	0	0	0	0	0	0	0.000294849	0	0	0	0	0	0	0	0	0.000292964	0	0	0	0	0
c_000000002707	0.000178999	0.000186972	0.000186789	0.000166079	0	0	0	0	0	0	0	0	0.000114252	0.00015711	0.000147579	0.000149285	0	8.12e-06	0	0	0	0	0	0	0	0	0	0	0	0	0	0	0	0	0	1.63e-05	0	0	0	0	0	0	0	0	0	9.01e-06	0	0	0
c_000000002708	6.56e-05	5.79e-05	6.49e-05	5.41e-05	0.000125721	0	0	0	0	0	0	0	3.98e-05	2.81e-06	5.07e-05	0	0	0	0	0	0	0	0	0	0	2.59e-05	3.5e-05	4.32e-05	3.25e-05	0	0	0	0	0	0	9.78e-06	5.78e-05	4.18e-05	4.44e-05	8e-05	3.81e-05	1.44e-05	0	0	0	0	0	4.4e-05	0
c_000000002709	0	0	0	0	0	0	0	0	0	0	0	0	0	0	0	0	0	0	0	0	0	0	0	0	0	0	0	0	0	0	0	0	0	0	0	0	0	0	0	0	0	0	0	0	0	0	0	0	0
c_000000002710	0	0	0	0	0	0	2.58e-05	1.06e-07	2.93e-06	3.69e-06	7.02e-06	0	0	0	0	0	0	0	0	0	2.12e-05	2.73e-05	1.95e-05	0	0	0	0	0	0	0	3.28e-06	0	9.45e-06	0	0	0	0	0	0	0	0	0	0	0	0	0	0	0	0
c_000000002711	6.97e-05	4.72e-05	6.6e-05	6.76e-05	0	0	0	0	0	0	0	0	0	0	0	0	0	0	0	0	0	0	0	0	0	0	0	0	0	0	0	0	0	0	0	0	0	0	0	0	0	0	0	0	0	0	0	0	0
c_000000002712	0	0	3.41e-06	8.02e-07	0	0	0	0	0	0	0	0	0.000197183	7.63e-05	0.000211905	0.000116114	0	1.07e-05	0	0	0	0	0	0	8.94e-06	0	0	0	0	0	0	0	0	0	0	4.55e-05	0	2e-05	1.43e-05	0	0	0	0	0	0	2.16e-05	5.59e-06	0	0
c_000000002713	0	0	0	0	0	0	4.14e-05	2.73e-05	6.5e-05	3.13e-05	1.44e-05	0	0	0	0	0	0	0	0	0	0.000228581	0.000180498	0.000135298	0	0	0	0	0	0	0	0.000126833	0.000112824	5.84e-05	5.36e-05	0	0	0	0	0	0	0	0	1.25e-05	0	0	0	0	0	0
c_000000002714	0	0	0	0	0.000350633	0.000122888	2.49e-05	0	0	0	0	0	1.97e-05	0	3.75e-05	0	0	0.0007434	0.000795921	0.00035826	0	0	0	0	0	8.25e-05	0	8.36e-05	0	0	6.93e-05	0	0	0	0	0	0	0	0	0	8.5e-05	9e-05	0.000296883	0	0	0	0	0.000345596	0.000465353
c_000000002715	0	0	0	0	0	0	0	0	0	0	0	0	0	0	0	0	0	0	0	0	0	0	0	0	0	0	0	0	0	0	0	0	0	0	0	0	0	0	0	0	0	0	0	0	0	0	0	0	0
c_000000002716	0	0	0	0	0	0	0	0	0	1.81e-05	8.27e-05	0.000149474	0	0	0	0	0.000104045	0	0	0	0	0	0	0	0	0	0	0	0	0	0	0	0	0	9.89e-05	0	0	0	0	0	0	0	0	7e-05	0	0	0	0	0
c_000000002717	2.02e-05	1.87e-05	1.67e-05	1.07e-05	0	0	0	0	0	0	0	0	0.000124903	0.000198424	0.000147603	0.000227037	0	3.49e-05	0	0	0	0	0	8.56e-05	4.34e-05	0	0	0	0	0	0	0	0	0	0	6.37e-05	2.52e-05	7.19e-05	4.94e-05	1.54e-05	1.29e-06	0	0	0	0.000145384	0.00014792	8.88e-05	0	0
c_000000002718	0	0	0	0	0	0	2.4e-05	1.18e-06	2.15e-05	9.92e-06	7.7e-06	0	0	0	0	0	0	0	4.19e-05	3.2e-05	3.9e-05	3.18e-05	2.48e-05	0	0	0	0	0	0	0	4.78e-05	1.99e-05	2.39e-05	5.9e-06	0	0	0	0	0	0	0	0	1.85e-05	0	0	0	0	0	1.48e-06
c_000000002719	0.000607964	0.000623301	0.000670235	0.000580466	0.00038092	0	6.27e-06	0	0	0	0	0	0.000952315	0.00150526	0.000979336	0.00145771	0	0.000535501	0	0	0	0	0	0.000755897	0.000691968	0.000737037	0.000776528	0.000756887	0.000977027	0.000638195	0	0	0	0	0	0.000608281	0.000550522	0.000606978	0.00058192	0.00046629	0.000446575	0.000394161	0.000214633	0	0.000795192	0.000883757	0.000613257	0.000282012	0.00013027
c_000000002720	0.000475435	0.000465888	0.000452775	0.000442272	0.00108634	0	0	0	0	0	0	0	0.000178775	0.000282124	0.000204541	0.000264992	0	7.5e-05	0	0	0	0	0	0	0	0	0	3.31e-05	7.01e-05	1.95e-05	0	0	0	0	0	0	0	0	0	0	0	0	0	0	0	0	0	0	0
c_000000002721	0.000114306	0.000121471	0.000118253	0.000118045	0	0	0	0	0	0	0	0	2.2e-05	0	3.59e-05	0	0	0	0	0	0	0	0	0	2.11e-05	0	0	0	0	0	0	0	0	0	0	5.7e-06	0	0	0	0	0	0	0	0	5.76e-06	7.79e-05	3.02e-06	0	0
c_000000002722	0	0	0	0	0	0	0	0	0	0	0	0	0	0	0	0	0	0	5.91e-05	0	0	0	0	0	0	0	0	0	0	0	0	0	0	0	0	0	0	0	0	0	0	0	4.54e-06	0	0	0	0	0	0
c_000000002723	0	0	0	0	0.000270658	0.00076448	5.1e-05	0	0	0	0	0	1.03e-05	0	1.46e-05	0	0	0.000363684	0.000285115	0.000179306	0	0	0	0	0	0	0	0	0	0.000219675	5.7e-06	1.44e-05	7.43e-07	0	0	0	0	0	0	0	0	0	0	0	0	0	0	0	1.76e-05
c_000000002724	0	0	0	0	0	0	0	0	0	0	0	0.00023951	0	0	0	0	0.000246362	0	0	0	0	0	0	0	0	0	0	0	0	0	0	0	0	0	0.000239168	0	0	0	0	0	0	0	0	0.000276259	0	0	0	0	0
c_000000002725	0	0	0	0	0	0	0	0	9.27e-07	4.75e-05	9.26e-05	0.000145289	0	0	0	0	8.24e-05	0	0	0	0	0	0	0	0	0	0	0	0	0	0	0	0	0	1.39e-05	0	0	0	0	0	0	0	0	6.57e-05	0	0	0	0	0
c_000000002726	2.7e-05	1.77e-05	3.04e-05	7.53e-06	9.86e-06	0	0	0	0	0	0	0	1.98e-05	0	2.28e-05	0	0	0	0	0	0	0	0	6.93e-05	5.13e-05	0	0	0	0	0	0	0	0	0	0	7.91e-05	8.24e-05	0.000124867	8.31e-05	5.24e-05	1.4e-05	4.49e-06	0	0	2.52e-05	6.54e-06	0.000174897	0	0
c_000000002727	0	0	0	0	0	0	0	0	0	3.32e-06	4.93e-05	0	0	0	0	0	0	0	0	0	0	0	0	0	0	0	0	0	0	0	0	0	0	0	0	0	0	0	0	0	0	0	0	0	0	0	0	0	0
c_000000002728	0	0	0	0	0	0	0	0	1.9e-07	4.43e-05	0.000168303	1.84e-05	0	0	0	0	1.72e-05	0	0	0	0	0	0	0	0	0	0	0	0	0	0	0	0	0	0	0	0	0	0	0	0	0	0	0	0	0	0	0	0
c_000000002729	0	0	0	0	0.00022447	0.000950379	0.000373584	0.000376025	0.000282259	0.000265628	0.000162558	6.54e-07	2.07e-05	0	3.01e-05	0	0	0.000411104	0.000993972	0.000986526	0.00066489	0.000496377	0.000326658	0	0	0.000144783	6.71e-05	0.000300058	7.17e-05	0.000373436	0.000690874	0.000690975	0.00037937	0.000412265	0	1e-05	0	1.11e-05	0	1.14e-05	9.49e-05	0.000132095	0.00053	0	0	0	0	0.000753167	0.00103385
c_000000002730	0	0	0	0	0	0	0	0	0	0	5.8e-06	0	0	0	0	0	0	0	0	0	0	0	0	0	0	0	0	0	0	0	0	0	0	0	0	0	0	0	0	0	0	0	0	0	0	0	0	0	0
c_000000002731	0	0	0	0	0	0	5.12e-05	0.000109894	7.6e-05	0.000101457	5.78e-05	0	0	0	0	0	0	0	0	6.91e-06	0.000202382	0.000148104	0.000167178	0	0	0	0	0	0	0	9.33e-05	0.000116901	0.000152588	0.00015214	0	0	0	0	0	0	0	0	5.47e-06	0	0	0	0	0	0
c_000000002732	0	0	0	0	0	0	1.73e-05	0	1.36e-06	0	0	0	0	0	0	0	0	0	0.000114837	4.59e-05	0.000103388	9.4e-05	2.82e-05	0	0	0	0	0	0	0	8.42e-05	1.1e-06	1.98e-06	0	0	0	0	0	0	0	0	0	2.08e-05	0	0	0	0	0	2.65e-05
c_000000002733	0	0	0	0	0.000144127	0	0	0	0	0	0	0	0	0	0	0	0	0	4.46e-05	0	0	0	0	0	0	0	0	0	0	0	0	0	0	0	0	0	0	0	0	0	0	0	0	0	0	0	0	0.000201583	0.000243813
c_000000002734	7.78e-05	8.44e-05	9.54e-05	8.97e-05	4.02e-05	0	1.21e-06	0	5.06e-06	0	0	0	9.76e-05	0.000167717	0.000120195	0.000170153	0	1.62e-05	0	0	0	0	0	0.000130355	0.000134896	0.000249174	0.000257325	0.000224148	0.000225829	0.000176821	0	0	0	0	0	0.000158172	0.000131271	0.000130277	0.000152912	0.000108875	0.000143327	0.000113613	5.33e-05	0	9.79e-05	0.000100131	0.000148648	3.56e-05	1.05e-05
c_000000002735	0	0	0	0	0	0	7.37e-06	0	0	0	0	0	0	0	0	0	0	0	0	0	1.42e-05	1.46e-05	0	0	0	0	0	0	0	0	0	0	2.14e-05	0	0	0	0	0	0	0	0	0	0	0	0	0	0	0	0
c_000000002736	2.31e-05	2.48e-05	3.36e-05	2.61e-05	0	0	0	0	0	0	0	0	1.37e-05	0	1.84e-05	0	0	0	0	0	0	0	0	0	0	0	0	0	0	0	0	0	0	0	0	0	0	0	0	0	0	0	0	0	0	0	0	0	0
c_000000002737	0	0	0	0	1.94e-06	0	6.81e-07	0	0	0	0	0	0	0	0	0	0	0.000108154	0.000129263	0	0	2.46e-06	0	0	0	0	0	0	0	0	0	0	0	0	0	0	0	0	0	0	0	0	0	0	0	0	0	0	0
c_000000002738	0	0	0	0	0	0	1.65e-05	1.53e-05	9.76e-05	0.000140015	6.4e-05	0	0	0	0	0	0	0	0	0	0	8.82e-06	5.49e-05	0	0	0	0	0	0	0	0	3.08e-05	0.000115084	0.000147334	0	0	0	0	0	0	0	0	0	0	0	0	0	0	0
c_000000002739	6.48e-05	6.35e-05	7.48e-05	5.52e-05	1.21e-05	0	0	0	0	0	0	0	4.23e-05	1.39e-05	3.71e-05	0	0	0	0	0	0	0	0	8.1e-06	1.57e-05	0.000106021	9.4e-05	7.48e-05	9.93e-05	3.2e-05	0	0	0	0	0	3.52e-05	3.96e-05	3.6e-05	5.68e-05	4.3e-05	3.15e-05	5.32e-05	2.25e-05	0	0	2.09e-05	5.74e-05	0	0
c_000000002740	4.81e-05	5.36e-05	6.52e-05	7.05e-05	0.000194454	0	0	0	0	0	0	0	9.66e-05	7.2e-05	0.000114521	4.87e-05	0	0	0	0	0	0	0	0.000162243	0.000135189	0.000117849	3.38e-05	4.6e-05	8.71e-06	0	0	0	0	0	0	0.00011925	0.000146545	0.000166508	0.000185069	0.000161691	8.94e-05	5.11e-05	0	0	0.00014632	0.000139769	0.000190723	0.000101545	0
c_000000002741	0	0	0	0	1.04e-05	0	0	0	0	0	0	0	0	0	0	0	0	0	0	0	1.14e-07	8.36e-07	0	0	0	0	0	0	0	0	0	0	0	0	0	0	0	0	0	0	0	0	0	0	0	0	0	0	0
c_000000002742	0	0	0	0	0	0	3.15e-05	0	0	0	0	0	0	0	0	0	0	0	0	7.46e-05	0.00011297	7.16e-05	1.99e-05	0	0	0	0	0	0	0	9.9e-05	2.39e-05	1.05e-05	0	0	0	0	0	0	0	0	0	2.26e-05	0	0	0	0	0	0
c_000000002743	0.000165478	0.000164115	0.000134806	0.000163776	0.000226482	0	2.6e-05	0	3.51e-06	0	0	0	0.000273435	0.000362266	0.000213279	0.000316582	0	0.000201837	5.19e-05	0	0	1.17e-06	6.1e-06	0.00015133	0.000265982	0.000255829	0.000434445	0.000262405	0.000365988	0.000161562	0	0	8.18e-06	0	0	0.000236791	0.000137538	0.00018083	0.000248286	0.000352923	0.000155809	0.0002254	0.000143971	0	0.000269522	0.000269816	0.000224297	0.000307702	1.54e-05
c_000000002744	9.84e-05	9.78e-05	9.72e-05	9.07e-05	0.000100971	0	0	0	0	0	0	0	6.04e-05	5.74e-05	6.54e-05	5.72e-05	0	4.63e-06	3.13e-06	0	0	0	0	0.000205992	0.000227549	0.000333559	0.000384598	0.000235466	0.000275184	0.000184356	0	0	0	0	0	0.00028013	0.000193291	0.000265187	0.000252271	0.000368725	0.000225162	0.000203799	9.22e-05	0	0.000258716	0.000186668	0.000278999	0.000311304	0.000217051
c_000000002745	0	0	0	0	0	0	2.61e-05	0.000148135	0.00016357	0.000159854	0.000100723	0	0	0	0	0	0	0	0	0	0.000101123	9.85e-05	0.000151087	0	0	0	0	0	0	0	9.86e-05	7.17e-05	9.69e-05	0.000198531	0	0	0	0	0	0	0	0	0	0	0	0	0	0	0
c_000000002746	0	0	0	0	0	0	0	0	0	0	0	0.000342417	0	0	0	0	0.000377556	0	0	0	0	0	0	0	0	0	0	0	0	0	0	0	0	0	0.000502411	0	0	0	0	0	0	0	0	0.000412292	0	0	0	0	0
c_000000002747	0.000116265	0.000115351	0.000137989	0.00012485	0	0	0	0	0	0	0	0	0.000129248	0.000123329	0.000123584	7.51e-05	0	0	0	0	0	0	0	0.000144206	0.000137916	2.7e-05	4.93e-06	1.77e-05	3.15e-05	0	0	0	0	0	0	0.000125963	0.000146577	0.000138602	0.000139381	5.38e-05	1.93e-05	1.97e-05	0	0	0.000310359	0.000314743	0.000216071	0	0
c_000000002748	0	0	0	0	6.79e-05	0.000660114	0.0001714	0.000111324	1.39e-05	0	2.97e-07	0	0	0	0	0	0	1.38e-05	0.000107595	0.000168028	5.79e-05	4.28e-05	4.25e-05	0	0	0	0	2.1e-05	2.74e-05	0.000146891	8.54e-05	0.000152075	0.000130598	3.7e-05	0	0	0	0	0	0	0	0	3.68e-05	0	0	0	0	0.000108781	0.000242607
c_000000002749	0	0	0	0	0	0	0	0	5.74e-07	1.66e-05	3.81e-05	0	0	0	0	0	0	0	0	0	0	0	0	0	0	0	0	0	0	0	0	0	0	4.54e-06	0	0	0	0	0	0	0	0	0	0	0	0	0	0	0
c_000000002750	0	0	0	0	0.000113537	0	7.35e-05	3.09e-05	7.49e-06	0	0	0	9.42e-07	0	1.51e-05	0	0	0	2.98e-05	1.13e-05	0	4.32e-06	2.61e-05	0	0	8.14e-05	9.43e-05	0.000175313	0.00029756	0.000251829	1.02e-05	1.87e-05	2.02e-05	0	0	0	0	0	0	0	4.95e-05	9.18e-05	0.000140502	0	0	0	0	6.9e-05	0.000221176
c_000000002751	0	0	0	0	0	0	3.44e-05	5.83e-05	0.000114344	5.71e-05	1.57e-05	0	0	0	0	0	0	0	0	0	6.06e-05	5.5e-05	8.11e-05	0	0	0	0	0	0	0	2.87e-05	4.16e-05	0.000101845	0.000115706	0	0	0	0	0	0	0	0	0	0	0	0	0	0	0
c_000000002752	6.31e-05	5.53e-05	4.4e-05	5.71e-05	6.56e-05	0	0	0	0	0	0	0	0.000113793	8.18e-05	7.85e-05	0.00011971	0	2.01e-05	0	0	0	0	0	8.52e-05	0.00020316	4.93e-05	0.00017864	4.23e-05	4e-05	1.04e-05	0	0	0	0	0	0.000115177	6.19e-05	9.95e-05	0.000107168	0.000129891	1.54e-05	8.32e-05	2.23e-05	0	6.52e-05	9.12e-05	6.42e-05	4.92e-05	0
c_000000002753	0	0	0	0	0	0	4.43e-05	4.02e-05	1.58e-05	3.8e-06	5.77e-06	0	0	0	0	0	0	0	7.5e-05	7.11e-06	1e-05	2.31e-05	3.1e-05	0	0	0	0	0	0	0	1.51e-05	8.88e-06	1.99e-05	8.76e-06	0	0	0	0	0	0	0	0	1.66e-05	0	0	0	0	0	0
c_000000002754	0	0	0	0	0	0	4.52e-06	2.03e-06	1.98e-05	2.68e-05	2.65e-05	0	0	0	0	0	0	0	0	0	5.2e-05	5.1e-05	3.22e-05	0	0	0	0	0	0	0	3.27e-05	2.78e-06	3.84e-05	4.12e-05	0	0	0	0	0	0	0	0	0	0	0	0	0	0	0
c_000000002755	0	0	0	0	5.83e-06	0	0	0	0	0	0	0	0	0	0	0	0	0.000272137	0	0	0	0	0	0	0	0	0	0	0	0	0	0	0	0	0	0	0	0	0	0	0	0	0	0	0	0	0	0	0
c_000000002756	0	0	0	0	0	0	0	0	1.69e-05	1.73e-05	9.37e-06	0	0	0	0	0	0	0	0	0	0	0	3.57e-06	0	0	0	0	0	0	0	0	0	3.86e-05	4.5e-05	0	0	0	0	0	0	0	0	0	0	0	0	0	0	0
c_000000002757	4.77e-05	4.55e-05	3.76e-05	5.13e-05	0.000106448	0	2.41e-07	0	0	0	0	0	6.91e-05	1.68e-05	3.21e-05	1.97e-05	0	6.8e-06	0	0	0	0	0	0	3.17e-06	0	1.6e-05	0	0	0	0	0	0	0	0	3.54e-05	2.31e-05	0	3.72e-05	6.32e-05	2.4e-05	3.66e-05	1.22e-05	0	0	0	0	0	0
c_000000002758	0	0	0	0	0	0	0	0	4.42e-05	9.93e-05	0.000165323	0	0	0	0	0	0	0	0	0	0	5.34e-06	2.07e-05	0	0	0	0	0	0	0	0	0	2.24e-05	4.5e-05	0	0	0	0	0	0	0	0	0	0	0	0	0	0	0
c_000000002759	0	0	0	0	0	0	0	0	2.33e-06	3.98e-06	5.39e-06	8.92e-05	0	0	0	0	0.000109466	0	0	0	0	0	0	0	0	0	0	0	0	0	0	0	0	0	7.6e-05	0	0	0	0	0	0	0	0	5.92e-05	0	0	0	0	0
c_000000002760	3.45e-05	4.18e-05	4.77e-05	3.39e-05	2.28e-05	0	3.64e-06	0	0	0	0	0	0.000104517	5.44e-05	0.000107292	5.97e-05	0	1.72e-05	4.84e-06	0	0	2.01e-06	1.43e-06	0.000131184	0.000127487	0.00021682	0.000196484	0.000144769	0.00011363	4.38e-05	0	0	0	0	0	0.000128021	0.000147336	0.000121806	0.000114419	8.79e-05	0.000150745	0.000125151	4.79e-05	0	2.45e-05	4.88e-05	0.000101948	3.25e-05	2.14e-07
c_000000002761	0.000105291	0.000101079	0.00011024	0.000113951	3.4e-07	0	0	0	0	0	0	0	8.98e-05	4.89e-05	9.28e-05	2.1e-05	0	0	0	0	0	0	0	1.88e-05	3.31e-05	0	0	0	0	0	0	0	0	0	0	4.47e-05	5.81e-05	5.69e-05	2.5e-05	3.53e-06	0	0	0	0	0.000277942	0.000299824	0.000115927	0	0
c_000000002762	0	0	0	0	0	0	0	0	0	0	0	0.000323355	0	0	0	0	0.000303864	0	0	0	0	0	0	0	0	0	0	0	0	0	0	0	0	0	0.000250564	0	0	0	0	0	0	0	0	0.000410807	0	0	0	0	0
c_000000002763	0	0	0	0	0.000162332	0	1.4e-05	0	0	0	0	0	3.61e-05	0	3.86e-05	1.97e-05	0	0.000503174	0.000376184	0.000134427	0	0	0	0	0	0	0	0	0	0	0	0	0	0	0	0	0	0	0	0	0	3.39e-05	4.7e-05	0	0	0	0	0.000191794	0.000109526
c_000000002764	0	0	0	0	1.36e-05	1.37e-05	6.2e-05	3.54e-06	0	0	0	0	0	0	0	0	0	0	3.12e-05	1.81e-05	0	5.04e-06	5.1e-06	0	0	0	0	0	0	4.97e-05	2.91e-05	7.06e-05	4.27e-05	1.03e-05	0	0	0	0	0	0	0	0	0	0	0	0	0	0	0
c_000000002765	0	0	0	0	2.44e-05	0.000156313	0.000106055	8.9e-05	6.54e-05	4.88e-05	3.35e-05	0	0	0	0	0	0	0	9.99e-05	0.000151831	7.39e-05	6.91e-05	6.5e-05	0	0	0	0	1.39e-05	0	7.84e-05	0.000100524	0.000139922	0.000119707	7.63e-05	0	0	0	0	0	0	0	8.11e-06	5.9e-05	0	0	0	0	0	0.000105227
c_000000002766	0.000131867	0.0001108	0.000129344	0.000140664	0.000118298	0	0	0	0	0	0	0	0.000230006	0.000258026	0.000258303	0.000298667	0	6.25e-05	0	0	0	0	0	0.000525451	0.000328388	0.000288532	0.000157143	0.000159876	0.000237695	6.72e-05	0	0	0	0	0	0.0004264	0.000441029	0.000547731	0.000521906	0.000534206	0.000309269	0.000133497	6.31e-06	0	0.000317692	0.000237025	0.000293627	0.000663384	5.76e-06
c_000000002767	0	0	0	0	0	0	1.05e-05	0	3.82e-05	8.34e-05	3.01e-05	0	0	0	0	0	0	0	0	0	2.61e-05	3.7e-05	6.79e-05	0	0	0	0	0	0	0	1.5e-05	1.3e-05	9.03e-05	9.38e-05	0	0	0	0	0	0	0	0	0	0	0	0	0	0	0
c_000000002768	1.02e-05	1.01e-05	7.89e-06	1.88e-05	0.000134739	3.89e-05	4.55e-05	0	0	0	0	0	4.36e-05	0	2.26e-05	0	0	7.88e-05	5.2e-05	1.99e-05	0	2.91e-06	1.08e-05	0	8.76e-06	5.55e-05	0.000104979	0.000138687	8.88e-05	0.000205026	4.14e-06	0	1.02e-05	0	0	5.3e-05	4.43e-05	2.3e-05	3.46e-05	8e-05	3.56e-05	9.43e-05	7.56e-05	0	3.12e-06	8.24e-06	3.33e-05	0.00013281	3.7e-05
c_000000002769	0	0	0	0	0	0	1.37e-06	0	5.37e-05	9.55e-05	5.44e-05	0	0	0	0	0	0	0	0	0	0	0	5.14e-06	0	0	0	0	0	0	0	0	0	4.16e-05	7.02e-05	0	0	0	0	0	0	0	0	0	0	0	0	0	0	0
c_000000002770	0	0	0	0	0	0	0.000107991	0.000275645	0.000204431	0.00010399	3.85e-05	0	0	0	0	0	0	0	0	4.25e-05	0.000252582	0.000213779	0.000220222	0	0	0	0	0	0	0	0.000189555	0.00024892	0.000196509	0.000199442	0	0	0	0	0	0	0	0	1.73e-05	0	0	0	0	0	0
c_000000002771	6.97e-05	6.27e-05	6.84e-05	7.35e-05	0.0001507	0	3.21e-06	0	0	0	0	0	0.00025133	0.000344228	0.000270091	0.000312116	0	9.62e-05	3e-06	0	0	0	0	0.00043072	0.000313256	0.000715876	0.000687044	0.000589138	0.000714517	0.000547616	9.47e-07	0	0	0	0	0.000221957	0.000287341	0.000233122	0.000259849	0.00029014	0.000348323	0.000316053	0.000204389	0	8e-05	5.79e-05	0.000142362	0.000268725	0.000173704
c_000000002772	0.000100975	9.81e-05	0.000112015	9.17e-05	0	0	0	0	0	0	0	0	2.87e-05	0	4.34e-05	0	0	0	0	0	0	0	0	0	0	0	0	0	0	0	0	0	0	0	0	0	0	5.56e-06	0	0	0	0	0	0	0	0	1.96e-07	0	0
c_000000002773	0	0	0	0	0	0	0	0	0	0	0	0.000401847	0	0	0	0	0.000450872	0	0	0	0	0	0	0	0	0	0	0	0	0	0	0	0	0	0.000494881	0	0	0	0	0	0	0	0	0.000502565	0	0	0	0	0
c_000000002774	1.13e-06	1.35e-06	4.11e-06	2.29e-06	1.44e-07	0	4.91e-06	0	2.68e-05	1.56e-05	5.64e-06	0	6.58e-06	0	9.31e-06	0	0	0	0	0	0	4.88e-07	2.8e-06	0	0	0	0	0	0	0	0	0	1.04e-05	2.24e-06	0	9.9e-06	5.99e-06	6.55e-06	0	4.25e-06	4.45e-06	1.62e-06	0	0	0	6.58e-06	2.24e-05	0	0
c_000000002775	0.000346805	0.000328529	0.000317666	0.000315673	0.000576929	0	0	0	0	0	0	0	0.000113729	0.000180578	0.000132816	0.000105777	0	3.29e-05	0	0	0	0	0	0	0	0	0	1.32e-05	5.08e-05	0	0	0	0	0	0	0	0	0	0	0	0	0	0	0	0	0	0	0	0
c_000000002776	0	0	0	0	0	0	0	0	7.27e-05	0.000129437	0.000211658	1.46e-05	0	0	0	0	1.7e-05	0	0	0	0	0	1.89e-05	0	0	0	0	0	0	0	0	0	7.48e-06	4.6e-05	0	0	0	0	0	0	0	0	0	0	0	0	0	0	0
c_000000002777	0	0	0	0	0	0	0	0	3.05e-06	2.81e-05	4.22e-05	0	0	0	0	0	0	0	0	0	0	0	4.57e-06	0	0	0	0	0	0	0	0	0	1.71e-06	1.39e-05	0	0	0	0	0	0	0	0	0	0	0	0	0	0	0
c_000000002778	0	0	0	0	0	6.87e-05	2.55e-05	2.35e-06	0	0	0	0	0	0	0	0	0	0	4.16e-05	0.000109184	0	1.58e-06	6.25e-06	0	0	0	0	0	0	0	1.71e-05	1.14e-05	2.84e-06	0	0	0	0	0	0	0	0	1.11e-05	4.22e-05	0	0	0	0	0	2.6e-05
c_000000002779	0	0	0	0	0	0	0.000206016	0.000505349	0.00033892	0.000208874	0.000102512	0	0	0	0	0	0	0	7.9e-05	0.00022369	0.000206116	0.000153313	0.000282344	0	0	0	0	0	0	5.03e-05	0.000261434	0.000383432	0.000554467	0.000387043	0	0	0	0	0	0	0	1.09e-05	0.000143077	0	0	0	0	0	4.36e-05
c_000000002780	4.29e-05	4.39e-05	3.89e-05	5.11e-05	7.98e-05	0	1.24e-05	0	0	0	0	0	7.88e-05	7.2e-05	7.09e-05	6.83e-05	0	2.62e-05	8.28e-06	0	0	0	4.88e-06	0.000103012	0.000137242	0.000228431	0.000252923	0.000160651	0.000213398	0.000240587	6.64e-08	0	0	0	0	0.000173683	0.000152283	0.000120534	0.000153405	0.000201328	0.000169996	0.000186025	9.05e-05	0	0.000108143	0.000152699	0.000152369	0.000125784	4.12e-05
c_000000002781	0	0	0	0	0	0	2.88e-05	7.77e-05	0.000138588	0.000192214	0.000198168	3.84e-05	0	0	0	0	2.52e-05	0	0	0	1.95e-05	3.07e-05	7.83e-05	0	0	0	0	0	0	0	3.46e-05	3.45e-05	6.96e-05	0.000108098	8.79e-06	0	0	0	0	0	0	0	0	7.89e-06	0	0	0	0	0
c_000000002782	7.33e-06	5.22e-06	5.62e-06	8.67e-06	0.000176771	7.16e-05	0.000223492	0.000121226	5.3e-05	3.68e-05	5.56e-06	0	4.25e-05	0	3.59e-05	0	0	7.31e-05	0.000135922	6.4e-05	3.06e-05	5.06e-05	7.51e-05	2.95e-05	1e-05	6.03e-05	0.000121102	0.000191394	0.000145135	0.000234647	7.43e-05	0.000105198	9.44e-05	3.39e-05	0	3.11e-05	7.16e-05	4.8e-05	1.46e-05	9.8e-05	6.24e-05	0.000121932	0.000159792	0	1.1e-05	0	4.21e-05	0.000139458	2.06e-05
c_000000002783	0	0	0	0	0	0	0	0	1.56e-05	7.04e-05	8.74e-05	0	0	0	0	0	0	0	0	0	0	4.28e-06	9.81e-06	0	0	0	0	0	0	0	0	0	0	1.07e-05	0	0	0	0	0	0	0	0	0	0	0	0	0	0	0
c_000000002784	9.91e-05	9.89e-05	7.98e-05	9.71e-05	0	0	0	0	0	0	0	0	1.82e-05	0	1.96e-05	0	0	0	0	0	0	0	0	0	0	0	0	0	0	0	0	0	0	0	0	0	0	0	0	0	0	0	0	0	0	0	0	0	0
c_000000002785	0	0	0	0	0	0	2.27e-05	0	0	0	0	0	0	0	0	0	0	0	0	0	3.23e-05	5.03e-05	1.63e-06	0	0	0	0	0	0	0	2.94e-06	0	0	0	0	0	0	0	0	0	0	0	0	0	0	0	0	0	0
c_000000002786	0	0	0	0	0	0	0	5.32e-05	0.000172527	0.000221051	0.000172433	1.59e-05	0	0	0	0	1.18e-05	0	0	0	4.75e-06	2.62e-05	8.11e-05	0	0	0	0	0	0	0	2.11e-05	0	3.84e-05	0.000195943	0	0	0	0	0	0	0	0	0	5.21e-06	0	0	0	0	0
c_000000002787	0	0	0	0	7.57e-06	0	4.91e-05	2.22e-05	1.99e-05	3.78e-06	5.9e-06	0	0	0	0	0	0	0	4.74e-05	5.78e-05	7.92e-05	6.96e-05	3.68e-05	0	0	0	0	0	0	0	9.34e-05	4.84e-05	3.51e-05	1.99e-05	0	0	0	0	0	0	0	5.51e-06	5.15e-05	0	0	0	0	5.36e-05	7.72e-05
c_000000002788	0	0	0	0	0	0	0	0	0	0	0	0	0	0	0	0	0	0	0	0	0	0	0	0	0	0	0	0	0	0	0	0	0	0	0	0	0	0	0	0	0	0	0	0	0	0	0	0	0
c_000000002789	0	0	0	0	0	0	4.08e-07	0	0	0	0	0	0	0	0	0	0	0	0	0	4.08e-05	6.49e-05	2.86e-05	0	0	0	0	0	0	0	0	0	0	0	0	0	0	0	0	0	0	0	0	0	0	0	0	0	0
c_000000002790	0	0	0	0	0	0	0	0	0	5.01e-06	2.63e-05	0	0	0	0	0	0	0	0	0	0	0	0	0	0	0	0	0	0	0	0	0	0	0	0	0	0	0	0	0	0	0	0	0	0	0	0	0	0
c_000000002791	7.66e-06	7.53e-06	1.73e-05	8.29e-06	5.8e-05	5.57e-05	0.00010984	1.1e-05	1.65e-05	4.84e-06	0	0	4.69e-05	2.26e-05	4.01e-05	1.25e-05	0	1.6e-06	8.85e-06	0	1.79e-06	1.73e-05	2.18e-05	0	0	1.62e-05	1.61e-05	8.55e-05	9.01e-05	0.000142946	2.69e-05	4.64e-05	3.82e-05	4.05e-06	0	3.1e-05	5.49e-05	5.2e-05	2.2e-05	1.24e-05	2.12e-05	3.39e-05	6.62e-05	0	1.47e-05	1.6e-05	4.33e-05	1.02e-05	3.94e-05
c_000000002792	0.000267494	0.000251629	0.000237374	0.000284435	0.000306549	0	0	0	0	0	0	0	0.000226712	0.000299393	0.000174586	0.000234402	0	5.41e-05	0	0	0	0	0	6.63e-05	0.000116274	0.000192714	0.000337531	0.00012686	0.000196097	0.000122511	0	0	0	0	0	6.19e-05	7.31e-05	5.23e-05	0.000104819	0.000183676	2.53e-05	8.65e-05	1.11e-05	0	1.43e-05	1.08e-05	3.3e-05	4.87e-06	0
c_000000002793	0	0	0	0	0	0	0	0	0	0	0	0	0	0	0	0	0	0	0	0	0	0	0	0	0	0	0	0	0	0	0	0	0	0	0	0	0	0	0	0	0	0	0	0	0	0	0	0	0
c_000000002794	0	0	0	0	0	0	3.56e-05	5.62e-05	5.07e-05	4.54e-05	2.5e-05	0	0	0	0	0	0	0	0	7.18e-06	0.000103455	9.12e-05	7.29e-05	0	0	0	0	0	0	0	7.29e-05	7.16e-05	4.36e-05	5.26e-05	0	0	0	0	0	0	0	0	0	0	0	0	0	0	0
c_000000002795	0	0	0	0	9.21e-06	0.000116649	0.000159698	0.000134917	8.78e-05	7.19e-05	4.79e-05	0	0	0	0	0	0	0	0.000198429	0.000291357	0.000138056	0.000153482	0.000130681	0	0	0	2.06e-05	0	7.02e-06	4.86e-05	0.000135808	0.000174385	0.000190853	0.000138414	0	0	0	0	0	0	0	4.5e-05	0.000165419	0	0	0	0	9.09e-05	6.39e-05
c_000000002796	0	0	0	0	2.1e-05	0	2.91e-05	0	0	0	0	0	0	0	0	0	0	0	0.00012931	3.19e-05	0	7.97e-06	1.1e-06	0	0	0	0	5.24e-07	0	0	1.34e-05	0	3.41e-06	0	0	0	0	0	8.23e-06	0	0	2.38e-05	3.5e-05	0	0	0	0	0	6.16e-05
c_000000002797	0	0	0	0	0	0	1.33e-05	0	6.32e-06	5.26e-06	2.96e-06	0	0	0	0	0	0	0	8.05e-05	2.01e-05	5.98e-05	7.35e-05	3.99e-05	0	0	0	0	0	0	0	6.1e-05	0	1.11e-06	1.75e-06	0	0	0	0	0	0	0	0	3.07e-05	0	0	0	0	0	1.72e-05
c_000000002798	0	0	0	0	0	0	3.93e-05	0.000109709	0.000193482	0.000280415	0.000356443	0.00010796	0	0	0	0	7.54e-05	0	0	1.36e-05	5.28e-05	6.16e-05	9.33e-05	0	0	0	0	0	0	0	7.26e-05	4.73e-05	0.000107975	0.000183067	4.32e-05	0	0	0	0	0	0	0	1.6e-06	1.96e-05	0	0	0	0	0
c_000000002799	2.3e-05	1.97e-05	2.4e-05	2.64e-05	0.000116882	0	0	0	0	0	0	0	5.48e-05	1.43e-05	5.95e-05	2.02e-05	0	0	0	0	0	0	0	0	0	0	0	1.35e-05	1.27e-05	0	0	0	0	0	0	0	2.16e-06	4.45e-06	2.84e-06	0	0	0	0	0	0	0	0	0	0
c_000000002800	0	0	0	0	1.38e-05	7.06e-05	0.000154816	0.000140976	3.69e-05	1.64e-05	2.35e-07	0	0	0	0	0	0	0	3.77e-05	8.05e-05	3.81e-05	4.58e-05	5.32e-05	0	0	0	3.13e-06	6.94e-05	0.00012799	0.00023489	7.24e-05	0.000133809	0.000100809	3.43e-05	0	0	0	0	0	0	0	3.94e-05	6.55e-05	0	0	0	0	0	3.86e-05
c_000000002801	0.000755307	0.000747539	0.000647296	0.000787059	0.000139527	0	0	0	0	0	0	0	0.000384215	0.000530819	0.000356817	0.000444476	0	0.000111056	0	0	0	0	0	0.000254559	0.000555624	0.000226874	0.000458892	0.000130668	0.000198021	6.33e-05	0	0	0	0	0	0.000152647	9.55e-05	0.000170367	0.000222608	0.000257875	5.33e-05	0.00013096	5.11e-05	0	0.000194894	0.000155236	0.000143367	3.93e-05	0
c_000000002802	0	0	0	0	0	0	3.29e-05	2.85e-05	3.99e-05	3.55e-05	1.69e-05	0	0	0	0	0	0	0	0	0	6.07e-06	1.31e-05	2.4e-05	0	0	0	0	0	0	0	1.06e-05	1.88e-05	5.34e-05	3.36e-05	0	0	0	0	0	0	0	0	0	0	0	0	0	0	0
c_000000002803	0	0	0	0	0	1.09e-05	0.000124361	7.83e-05	4.74e-05	5.37e-05	3.69e-05	0	0	0	0	0	0	0	0.000134014	0.000253665	0.000146583	0.000143612	8.3e-05	0	0	0	0	0	0	3.6e-05	0.000141879	0.000161381	0.000132143	6.84e-05	0	0	0	0	0	0	0	0	6.97e-05	0	0	0	0	0	0.000161848
c_000000002804	2.79e-05	2.7e-05	3.19e-05	2.32e-05	0	0	0	0	0	0	0	0	9.33e-05	0.00014846	9.83e-05	0.00015173	0	4.85e-05	0	0	0	0	0	0.000165802	0.000227349	0	0	0	0	0	0	0	0	0	0	0.000157654	0.000166202	0.000167172	0.000180194	8.68e-05	4.52e-05	2.96e-05	0	0	0.000528362	0.000503314	0.000290077	0	0
c_000000002805	0	0	0	0	0	0	5.68e-05	4.19e-05	3.73e-05	5.47e-06	0	0	0	0	0	0	0	0	0	0	8.46e-06	2.18e-05	7.4e-05	0	0	0	0	0	0	0	2.31e-05	0	9.4e-06	0	0	0	0	0	0	0	0	0	0	0	0	0	0	0	0
c_000000002806	0	0	0	0	0	0	0	0	0	0	0	0.000125074	0	0	0	0	8.7e-05	0	0	0	0	0	0	0	0	0	0	0	0	0	0	0	0	0	8.45e-05	0	0	0	0	0	0	0	0	3.31e-05	0	0	0	0	0
c_000000002807	0	0	0	0	1.53e-05	0.000502571	0.000206479	2.04e-05	0	0	0	0	0	0	0	0	0	2.66e-05	4.69e-05	3.57e-05	0	1.05e-06	4.41e-06	0	0	0	0	0	0	9.18e-06	1.2e-05	4.07e-05	4.73e-05	0	0	0	0	0	0	0	0	0	0	0	0	0	0	0	0
c_000000002808	0.000107358	0.000105882	0.000129147	0.00010282	1.23e-05	0	0	0	0	0	0	0	8.83e-05	5.82e-05	0.000100313	6.22e-06	0	0	0	0	0	0	0	0	4.8e-06	0	3.64e-05	7.02e-05	0.000116079	3.87e-05	0	0	0	0	0	4.8e-05	3.37e-05	3.46e-05	1.81e-05	3.48e-05	1.57e-05	1.91e-05	9.7e-06	0	7.47e-06	4.24e-05	0.000103478	0	0
c_000000002809	0.000131204	0.000110646	9.76e-05	0.000130868	0.000154275	0	4.39e-06	0	0	0	0	0	0.000180672	0.000188385	0.000135287	0.000176768	0	6.44e-05	0	0	0	0	0	0.000608767	0.000654738	0.000533115	0.000821746	0.00031642	0.000333821	0.000134761	0	0	0	0	0	0.000475569	0.000428472	0.000423772	0.000599036	0.000702854	0.000282167	0.000258997	5.51e-05	0	0.000476844	0.000456319	0.000420735	0.000427527	9.76e-06
c_000000002810	3.28e-05	2.86e-05	3.75e-05	3.04e-05	9.11e-05	0	0	0	0	0	0	0	5.4e-05	2.17e-05	4.65e-05	0	0	0	0	0	0	0	0	3.03e-05	1.7e-06	2.41e-05	2.89e-05	1.54e-05	8.39e-06	0	0	0	0	0	0	9.02e-05	8.42e-05	9.07e-05	8.39e-05	8.09e-05	6.36e-05	4.71e-05	4.74e-06	0	1.75e-05	6.3e-05	0.000121002	4.83e-05	0
c_000000002811	4.41e-05	5.11e-05	4.89e-05	4.81e-05	2.35e-05	0	0	0	0	0	0	0	2.81e-05	1.01e-05	3.47e-05	0	0	0	0	0	0	0	0	5.84e-05	2.92e-05	0.000118315	0.000102601	5e-05	6.03e-05	1.7e-05	0	0	0	0	0	7.19e-05	8.19e-05	6.71e-05	6.48e-05	5.01e-05	4.11e-05	5.09e-05	1.82e-05	0	6.81e-05	0.000106594	9.89e-05	0	0
c_000000002812	0	0	0	0	0	0	3.28e-05	6.27e-05	3.27e-05	2.17e-05	1.85e-05	0	0	0	0	0	0	0	2.82e-05	1.79e-05	5.35e-05	4.35e-05	4.75e-05	0	0	0	0	0	0	0	4.57e-05	3.34e-05	5.21e-05	4.46e-05	0	0	0	0	0	0	0	0	4.33e-05	0	0	0	0	0	2.33e-05
c_000000002813	8.95e-05	9.73e-05	0.000109301	9.14e-05	0	0	0	0	0	0	0	0	4.15e-05	0	4.41e-05	0	0	0	0	0	0	0	0	0	0	0	0	0	0	0	0	0	0	0	0	0	0	0	0	0	0	0	0	0	0	0	0	0	0
c_000000002814	0	0	0	0	0	0	0	0	3.95e-06	5.04e-05	0.000152942	0.000487204	0	0	0	0	0.000448438	0	0	0	0	0	0	0	0	0	0	0	0	0	0	0	0	0	0.000410668	0	0	0	0	0	0	0	0	0.000557894	0	0	0	0	0
c_000000002815	0	0	0	0	0	0	6.15e-05	5.73e-05	4.69e-05	5.56e-05	2.92e-05	0	0	0	0	0	0	0	2.17e-05	6.49e-05	7.76e-05	6.36e-05	6.65e-05	0	0	0	0	0	0	0	9.26e-05	5.58e-05	6.48e-05	6.22e-05	0	0	0	0	0	0	0	0	2.45e-05	0	0	0	0	0	0
c_000000002816	0.000119445	0.000115002	0.00010431	0.000109738	0	0	0	0	0	0	0	0	3.22e-05	0	3.83e-05	0	0	0	0	0	0	0	0	0	0	0	0	0	0	0	0	0	0	0	0	0	0	0	0	0	0	0	0	0	0	0	0	0	0
c_000000002817	0	0	0	0	0	0	1.67e-05	0	0	0	0	0	0	0	0	0	0	0	0	7.7e-06	0	8.53e-06	0	0	0	0	0	0	0	0	0	0	0	0	0	0	0	0	0	0	0	0	0	0	0	0	0	0	0
c_000000002818	0	0	0	0	0	0	3.97e-05	1.35e-05	2.35e-06	0	0	0	0	0	0	0	0	0	0	0	1.1e-05	4.33e-05	4.53e-05	0	0	0	0	0	0	0	2.07e-05	4.14e-06	6.06e-05	1.02e-05	0	0	0	0	0	0	0	0	0	0	0	0	0	0	0
c_000000002819	0	0	0	0	0	0	7.22e-05	0.000118948	0.000270331	0.000437788	0.000618436	1.25e-05	0	0	0	0	1.32e-06	0	1.02e-05	6.75e-05	0.000113437	0.000105618	0.000145623	0	0	0	0	0	0	0	9.96e-05	7.52e-05	0.000171385	0.000302584	0	0	0	0	0	0	0	0	2.31e-05	0	0	0	0	0	6.5e-06
c_000000002820	0	0	0	0	0	0	0	0	0	0	0	0.000374069	0	0	0	0	0.000350398	0	0	0	0	0	0	0	0	0	0	0	0	0	0	0	0	0	0.000338015	0	0	0	0	0	0	0	0	0.000229845	0	0	0	0	0
c_000000002821	1.04e-05	1.09e-05	5.39e-06	9.61e-06	0	0	0	0	0	0	0	0	0.000173984	0.000178109	0.000156114	0.000253361	0	7.31e-05	0	0	0	0	0	8.3e-06	0	7.06e-05	0	8.06e-05	4.71e-05	4.46e-05	0	0	0	0	0	3.86e-05	6.06e-05	3.52e-05	2.89e-05	3.03e-05	2.74e-05	1.79e-05	4.37e-05	0	0	1.13e-05	3.63e-05	3.58e-06	0
c_000000002822	8.77e-05	8.81e-05	8.52e-05	9.26e-05	0.000286196	0	0	0	0	0	0	0	6.47e-05	7.65e-05	5.98e-05	3.39e-05	0	1.12e-05	0	0	0	0	0	0	0	0	0	0	0	0	0	0	0	0	0	0	0	0	0	0	0	0	0	0	0	0	0	0	0
c_000000002823	1.01e-05	1.24e-05	1.05e-05	1.61e-05	9.31e-06	0	0	0	0	0	0	0	9.54e-06	0	8.32e-06	0	0	0	0	0	0	0	0	0	0	0	0	0	0	0	0	0	0	0	0	0	0	0	0	0	0	0	0	0	0	0	0	0	0
c_000000002824	0	0	0	0	0	0	7.7e-07	0	0	0	0	0	0	0	0	0	0	0	0	0	0	0	0	0	0	0	0	0	0	0	0	0	0	0	0	0	0	0	0	0	0	0	0	0	0	0	0	0	0
c_000000002825	0	0	0	0	0	0	2.74e-05	0	0	0	0	0	0	0	0	0	0	1e-06	5.74e-05	6.4e-06	0	0	0	0	0	0	0	0	0	0	0	0	1.6e-06	0	0	0	0	0	0	0	0	0	0	0	0	0	0	0	0
c_000000002826	2.93e-05	3.88e-05	3.92e-05	2.6e-05	0.000205409	7.49e-06	9.17e-06	0	0	0	0	0	8.39e-05	7.51e-05	7.88e-05	6.43e-05	0	0.000123287	3.57e-05	0	0	0	0	4.85e-06	9.62e-06	3.54e-05	3.76e-05	0.000134791	0.000113662	0.000100969	0	0	0	0	0	1.41e-05	3.31e-05	4.11e-05	2.72e-05	0	2.31e-05	4.82e-05	3.64e-05	0	0	1.31e-05	1.42e-05	3.51e-05	6.52e-06
c_000000002827	0	0	1.08e-06	0	0	0	0	0	0	0	0	0	0	0	0	0	0	0	0	0	0	0	0	0	0	0	0	0	0	0	0	0	0	0	0	0	0	0	0	0	0	0	0	0	0	0	0	0	0
c_000000002828	0	0	0	0	8.6e-06	4.42e-05	7.08e-05	0.000163576	0.000228772	0.000280241	0.000310159	2.8e-05	0	0	3.28e-07	0	1.67e-05	0	3.36e-05	3.34e-05	5.41e-05	8.49e-05	0.000107811	0	0	0	0	7.8e-06	1.17e-05	0.000126409	9.78e-05	0.000125635	0.000165005	0.000228651	6.3e-06	0	0	0	0	0	0	5.3e-06	2.32e-05	1.24e-05	0	0	0	1.37e-05	3.08e-05
c_000000002829	0	0	0	0	0	0	0.000204844	0.000297377	0.000246018	0.000197485	0.000104092	0	0	0	0	0	0	0	0	0.000183172	0.000546192	0.00046082	0.000354442	0	0	0	0	7.22e-06	0	4.15e-05	0.000403234	0.000379166	0.000187329	0.000236937	0	0	0	0	0	0	0	0	6.69e-05	0	0	0	0	0	5.75e-05
c_000000002830	0	0	0	0	0	0	7.78e-05	0.000200546	0.00012008	0.000145046	6.63e-05	0	0	0	0	0	0	0	0	1.95e-06	0.000104311	7.62e-05	0.000149003	0	0	0	0	0	0	0	8.81e-05	0.00010023	0.00016927	0.000141435	0	0	0	0	0	0	0	0	2.97e-06	0	0	0	0	0	0
c_000000002831	0	0	0	0	0	0	2.14e-05	1.25e-07	1.29e-06	0	0	0	0	0	0	0	0	0	2e-05	2.69e-05	0.000108883	0.000102517	4.07e-05	0	0	0	0	0	0	0	5.87e-05	5.51e-05	8.04e-05	5.07e-05	0	0	0	0	0	0	0	0	1.94e-05	0	0	0	0	0	0
c_000000002832	1.61e-05	2.27e-05	2.33e-05	1.81e-05	0	0	0	0	0	0	0	0	3.09e-06	0	0	0	0	0	0	0	0	0	0	0	0	0	0	0	0	0	0	0	0	0	0	0	0	0	0	0	0	0	0	0	0	2.22e-05	0	0	0
c_000000002833	0	0	0	0	0.000137963	0.000653649	9.31e-05	5.85e-05	1.36e-05	0	0	0	4.54e-06	0	5.18e-06	0	0	0.000370496	0.000635317	0.000308556	1.15e-05	1.18e-05	1.81e-05	0	0	0	0	0	3.43e-05	0.000125335	3.56e-05	0.000104777	4.91e-05	1.21e-05	0	0	0	0	0	0	7.2e-07	4.13e-06	5.92e-05	0	0	0	0	5.69e-05	0.000113502
c_000000002834	4.67e-05	3.99e-05	5.87e-05	5.13e-05	0	0	0	0	0	0	0	0	0.000108137	0.000126371	9.72e-05	5.34e-05	0	0	0	0	0	0	0	0	0	0	0	0	0	0	0	0	0	0	0	0	0	0	0	0	0	0	0	0	4.35e-05	2.35e-05	6.91e-06	0	0
c_000000002835	0	0	0	0	0	0	0	0	2.05e-05	9.28e-05	7.9e-05	0	0	0	0	0	0	0	0	0	0	2.13e-06	1.94e-05	0	0	0	0	0	0	0	0	0	1.55e-06	3.15e-05	0	0	0	0	0	0	0	0	0	0	0	0	0	0	0
c_000000002836	1.6e-05	1.39e-05	2.1e-05	2.03e-05	2.16e-05	0	0	0	0	0	0	0	2.01e-05	0	2.3e-05	0	0	0	0	0	0	0	0	0	0	2.08e-05	0.000292107	0.000445671	0.000670721	0.000754768	0	9.22e-06	0	0	0	0	4.81e-06	3.3e-06	0	0	8.11e-06	4.04e-05	4.06e-05	0	0	0	4.17e-06	0	0
c_000000002837	0	0	0	0	5.06e-06	0.000199883	0.00010272	5e-07	0	0	0	0	0	0	0	0	0	0.000118726	0.000326735	0.000156726	4.56e-05	3.16e-05	8.62e-06	0	0	0	0	0	2.69e-06	0.00022929	6.82e-05	0.000132177	7.14e-05	2.02e-06	0	0	0	0	0	0	0	2.46e-06	4.94e-05	0	0	0	0	0.000203194	0.000142741
c_000000002838	0	0	0	0	0	0	8.05e-06	8.76e-06	0.000106134	0.000107944	3.86e-05	0	0	0	0	0	0	0	0	0	0	8.03e-07	1.5e-05	0	0	0	0	0	0	0	0	0	5.65e-05	8.1e-05	0	0	0	0	0	0	0	0	0	0	0	0	0	0	0
c_000000002839	0	0	0	0	0	0	0	0	0	0	0	0.000414476	0	0	0	0	0.000420763	0	0	0	0	0	0	0	0	0	0	0	0	0	0	0	0	0	0.000482357	0	0	0	0	0	0	0	0	0.000279731	0	0	0	0	0
c_000000002840	0	0	0	0	0	0	0	0	0	0	0	0	0	0	0	0	0	0	0	0	0	0	0	0	0	0	0	0	0	0	0	0	0	0	0	0	0	0	0	0	0	0	0	0	0	0	0	0	0
c_000000002841	6.24e-05	5.16e-05	3.65e-05	3.88e-05	2.91e-05	0	0	0	0	0	0	0	7.78e-05	0.000109397	6.5e-05	0.000113904	0	1.07e-05	0	0	0	0	0	0.000222436	0.000224828	0.000143051	0.000132251	3.8e-05	9.04e-05	0	0	0	0	0	0	0.000165408	0.000158271	0.000205776	0.000150563	0.000212955	3.94e-05	2.01e-05	0	0	0.000243096	0.000102651	0.000128877	0.000214599	0
c_000000002842	0	0	0	0	0	0	0	0	2.46e-06	1.68e-05	6.53e-05	0	0	0	0	0	0	0	0	0	0	0	0	0	0	0	0	0	0	0	0	0	0	0	0	0	0	0	0	0	0	0	0	0	0	0	0	0	0
c_000000002843	0	0	0	0	3.56e-05	0.000229197	8.85e-05	3.61e-05	5.43e-06	0	0	0	0	0	0	0	0	7.59e-05	0.000156944	7.39e-05	0	4.47e-07	9.18e-06	0	0	0	0	0	1.75e-05	0.00010765	1.06e-05	4.69e-05	4.54e-05	0	0	0	0	0	0	0	0	0	8.17e-06	0	0	0	0	0	0
c_000000002844	0	0	0	0	0	0	7.83e-05	7.33e-05	4.02e-06	0	0	1.13e-05	0	0	0	0	9.37e-06	0	0	0	6.42e-06	8.56e-06	4.45e-05	0	0	0	0	0	0	0	7.16e-05	8.33e-05	4.21e-06	0	0	0	0	0	0	0	0	0	0	0	0	0	0	0	0
c_000000002845	0	0	0	0	2.86e-05	0	8.46e-05	0.000109564	7.98e-05	4.73e-05	3.72e-05	1.02e-05	0	0	0	0	7.26e-06	5.64e-05	0.000298655	0.000278174	0.000173198	0.00013103	8.31e-05	0	0	0	0	1.04e-05	0	6.69e-06	0.000204375	0.000144206	7.35e-05	4.63e-05	4.51e-06	0	0	0	0	0	0	3.48e-05	0.000149244	5.65e-07	0	0	0	0.000246829	0.000298428
c_000000002846	0.000121281	0.000103055	8.68e-05	0.000101732	1.43e-05	0	0	0	0	0	0	0	9.75e-05	0.000159378	7.8e-05	0.000107662	0	4.21e-06	0	0	0	0	0	0.000155366	0.000254252	0.00023137	0.000179314	6.65e-05	9.27e-05	5.05e-05	0	0	0	0	0	0.00016173	0.000227942	0.000222385	0.000207843	0.000226609	3.31e-05	2.8e-05	0	0	0.000345884	0.000198266	0.000171182	0.000222765	0
c_000000002847	0	0	0	0	0	0	0	0	0	0	0	0	0	0	0	0	0	0	0	0	0	0	0	0	0	0	0	0	0	0	0	0	0	0	0	0	0	0	0	0	1.76e-05	5.35e-05	3.89e-05	0	0	0	0	0	0
c_000000002848	0	0	0	0	0	0	4.46e-05	0	0	0	0	0	0	0	0	0	0	0	0	0	0	8.5e-06	2.79e-06	0	0	0	0	0	0	0	0	0	1.35e-07	0	0	0	0	0	0	0	0	0	0	0	0	0	0	0	0
c_000000002849	0	0	0	0	0	0	1.62e-07	0	1.2e-05	5.21e-05	9.18e-05	1.11e-05	0	0	0	0	4.71e-06	0	0	0	1.27e-06	1.19e-06	4.46e-06	0	0	0	0	0	0	0	0	0	2.53e-06	9.56e-06	0	0	0	0	0	0	0	0	0	0	0	0	0	0	0
c_000000002850	0	0	0	0	0	0	0	0	2.15e-06	4.72e-05	0.00011164	0.000563061	0	0	0	0	0.000525646	0	0	0	0	0	0	0	0	0	0	0	0	0	0	0	0	0	0.000480154	0	0	0	0	0	0	0	0	0.000452067	0	0	0	0	0
c_000000002851	0	0	0	0	6.18e-06	0	0	0	0	0	0	0	0	0	0	0	0	0	9.06e-05	3.35e-05	0	9.71e-08	0	0	0	0	0	0	0	0	0	0	0	0	0	0	0	0	0	0	0	0	0	0	0	0	0	0	0
c_000000002852	0	0	0	0	0.000204966	0	0	0	0	0	0	0	0	0	5.25e-07	0	0	0.0001948	4.43e-05	0	0	0	0	0	0	0	0	0	0	0	0	0	0	0	0	0	0	0	0	0	0	0	0	0	0	0	0	0	1.74e-05
c_000000002853	0	0	0	0	7.73e-05	0	1.64e-05	0	0	0	0	0	0	0	0	0	0	0	0	0	0	0	0	0	0	0	0	0	0	0	0	0	0	0	0	0	0	0	0	0	0	0	0	0	0	0	0	0	0
c_000000002854	4.89e-06	4.13e-06	1.01e-05	4.86e-06	4e-05	0	0	0	0	0	0	0	2.04e-05	2.21e-06	3.52e-05	0	0	4.07e-06	0	0	0	0	0	3.21e-05	2.85e-05	0.000130124	0.000134738	4.19e-05	2.7e-05	0	0	0	0	0	0	0.000180761	0.000184976	0.000184536	0.000182272	0.000155834	0.000153205	0.00011356	4.96e-05	0	8.6e-05	7.87e-05	0.000235237	0.00020581	3.82e-05
c_000000002855	0	0	0	0	9.87e-05	0.00011138	3.32e-05	1.11e-05	1.35e-06	0	0	0	3.26e-06	0	1.28e-06	0	0	0.000122664	9.39e-05	2.97e-05	0	0	2.98e-06	0	0	0	0	0	0	0	0	0	5.36e-06	0	0	0	0	0	0	0	0	0	0	0	0	0	0	0	0
c_000000002856	0	0	0	0	0	0	0	0	0	3.74e-05	4.98e-05	0	0	0	0	0	0	0	0	0	0	0	0	0	0	0	0	0	0	0	0	0	0	2.42e-06	0	0	0	0	0	0	0	0	0	0	0	0	0	0	0
c_000000002857	0	0	0	0	0	0	0	0	0	0	0	0.000407016	0	0	0	0	0.000387156	0	0	0	0	0	0	0	0	0	0	0	0	0	0	0	0	0	0.00067885	0	0	0	0	0	0	0	0	0.000487446	0	0	0	0	0
c_000000002858	0	0	0	0	0	0	0	0	7.3e-06	7.25e-05	0.000164422	0.000139402	0	0	0	0	0.000148499	0	0	0	0	0	0	0	0	0	0	0	0	0	0	0	0	0	0.000100347	0	0	0	0	0	0	0	0	9.96e-05	0	0	0	0	0
c_000000002859	0	0	0	0	0	0	0	0	0	0	0	0.000228903	0	0	0	0	0.000217688	0	0	0	0	0	0	0	0	0	0	0	0	0	0	0	0	0	0.000234672	0	0	0	0	0	0	0	0	0.00018588	0	0	0	0	0
c_000000002860	3.79e-06	3.02e-06	6.11e-06	4.68e-06	5.55e-05	9.72e-07	5.42e-05	2.17e-05	5.19e-05	3.24e-05	1.8e-05	0	5.9e-05	2.82e-05	7.33e-05	2.3e-05	0	3.16e-05	2.81e-05	1.85e-05	1.55e-05	2.86e-05	3.67e-05	2.37e-05	5.13e-05	5.37e-05	3.36e-05	6.5e-05	9.12e-05	0.000101091	2.94e-05	3.57e-05	4.72e-05	4.25e-05	0	8.34e-05	5.75e-05	7.16e-05	4.82e-05	5.14e-05	3.61e-05	4.77e-05	6.73e-05	0	0.000169755	0.000171798	0.000121732	1.96e-05	3.61e-05
c_000000002861	0.00010238	9.52e-05	0.000119283	0.000106755	0.000134052	0	9.97e-06	0	0	0	0	0	0.000100818	6.33e-05	0.000108501	4.26e-05	0	1.52e-05	8.18e-07	0	0	0	0	5.31e-05	6.43e-05	0.000172449	0.000161735	0.00024839	0.000292811	0.000253428	0	0	0	0	0	0.000129091	9.81e-05	0.000139611	9.85e-05	7.58e-05	0.000151041	0.000110349	7.3e-05	0	5.7e-05	0.00013549	0.000171841	8.55e-05	2.84e-05
c_000000002862	0	0	0	0	0	0	2.08e-05	1.63e-06	0	0	0	0	0	0	0	0	0	0	0	3.56e-06	1.9e-05	4.8e-05	1.18e-05	0	0	0	0	0	0	0	1.29e-05	0	2.19e-06	0	0	0	0	0	0	0	0	0	1.9e-06	0	0	0	0	0	0
c_000000002863	0	0	0	0	0	0	2.87e-05	0	0	0	0	0	0	0	0	0	0	0	3.08e-05	0	4.17e-05	5.27e-05	4.25e-05	0	0	0	0	0	0	0	8.7e-06	0	4.51e-06	1.26e-05	0	0	0	0	0	0	0	0	3.96e-06	0	0	0	0	0	0
c_000000002864	0	0	0	0	0	0	2.73e-05	9.15e-06	0	0	0	0	0	0	0	0	0	0	0	0	0	0	2.87e-06	0	0	0	0	0	0	0	0	0	0	0	0	0	0	0	0	0	0	7.43e-05	2.14e-05	0	0	0	0	0	0
c_000000002865	0	0	0	0	0	0	1.16e-05	0	0	0	0	0	0	0	0	0	0	0	0	0	0	0	0	0	0	0	0	0	0	0	0	0	7.11e-06	0	0	0	0	0	0	0	0	0	0	0	0	0	0	0	0
c_000000002866	0	0	0	0	0	0	0	0	0	2.08e-06	9.27e-07	0	0	0	0	0	0	0	0	0	0	4.01e-06	0	0	0	0	0	0	0	0	0	0	0	0	0	0	0	0	0	0	0	0	0	0	0	0	0	0	0
c_000000002867	0	0	0	0	5.99e-06	9.22e-05	1.9e-05	0	0	0	0	0	0	0	0	0	0	6.65e-05	0.000178573	0.000147142	0	0	0	0	0	0	0	0	0	0	0	0	1.08e-06	0	0	0	0	0	0	0	0	0	0	0	0	0	0	5e-06	3.69e-05
c_000000002868	0	0	0	0	0	0	0	0	0	1.5e-06	1.45e-05	0.000599586	0	0	0	0	0.000547324	0	0	0	0	0	0	0	0	0	0	0	0	0	0	0	0	0	0.000819113	0	0	0	0	0	0	0	0	0.00077851	0	0	0	0	0
c_000000002869	0	0	0	0	0	0	2.9e-05	6.55e-05	0.000109312	6.51e-05	4.06e-05	0	0	0	0	0	0	0	0	0	7.34e-05	6.87e-05	0.000106612	0	0	0	0	0	0	0	5.93e-05	8.55e-05	0.000102747	0.000122277	0	0	0	0	0	0	0	0	0	0	0	0	0	0	0
c_000000002870	2.89e-05	2.76e-05	2.99e-05	2.94e-05	7.37e-05	0	0	0	0	0	0	0	5.04e-05	2.01e-05	4.73e-05	8.83e-06	0	0	0	0	0	0	0	7.97e-06	8.56e-06	1.83e-05	3.41e-06	0.000113821	1.65e-05	0	0	0	0	0	0	5.29e-05	0.000130565	8.14e-05	6.25e-05	7.59e-05	4e-05	3.37e-05	3.87e-06	0	0	1.7e-06	3.21e-05	0	0
c_000000002871	0	0	0	0	0	0	0.000114426	0.000358083	0.000249187	0.000182314	7.5e-05	0	0	0	0	0	0	0	1.5e-05	5.72e-05	0.000117244	8.8e-05	0.000209807	0	0	0	0	0	0	0	0.000156212	0.00020592	0.000398689	0.00028492	0	0	0	0	0	0	0	0	3.29e-05	0	0	0	0	0	0
c_000000002872	8.1e-05	8.6e-05	0.000100701	8.32e-05	3.52e-05	0	0	0	0	0	0	0	6.98e-05	1.84e-05	6.74e-05	2.35e-05	0	0	0	0	0	0	0	0	0	2.36e-05	0	1.93e-06	3.74e-05	0	0	0	0	0	0	8.64e-06	8.29e-06	5.88e-06	0	0	1.18e-05	6.1e-06	0	0	0	0	0	7.23e-06	0
c_000000002873	0.000135871	0.000143284	0.000123667	0.000131122	8.72e-05	0	0	0	0	0	0	0	4.87e-05	5.67e-05	4.44e-05	1.61e-06	0	0	0	0	0	0	0	0	0	0	0	0	0	0	0	0	0	0	0	0	0	0	0	0	0	0	0	0	0	0	0	0	0
c_000000002874	7.66e-05	5.79e-05	6.2e-05	6.49e-05	7.22e-05	0	0	0	0	0	0	0	7.41e-05	0.000112091	6.96e-05	9.23e-05	0	3.69e-05	4.48e-06	0	0	0	0	0.000215167	0.000279383	0.000168118	0.000164705	0.000118299	6.3e-05	2.91e-05	0	0	0	0	0	0.000205569	0.000105139	0.00019411	0.000240758	0.000222002	0.000137339	0.000158155	5.33e-05	0	0.000105418	0.000225359	0.000193853	0.000123645	0
c_000000002875	0	0	0	0	0	0	0	0	0	9.97e-06	8.19e-05	0	0	0	0	0	0	0	0	0	0	0	0	0	0	0	0	0	0	0	0	0	0	0	0	0	0	0	0	0	0	0	0	0	0	0	0	0	0
c_000000002876	0	0	0	0	2.4e-05	0	2.27e-05	0	3.24e-05	2.89e-05	1.18e-05	0	1.92e-06	0	0	0	0	0	2.66e-06	0	0	2.08e-06	1.93e-05	0	0	0	0	0	2.2e-07	0	0	0	4.55e-05	3.47e-05	0	0	0	0	0	0	0	4.18e-06	1.11e-05	0	0	0	0	0	0
c_000000002877	0	0	0	0	0.000118687	0	0	0	0	0	0	0	0	0	8.32e-06	0	0	0	0	0	0	0	0	0	0	0	0	0	0	0	0	0	0	0	0	0	0	0	0	0	0	0	8.99e-06	0	0	0	0	0	0
c_000000002878	0	0	0	0	3.04e-05	0.000478136	0.000263171	0.000379645	0.000172409	0.000120223	6.28e-05	0	0	0	0	0	0	3.48e-06	0.000381012	0.000618878	0.000271709	0.000217334	0.000178174	0	0	2.88e-05	1.59e-05	0.000146363	7.66e-05	0.00013961	0.000445164	0.000370594	0.000173768	0.000133039	0	0	0	0	0	0	4.37e-05	8.38e-05	0.000341227	0	0	0	0	0.000531167	0.000758758
c_000000002879	0	0	0	0	0	0	2.05e-05	1.09e-05	5.01e-06	0	0	0	0	0	0	0	0	0	0	8.48e-06	6.53e-05	4.97e-05	2.27e-05	0	0	0	0	0	0	0	4.97e-05	0	4.09e-07	0	0	0	0	0	0	0	0	0	2.28e-05	0	0	0	0	0	0
c_000000002880	0.000173994	0.000173791	0.000161254	0.000154907	2.55e-05	0	0	0	0	0	0	0	0.000141024	9.68e-05	9.54e-05	4.62e-05	0	1.06e-05	0	0	0	0	0	0.000334197	0.000392828	0.000323646	0.000330894	0.000222215	0.000185171	6.53e-05	0	0	0	0	0	0.000321723	0.0002695	0.000279452	0.000337725	0.000405154	0.000149016	0.000167634	1.66e-05	0	0.000248351	0.000242472	0.000311711	0.000231619	0
c_000000002881	0.000262399	0.000236405	0.000192316	0.000257913	0.000177616	0	7.66e-06	0	0	0	0	0	0.000237496	0.000155388	0.000141023	0.000199359	0	6.01e-05	9.51e-06	0	0	0	0	0.000115167	0.000193855	0.000162967	0.000196653	9.56e-05	0.000100945	3.51e-05	0	0	0	0	0	0.000223057	0.000164285	0.000122542	0.000199472	0.000247065	0.000159543	0.000179623	7.46e-05	0	0.000118935	3.03e-05	4.71e-05	9.23e-05	0
c_000000002882	8.56e-05	8.05e-05	7.06e-05	7.99e-05	2.04e-05	0	0	0	0	0	0	0	8.12e-05	2.36e-05	5.6e-05	5.65e-05	0	2.06e-05	0	0	0	0	0	0.00037857	0.000466597	0.00037701	0.000313705	0.00023831	0.000146798	3.62e-05	0	0	0	0	0	0.000423597	0.000361042	0.000366624	0.000486773	0.000558894	0.000225229	0.000191161	3.35e-05	0	0.000506053	0.000312079	0.000342533	0.000427448	0
c_000000002883	0	0	0	0	0	0	6.31e-06	9.49e-06	7.52e-06	1.78e-06	0	0	0	0	0	0	0	7.31e-06	1.64e-05	0	0	4.24e-07	1.24e-06	0	0	0	0	0	0	0	0	0	1.14e-05	4.62e-06	0	0	0	0	0	0	0	0	0	0	0	0	0	0	0
c_000000002884	0	0	0	0	0	0	0	0	0	5.9e-06	8.9e-05	0	0	0	0	0	0	0	0	0	0	5.06e-07	0	0	0	0	0	0	0	0	0	0	0	0	0	0	0	0	0	0	0	0	0	0	0	0	0	0	0
c_000000002885	0	0	0	0	0	0	1.99e-05	1.65e-05	1.99e-05	5.31e-06	5.57e-06	0	0	0	0	0	0	0	2.87e-05	0	3.28e-05	2.65e-05	3.22e-05	0	0	0	0	0	0	0	2.08e-05	0	2.18e-05	1.83e-05	0	0	0	0	0	0	0	0	1.75e-05	0	0	0	0	0	5e-06
c_000000002886	0	0	0	0	0	0	0	0	0	7.64e-06	0.000132327	0	0	0	0	0	0	0	0	0	0	0	0	0	0	0	0	0	0	0	0	0	0	0	0	0	0	0	0	0	0	0	0	0	0	0	0	0	0
c_000000002887	0	0	0	0	0	0	0	0	0	7.61e-06	4.8e-05	4.13e-05	0	0	0	0	3.97e-05	0	0	0	0	0	0	0	0	0	0	0	0	0	0	0	0	0	0	0	0	0	0	0	0	0	0	0	0	0	0	0	0
c_000000002888	0	0	0	0	0	0	2.05e-05	7.33e-06	5.46e-05	4.88e-05	4.56e-05	0	0	0	0	0	0	0	1.04e-05	0	6.29e-06	1.38e-05	2.76e-05	0	0	0	0	0	0	0	2.56e-05	1.71e-05	6.22e-05	6.12e-05	0	0	0	0	0	0	0	0	0	0	0	0	0	0	0
c_000000002889	1.63e-05	1.72e-05	2.24e-05	1.83e-05	0.000181865	0.000302534	6.81e-05	7.44e-05	0	0	0	0	4.02e-06	0	5.03e-06	0	0	0	0	0	0	0	3.6e-06	0	0	0	0	0	0	0	0	0	0	0	0	0	0	0	0	0	0	0	0	0	0	0	0	0	0
c_000000002890	0	0	0	0	0	0	0	0	0	0	1.99e-06	0.000237679	0	0	0	0	0.000293996	0	0	0	0	0	0	0	0	0	0	0	0	0	0	0	0	0	9.16e-05	0	0	0	0	0	0	0	0	8.43e-05	0	0	0	0	0
c_000000002891	0	0	0	0	0	0	0.000160103	0.000144059	1.65e-05	0	0	0	0	0	0	0	0	0	1.19e-05	0.000112416	7.02e-05	8.9e-05	7.32e-05	0	0	0	0	0	1.22e-07	0.000185431	0.000116019	0.000243172	0.000170979	7.38e-05	0	0	0	0	0	0	0	0	2.48e-05	0	0	0	0	0	6.54e-06
c_000000002892	0	0	0	0	0	0	0	0	0	0	2.67e-06	0.000562236	0	0	0	0	0.000518856	0	0	0	0	0	0	0	0	0	0	0	0	0	0	0	0	0	0.000603192	0	0	0	0	0	0	0	0	0.000614791	0	0	0	0	0
c_000000002893	0	0	0	0	0	0	3.6e-05	0	0	0	0	0	0	0	0	0	0	7.41e-05	5.86e-05	0	0	0	0	0	0	0	0	0	0	0	0	0	0	0	0	0	0	0	0	0	0	0	0	0	0	0	0	0	0
c_000000002894	1.45e-05	1.15e-05	2.08e-05	3.54e-05	0.000541926	0	0	0	0	0	0	0	1.01e-06	0	3.33e-06	0	0	0	0	0	0	0	0	0	0	0	0	0	0	0	0	0	0	0	0	0	0	0	0	0	0	0	0	0	0	0	0	0	0
c_000000002895	0	0	0	0	0	0	8.44e-06	7.1e-06	0.000106176	9.06e-05	6e-05	0	0	0	0	0	0	0	0	0	0	1.85e-06	5.6e-05	0	0	0	0	0	0	0	0	0	6.02e-06	5.71e-05	0	0	0	0	0	0	0	0	0	0	0	0	0	0	0
c_000000002896	0	0	0	0	0	0	0	0	0	2.76e-05	0.000102621	0.000203048	0	0	0	0	0.000179036	0	0	0	0	0	0	0	0	0	0	0	0	0	0	0	0	0	8.28e-05	0	0	0	0	0	0	0	0	0.000153717	0	0	0	0	0
c_000000002897	0	0	0	0	0	0	0	0	0	0	0	0.000450298	0	0	0	0	0.000469511	0	0	0	0	0	0	0	0	0	0	0	0	0	0	0	0	0	0.000349906	0	0	0	0	0	0	0	0	0.000277553	0	0	0	0	0
c_000000002898	0	0	0	0	0	0	8.51e-06	0	0	0	0	0	0	0	0	0	0	0	0	0	0	0	0	0	0	0	0	0	0	0	0	0	0	0	0	0	0	0	0	0	3.33e-05	7.36e-05	8.25e-05	0	0	0	0	0	0
c_000000002899	2.16e-05	1.53e-05	1.4e-05	2.21e-05	3.38e-05	0	0	0	0	0	0	0	1.05e-05	0	1.62e-05	0	0	0	0	0	0	0	0	0	0	0	0	0	0	0	0	0	0	0	0	0	0	6.88e-06	0	0	0	0	0	0	0	0	0	0	0
c_000000002900	0	0	0	0	0	0	2.63e-05	0	0	0	0	0	0	0	0	0	0	0	0	1.31e-05	2.17e-05	3.04e-05	1.65e-05	0	0	0	0	0	0	0	9.53e-06	2.24e-06	6.34e-06	0	0	0	0	0	0	0	0	0	0	0	0	0	0	0	0
c_000000002901	5.7e-05	4.74e-05	6.52e-05	5.76e-05	0.000104249	0	0	0	0	0	0	0	5.22e-05	3.93e-05	5.46e-05	3.59e-05	0	0	0	0	0	0	0	0	5.28e-06	0	0	0	0	0	0	0	0	0	0	0	0	1.49e-05	3.13e-07	0	0	0	0	0	0	3.02e-06	5.27e-06	0	0
c_000000002902	0	0	0	0	0	0	0	0	6.9e-06	2.17e-05	3.51e-05	0	0	0	0	0	0	0	0	0	0	0	1.51e-07	0	0	0	0	0	0	0	0	0	0	7.35e-06	0	0	0	0	0	0	0	0	0	0	0	0	0	0	0
c_000000002903	0	0	0	0	0	0	0	0	1.86e-05	3.35e-05	3.72e-05	0	0	0	0	0	0	0	0	0	6.97e-06	1.07e-05	1.36e-05	0	0	0	0	0	0	0	3.06e-06	0	1.31e-06	2.12e-05	0	0	0	0	0	0	0	0	0	0	0	0	0	0	0
c_000000002904	1.67e-05	1.73e-05	2.3e-05	1.35e-05	1.03e-06	0	0	0	0	0	0	0	4.9e-06	0	9.09e-06	0	0	0	0	0	0	0	0	0	0	0	0	0	0	0	0	0	0	0	0	5.73e-06	1.17e-05	1.79e-05	1.49e-05	0	0	0	0	0	0	1.89e-05	5.48e-05	0	0
c_000000002905	0	0	4.28e-07	0	0	0	0	0	0	0	0	0	0	0	0	0	0	0	0	0	0	0	0	0	0	0	0	0	0	0	0	0	0	0	0	0	0	0	0	0	0	0	0	0	0	0	0	0	0
c_000000002906	0.000144087	0.000118406	0.000117506	0.000131722	1.6e-05	0	0	0	0	0	0	0	9.66e-05	0.000101305	7.32e-05	4.98e-05	0	1.38e-05	0	0	0	0	0	0.000126979	0.000174467	6.42e-05	0.000145186	0.000112201	0.000124163	3.11e-05	0	0	0	0	0	9.07e-05	7.5e-05	8.74e-05	9.84e-05	0.000107483	4.56e-05	4.19e-05	2.11e-06	0	0.000169526	6.9e-05	0.000105936	2.38e-05	0
c_000000002907	0	0	0	0	0	0	0	0	7.86e-06	9.13e-06	1.59e-05	0	0	0	0	0	0	0	0	0	0	0	0	0	0	0	0	0	0	0	0	0	0	0	0	0	0	0	0	0	0	0	0	0	0	0	0	0	0
c_000000002908	7.47e-05	6.24e-05	7.19e-05	8.77e-05	0.000162698	0	0	0	0	0	0	0	4.68e-05	1.83e-05	5.72e-05	3.02e-05	0	0	0	0	0	0	0	1.08e-05	2.29e-07	3.23e-05	5.67e-05	6.59e-05	6.72e-05	3.85e-05	0	0	0	0	0	3.86e-05	5.97e-05	6.27e-05	3.9e-05	5.88e-05	3.69e-05	4.74e-05	1.99e-06	0	0	0	7.46e-06	0.000109388	0
c_000000002909	4.17e-05	4.64e-05	4.3e-05	4.15e-05	1.83e-05	0	2.95e-06	0	1.2e-05	6.41e-06	0	0	0.000163094	0.000198693	0.000174691	0.000261804	0	7.35e-05	0	0	0	0	2.6e-06	0	2.56e-06	8.88e-05	0.000183453	0.000130679	0.000196644	0.000230888	0	0	3.1e-07	0	0	3.81e-05	3.65e-05	3.28e-05	2.21e-05	3.93e-05	4.75e-05	4.3e-05	8.67e-05	0	2.92e-05	4.05e-05	2.57e-05	3.12e-05	3.5e-05
c_000000002910	0	0	0	0	2.25e-05	0	0	0	0	0	0	0	2.16e-05	1.73e-05	1.4e-05	0	0	0.000638665	4.65e-05	0	0	0	0	0	0	0	0	0	0	0	0	0	0	0	0	0	0	0	0	0	0	0	0	0	0	0	0	0	0
c_000000002911	0	0	0	0	0	0	0	0	0	0	0	0	0	0	0	0	0	0	0	0	0	1e-05	2.07e-06	0	0	0	0	0	0	0	0	0	0	0	0	0	0	0	0	0	0	0	0	0	0	0	0	0	0
c_000000002912	0.00100014	0.000964188	0.000879343	0.000978292	0.00142378	0.000998008	0.000128886	2.03e-05	6.7e-06	0	0	0	0.00136304	0.00175276	0.0011238	0.00188561	0	0.000768846	7.23e-05	1.37e-05	0	1.61e-06	4.31e-06	0.00301886	0.0036415	0.00292827	0.00411748	0.00225101	0.00324697	0.00211171	1.37e-05	2.66e-05	5.88e-06	0	0	0.00272858	0.00250829	0.00241156	0.0031549	0.00405345	0.00163961	0.00158939	0.00050779	0	0.00344434	0.0026645	0.00238241	0.00363229	0.000598488
c_000000002913	0.000320183	0.000312395	0.000212221	0.000296926	9.51e-05	0	0	0	0	0	0	0	0.00013763	0.000224788	8.55e-05	0.000292698	0	2.87e-05	0	0	0	0	0	3.14e-05	0.000210274	0.000101903	0.000280696	0.000227793	0.000500514	0.000201887	0	0	0	0	0	0.000226498	0.000207815	9.74e-05	0.000198756	0.000209672	9.62e-05	0.000135713	0.000100089	0	0.000159306	0.000373716	0.000176509	3.98e-05	0
c_000000002914	0	0	0	0	0	0	0	0	0	0	0	0	0	0	0	0	0	0	0	0	0	0	0	0	0	0	0	0	0	0	0	0	0	0	0	0	0	0	0	0	0	0	0	0	0	0	0	0	0
c_000000002915	0	0	0	0	0	0	0	0	0	0	0	0	0	0	0	0	0	0	0	0	0	0	0	0	0	0	0	0	0	0	0	0	0	0	0	0	0	0	0	0	0	0	0	0	0	0	0	0	0
c_000000002916	0	0	0	0	0	0	0	0	0	0	0	0	0	0	0	0	0	0	0	0	0	0	0	0	0	0	0	0	0	0	0	0	0	0	0	0	0	0	0	0	0	0	0	0	0	0	0	0	0
c_000000002917	5.78e-05	4.51e-05	4.44e-05	5.75e-05	2.87e-05	0	0	0	0	0	0	0	4.95e-05	3.34e-05	3.71e-05	2.35e-05	0	1.16e-06	0	0	0	0	0	0.000100183	3.42e-05	0.000107168	8.91e-05	4.99e-05	0.000148663	8.69e-05	0	0	0	0	0	7.09e-05	6.09e-05	4.12e-05	9.08e-05	0.0001316	3.19e-05	6.05e-05	1.94e-05	0	5.33e-05	6.98e-05	9.44e-05	8.83e-05	0
c_000000002918	8.9e-05	7.96e-05	5.56e-05	8.22e-05	4.13e-05	0	0	0	0	0	0	0	6.82e-05	6.22e-05	5.43e-05	0	0	0	0	0	0	0	0	2.61e-05	0.00012762	8.49e-05	0.000184934	2.49e-05	9.76e-05	2.33e-05	0	0	0	0	0	9.9e-05	0.000104977	6.95e-05	6e-05	0.000151234	1.68e-05	5.98e-05	1.9e-05	0	6.21e-06	4.2e-05	1.96e-05	1.37e-05	0
c_000000002919	3.23e-05	3.12e-05	3.67e-05	3.51e-05	0	0	0	0	0	0	0	0	0.00011515	6.31e-05	0.000123599	5.98e-05	0	0	0	0	0	0	0	8.9e-05	4.93e-05	0	0	0	0	0	0	0	0	0	0	4.16e-05	4.35e-05	0.000102124	3.02e-05	3.75e-05	0	0	0	0	0.00016283	0.000145298	7.01e-05	0	0
c_000000002920	0	0	0	0	0	0	0	0	8.32e-06	2.02e-06	3.42e-05	0.000100461	0	0	0	0	7.75e-05	0	0	0	0	4.23e-06	1.03e-05	0	0	0	0	0	0	0	3.84e-06	0	9.53e-07	3.87e-06	0	0	0	0	0	0	0	0	0	2.93e-06	0	0	0	0	0
c_000000002921	0.00023084	0.000223203	0.000209241	0.000242247	2.41e-05	0	0	0	0	0	0	0	7.19e-05	9.38e-05	8.72e-05	9.63e-05	0	0	0	0	0	0	0	0.000109303	6.47e-05	6.53e-05	5.88e-05	0	4.26e-06	0	0	0	0	0	0	3.68e-05	8.74e-05	9.66e-05	6.36e-05	3.96e-05	0	0	0	0	2.69e-05	0	0	0.000162193	0
c_000000002922	0.000180712	0.000177552	0.000201718	0.000171085	1.52e-05	0	3.26e-06	0	7.09e-06	3.89e-06	0	0	0.000471496	0.000770181	0.000517665	0.000744144	0	0.000271764	0	0	0	6.88e-07	2.27e-06	0.0012103	0.00125457	0.000827316	0.000801914	0.000587338	0.000691628	0.00041016	0	0	0	0	0	0.000677697	0.000737944	0.000761038	0.000709399	0.000757525	0.000589745	0.000482218	0.00015208	0	0.000787394	0.000684093	0.000665073	0.00035815	0.000167571
c_000000002923	7.23e-05	7.94e-05	5.8e-05	6.56e-05	2.66e-05	0	2.77e-06	0	0	0	0	0	0.000141122	0.000138645	0.000100024	0.000190454	0	4.39e-05	1.95e-06	0	0	0	0	0.000146151	0.000288291	6.25e-05	5.27e-05	6.99e-05	9.21e-05	8.73e-05	0	0	0	0	0	0.000194195	0.000135652	0.000115449	0.000229489	0.000190819	6.12e-05	9.2e-05	3.16e-05	0	0.000373113	0.000343529	0.000207736	4.48e-05	0
c_000000002924	0	0	0	0	0	0	3.38e-07	0	2.41e-05	2.57e-05	2.77e-05	0	0	0	0	0	0	0	0	0	1.76e-05	3.08e-05	3.54e-05	0	0	0	0	0	0	0	1.27e-05	0	9.28e-06	2.78e-05	0	0	0	0	0	0	0	0	0	0	0	0	0	0	0
c_000000002925	3.49e-05	2.73e-05	3.5e-05	3.5e-05	0.000350994	0.000521699	5.38e-05	0	0	0	0	0	5.59e-05	9.46e-05	7.55e-05	4.6e-05	0	0.000204426	0.000198389	0.000159332	1.47e-06	3.08e-06	2.34e-06	0	0	0	0	2.1e-05	0	1.41e-05	2.03e-05	1.02e-05	8.77e-06	0	0	0	0	0	0	0	2.44e-05	0	2.93e-05	0	0	0	0	0.00023613	0.000128172
c_000000002926	0	0	0	0	0	0	0	0	0	0	0	4.75e-06	0	0	0	0	5.04e-06	0	0	0	0	0	0	0	0	0	0	0	0	0	0	0	0	0	0	0	0	0	0	0	0	0	0	0	0	0	0	0	0
c_000000002927	0	0	0	0	0	0	0	0	0	0	2.97e-05	0.000210406	0	0	0	0	0.000196452	0	0	0	0	0	0	0	0	0	0	0	0	0	0	0	0	0	8.37e-05	0	0	0	0	0	0	0	0	4.75e-05	0	0	0	0	0
c_000000002928	0	0	0	0	0	0	0	0	0	0	0	0.000256253	0	0	0	0	0.000209688	0	0	0	0	0	0	0	0	0	0	0	0	0	0	0	0	0	0.000241828	0	0	0	0	0	0	0	0	0.00027481	0	0	0	0	0
c_000000002929	0	0	0	0	0	0	1.7e-05	1.77e-05	2.63e-05	7.44e-06	1.48e-05	0	0	0	0	0	0	0	0	0	0.000111772	0.0001184	0.000102011	0	0	0	0	0	0	0	7.69e-05	5.71e-05	5.34e-05	4.95e-05	0	0	0	0	0	0	0	0	0	0	0	0	0	0	0
c_000000002930	0	0	0	0	0	0	1.54e-05	6.73e-05	1.81e-05	0	0	0	0	0	0	0	0	0	0	0	5e-05	7.19e-05	3.83e-05	0	0	0	0	0	0	0	5.57e-05	1.92e-05	8.7e-06	5.69e-07	0	0	0	0	0	0	0	0	1.99e-05	0	0	0	0	0	0
c_000000002931	3.02e-05	3.36e-05	2.89e-05	3.2e-05	0	0	0	0	0	0	0	0	2.52e-05	0	1.37e-05	0	0	0	0	0	0	0	0	0	0	0	0	0	0	0	0	0	0	0	0	0	0	0	0	0	0	0	0	0	0	2.04e-06	5e-06	0	0
c_000000002932	2.24e-05	1.76e-05	2.03e-05	1.88e-05	0	0	0	0	0	0	0	0	4.91e-05	3.57e-05	4.49e-05	2.96e-05	0	0	0	0	0	0	0	0	8.92e-05	0	0	0	0	0	0	0	0	0	0	7.37e-05	2.63e-05	3.77e-05	4.46e-05	3.83e-05	0	5.74e-06	0	0	3.29e-05	0.000173454	7.71e-05	0	0
c_000000002933	0	0	0	0	0	0	0	0	9.29e-06	9.61e-05	0.000205392	0	0	0	0	0	0	0	0	0	0	0	0	0	0	0	0	0	0	0	0	0	0	1.48e-05	0	0	0	0	0	0	0	0	0	0	0	0	0	0	0
c_000000002934	9.9e-05	9.36e-05	0.000107181	9.82e-05	0	0	0	0	0	0	0	0	6.81e-05	3.45e-05	7.25e-05	5.61e-05	0	0	0	0	0	0	0	1.4e-05	0	2.57e-06	0	1.76e-05	1.72e-05	0	0	0	0	0	0	2.85e-05	5.35e-05	3.04e-05	5.13e-05	1.27e-05	1.25e-05	1.09e-05	3.37e-06	0	3.46e-05	5.74e-05	7.16e-05	0	0
c_000000002935	3.2e-05	2.63e-05	3.38e-05	2.48e-05	0.000126616	2.92e-05	3.33e-05	0	4.37e-06	0	0	0	7.58e-05	6.08e-05	7.08e-05	6.23e-05	0	5.81e-05	5.48e-05	6.4e-06	0	3.05e-06	2.02e-06	4.77e-05	5.62e-05	0.000189298	0.00025439	0.000231492	0.000268108	0.000225148	6.31e-06	2.08e-06	6.03e-06	0	0	0.000139798	0.000164937	0.000104494	0.000161625	0.000134539	0.000166415	0.000117938	0.000121014	0	0	8.99e-05	0.000182873	0.000182185	0.000174277
c_000000002936	0	0	0	0	0	0	1.54e-05	0	0	0	0	0	0	0	0	0	0	0	0.00022426	0.000116824	3.46e-05	4.91e-05	1.61e-05	0	0	0	0	2.73e-05	0	0	6.54e-05	2.38e-05	0	0	0	0	0	0	0	0	4.46e-07	7.97e-06	0.000147007	0	0	0	0	0.000163369	0.000345559
c_000000002937	0	0	0	0	0	0	6.56e-05	4.51e-05	6.99e-05	7.71e-05	7.99e-05	0	0	0	0	0	0	0	4.05e-05	6.54e-05	6.69e-05	7.17e-05	6.37e-05	0	0	0	0	0	0	0	9.46e-05	0.000102685	7.11e-05	7.23e-05	0	0	0	0	0	0	0	0	3.06e-05	0	0	0	0	0	2.71e-05
c_000000002938	0	0	0	0	0	0	0	0	0	0	1.58e-06	0.000248003	0	0	0	0	0.000230833	0	0	0	0	0	0	0	0	0	0	0	0	0	0	0	0	0	0.000173157	0	0	0	0	0	0	0	0	0.000239009	0	0	0	0	0
c_000000002939	7.53e-05	5.98e-05	7.75e-05	7.71e-05	3.56e-06	0	0	0	0	0	0	0	7.41e-05	2.58e-05	8.5e-05	2.24e-05	0	2.37e-05	0	0	0	0	0	0	0	1.59e-05	7.77e-06	1.72e-05	5.87e-07	0	0	0	0	0	0	3.7e-05	6.62e-05	5.36e-05	9.99e-06	1.95e-05	1.81e-05	3.3e-05	3.84e-06	0	5.71e-05	2.96e-05	6.7e-05	0	0
c_000000002940	7.65e-05	5.35e-05	6.32e-05	6.09e-05	0.000852734	0	2.36e-07	0	0	0	0	0	7.18e-05	1.52e-05	5.41e-05	7.29e-06	0	3.74e-05	4.61e-06	0	0	0	0	0	0	0	0	0	0	0	0	0	0	0	0	0	0	0	0	0	0	0	0	0	0	0	0	0	0
c_000000002941	1.36e-05	1.39e-05	1.64e-05	8.82e-06	0.00013549	0.000117687	6.61e-05	0	0	0	0	0	5.97e-05	1.17e-05	4.7e-05	1.65e-05	0	7.53e-05	0.000140356	8.43e-05	0	3.98e-06	6.42e-06	7.75e-05	0.000133535	0.000233117	0.000166361	0.000191576	0.000204226	0.000247007	3.38e-06	1.5e-05	0	0	0	0.000122703	0.000170814	0.000103465	0.000117983	0.000176108	0.000206642	0.000200234	0.000149459	0	3.44e-05	7.18e-05	0.000130264	0.000141155	8.29e-05
c_000000002942	0	0	0	0	0	0	0	0	1.1e-06	1.12e-05	4.56e-05	0.000935484	0	0	0	0	0.00100358	0	0	0	0	0	0	0	0	0	0	0	0	0	0	0	0	0	0.00131789	0	0	0	0	0	0	0	0	0.00133265	0	0	0	0	0
c_000000002943	4.59e-07	0	8.67e-07	8.8e-07	4.36e-06	0	1.48e-05	2.71e-06	4.3e-05	2.76e-05	7.72e-06	0	7.92e-06	0	5.85e-06	0	0	0	1.68e-06	0	0	2.03e-06	6.69e-06	0	0	0	0	0	0	0	0	0	1.65e-05	1.14e-05	0	0	0	0	0	0	0	0	1.94e-06	0	0	0	0	0	0
c_000000002944	2.07e-05	2.48e-05	2.82e-05	1.83e-05	2.49e-05	0	6.14e-06	0	1.33e-06	0	0	0	8.61e-05	8.77e-05	9.06e-05	6.75e-05	0	1.9e-05	0	0	0	0	0	0.000260806	0.000305275	0.000217984	0.000101674	9.43e-05	4.25e-05	2.42e-05	0	0	0	0	0	0.000393516	0.000334211	0.000335248	0.000311982	0.000320459	0.000204818	0.000128597	4.9e-05	0	0.000206472	0.000337375	0.000392527	9.89e-05	5.25e-06
c_000000002945	0	0	0	0	0	0	7.77e-06	2.69e-05	6.39e-05	4.4e-05	3.11e-05	0	0	0	0	0	0	0	0	0	3.51e-05	5.1e-05	7.59e-05	0	0	0	0	0	0	0	4.95e-05	4.57e-05	1.92e-05	4.68e-05	0	0	0	0	0	0	0	0	0	0	0	0	0	0	0
c_000000002946	0	0	0	0	0	0	0	0	0	0	0	0	0	0	0	0	0	0	0	0	0	0	0	0	0	0	0	0	0	0	0	0	0	0	0	0	0	0	0	0	0	0	0	0	0	0	0	0	0
c_000000002947	0	0	0	0	4.58e-05	6.19e-05	1.43e-05	0	0	0	0	0	0	0	0	0	0	0	7.11e-05	6.14e-05	1.24e-06	1.29e-05	0	0	0	0	0	8.35e-05	0.000161329	0.000390789	3.28e-05	1.14e-05	0	0	0	0	0	0	0	0	0	9.97e-06	4.08e-05	0	0	0	0	0	4.44e-05
c_000000002948	0	0	0	0	0	0	4.13e-05	0.000128391	0.000152571	0.000149517	0.000139064	4.25e-05	0	0	0	0	5.57e-05	0	0	7.47e-06	0.000148706	0.000129468	0.000136035	0	0	0	0	0	0	0	0.000100348	8.72e-05	8.42e-05	0.000155158	5.23e-05	0	0	0	0	0	0	0	0	3.04e-05	0	0	0	0	0
c_000000002949	0.000149654	0.000118901	0.00015419	0.000135579	4.53e-05	0	0	0	0	0	0	0	6.81e-05	1.54e-07	7.24e-05	0	0	0	0	0	0	0	0	0.000246779	0.000206206	0.000230714	0.000119985	4.74e-05	5.33e-06	0	0	0	0	0	0	0.000297005	0.000200875	0.000309257	0.000253995	0.000321329	0.000143156	9.6e-05	3.08e-06	0	0.000137721	0.000205753	0.000332179	0.000171162	0
c_000000002950	0	0	0	0	0	0	2.36e-05	5.4e-06	6.32e-05	4.57e-05	4.29e-05	2.08e-06	0	0	0	0	0	0	0	0	5.77e-05	6.7e-05	6.55e-05	0	0	0	0	0	0	0	3.78e-05	0	2.89e-05	6.5e-05	0	0	0	0	0	0	0	0	0	0	0	0	0	0	0
c_000000002951	0	0	0	0	0	0	0	0	4.55e-05	8.17e-05	0.000123536	0	0	0	0	0	0	0	0	0	0	0	1.06e-05	0	0	0	0	0	0	0	0	0	0	1.6e-05	0	0	0	0	0	0	0	0	0	0	0	0	0	0	0
c_000000002952	0	0	0	0	0	0	5.21e-06	0	0	0	0	0	0	0	0	0	0	0	0	0	0	2.27e-06	0	0	0	0	0	0	0	0	0	0	0	0	0	0	0	0	0	0	0	0	0	0	0	0	0	0	0
c_000000002953	0	0	0	0	0	0	0.000140639	8.83e-05	0	0	0	0	0	0	0	0	0	0	0	2.08e-05	6.2e-06	2.24e-05	2.45e-05	0	0	0	0	0	0	0	9.12e-06	5.88e-05	2.87e-05	0	0	0	0	0	0	0	0	0	0	0	0	0	0	0	0
c_000000002954	0	0	0	0	0	0	4.57e-05	8.32e-05	3.98e-05	4.58e-06	0	0	0	0	0	0	0	0	0	7.44e-06	6.42e-05	8.92e-05	6.14e-05	0	0	0	0	0	0	0	6.98e-05	7.09e-05	4.01e-05	1.48e-05	0	0	0	0	0	0	0	0	4.48e-05	0	0	0	0	0	0
c_000000002955	2.82e-05	2.19e-05	2.01e-05	2.6e-05	2.13e-05	0	0	0	0	0	0	0	0.000106755	0.000107036	8.41e-05	0.00014469	0	2.89e-05	0	0	0	0	0	0.000241003	0.000267044	0.000149132	0.000127251	2.96e-05	4.13e-05	0	0	0	0	0	0	0.000244459	0.000251284	0.000186877	0.000275453	0.000349303	8.68e-05	6.96e-05	4.41e-06	0	0.000311536	0.000263215	0.000217026	0.000245785	0
c_000000002956	0	0	0	0	0	0	0	0	0	0	0	0	6.41e-05	3.73e-05	6.35e-05	6.32e-05	0	2.87e-05	0	0	0	0	0	0	0	0	0	0	0	0	0	0	0	0	0	0	0	0	0	0	0	0	0	0	0	0	0	0	0
c_000000002957	0	0	0	0	0	0	0	0	0	0	0	0.000261817	0	0	0	0	0.000306147	0	0	0	0	0	0	0	0	0	0	0	0	0	0	0	0	0	0.000250176	0	0	0	0	0	0	0	0	0.000238888	0	0	0	0	0
c_000000002958	0	0	0	0	0	0	0	0	2.62e-05	5.31e-05	7.76e-05	0	0	0	0	0	0	0	0	0	0	0	1.18e-06	0	0	0	0	0	0	0	0	0	3.25e-06	1.43e-05	0	0	0	0	0	0	0	0	0	0	0	0	0	0	0
c_000000002959	5.55e-06	9.86e-06	0	6.46e-06	0.000109072	0	7.28e-07	0	0	0	0	0	2.98e-05	6.03e-06	1.55e-05	0	0	0	0	0	0	0	0	0	0	0	0	0	0	0	0	0	0	0	0	0	0	0	0	0	0	0	0	0	0	0	0	0	0
c_000000002960	0	0	0	0	0	0	0	0	0	2.06e-05	5.67e-05	7.45e-05	0	0	0	0	7.05e-05	0	0	0	0	0	0	0	0	0	0	0	0	0	0	0	0	0	5.68e-05	0	0	0	0	0	0	0	0	0.000124582	0	0	0	0	0
c_000000002961	0.00027785	0.000270785	0.000273861	0.000269088	0	0	0	0	0	0	0	0	0.000225014	0.000297154	0.000222944	0.000313017	0	8.29e-05	0	0	0	0	0	0.00023173	0.000228502	0.00023593	0.00022134	0.000230617	0.000221569	0.000162169	0	0	0	0	0	0.000188649	0.000145459	0.000162943	0.00013731	0.000153238	0.000135284	0.000100915	6.02e-05	0	0.000177703	0.000166381	0.000178996	4.18e-05	3.1e-05
c_000000002962	0	0	0	0	0	0	0	0	0	0	0	0	0	0	0	0	0	0	0	0	0	0	0	0	0	0	0	0	0	0	0	0	0	0	0	0	0	0	0	0	0	0	0	0	0	0	0	0	0
c_000000002963	0	0	0	0	0	0	0	0	0	0	0	0.000530322	0	0	0	0	0.00048951	0	0	0	0	0	0	0	0	0	0	0	0	0	0	0	0	0	0.000518729	0	0	0	0	0	0	0	0	0.000564405	0	0	0	0	0
c_000000002964	4.18e-06	6.35e-06	1.15e-05	1.07e-05	0	0	0	0	0	0	0	0	3.49e-05	2.21e-05	4.37e-05	3.5e-05	0	0	0	0	0	0	0	0	0	0	0	0	0	0	0	0	0	0	0	7.42e-05	9.34e-05	8.51e-05	8.38e-05	0.000104197	2.15e-05	1.16e-05	0	0	0	0	5.11e-05	0	0
c_000000002965	8.56e-05	8.95e-05	8.23e-05	8.23e-05	0	0	0	0	0	0	0	0	5.1e-06	0	1.28e-05	0	0	0	0	0	0	0	0	0	0	0	0	0	0	0	0	0	0	0	0	0	0	0	0	0	0	0	0	0	0	0	0	0	0
c_000000002966	5.37e-05	4.78e-05	4.37e-05	5.07e-05	0	0	0	0	0	0	0	0	6.35e-05	2.43e-05	6.93e-05	4.75e-05	0	0	0	0	0	0	0	7.49e-05	4.81e-05	2.71e-05	0	1.2e-05	0	0	0	0	0	0	0	0.000144444	0.000120782	0.000146483	0.000149406	0.000107204	3.64e-05	1.27e-05	0	0	0.000150219	0.000121641	0.000131373	0	0
c_000000002967	0	0	0	0	0	0	2.47e-06	0	2.04e-05	3.09e-05	8.07e-06	0	0	0	0	0	0	0	0	0	0	1.59e-06	2.2e-06	0	0	0	0	0	0	0	0	0	3.83e-05	2.17e-05	0	0	0	0	0	0	0	0	0	0	0	0	0	0	0
c_000000002968	0	0	0	0	0	8.26e-05	4.03e-05	4.31e-06	4.91e-06	1.01e-05	3.98e-07	0	2.08e-05	0	1.79e-05	0	0	1.85e-05	0.00013017	4.7e-05	2.82e-06	6.36e-06	9.97e-06	0	0	1.8e-06	0	0.000138271	8.32e-05	0.000190613	1.67e-05	1.43e-05	2.31e-06	0	0	0	0	5.82e-06	0	3.11e-06	4.52e-05	9.04e-05	0.00025575	0	0	0	0	6.88e-05	0.000292512
c_000000002969	0	0	0	0	0	0	4.22e-05	5.77e-08	0	0	0	0	0	0	0	0	0	0	0	3.62e-05	5.33e-05	4.47e-05	1.62e-05	0	0	0	0	0	0	0	2.2e-05	2.37e-05	9.15e-06	0	0	0	0	0	0	0	0	0	4.89e-06	0	0	0	0	0	0
c_000000002970	4.8e-05	3.93e-05	3.4e-05	2.93e-05	0	0	0	0	0	0	0	0	1.74e-05	0	1.79e-05	0	0	0	0	0	0	0	0	0	0	0	0	0	0	0	0	0	0	0	0	0	0	0	0	0	0	0	0	0	0	0	2.41e-06	0	0
c_000000002971	0	0	1.34e-06	7.06e-07	0.000251862	0	0	0	0	0	0	0	9.91e-06	0	1.34e-05	0	0	0	0	0	0	0	0	0	0	0	0	0	0	0	0	0	0	0	0	0	0	1.12e-06	2.9e-06	0	0	0	0	0	0	0	0	0	0
c_000000002972	0	0	0	0	0	0	0	0	0	0	0	0	0	0	0	0	0	0.000324977	9.73e-05	0	0	5.97e-07	0	0	0	0	0	0	0	0	0	0	0	0	0	0	0	0	0	0	0	0	0	0	0	0	0	0	0
c_000000002973	0	0	0	0	0	0	0	0	0	0	0	0.000170758	0	0	0	0	0.000184992	0	0	0	0	0	0	0	0	0	0	0	0	0	0	0	0	0	2.93e-05	0	0	0	0	0	0	0	0	6.76e-05	0	0	0	0	0
c_000000002974	0.000100664	0.000110009	9.8e-05	0.000115653	1.65e-05	0	0	0	0	0	0	0	5.31e-05	2.91e-05	4.76e-05	1.34e-05	0	0	0	0	0	0	0	5.95e-05	0	1.7e-05	0	3.74e-05	3.74e-06	0	0	0	0	0	0	5.72e-05	5.03e-05	4.99e-05	4.53e-05	5.85e-05	1.01e-05	3.36e-06	0	0	0	0	3.46e-05	0	0
c_000000002975	1.59e-05	1.2e-05	1.65e-05	1.4e-05	0	0	0	0	0	0	0	0	6.05e-06	0	5.24e-06	0	0	0	0	0	0	0	0	0	0	0	0	0	0	0	0	0	0	0	0	0	5.79e-06	9.95e-06	3.36e-06	6.06e-06	0	0	0	0	0	9.23e-06	8.56e-06	0	0
c_000000002976	0	0	0	0	1.87e-05	0	0	0	0	0	0	0	0	0	0	0	0	0	0	0	0	0	0	0	0	0	0	0	0	0	0	0	0	0	0	0	0	0	0	0	0	0	0	0	0	0	0	0	0
c_000000002977	0	0	0	0	0	0	1.1e-05	4.67e-05	5.7e-05	4.08e-05	3.31e-05	1.95e-06	0	0	0	0	5.12e-07	0	0	0	1.71e-05	3.05e-05	5.75e-05	0	0	0	0	0	0	0	9.81e-06	7.98e-07	1.18e-05	3.22e-05	0	0	0	0	0	0	0	0	0	0	0	0	0	0	0
c_000000002978	0	0	0	0	0	0	0	0	0	0	6.87e-07	8.44e-05	0	0	0	0	3.44e-05	0	0	0	0	0	0	0	0	0	0	0	0	0	0	0	0	0	1.72e-05	0	0	0	0	0	0	0	0	1.89e-05	0	0	0	0	0
c_000000002979	6.94e-05	7.06e-05	5.28e-05	6.45e-05	5.16e-05	0	4.57e-06	0	0	0	0	0	0.000111415	7.33e-05	7.5e-05	7.57e-05	0	3.84e-05	6.05e-06	0	0	0	0	8.56e-05	7.56e-05	0.000154397	9.14e-05	0.000133259	0.000160154	6.42e-05	0	0	0	0	0	8e-05	8.07e-05	6.39e-05	4.56e-05	8.6e-05	7.35e-05	7.21e-05	5.37e-05	0	6.1e-05	0.000143999	6.36e-05	8.24e-06	2.52e-05
c_000000002980	0	0	0	0	0	0	0	0	0	0	0	0	0	0	0	0	0	0	0	0	0	0	0	0	0	0	0	0	0	0	0	0	0	0	0	0	0	0	0	0	0	0	0	0	0	0	0	0	0
c_000000002981	0	0	0	0	0	0	0	0	3.05e-05	0	4.52e-06	0	0	0	0	0	0	0	0	0	3.15e-05	1.22e-05	0	0	0	0	0	0	0	0	0	0	0	0	0	0	0	0	0	0	0	0	0	0	0	0	0	0	0
c_000000002982	2.84e-05	2.95e-05	1.91e-05	3.38e-05	0.000314939	0	5.63e-07	0	0	0	0	0	5.82e-06	0	3.12e-06	0	0	0	0	0	0	0	0	0	0	0	0	0	0	0	0	0	0	0	0	0	0	0	0	0	0	0	0	0	0	0	0	0	0
c_000000002983	8.31e-05	8.12e-05	9.71e-05	7.26e-05	4.78e-06	0	0	0	0	0	0	0	0.000133917	0.000115319	0.000144649	8.56e-05	0	2.83e-06	0	0	0	0	0	6.03e-05	4.34e-05	5.82e-05	0.000134711	0.000113352	8.58e-05	0	0	0	0	0	0	0.000106821	0.000141689	0.000142432	0.000175189	9.89e-05	3.92e-05	2.35e-05	4.15e-06	0	2.47e-05	5.13e-05	0.000106872	1.25e-05	0
c_000000002984	5.53e-07	4.68e-07	2.18e-08	0	0.000149906	0.000720555	0.000343235	0.000508402	0.000279914	0.000221982	0.000167829	6.51e-06	1.17e-05	0	1.47e-05	0	1.67e-06	0.00015313	0.000379086	0.000511307	0.000404864	0.000321842	0.000272439	0	0	0	1.3e-05	0.000107721	0.000163519	0.000345755	0.000466494	0.000636607	0.000465034	0.000353916	0	0	0	0	0	0	2.97e-05	3.54e-05	0.000194121	0	0	0	0	0.00026397	0.000363643
c_000000002985	0.000245234	0.000221199	0.000251517	0.000230269	0	0	0	0	0	0	0	0	0.000251631	0.000316592	0.000274068	0.000314541	0	9.76e-05	0	0	0	0	0	0.000277853	0.000215913	0.00023581	0.000268317	0.000165707	0.000177384	0.000116946	0	0	0	0	0	0.000200902	0.00016114	0.000176175	0.000167853	0.000151189	0.000109277	8.74e-05	5.06e-05	0	0.000288418	0.000177194	0.000195678	8.99e-05	4.86e-05
c_000000002986	0	0	0	0	0	0	0	0	0	0	0	0.000245706	0	0	0	0	0.00026169	0	0	0	0	0	0	0	0	0	0	0	0	0	0	0	0	0	0.000279375	0	0	0	0	0	0	0	0	0.000271285	0	0	0	0	0
c_000000002987	6.22e-05	6.05e-05	3.22e-05	5.32e-05	0.00014663	0.000117995	3.35e-05	0	0	0	0	0	9e-05	8.49e-05	7.56e-05	6.91e-05	0	6.99e-05	2.92e-05	0	0	1.23e-06	3.94e-06	2.77e-05	5.98e-05	0.000136066	0.000310674	0.000172367	0.000219984	0.000223859	0	0	4.3e-06	0	0	9.05e-05	4.75e-05	6.21e-05	8.04e-05	0.000151102	5.74e-05	0.000143122	6.26e-05	0	2e-05	2.73e-05	2.55e-05	0.000104624	2e-05
c_000000002988	0	0	0	0	0	0	0	0	0	0	6.98e-07	0.000308437	0	0	0	0	0.000360154	0	0	0	0	0	0	0	0	0	0	0	0	0	0	0	0	0	0.000186592	0	0	0	0	0	0	0	0	0.000199945	0	0	0	0	0
c_000000005565	0	0	0	0	0	0	7.63e-05	4.08e-05	0.000132462	0	0	0	0	0	0	0	0	0	0	0	0	2.23e-05	7.82e-05	0	0	0	0	0	0	0	4.37e-06	0	0.000158559	0.000131721	0	0	0	0	0	0	0	0	0	0	0	0	0	0	0
c_000000005568	0	0	0	0	0	0	2.16e-05	8.99e-06	1.21e-05	1.06e-06	0	0	0	0	0	0	0	0	0	0	3.97e-05	5.51e-05	4.33e-05	0	0	0	0	0	0	0	3.68e-05	0	1.73e-05	2.38e-05	0	0	0	0	0	0	0	0	3.48e-05	0	0	0	0	0	0
c_000000005569	0	0	0	0	0	0	0	0	0	0	0	0	0	0	0	0	0	0	0	0	0	0	0	0	0	0	0	0	0	0	0	0	0	0	0	0	0	0	0	0	0	0	0	0	0	0	0	0	0
c_000000005570	0	0	0	0	0	0	0.00014358	0.000100228	0.000166553	6.59e-05	0	0	0	0	0	0	0	0	0.000488124	9.94e-05	0	2.03e-05	9.31e-05	0	0	0.000410628	0	0.000177844	0	0	3.05e-05	3.18e-05	0.00011091	4.53e-05	0	0	0	0	0	0.000171854	0.00284153	0.00274251	0.00260789	0	0	0	0	0.000199444	0.000659447
c_000000005571	0	0	0	0	0	0	0.000179344	0.000395765	0.000218828	0.000111128	1.88e-05	0	0	0	0	0	0	0	7.77e-05	8.14e-05	0.000151688	0.000150778	0.000244499	0	0	0	0	0	0	0	0.000149509	0.000207547	0.000228608	0.000162308	0	0	0	0	0	0	0	0	0.000144085	0	0	0	0	0	0
c_000000005572	0.000164502	0.000185913	0.000155922	0.000178126	0	0	0	0	0	0	0	0	0.000383467	0	0.000478454	9.61e-05	0	0	0	0	0	0	0	0	0	0	0	0	0	0	0	0	0	0	0	0	0	0	0	0	0	0	0	0	0	0	0	0	0
c_000000005573	0	0	0	0	0	0	0	0	0	0	0	0	0	0	0	0	0	0	0	0	0	0	0	0	0	0	0	0	0	0	0	0	0	0	0	0	0	0	0	0	0	0	0	0	0	0	0	0	0
c_000000005574	0	0	0	0	0	0	0	0	0	0	0	0	0	0	0	0	0	0	0	0	0	0	0	0	0	0	0	0	0	0	0	0	0	0	0	0	0	0	0	0	0	0	0	0	0	0	0	0	0
c_000000005575	0	0	0	0	0	0	0.000205642	8.6e-05	8.98e-05	0	0	0	0	0	0	0	0	0	0	0	3.78e-05	6.27e-05	0.000100021	0	0	0	0	0	0	0	5.6e-05	5.82e-06	0.00016597	3.89e-05	0	0	0	0	0	0	0	0	5.67e-06	0	0	0	0	0	0
c_000000005576	0	0	0	0	9.01e-05	0.000227772	1.51e-05	0	0	0	0	0	0	0	0	0	0	0.000139404	0.000328854	0.000247742	0	0	0	0	0	4.97e-06	0	3.86e-05	0	0	0	0	0	0	0	0	0	0	0	0	0.000361124	0.000379856	0.0002697	0	0	0	0	1.95e-05	0.00032168
c_000000005577	0	0	0	0	8.9e-05	0.000290302	1.76e-05	0	0	0	0	0	0	0	0	0	0	0.0001548	0.000299188	0.00025441	0	0	0	0	0	2.81e-05	0	7.65e-06	0	0	0	0	0	0	0	0	0	0	0	0	0.000371731	0.000433425	0.000295541	0	0	0	0	6.06e-05	0.000337922
c_000000005578	0	0	0	0	0	0.000105447	0.000317006	5.61e-05	1.66e-06	0	0	0	0	0	0	0	0	0	9.63e-05	0.000559983	0.000102902	9.77e-05	6.25e-05	0	0	0	0	0	0	0	0.000200073	0.00011402	4.22e-05	0	0	0	0	0	0	0	0	0	0.000166226	0	0	0	0	0	2.47e-05
c_000000005579	0	0	0	0	0	0	0	0	0	0	0	0	0	0	0	0	0	0	0	0	0	0	0	0	0	0	0	0	0	0	0	0	0	0	0	0.000447064	0.000727488	0.000614798	0.000571561	0.000338519	1.43e-05	0	0	0	0	6.48e-06	0.000176635	0	0
c_000000005580	0	0	0	0	0	0	0.000115143	3.25e-05	0	0	0	0	0	0	0	0	0	0	4.81e-05	0.000927478	0.000359144	0.00033742	7.41e-05	0	0	0	0	0.000205796	0	4.42e-05	0.00075132	0.000357289	1.49e-05	0	0	0	0	0	0	0	0	0.000155836	0.000878715	0	0	0	0	7e-05	0.000526409
c_000000005581	0	0	0	0	3.07e-05	0.000307964	7.66e-05	0	0	0	0	0	0	0	0	0	0	0.000937497	0.00184103	0.000922027	0	6.72e-06	0	0	0	0	0	1.51e-05	0	0	3.52e-05	0	0	0	0	0	0	0	0	0	0.000151177	0.000389182	0.000651097	0	0	0	0	0	0.000418182
c_000000005582	0	0	0	0	3.31e-05	0.000228724	5.65e-05	0	0	0	0	0	0	0	2.34e-07	0	0	0.000775304	0.00165024	0.0008605	0	7.75e-06	0	0	0	0	0	1.68e-05	0	0	2.56e-05	0	0	0	0	0	0	0	0	0	0.000112655	0.000340025	0.000551101	0	0	0	0	0	0.000333789
c_000000005583	0	0	0	0	0	0	3.18e-05	0	0	0	0	0	0	0	0	0	0	0	0	0	2.49e-05	2.77e-05	2.17e-05	0	0	0	0	0	0	0	0	9.54e-06	3.53e-06	0	0	0	0	0	0	0	0	0	9.73e-05	0	0	0	0	0	5.84e-07
c_000000005584	0	0	0	0	0	0	0.000260199	0.000646402	0.000202122	8.36e-05	4.44e-07	0	0	0	0	0	0	0	0.000352965	0.000652213	0.000140943	0.000128208	0.000218149	0	0	0	0	4.69e-05	0	0.000138638	0.00042313	0.000543472	0.000375137	0.000194294	0	0	0	0	0	0	0	3.61e-05	0.000415477	0	0	0	0	6.79e-05	0.000395134
c_000000005585	0.000365177	0.000339666	0.000268463	0.000350352	0	0	0	0	0	0	0	0	4.85e-05	0	4.1e-05	0	0	0	0	0	0	0	0	0	0	0	0	0	0	0	0	0	0	0	0	0	0	0	0	0	0	0	0	0	0	0	0	0	0
c_000000005586	0	0	0	0	0	0	1.4e-06	0	0	0	0	0	0	0	0	0	0	0	0	0	0	2.86e-06	6.37e-07	0	0	0	0	0	0	0	0	0	0	0	0	0	0	0	0	0	0.00043216	0.000268339	8.94e-06	0	0	0	0	0	3.81e-05
c_000000005587	0	0	0	0	0	0	0	0	0	0.000100166	0.000321912	0	0	0	0	0	0	0	0	0	0	0	0	0	0	0	0	0	0	0	0	0	0	0	0	0	0	0	0	0	0	0	0	0	0	0	0	0	0
c_000000005588	0	0	0	0	7.89e-05	0	0	0	0	0	0	0	0	0	0	0	0	0	0	0	0	0	0	0	0	0	0	0	0	0	0	0	0	0	0	0	0	0	0	0	9.17e-05	7.3e-05	0	0	0	0	0	0	0
c_000000005589	0	0	0	0	0	0	0	0	0	0	0	0	0	0	0	0	0	0	0	0	0	0	0	0	0	0	0	0	0	0	0	0	0	0	0	0	0	0	0	0	0	0	0	0	0	0	0	0	0
c_000000005590	0.000161084	0.000169553	0.000149701	0.00015913	0	0	0	0	0	0	0	0	0	0	1.07e-06	0	0	0	0	0	0	0	0	0	0	0	0	0	0	0	0	0	0	0	0	0	0	0	0	0	0	0	0	0	0	0	0	0	0
c_000000005591	0	0	0	0	0	0	0.000163134	0.000315103	0.000273727	0.00029854	0.000383989	0.000149947	0	0	0	0	0.000129251	0	0	0	0.000268936	0.000283508	0.000291806	0	0	0	0	0	0	0	0.000210278	0.000158401	0.00021222	0.000248239	0.00010294	0	0	0	0	0	0	0	0	7.91e-05	0	0	0	0	0
c_000000005592	0	0	0	0	9.17e-06	0	0	0	0	0	0	0	4.73e-06	0	1.05e-05	0	0	0.000267559	0.000554197	8.24e-05	0	0	0	2.33e-05	2.38e-05	0.000108866	1.02e-05	5.19e-05	0	0	1.42e-05	0	0	0	0	0	3.03e-05	0	4.34e-06	6.49e-07	0.000165624	0.000119103	0.000155446	0	0	0	0	0.000290109	0.000234017
c_000000005593	3.6e-06	1.14e-05	3.8e-06	8.2e-06	0.000578365	0	0	0	0	0	0	0	5.48e-05	0	6.28e-05	0	0	6.85e-05	7.27e-05	0	0	0	0	0.000322316	0.000343322	0.000772662	0.000224885	0.000484575	4.8e-05	1.24e-05	0	0	0	0	0	0.000204572	0.00049702	0.000230491	0.000212171	0.000324421	0.000961567	0.0011985	0.000335007	0	0	0	0	0.000186825	0.000110441
c_000000005594	0	0	0	0	0	0	7.63e-05	1.57e-05	0	2.23e-06	3.56e-06	0	0	0	1.82e-06	0	0	9.08e-05	0.00038882	0.000387044	3.46e-05	3.01e-05	1.08e-05	0	0	2.09e-06	0	1.94e-05	0	2.35e-06	0.000106161	0.000104536	3.04e-05	0	0	0	0	0	0	0	8.44e-05	7.57e-05	0.000266264	0	0	0	0	0.000417248	0.000507801
c_000000005595	0	0	0	0	0	0	0.000117232	6.39e-05	7.62e-05	2.4e-05	1.87e-06	0	0	0	0	0	0	0	0	1.86e-06	5.14e-05	6.8e-05	7.63e-05	0	0	0	0	0	0	0	7.3e-05	8.86e-05	0.000174892	9.89e-05	0	0	0	0	0	0	0	0	0	0	0	0	0	0	0
c_000000005596	0	0	0	0	0	0	0	0	8.12e-06	8.12e-05	0.000144311	0	0	0	0	0	0	0	0	0	0	0	0	0	0	0	0	0	0	0	0	0	0	0	0	0	0	0	0	0	0	0	0	0	0	0	0	0	0
c_000000005597	0	0	0	0	0	0	0	0	0	0	0	0.000373554	0	0	0	0	0.000319112	0	0	0	0	0	0	0	0	0	0	0	0	0	0	0	0	0	8.79e-05	0	0	0	0	0	0	0	0	0.000168566	0	0	0	0	0
c_000000005598	0	0	0	0	7.85e-05	0.000188806	0.000119871	9.25e-06	2e-05	3.29e-06	0	0	0	0	0	0	0	2.45e-05	0.000218221	0.000187961	0	2.75e-05	1.86e-05	0	0	0.000106815	7.81e-05	0.00040626	0.000172392	0.000595728	5.9e-05	5.78e-05	2.39e-05	7.79e-06	0	5.72e-07	3.63e-05	0	6.06e-06	5.64e-06	0.000148335	0.000308338	0.000329435	0	0	0	0	0.000134479	0.000289948
c_000000005599	0	0	0	0	0	0	0	0	0	0	0	0	0	0	0	0	0	0	0	0	0	0	0	0	0	0	0	0	0	0	0	0	0	0	0	0	0	0	0	0	0	0	0	0	0	0	0	0	0
c_000000005600	0	0	0	0	0	0	0	0	0	5.11e-06	0.000110738	0.000175632	0	0	0	0	0.000181608	0	0	0	0	0	0	0	0	0	0	0	0	0	0	0	0	0	9.59e-05	0	0	0	0	0	0	0	0	0.000101137	0	0	0	0	0
c_000000005601	0	0	0	0	0	0	0	0	0	0	0	0.000318412	0	0	0	0	0.000378478	0	0	0	0	0	0	0	0	0	0	0	0	0	0	0	0	0	0.000331079	0	0	0	0	0	0	0	0	0.000246658	0	0	0	0	0
c_000000005602	0	0	0	0	0	0	0	0	0	0	0	0.00077488	0	0	0	0	0.000770597	0	0	0	0	0	0	0	0	0	0	0	0	0	0	0	0	0	0.00116532	0	0	0	0	0	0	0	0	0.000825806	0	0	0	0	0
c_000000005603	0	0	0	0	0	0	0	0	0	0	1.44e-06	0	0	0	0	0	0	0	0	0	0	0	0	0	0	0	0	0	0	0	0	0	0	0	0	0	0	0	0	0	0	0	0	0	0	0	0	0	0
c_000000005604	0	0	0	0	0	0	0	0	3.46e-05	0.000104328	0.000185839	0	0	0	0	0	0	0	0	0	0	0	0	0	0	0	0	0	0	0	0	0	0	1.04e-05	0	0	0	0	0	0	0	0	0	0	0	0	0	0	0
c_000000005605	0	0	0	0	0	0	0	0	0	0	0	0	0	0	0	0	0	0	0	0	0	1.22e-06	2.21e-06	0	0	0	0	0	0	0	0	0	0	0	0	0	0	0	0	0	0	0	0	0	0	0	0	0	0
c_000000005606	0	0	0	0	0	0	0	0	5.2e-05	4.2e-05	2.57e-05	0	0	0	0	0	0	0	0	0	3.32e-05	6.42e-05	5.76e-05	0	0	0	0	0	0	0	5.19e-05	5.97e-06	2.43e-05	7.86e-05	0	0	0	0	0	0	0	0	0	0	0	0	0	0	0
c_000000005607	2.58e-05	2.61e-05	2.68e-05	1.59e-05	2.2e-05	0	0	0	0	0	0	0	6.62e-05	6.45e-05	8.24e-05	0.000100963	0	1.48e-05	0	0	0	0	0	7.1e-05	0.000124562	0.00010073	4.65e-05	3.12e-05	2.31e-05	0	0	0	0	0	0	8.34e-05	8.76e-05	0.000130891	0.000106982	5.97e-05	6.96e-05	4.54e-05	4.55e-06	0	0	1.91e-05	6.73e-05	0	0
c_000000005608	0	0	0	0	0	0	0	0	0	0	0	0	0	0	0	0	0	0	0	0	0	0	0	0	0	0	0	0	0	0	0	0	0	0	0	0	0	0	0	0	0	0	0	0	0	0	0	0	0
c_000000005609	0	0	0	0	0	0	3.7e-05	1.88e-05	1.17e-05	0	0	0	0	0	0	0	0	0	0	0	0	4.74e-06	1.09e-05	0	0	0	0	1.42e-05	2.33e-05	0.000217305	0	4.37e-05	8.36e-06	0	0	0	0	0	0	0	0	6.35e-06	5.74e-05	0	0	0	0	0	0
c_000000005610	0	0	0	0	0	0	0	0	0	0	0	0	0	0	0	0	0	0	0	0	0	0	0	0	0	0	0	0	0	0	0	0	0	0	0	0	0	0	0	0	0	0	0	0	0	0	0	0	0
c_000000005697	0	0	0	0	0	0	0.000108345	0	9.61e-05	4.05e-05	4.87e-05	0	0	0	0	0	0	0	0	0	0.000231153	0.000210882	0.000180623	0	0	0	0	0	0	0	7.46e-05	3.05e-05	0.00019962	0.000144192	0	0	0	0	0	0	0	0	0	0	0	0	0	0	0
c_000000005699	0.00206677	0.00236624	0.00198286	0.00218021	0.000389371	0	0	0	0	0	0	0	0.00146012	0.00360504	0.00152946	0.00237131	0	0.000346741	0	0	0	0	0	0.00308801	0.00331883	0.00227584	0.00145943	0.000623317	0.001702	0.000185353	0	0	0	0	0	0.00137176	0.00234123	0.00185212	0.00190407	0.00155217	0.000544724	0.000307949	0	0	0.00398201	0.00152885	0.00182782	0.000166313	0
c_000000005700	0.000355872	0.000387968	0.000359271	0.000390548	5.07e-05	0	0	0	0	0	0	0	0.000265497	0.000628782	0.000269326	0.000442338	0	3.72e-05	0	0	0	0	0	0.000490189	0.000534805	0.000450645	0.000199367	6.91e-05	0.000229947	2.3e-05	0	0	0	0	0	0.000250745	0.000399163	0.000372905	0.000312932	0.000292218	6.57e-05	4.17e-05	0	0	0.00071175	0.000308035	0.000298835	0	0
c_000000005701	0	0	0	0	0	0	5.29e-05	0	1.09e-05	0	0	0	0	0	0	0	0	0	0	0	0.000136885	0.000124266	7.39e-05	0	0	0	0	0	0	0	5.11e-05	0	7.76e-05	2.03e-05	0	0	0	0	0	0	0	0	0	0	0	0	0	0	0
c_000000005702	0	0	0	0	0	0	5.61e-05	0	4.6e-06	0	0	0	0	0	0	0	0	0	0	0	0.00014319	0.000127494	7.6e-05	0	0	0	0	0	0	0	4.86e-05	0	6.22e-05	1.65e-05	0	0	0	0	0	0	0	0	0	0	0	0	0	0	0
c_000000005703	0.000943559	0.000963783	0.000801459	0.000940719	0	0	0	0	0	0	0	0	0	0	0	0	0	0	0	0	0	0	0	0	0	0	0	0	0	0	0	0	0	0	0	0	0	0	0	0	0	0	0	0	0	0	0	0	0
c_000000005704	0	0	0	0	0	0	4.81e-05	0	0	0	8.21e-06	0	0	0	0	0	0	0	2.71e-05	4.07e-05	0.000118984	0.000101143	4.78e-05	0	0	0	0	0	0	0	3.55e-05	0	4.61e-05	2.52e-05	0	0	0	0	0	0	0	0	3.86e-06	0	0	0	0	0	0
c_000000005706	0	0	0	0	0	0	0	0	0	0	0	0	0	0	0	0	0	0	0	0	0	0	0	0	0	0	8.99e-05	0.000174663	0.00036115	0.000297376	0	0	0	0	0	0	0	0	0	0	0	2.93e-05	2.8e-05	0	0	0	0	0	0
c_000000005707	0	0	0	0	4.93e-05	0.000205249	0.000394993	0.000172588	0.000110617	6.85e-05	4.68e-05	0	0	0	0	0	0	5.06e-05	0.00095449	0.0012697	0.000430277	0.000347934	0.000197405	0	0	0	0	0.000144484	0	6.71e-05	0.0006911	0.000564345	0.000205034	7.2e-05	0	0	0	0	0	0	9.96e-05	0.000189087	0.000695664	0	0	0	0	0.00147867	0.00173343
c_000000005708	0.000582376	0.000555415	0.000576669	0.000539708	0	0	0	0	0	0	0	0	0.000647552	0.000649836	0.000727818	0.000797274	0	0.00026748	0	0	0	0	0	0.000158694	0.000522459	0.000108472	0.000339863	0.000150772	5.52e-05	0	0	0	0	0	0	0.000361778	0.0001952	0.000386336	0.00037377	0.000288178	0.000141381	0.000123901	4.29e-05	0	9.49e-05	0.000251849	0.000202875	3.68e-06	0
c_000000005709	0	0	0	0	0	0	8.31e-05	0	1.24e-05	0	7.65e-06	0	0	0	0	0	0	0	0.000161174	0.000527505	0.000103683	7.51e-05	9.35e-06	0	0	0	0	0	0	0	0.000119419	3.47e-05	4.02e-05	3.53e-06	0	0	0	0	0	0	0	0	0.000111929	0	0	0	0	8.21e-05	0.000450616
c_000000005710	0	0	0	0	8.55e-05	0.000790401	0.000199887	4.41e-05	0	0	0	0	0	0	0	0	0	0	0.000165777	0.000420005	0	0	1.61e-05	0	0	0	0	0	0	0	5.31e-05	4.46e-05	8.74e-06	0	0	0	0	0	0	0	0	0	2.93e-05	0	0	0	0	0	0
c_000000005711	0.000598985	0.000614434	0.000807241	0.000594821	0	0	0	0	0	0	0	0	0.000198189	7.46e-05	0.000224215	3.6e-05	0	0	0	0	0	0	0	7.14e-05	6.63e-05	0.000523866	0.000672534	0.000562007	0.000643207	0.000382819	0	0	0	0	0	0.000159792	0.000225595	0.000166801	0.000114743	0.000102694	0.000230738	0.00019969	0.000119072	0	5.65e-05	0.000103338	0.000314014	0.000118196	3.71e-05
c_000000005712	3.51e-06	1.58e-05	1.21e-05	8.17e-06	1.32e-06	0	0	0	0	0	0	0	3.47e-05	0	9.52e-05	0	0	0	0	0	0	0	0	0.00281968	0.00293944	0.00172956	0.000332579	0.000111198	0	0	0	0	0	0	0	0.00181399	0.00275727	0.00248922	0.00225599	0.00211023	0.00107307	0.000493168	0	0	0.00196212	0.000510966	0.000931121	0.00133687	0
c_000000005713	7.21e-05	5.85e-05	8.97e-05	6.48e-05	0	0	0	0	0	0	0	0	0.000123505	0	0.000152156	0	0	0	0	0	0	0	0	0	0	0	0	0	0	0	0	0	0	0	0	0	1.51e-05	6.76e-06	0	0	0	0	0	0	0	0	6.7e-05	0	0
c_000000005714	0	0	0	0	0	0	0	0	0.000143929	0.000308089	0.000306359	0	0	0	0	0	0	0	0	0	0	0	3.65e-06	0	0	0	0	0	0	0	0	0	2.79e-05	0.000115874	0	0	0	0	0	0	0	0	0	0	0	0	0	0	0
c_000000005715	0	0	0	0	0	0	0	0	9.22e-05	0.000129238	0.000217443	0.000287627	0	0	0	0	0.000286983	0	0	0	4.37e-05	0.00011465	0.000117018	0	0	0	0	0	0	0	9.84e-05	0	1.58e-06	0.000182659	0.000179959	0	0	0	0	0	0	0	0	0.000230555	0	0	0	0	0
c_000000005716	0.000164254	0.000129076	0.000131315	0.00012399	0	0	0	0	0	0	0	0	0.000102826	0	9.49e-05	0	0	0	0	0	0	0	0	0	7.18e-05	0	0	0	0	0	0	0	0	0	0	0.000101295	7.67e-06	9.6e-05	6.07e-05	4.48e-05	1.62e-06	4.37e-06	0	0	0	2.99e-05	5.51e-05	0	0
c_000000005717	0.000250685	0.000224577	0.000300956	0.00022937	0	0	0	0	0	0	0	0	8.8e-05	0	0.000116763	0	0	0	0	0	0	0	0	0	0	0	0	0	0	0	0	0	0	0	0	0	0	0	0	0	0	0	0	0	0	0	0	0	0
c_000000005718	0.00019554	0.000156076	0.000153382	0.000167116	0.000328342	0	0	0	0	0	0	0	0.000296857	0	0.000370872	0	0	0	0	0	0	0	0	0	0	0	0	0	0	0	0	0	0	0	0	0	0	0	0	0	0	0	0	0	0	0	0	0	0
c_000000005719	0.000558686	0.000508146	0.000478988	0.000529867	0.000375254	0	0	0	0	0	0	0	0.000605132	0.000440413	0.000505078	0.000382741	0	0	0	0	0	0	0	0.000979019	0.000908114	0.000305803	0.000160482	0	0.000114315	0	0	0	0	0	0	0.00111188	0.00150432	0.00130229	0.00128123	0.00118937	0.000265205	2.74e-05	0	0	0.00409362	0.00248982	0.00180129	0.00015462	0
c_000000005720	0	0	0	0	0	0	0	0	0	0	0	0	0	0	0	0	0	0	0	0	0	0	0	0	0	0	0	0	0	0	0	0	0	0	0	0	0	0	0	0	0	0	0	0	0	0	0	0	0
c_000000005721	0	0	0	0	0	0	0.000593265	0.000413856	0.000105126	3.56e-05	1.52e-05	0	0	0	0	0	0	0	0	0.000606112	0.000983674	0.000807194	0.000523881	0	0	0	0	0	0	0	0.000492879	0.000413208	0.000500302	0.00016093	0	0	0	0	0	0	0	0	4.72e-05	0	0	0	0	0	0
c_000000005722	0	0	0	0	0	0	0.000114456	0.00042041	0.000805965	0.000659482	0.000409719	0	0	0	0	0	0	0	0	0	0.000161056	0.000249621	0.000641998	0	0	0	0	0	0	0	0.000187554	0.000139244	0.000444794	0.000696368	0	0	0	0	0	0	0	0	0	0	0	0	0	0	0
c_000000005723	0	0	0	0	0	0	0.000570345	0.00130293	0.000663079	0.000399793	0.000154522	0	0	0	0	0	0	0	0	0	0.000518672	0.000566726	0.000905833	0	0	0	0	0	0	0	0.000508617	0.00076122	0.000688957	0.000510302	0	0	0	0	0	0	0	0	0	0	0	0	0	0	0
c_000000005724	0	0	0	0	0	0	0	0	0	0	0	0	0	0	0	0	0	0	0	0	0	0	0	0	0	0	0	0	0	0	0	0	0	0	0	0	0	0	0	0	0	0	0	0	0	0	0	0	0
c_000000005725	0	0	0	0	0	0	0.000105453	0.000452626	0.000891415	0.000715583	0.000427581	0	0	0	0	0	0	0	0	0	0.000370839	0.000493713	0.000647455	0	0	0	0	0	0	0	0.000344229	0.000415672	0.000543489	0.0010156	0	0	0	0	0	0	0	0	0	0	0	0	0	0	0
c_000000005726	0	0	0	0	0	0	7.32e-06	0	0	0	0	0	0	0	0	0	0	0	0	0	0	0	0	0	0	0	0	0	0	0	0	0	0	0	0	0	0	0	0	0	0	0	0	0	0	0	0	0	0
c_000000005727	3.49e-05	5.5e-05	6.1e-05	3.53e-05	5e-05	0	0	0	0	0	0	0	0.000550409	0.000758148	0.0005879	0.000791199	0	0.00023157	0	0	0	0	0	0.000175614	0.000147749	0.000304813	6.62e-05	0.000114025	8.59e-05	6.52e-05	0	0	0	0	0	0.00044861	0.000413205	0.000444115	0.000487514	0.000331253	0.000257171	0.000209689	0.000194064	0	0	8.25e-05	0.000259635	4.44e-05	8.14e-05
c_000000005728	0.000244464	0.000263135	0.000303747	0.000275972	0	0	0	0	0	0	0	0	0.000391613	0.000146816	0.00040022	0.000131892	0	0	0	0	0	0	0	0.000898191	0.000857335	2.79e-05	0	0	0	0	0	0	0	0	0	0.000495766	0.000508766	0.000429376	0.000479873	0.000170885	0.000116658	5.93e-05	0	0	0.00184534	0.00188085	0.00108459	0	0
c_000000005729	3.1e-05	3.21e-05	4.16e-05	2.49e-05	0.000976998	0.00366671	0.00114616	0.000749754	0.000239591	6.26e-05	2.24e-05	0	0.000245286	2.6e-05	0.00026237	3.67e-05	0	0.00106527	0.00097762	0.000843413	6.92e-05	0.000122989	0.000279823	0	0	0.000546279	0.000457036	0.00109013	0.00120488	0.00205229	0.000444358	0.000985879	0.000708832	0.000302314	0	0.000112705	0.000284027	0.000187771	8.24e-05	0.000151926	0.000369541	0.000486312	0.000626667	0	0	0	7.64e-05	0.00127796	0.00141648
c_000000005730	0.000575894	0.000611859	0.000614022	0.000538057	0.000274022	0	0	0	0	0	0	0	0.000999433	0.00161395	0.00108414	0.00156471	0	0.00061454	2.62e-05	0	0	0	0	0.00167464	0.00168724	0.00178415	0.00156443	0.00116192	0.00108459	0.000790308	0	0	0	0	0	0.00170473	0.00178272	0.00151565	0.00159032	0.00162773	0.00129555	0.000880957	0.000363673	0	0.00163234	0.00177026	0.00191855	0.00098324	0.000454144
c_000000005731	0.00205042	0.00213136	0.00241146	0.00204475	3.13e-05	0	0	0	0	0	0	0	0.00131978	0.00145248	0.00133463	0.00133235	0	0.000152268	0	0	0	0	0	0.00152313	0.00137326	0.000991805	0.00102965	0.000931352	0.000924112	0.000512295	0	0	0	0	0	0.00131038	0.00110878	0.00116248	0.00117937	0.000803596	0.000557809	0.000480348	0.000152731	0	0.0022122	0.00253465	0.00239909	0	0
c_000000005732	0	0	0	0	0	0	0.000200117	0.000276159	0.000679129	0.000496043	0.000304959	0	0	0	0	0	0	0	3.96e-05	0	0.000220129	0.000355197	0.000431366	0	0	0	0	0	0	0	0.000372479	0.000351167	0.000574956	0.000636988	0	0	0	0	0	0	0	0	0.000156875	0	0	0	0	0	0
c_000000005733	0	0	0	0	0	0	0.00040838	0.000406496	4.85e-05	5.26e-05	1.88e-05	0	0	0	0	0	0	0	0.00053903	0.000626423	0.000175249	0.000201624	0.000223886	0	0	0	0	0	0	0	0.000272268	0.000300866	0.000277945	8.38e-05	0	0	0	0	0	0	0	0	0.000354666	0	0	0	0	2.44e-05	9.87e-05
c_000000005734	0.000257303	0.000300535	0.000271179	0.000362744	0	0	0	0	0	0	0	0	0.000104307	0.000143386	5.67e-05	0	0	0	0	0	0	0	0	0	6.16e-05	0	0	0	0	0	0	0	0	0	0	0	2.04e-05	0	7.94e-07	0	0	0	0	0	0	0	1.39e-05	0	0
c_000000005735	0	0	0	0	0	0	2.82e-05	0.00010837	0.000111993	7.52e-05	4.34e-05	0	0	0	0	0	0	0	0	0	0.000302711	0.000291525	0.000221023	0	0	0	0	0	0	0	0.000141808	0.000125246	7.58e-05	0.000182796	0	0	0	0	0	0	0	0	0	0	0	0	0	0	0
c_000000005736	0	0	0	0	0	0	0.000124935	0.0004554	0.000657549	0.000508026	0.000295809	0	0	0	0	0	0	0	0	0	0.000263349	0.000351305	0.000694243	0	0	0	0	0	0	0	0.000432973	0.000456631	0.000364396	0.000715655	0	0	0	0	0	0	0	0	0	0	0	0	0	0	0
c_000000005737	0	0	0	0	0	0	0	0	0.000145116	0.000489593	0.000752158	0	0	0	0	0	0	0	0	0	0	0	0	0	0	0	0	0	0	0	0	0	0	0.00011711	0	0	0	0	0	0	0	0	0	0	0	0	0	0	0
c_000000005738	0	0	0	0	0	0	0.000223587	5.84e-05	3.75e-05	2.01e-05	1.57e-05	0	0	0	0	0	0	0	0.000422226	0.000534134	8.32e-05	0.0001344	0.000107259	0	0	0	0	0	0	0	0.000201516	8.54e-05	0.00011688	2.54e-05	0	0	0	0	0	0	0	0	0.000259012	0	0	0	0	0.000224723	0.000560783
c_000000005739	0.00189316	0.00171978	0.00145203	0.00161998	0	0	0	0	0	0	0	0	0.000428481	0.000344762	0.000310323	0.000114892	0	0	0	0	0	0	0	0	0	0	0	0	0	0	0	0	0	0	0	0	0	0	0	0	0	0	0	0	0	0	0	0	0
c_000000005740	0	0	0	0	0	0	0	0	0	0	0	0	0	0	0	0	0	0	0	0	0	0	0	0	0	0	0	0	0	0	0	0	0	0	0	0	0	0	0	0	0	0	0	0	0	0	0	0	0
c_000000005741	0.000164803	0.000182889	0.000248276	0.000181937	0	0	0	0	0	0	0	0	0.000425645	0.00031582	0.000498541	0.000151063	0	0	0	0	0	0	0	0	0	0	0	0	0	0	0	0	0	0	0	0	0	0	0	0	0	0	0	0	0	0	0	0	0
c_000000005742	0.00113814	0.00118094	0.00133236	0.00112511	0	0	0	0	0	0	0	0	0.000670217	0.00045759	0.000756795	0.000549694	0	0	0	0	0	0	0	0.000139189	7.13e-05	0.000164483	2.69e-05	8.99e-05	3.08e-05	6.58e-05	0	0	0	0	0	0.000148079	0.000172699	0.000198852	0.000132041	0	4.7e-05	4.47e-05	3.05e-05	0	0	0.000136487	0.000386823	0	0
c_000000005743	0	0	0	0	3.29e-05	0	0.000176337	4.19e-05	3.28e-06	0	0	0	0	0	0	0	0	0.000367396	0.000406363	0.000109827	0.00023647	0.00022236	0.000121248	0	0	0	0	0	0	1.5e-05	0.000166174	0.000158516	0.000152902	6.26e-05	0	0	0	0	0	0	0	0	0.000105	0	0	0	0	0	9.67e-05
c_000000005744	0	0	0	0	0	0	2.99e-05	7.36e-05	8.27e-05	6.28e-05	2.58e-05	0	0	0	0	0	0	0	0	0	0.000199582	0.000232256	0.00018664	0	0	0	0	0	0	0	0.000119423	8.69e-05	5.3e-05	0.000142822	0	0	0	0	0	0	0	0	0	0	0	0	0	0	0
c_000000005745	0	0	0	0	0	0	7.42e-05	6.67e-05	0.000154387	8.6e-05	3.33e-05	0	0	0	0	0	0	0	0	0	0.000194295	0.000233386	0.000244532	0	0	0	0	0	0	0	0.000140116	0.000103049	0.0001269	0.000152138	0	0	0	0	0	0	0	0	0	0	0	0	0	0	0
c_000000005746	0	0	0	0	0	0.000365727	0.000648023	0	0	0	0	0	0	0	0	0	0	0	0.00109456	0.000758641	3.35e-05	8.24e-05	2.62e-05	0	0	0	0	0	0	2.31e-05	0.000172381	0.000439752	0.000335291	1.71e-06	0	0	0	0	0	0	0	0	2.76e-05	0	0	0	0	0	0.000160956
c_000000005747	0	0	0	0	0	0	0	0	0.000221025	0.000276955	0.000224518	0	0	0	0	0	0	0	0	0	0	0	2.7e-05	0	0	0	0	0	0	0	0	0	0.00012727	0.000163825	0	0	0	0	0	0	0	0	0	0	0	0	0	0	0
c_000000005748	0	0	0	0	0	0	4.37e-05	0	0	0	0	0	0	0	0	0	0	3.05e-07	0.000251344	6.57e-06	0	0	0	0	0	0	0	0	0	0	0	0	0	0	0	0	0	0	0	0	0	0	0	0	0	0	0	0	0
c_000000005749	0.00015003	0.00014692	0.000174766	0.000130555	0	0	0	0	0	0	0	0	0	0	7.38e-06	0	0	0	0	0	0	0	0	0	0	0	0	0	0	0	0	0	0	0	0	0	0	0	0	0	0	0	0	0	0	0	0	0	0
c_000000005750	0	0	0	0	0	0	4.93e-05	1.06e-05	0.000225583	0.000192302	8.54e-05	0	0	0	0	0	0	0	6.82e-08	0	0	1.58e-05	6.62e-05	0	0	0	0	0	0	0	8.66e-06	3.87e-05	0.000259444	0.000281276	0	0	0	0	0	0	0	0	0	0	0	0	0	0	0
c_000000005751	0	0	0	0	0.000499142	0	0	0	0	0	0	0	0	0	0	0	0	0	0	0	0	0	0	0	0	0	0	0	0	0	0	0	0	0	0	0	0	0	0	0	0	0	0	0	0	0	0	0	0
c_000000005752	0	0	0	0	0	0	0.000133546	0	0	0	0	0	0	0	0	0	0	0	0	0	6.73e-05	0.000120801	3.02e-05	0	0	0	0	0	0	0	1.28e-05	0	1.5e-05	0	0	0	0	0	0	0	0	0	0	0	0	0	0	0	0
c_000000005753	0	0	0	0	0	0.000221927	0.000246002	0	0	0	0	0	0	0	0	0	0	0	5.09e-05	0.000444653	0	4.68e-05	0	0	0	0	0	0	0	0	2.37e-05	0	1.41e-05	0	0	0	0	0	0	0	0	0	0	0	0	0	0	0	0.000228566
c_000000005754	0	0	0	0	3.05e-05	0	0.000260036	8.44e-06	0	0	0	0	1.09e-05	0	7.41e-06	0	0	5.3e-05	0.000209855	6.41e-05	0	0	4.71e-06	0	0	0	0	0	0	0	0	0	3.27e-05	0	0	0	0	0	0	0	0	0	0	0	0	0	0	0	0
c_000000005755	0	0	0	0	0	0	5.65e-05	0.000193778	0.000127918	0	0	0	0	0	0	0	0	0	0	0	0.000621005	0.000775796	0.000410538	0	0	0	0	0	0	0	0.000609211	0.000600681	0.000150428	6.59e-05	0	0	0	0	0	0	0	0	0	0	0	0	0	0	0
c_000000005756	0	0	0	0	6.41e-05	0	0	0	0	0	0	0	0.00016286	0.000101891	0.000172609	0.000110105	0	0	0	0	0	0	0	0.000458922	0.000321233	0.000674576	0.000243522	0.000157927	0	0	0	0	0	0	0	0.000344959	0.000287472	0.000340593	0.000304299	0.000374107	0.000532343	0.000355003	8.11e-05	0	0	0	0	5.48e-05	0
c_000000005757	0	0	0	0	0	0	4.56e-05	3.07e-05	7.26e-05	8.02e-06	6.91e-06	0	0	0	0	0	0	0	0	0	0.000180144	0.000202902	0.000134196	0	0	0	0	0	0	0	0.000136629	8.65e-05	0.000146623	6.59e-05	0	0	0	0	0	0	0	0	0	0	0	0	0	0	0
c_000000005758	0	0	0	0	0	0	0	0	0	0	0	0	0	0	0	0	0	0	0	0	0	0	0	0	0	0	0	0	0	0	0	0	0	0	0	0	0	0	0	0	0	0.000164856	0.000263415	0	0	0	0	0	0
c_000000005759	0	0	0	0	0	0.000470405	0.000709091	0.000215051	0	0	0	0	0	0	0	0	0	0	4.33e-05	0.000755915	0	1.09e-05	6.69e-06	0	0	0	0	0	0	0	9.7e-05	7.59e-05	6.21e-05	0	0	0	0	0	0	0	0	0	2e-05	0	0	0	0	0	0.000101657
c_000000005760	0	0	0	0	0	0	8.59e-05	0	0	0	0	0	0	0	0	0	0	0	0	9.56e-06	0	2.05e-06	0	0	0	0	0	0	0	0	0	0	0	0	0	0	0	0	0	0	0	0	0	0	0	0	0	0	0
c_000000005761	0	0	0	0	0	0	4.61e-05	0	0	0	0	0	0	0	0	0	0	0	0.00032303	0	0	0	0	0	0	0	0	0	0	0	0	0	5.32e-07	0	0	0	0	0	0	0	0	0	1.23e-05	0	0	0	0	0.000104148	0.000782423
c_000000005762	0	0	0	0	0	0	0	0	0.000208999	0.000382422	0.000614877	0.0023214	0	0	0	0	0.00213826	0	0	0	0	0	3.27e-05	0	0	0	0	0	0	0	0	0	1.29e-05	0.000121292	0.00222987	0	0	0	0	0	0	0	0	0.00200734	0	0	0	0	0
c_000000005763	0	0	0	0	0	0	0.000171345	0.000108209	0	0	0	0	0	0	0	0	0	0	0	0	1.18e-05	4.53e-05	3.81e-05	0	0	0	0	0	0	0	2.63e-05	6.3e-07	2.64e-05	0	0	0	0	0	0	0	0	0	0	0	0	0	0	0	0
c_000000005764	6.84e-05	6.95e-05	8.05e-05	6.33e-05	0.000849551	0	0	0	0	0	0	0	0.000117981	0	0.000126782	1.85e-06	0	0.000159556	0.000185644	0	0	0	0	0	0	0	0	0	0	0	0	0	0	0	0	0	0	0	0	0	0	0	0	0	0	0	0	0.000239452	4.07e-05
c_000000005765	0	0	0	0	0	0	0.000144599	0.000415362	0.000218153	8.89e-06	0	0	0	0	0	0	0	0	0	0	7.81e-05	0.000165875	0.000261312	0	0	0	0	0	0	0	0.000112479	0.000133652	0.000194019	5.57e-05	0	0	0	0	0	0	0	0	0	0	0	0	0	0	0
c_000000005766	3.31e-05	2.77e-05	3.64e-05	3.73e-05	0.000231331	0	0.000102015	4.93e-05	1.61e-05	0	0	0	0.000150774	4.65e-05	0.000115668	4.93e-05	0	0.000164687	0.000161501	4.75e-05	6e-06	3.41e-05	5.18e-05	0.000107435	8.58e-05	0.000181327	0.000384081	0.000381009	0.00054396	0.000414493	3.53e-05	5.25e-07	3.84e-05	0	0	0.000193357	0.000207277	0.000159953	0.000244114	0.00029799	0.000331974	0.000332315	0.000315932	0	5.85e-05	0.000104445	0.000221167	0.000253414	0.000136784
c_000000005767	0	0	0	0	3.48e-05	0	0	0	0	0	0	0	0.00017288	6.54e-05	0.000185106	8.58e-05	0	5.75e-05	0	0	0	0	0	0	0	0	0	0	0	0	0	0	0	0	0	0	0	0	0	0	8.15e-05	0	0	0	0	0	0	0	0
c_000000005768	0	0	0	0	0	0	0.000124869	5.7e-05	0.000107213	5.96e-05	5.09e-05	0	0	0	0	0	0	0	4.11e-06	7.25e-05	0.000479406	0.000349933	0.00021454	0	0	0	0	0	0	0	0.000212926	7.44e-05	0.000128841	0.000141667	0	0	0	0	0	0	0	0	5.33e-05	0	0	0	0	0	0
c_000000005769	0	0	0	0	0	0	8.99e-05	5.69e-06	8.44e-06	1.68e-06	0	0	0	0	0	0	0	0	0.000134241	0.000196179	0.000177647	0.000131	8.42e-05	0	0	0	0	0	0	0	0.000112697	0.000103311	0.000122769	3.81e-05	0	0	0	0	0	0	0	0	0.000106517	0	0	0	0	0	0
c_000000005770	0	0	0	0	0	0	0	0	0	0	1.75e-06	0.000809338	0	0	0	0	0.000958841	0	0	0	0	0	0	0	0	0	0	0	0	0	0	0	0	0	0.000846535	0	0	0	0	0	0	0	0	0.000766409	0	0	0	0	0
c_000000005771	0	0	0	0	0.00034533	0.00162556	7.16e-05	0	0	0	0	0	0	0	1.13e-05	0	0	0.000190703	0.000432907	0.000323176	0	0	0	0	0	0	0	0	0	9.27e-05	0	0	1.28e-06	0	0	0	0	0	0	0	7.92e-06	0	0	0	0	0	0	0	9.59e-05
c_000000005772	0	0	0	0	1.72e-05	0	2.57e-05	0	2.13e-05	0	0	0	0	0	0	0	0	0	0	0	0.000322711	0.000345265	0.000187342	0	0	0	0	0	0	0	0.000156167	7.55e-05	0.000103565	0.000110775	0	0	0	0	0	0	0	0	0	0	0	0	0	0	0
c_000000005773	0	0	0	0	0	0	9.77e-06	0	0	0	0	0	0	0	0	0	0	0	0.000138465	2.35e-05	2.13e-05	6.55e-05	0	0	0	0	0	0	0	0	0.000116317	0	0	0	0	0	0	0	0	0	0	0	9.02e-05	0	0	0	0	0	7.55e-06
c_000000005774	0	0	4.89e-06	0	0.000164079	0	4.13e-05	0	0	0	0	0	9.88e-05	0	0.000125001	0	0	0.000386557	0.000173499	1.33e-05	0	0	0	0	0	0	0	0	0	0	0	0	0	0	0	2.62e-05	2.87e-05	8.36e-06	2.14e-05	2.67e-06	4.99e-05	4.28e-05	6.4e-05	0	0	0	5.74e-05	9.01e-05	2.5e-05
c_000000005775	0.00020823	0.0002088	0.00015073	0.000204983	9.46e-05	0	0	0	0	0	0	0	3.3e-05	0	4.48e-06	0	0	0	0	0	0	0	0	0	0	0	0	0	0	0	0	0	0	0	0	0	0	0	0	0	0	1.4e-05	7.49e-05	0	0	0	0	0	0
c_000000005776	0	0	0	0	0	0	2.38e-05	8.95e-05	0.000159343	9.56e-05	3.56e-05	0	0	0	0	0	0	0	0	0	4.51e-05	8.25e-05	0.000137617	0	0	0	0	0	0	0	5.87e-05	0	9.62e-05	9.88e-05	0	0	0	0	0	0	0	0	0	0	0	0	0	0	0
c_000000005777	0	0	0	0	0	0	0	0	0	0	0	0	0	0	0	0	0	0.00029701	0.000331897	0	0	0	0	0	0	0	0	0	0	0	0	0	0	0	0	0	0	0	0	0	0	0	0	0	0	0	0	0	0.000100601
c_000000005778	0	0	0	0	0	0.000403737	0.000194439	0.000367486	9.8e-05	0	0	0	0	0	0	0	0	0.00014349	0.00146365	0.00107514	0.000247149	0.00023545	0.000162582	0	0	0.000378358	6.53e-05	0.00032334	9.78e-05	2.82e-05	0.000352999	0.000309031	0.0001774	6.08e-05	0	3.93e-05	8.1e-05	5.69e-05	3.38e-05	0.000160655	0.00220973	0.0013261	0.00175063	0	0	0	0	0.000950036	0.00152321
c_000000005779	0	0	0	0	0	0	0	0	0	0	0	0	0	0	0	0	0	0	0	0	0	0	0	0	0	0	0	0	0	0	0	0	0	0	0	0	0	0	0	0	0	0	0	0	0	0	0	0	0
c_000000005780	0	0	0	0	6.85e-05	0	5.8e-05	0	0	0	0	0	0.00013612	0	0.000153838	0	0	0	0	0	0	0	1.15e-05	0	1.29e-05	1.97e-05	0	1.76e-05	0.000108521	3.91e-05	0	0	0	0	0	0.000117786	0.000180054	0.000105048	0.00012289	5.89e-05	0.000154624	9.4e-05	0.00018089	0	0	2.09e-05	9.12e-05	0.000101611	0.000123482
c_000000005781	0	0	0	0	0	0	0.000101296	0.000256084	0.000456644	0.000313746	1.49e-05	0	0	0	0	0	0	0	0	0	0	0	9.76e-05	0	0	0	0	0	0	0	0	0	0.000172779	0.0001672	0	0	0	0	0	0	0	0	0	0	0	0	0	0	0
c_000000005782	0	0	0	0	0	0	0.000532801	0.000236817	0	0	0	0	0	0	0	0	0	0	0	0.000153146	0.000329368	0.000343374	0.000146031	0	0	0	0	0	0	0	0.000223419	0.000100343	6.17e-06	0	0	0	0	0	0	0	0	0	0	0	0	0	0	0	0
c_000000005783	0	0	0	0	0	0	0.000278227	3.49e-05	1.57e-05	0	8.61e-06	0	0	0	0	0	0	0	0	6.15e-06	0.000225366	0.000274789	0.000131068	0	0	0	0	0	0	0	0.000168197	1.57e-05	0.000127773	5.18e-05	0	0	0	0	0	0	0	0	0	0	0	0	0	0	0
c_000000005784	3.81e-05	3.87e-05	5.95e-05	4.04e-05	0.000200506	0.00127432	0.00052822	0.000646056	0.000260434	5.35e-05	0	0	7.67e-05	0	8.08e-05	0	0	0	0.000117439	0.000132342	9.12e-06	4.93e-05	0.000235414	0	0	3e-05	0.00011413	0.000284794	0.000518247	0.000640113	0.000192194	0.00040427	0.000460693	0.000199729	0	3.82e-05	0.000140369	5.72e-05	3.99e-05	6.49e-07	6.89e-05	0.000135373	0.000179069	0	4.68e-05	8.2e-05	0.000165927	0.000141954	0.000110887
c_000000005785	0.000103218	0.000112217	0.000130427	0.000102246	0.000873385	0.00129362	0.000141743	0	0	0	0	0	0.000109241	0	0.000132806	1.47e-05	0	0	2.16e-05	0	0	0	0	0	0	0.000107216	0.000290941	0.000581371	0.000729226	0.000490956	0	0	0	0	0	0	1.88e-05	3.98e-05	0	2.38e-06	6.7e-05	0.000193391	0.000104905	0	0	0	5.36e-05	0	0
c_000000005786	0	0	0	0	0	0	0	0	0	0	1.36e-06	0.00208121	0	0	0	0	0.00220723	0	0	0	0	0	0	0	0	0	0	0	0	0	0	0	0	0	0.00268757	0	0	0	0	0	0	0	0	0.00249475	0	0	0	0	0
c_000000005787	0.000755203	0.000816809	0.000834742	0.000810932	0.00024555	0	0	0	0	0	0	0	0.000392437	0.000591041	0.000443229	0.000606574	0	0.000156096	0	0	0	0	0	0.000152679	0.000347707	0.000253208	0.00031693	0.000344113	0.000143581	4.19e-05	0	0	0	0	0	0.000170257	4.44e-05	0.000164265	0.000192058	0.000145064	9.97e-05	0.000166078	5.85e-05	0	0	0	0	0	0
c_000000005788	0	0	0	0	0	0	0	0	0	0	0	0	0	0	0	0	0	0	0	0	0	0	0	0	0	0	0	0	0	0	0	0	0	0	0	0	0	0	0	0	0	0	0	0	0	0	0	0	0
c_000000005789	0	0	0	0	0	0	0	0	5.36e-05	6.31e-05	1.46e-05	0	0	0	0	0	0	0	0	0	0	0	0	0	0	0	0	0	0	0	0	0	2.05e-05	2.17e-05	0	0	0	0	0	0	0	0	0	0	0	0	0	0	0
c_000000005790	0	0	0	0	0	0	0	0	0	0	0	0	0	0	0	0	0	0	5.6e-07	0	0	0	5.32e-07	0	0	0	0	0	0	0	0	0	7.05e-06	0	0	0	0	0	0	0	0	0	0	0	0	0	0	0	0
c_000000005791	3.72e-06	1.68e-06	5.27e-06	0	0	0	0	0	0	0	0	0	0.000266824	0.000147744	0.000287283	0.000194632	0	0	0	0	0	0	0	0	0	0	0	0	0	0	0	0	0	0	0	0	3.12e-05	1.35e-05	1.6e-05	0	0	0	0	0	0	0	0	0	0
c_000000005792	0.000356158	0.000360271	0.000337365	0.000432479	0.00564189	0	0	0	0	0	0	0	0.000419741	0.000260715	0.000464428	0.000358658	0	0.000137102	2.36e-05	0	0	0	0	7.3e-05	2.98e-05	1.55e-05	0	7.47e-05	3.99e-05	0	0	0	0	0	0	6.14e-05	7.5e-05	7.13e-05	5.23e-05	4.21e-05	2.89e-05	1.16e-05	0	0	0	0	3.4e-05	0	0
c_000000005793	0	0	0	0	0.000469845	0	0	0	0	0	0	0	0	0	0	0	0	0.000402664	0.000186355	0	0	0	0	0	0	0	0	0	0	0	0	0	0	0	0	0	0	0	0	0	0	0	0	0	0	0	0	0	0.000237997
c_000000005794	0	0	0	0	0	0	0	0	0	0	0	0	0.000247806	0.000106152	0.000276833	0.000195372	0	1.43e-05	0	0	0	0	0	0	0	0	0	0	0	0	0	0	0	0	0	0	0	0	0	0	0	0	0	0	0	0	0	0	0
c_000000005795	0	0	0	0	2.4e-05	0	0	0	0	0	0	0	1.36e-05	0	2.28e-05	0	0	8.73e-05	8.94e-05	0	0	0	0	0	0	4.77e-05	0	0.00014682	0	0	0	0	0	0	0	4.02e-05	3.94e-05	2.15e-05	1.38e-05	3.19e-06	0.000282024	0.000266069	0.000804371	0	0	0	0	0.00051669	0.00088732
c_000000005796	9.62e-05	8.88e-05	0.000120147	7.35e-05	0.000149139	0	4.99e-06	0	0	0	0	0	0.000407586	0.000585392	0.000445123	0.00062281	0	0.000374567	6.89e-05	0	0	0	0	0.000926109	0.000838281	0.000603447	0.000503255	0.000345772	0.00033833	0.000214724	0	0	0	0	0	0.000687806	0.000649539	0.000580422	0.00063835	0.00053601	0.000353489	0.000253203	0.000155934	0	0.00131755	0.00102378	0.000887276	0.000282463	9.89e-05
c_000000005797	2.37e-05	3.32e-05	4.65e-05	3.56e-05	0.00031051	0.000105795	2.87e-05	0	0	0	0	0	8.65e-05	0	9.87e-05	0	0	0	2.51e-05	0	0	0	0	0.00011656	4.41e-05	0.000202617	0.000275849	0.000455127	0.000715428	0.000640783	0	0	0	0	0	0.000188895	0.000257252	0.000257672	0.000242934	0.000209238	0.000239397	0.00021191	0.000153117	0	0.000108168	0.000169949	0.000288876	0.000117664	9.46e-05
c_000000005798	0.000468967	0.000444931	0.000409589	0.000484771	0	0	0	0	0	0	0	0	8.15e-05	0	7.47e-05	0	0	0	0	0	0	0	0	0	0	0	0	0	0	0	0	0	0	0	0	0	0	0	0	0	0	0	0	0	0	0	0	0	0
c_000000005799	0.000292581	0.000276436	0.000266897	0.000283317	0	0	0	0	0	0	0	0	0.00012887	0.000155793	0.000145096	9.67e-05	0	0	0	0	0	0	0	0.00055164	0.000476754	0.000507494	0.000626146	0.000406725	0.000319791	0.000224423	0	0	0	0	0	0.000623126	0.000447921	0.000627889	0.000577909	0.000617351	0.000397588	0.000267127	8.37e-05	0	0.000577428	0.000530444	0.000628221	0.000414842	9.22e-05
c_000000005800	0	0	0	0	0	0	0.000182943	0.000126108	3.95e-05	0	0	0	0	0	0	0	0	0	0	4.31e-05	0.000183187	0.000196729	0.000131177	0	0	0	0	0	0	0	9.45e-05	0.000103588	0.000120611	5.34e-05	0	0	0	0	0	0	0	0	0	0	0	0	0	0	0
c_000000005801	0	0	0	0	0	1.84e-05	0.000309911	0.000188414	0.000258518	0.000236744	5.03e-05	0	0	0	0	0	0	0	0.000228637	9.59e-05	0.000459061	0.000447347	0.000446654	0	0	0	0	0	0	7.23e-05	0.000271156	0.000482944	0.000975496	0.000858948	0	0	0	0	0	0	0	0	9.96e-05	0	0	0	0	0	0
c_000000005802	0	0	0	0	0.00012877	0	0	0	0	0	0	0	6.25e-05	0	7.18e-05	1.36e-05	0	0.000327719	9.41e-05	0	0	0	0	0	0	0	0	0	0	0	0	0	0	0	0	0	0	0	0	0	0.00010675	4.65e-05	5.98e-05	0	0	0	0	0.000129078	0.000321475
c_000000005803	0	0	0	0	0	0	0	0	0	0	0	0	0	0	0	0	0	0	0	0	0	7.59e-06	0	0	0	0	0	0	0	0	0	0	0	0	0	0	0	0	0	0	0	0	0	0	0	0	0	0	0
c_000000005804	0	0	0	0	0	0.000369726	0.000107583	0	0	0	0	0	0	0	0	0	0	0	6.42e-05	0.000384359	0	0	0	0	0	0	0	0	0	0	5.43e-06	0	0	0	0	0	0	0	0	0	0	0	0	0	0	0	0	0	0
c_000000005805	0	0	0	0	0	0	0	0	0	0	0	0	0.000436264	0.000379031	0.000427448	0.000370173	0	1.44e-05	0	0	0	0	0	0	0	0	0	0	0	0	0	0	0	0	0	0	0	0	0	0	0	0	0	0	0	0	0	0	0
c_000000005806	0	0	0	0	0	0	0.000222	0.000579885	0.000457268	0.000439779	0.000365384	4.58e-06	0	0	0	0	0	0	0.00027586	0.000488986	0.000665355	0.000434104	0.000424507	0	0	0	0	0	0	0	0.000515666	0.000479471	0.000359798	0.000426028	0	0	0	0	0	0	0	0	0.000172283	0	0	0	0	0	0.000246239
c_000000005807	1.51e-05	2.03e-05	1.98e-05	2.24e-05	2.45e-05	0	0	0	0	0	0	0	0.000314454	0.000183696	0.000348415	0.000329692	0	0.000268403	2.48e-07	0	0	0	0	0.000134457	0.000263091	0	0	0	0	0	0	0	0	0	0	0.000360819	0.00015404	0.0002877	0.00032103	0.000156515	7.83e-05	5.85e-05	0	0	0.000304886	0.000820151	0.000265572	0	0
c_000000005808	0.00013795	0.000150974	0.000177081	0.000155872	0.00010086	0	4.22e-07	0	0	0	0	0	0.000118809	0.000100586	0.000138097	4.15e-05	0	0	0	0	0	0	0	0.000138578	0.000136746	0.000360488	0.000342545	0.000390726	0.000481044	0.000347528	0	0	0	0	0	0.000245392	0.000208446	0.000230085	0.000212405	0.000244302	0.000212015	0.000191993	0.000112747	0	0.000109284	0.000184959	0.000321584	0.000149028	8e-05
c_000000005809	0	0	0	0	0	0	0.000175312	6.07e-06	0	0	0	0	0	0	0	0	0	0	0	0	0	0	1.22e-06	0	0	0	0	0	0	0	0	0	7.56e-06	0	0	0	0	0	0	0	0	0	0	0	0	0	0	0	0
c_000000005810	8.86e-05	7.13e-05	6.99e-05	7.92e-05	0	0	0	0	0	0	0	0	5.22e-05	0	5.35e-05	0	0	0	0	0	0	0	0	0	0	0	0	0	0	0	0	0	0	0	0	0	0	0	0	0	0	0	0	0	3.95e-05	0	0	0	0
c_000000005811	0	0	0	0	0	0	5.59e-05	0.000351173	0.000539972	0.000412024	0.000160083	0	0	0	0	0	0	0	0	0	0.00035047	0.000342842	0.000464068	0	0	0	0	0	0	0	0.000278053	0.000246856	0.000472061	0.000504226	0	0	0	0	0	0	0	0	0	0	0	0	0	0	0
[truncated: 15,563 more rows]
[truncated: 136 more columns]
