# Supplementary material for: Double-stranded DNA virioplankton dynamics and reproductive strategies in the oligotrophic open ocean water column
Source: ISME J. 2020 Feb 14;14(5):1304–15. doi: 10.1038/s41396-020-0604-8 (PMC7174320; doi:10.1038/s41396-020-0604-8)
Supplement: Supplementary file 17 — Table S5 [file 41396_2020_604_MOESM17_ESM.xlsx]

## Sheet: TableS4_HSD00-20a_ALOHA_2.0_nor
virus	HSD00-20a-267-S2C010-0005-161208	HSD00-20a-267-S2C010-0025-151215	HSD00-20a-267-S2C010-0045-161208	HSD00-20a-267-S2C010-0075-151215	HSD00-20a-267-S2C010-0100-151215	HSD00-20a-267-S2C010-0125-161208	HSD00-20a-267-S2C010-0150-151215	HSD00-20a-267-S2C010-0175-151215	HSD00-20a-267-S2C012-0200-161208	HSD00-20a-267-S2C012-0225-161208	HSD00-20a-267-S2C012-0250-161208	HSD00-20a-267-S2C013-0500-161208	HSD00-20a-268-S2C004-0005-151215	HSD00-20a-268-S2C004-0025-151215	HSD00-20a-268-S2C004-0045-161208	HSD00-20a-268-S2C004-0075-151215	HSD00-20a-268-S2C007-0500-161208	HSD00-20a-268-S2C009-0100-151124	HSD00-20a-268-S2C009-0125-151215	HSD00-20a-268-S2C009-0150-151215	HSD00-20a-268-S2C009-0175-151215	HSD00-20a-268-S2C011-0200-161208	HSD00-20a-268-S2C011-0225-161208	HSD00-20a-268-S2C011-0250-161208	HSD00-20a-269-S2C004-0005-160909	HSD00-20a-269-S2C004-0025-160909	HSD00-20a-269-S2C004-0045-160909	HSD00-20a-269-S2C004-0075-160909	HSD00-20a-269-S2C008-0100-160909	HSD00-20a-269-S2C008-0125-160909	HSD00-20a-269-S2C008-0150-160909	HSD00-20a-269-S2C008-0175-160909	HSD00-20a-269-S2C010-0200-160909	HSD00-20a-269-S2C010-0225-160909	HSD00-20a-269-S2C010-0250-160909	HSD00-20a-269-S2C012-0500-160909	HSD00-20a-270-S2C007-0005-161122	HSD00-20a-270-S2C007-0025-161122	HSD00-20a-270-S2C007-0045-161122	HSD00-20a-270-S2C007-0075-161122	HSD00-20a-270-S2C009-0100-161122	HSD00-20a-270-S2C009-0125-161122	HSD00-20a-270-S2C009-0150-161122	HSD00-20a-270-S2C009-0175-161122	HSD00-20a-270-S2C010-0500-161122	HSD00-20a-271-S2C004-0005-161007	HSD00-20a-271-S2C004-0025-161007	HSD00-20a-271-S2C004-0045-161007	HSD00-20a-271-S2C004-0075-161007
c_000000000001	0	0	0	0	0	0	0	0	0	0	0	0	0	0	0	0	0	0	0	0.00037302	0	0	0	0	0	0	0	0	0	0	0	0	0	0	0	0	0	0	0	0	0	0	0	0	0	0	0	0	0
c_000000000002	0	0	0	0	0	0	0	0	0	0	0	0	0	0	0	0	0	0	0	0	0	0	0	0	0	0	0	0	0	0	0	0	0	0	0	0	0	0	0	0	0	0	0	0	0	0	0	0	0
c_000000000003	0	0	0	0	0	0	0	0	0	0	0	0	0	0	0	0	0	0	0	0	0	0	0	0	0	0	0	0	0	0	0	0	0	0	0	0	0	0	0	0	0	0	0	0	0	0	0	0	0
c_000000000004	0	0	0	0	0	0	0	0	0	0	0	0	0	0	0	0	0	0	0	0	0	0	0	0	0	0	0	0	0	0	0	0	0	0	0	0	0	0	0	0	0	0	0	0	0	0	0	0	0
c_000000000005	0	0	0	0	0	0	0	0	0	0	0	0	0	0	0	0	0	0	0	0	0	0	0	0	0	0	0	0	0	0	0	0	0	0	0	0	0	0	0	0	0	0	0	0	0	0	0	0	0
c_000000000006	0	0	0	0	0	0	0	0	0	0	0	0	0	0	0.00015737	0.000104673	0	0	0	0	0	0	0	0	0	0	0	0	0	0	0	0	0	0	0	0	0	0	0	0	0	0	0	0	0	0	0	0	0
c_000000000007	0.000129692	0.000393704	0.000252267	0.000447655	0	0	0	0	0	0	0	0	0	0	0	0	0	0	0	0	0	0	0	0	0	0	0	0	0	0	0	0	0	0	0	0	0	0	0	0	0	0	0	0	0	0	0	0	0
c_000000000008	0	0	0	0	0	0	0	0	0	0	0	0	0	0	0	0	0	0	0	0	0	0	0	0	0	0	0	0	0	0	0	0	0	0	0	0	0	0	0	0	0	0	0	0	0	0	0	0	0
c_000000000009	0	0	0	0	0	0	0	0	0	0	0	0	0	0	0	0	0	0	0	0	0	0	0	0	0	0	0	0	0	0	0	0	0	0	0	0	0	0	0	0	0	0	0	0	0	0	0	0	0
c_000000000010	0	0	0	0	0	0	0	0	0	0	0	0	0	0	0	0	0	0	0	0	0	0	0	0	0	0	0	0	0	0	0	0	0	0	0	0	0	0	0	0	0	0	0	0	0	0	0	0	0
c_000000000011	0	0	0	0	0	0	0	0	0	0	0	0	0	0	0	0	0	0	0	0.000425066	0	0	0	0	0	0	0	0	0	0	0	0	0	0	0	0	0	0	0	0	0	0	0	0	0	0	0	0	0
c_000000000012	0	0	0	0	0	0	0	0	0	0	0	0	0	0	0	0	0	0	0	0	0	0	0	0	0	0	0	0	0	0	0	0	0	0	0	0	0	0	0	0	0	0	0	0	0	0	0	0	0
c_000000000013	0	0	0	0	0	0	0	0	0	0	0	0	0	0	0	0	0	0	0	0	0	0	0	0	0	0	0	0	0	0	0	0	0	0	0	0	0	0	0	0	0	0	0	0	0	0	0	0	0
c_000000000014	0	0	0	0	0	0.0194463	0.00451409	0	0	0	0	0	0	0	0	0	0	0.000960379	0.0050637	0.00375375	0	0	0	0	0	0	0	0	0	0	0	0	0	0	0	0	0	0	0	0	0	0	0	0	0	0	0	0	0.000836936
c_000000000015	0	0	0	0	0	0	0.00184868	0	0	0	0	0	0	0	0	0	0	0	0.00113094	0.00217401	0.000725263	0.00151343	0	0	0	0	0	0	0	0	0	0	0	0	0	0	0	0	0	0	0	0	0	0	0	0	0	0	0
c_000000000016	0	0	0	0	0.00124997	0.000401094	0.000288499	0	0	0	0	0	0	0	0	0	0	0	0.00223788	0.00127274	0	0	0	0	0	0	0	0	0	0	0	0	0	0	0	0	0	0	0	0	0	0	0	0	0	0	0	0	0.00531378
c_000000000017	0	0	0	0	0	0	0	0	0	0	0	0	0	0	0	0	0	0	0	6.79692e-05	0	0	0	0	0	0	0	0	0	0	0	0	0	0	0	0	0	0	0	0	0	0	0	0	0	0	0	0	0
c_000000000018	0	0	0	0	0	0	0	0	0	0	0	0	0	0	0	0	0	0	0	0	0	0	0	0	0	0	0	0	0	0	0	0	0	0	0	0	0	0	0	0	0	0	0	0	0	0	0	0	0
c_000000000019	0	0	0	0	0	0	0	0	0	0	0.000170437	0	0	0	0	0	0	0	0	0	0	0	0	0	0	0	0	0	0	0	0	0	0	0	0	0	0	0	0	0	0	0	0	0	0	0	0	0	0
c_000000000020	0	0	0	0	0	0	3.05861e-05	7.66231e-05	0.000643286	0.00164698	0.000889933	0	0	0	0	0	0	0	0	0.000456236	0.000448127	0.00108928	0.000304342	7.73777e-05	0	0	0	0	0	0	0	0	0.000842005	0	0.000557142	0	0	0	0	0	0	0	0	0	0	0	0	0	0
c_000000000021	3.96847e-05	0.000184668	0.000129371	7.24885e-05	0	0	0	0	0	0	0	0	0	0	0	0	0	0	0	0	0	0	0	0	0	0	0	0	0	0	0	0	0	0	0	0	0	0	0	0	0	0	0	0	0	0	0	0	0
c_000000000022	0	0	0	0	0	0	0	0	0	0	0	0	0	0	0	0	0	0	0	0.000572033	0	0	0	0	0	0	0	0	0	0	0	0	0	0	0	0	0	0	0	0	0	0	0	0	0	0	0	0	0
c_000000000023	0	0	0	0	0	0	0	0	0	0	0	0	0	0	0	0	0	0	0	4.50716e-05	0	0	0	0	0	0	0	0	0	0	0	0	0	0	0	0	0	0	0	0	0	0	0	0	0	0	0	0	0
c_000000000024	0.00194566	0.00159818	0.00129562	0.00122989	0.000322419	0	0	0	0	0	0	0	0	0.00112034	0.00167006	0.00223272	0	4.55122e-05	0	0	0	0	0	0	0.00160239	0.00188907	0.0012033	0	0	0	0	0	0	0	0	0	0.00193785	0.00181006	0.00210842	0.00151606	0.000713362	0	0.000432105	0	0	0	0.000392592	0	0
c_000000000025	0	0	0	0	0	0	0	0	0	0	0	0	0	0	0	0	0	0	0	0	0	0	0	0	0	0	0	0	0	0	0	0	0	0	0	0	0	0	0	0	0	0	0	0	0	0	0	0	0
c_000000000026	2.52715e-05	0	0	0	0	0	0	0	0	0	0	0	0	0	0	0	0	0	0	0	0	0	0	0	0	0	0	0	0	0	0	0	0	0	0	0	0	0	0	0	0	0	0	0	0	0	0	0	0
c_000000000027	0.00125002	0.00144304	0.00165653	0.001607	0	0	0	0	0	0	0	0	0.000245859	0.00054461	0.000930726	0.000769694	0	4.53255e-05	0	0	0	0	0	0	0.00127517	0.00148637	0	0.00179762	0	0	0	0	0	0	0	0	0.00203814	0.00230843	0.00175363	0.00214139	0.00167507	1.69061e-05	8.84902e-05	0	0	0.00566117	0.00432365	0.0053546	0.00033625
c_000000000028	0	0	0	0	0	0	0.000540059	0	0	0	0	0	0	0	0	0	0	0	0	0.000268552	3.84207e-05	0.000514489	0	0	0	0	0	0	0	0	0	0	0	0	0	0	0	0	0	0	0	0	0	0	0	0	0	0	0
c_000000000029	0	0	0	0	0	0	0.00125864	0	0	0	0	0	0	0	0	0	0	0	0	0.00110601	0	0	0	0	0	0	0	0	0	0	0	0	0.000760902	0	0	0	0	0	0	0	0	0	0	0	0	0	0	0	0
c_000000000030	0	0	0	0	0	0	0.000430056	0	0	0	0	0	0	0	0	0	0	0	0	0.000439832	0	2.3416e-07	0	0	0	0	0	0	0	0	0	0	0	0	0	0	0	0	0	0	0	0	0	0	0	0	0	0	0
c_000000000031	0	0	0	0	0	0	0	0	0	0	0	0	0	0	0	0	0	0	0	0	0	0	0	0	0	0	0	0	0	0	0	0	0	0	0	0	0	0	0	0	0	0	0	0	0	0	0	0	0
c_000000000032	0	0	0	0	0	0	0	0	0	0	0	0	0	0	0	0	0	0	0	0	0	0	0	0	0	0	0	0	0	0	0	0	0	0	0	0	0	0	0	0	0	0	0	0	0	0	0	0	0
c_000000000033	0	0	0	0	0	0	0	0	0	0	0	0	0	0	0	0	0	0	0	0	0	0	0	0	0	0	0	0	0	0	0	0	0	0	0	0	0	0	0	0	0	0	0	0	0	0	0	0	0
c_000000000034	0	0	0	0	0	0	0	0	0	0	0	0	0	0	0	0	0	0	0	0	0	0	0	0	0	0	0	0	0	0	0	0	0	0	0	0	0	0	0	0	0	0	0	0	0	0	0	0	0
c_000000000035	0	0	0	0	0	0	0	0	0	0	0	0	0	0	0	0	0	0	0	0	0	0	0	0	0	0	0	0	0	0	0	0	0	0	0	0	0	0	0	0	0	0	0	0	0	0	0	0	0
c_000000000036	9.06469e-05	0	0	0	0.000119053	0	0	0	0	0	0	0	0	0.000191046	0.000210213	0.000201183	0	0	0	0	0	0	0	0	0	7.21883e-05	0.000715845	0	0.00124039	0.000942749	0	0	0	0	0	0	0.00127914	0.00148859	0.000710987	0.00109357	0.000459315	0.000315548	0.00136972	0	0	0	0	0	0
c_000000000037	0	0	0	0	0	0	0	0	0	0	0	0	0	0	0	0	0	0	0	0	0	0	0	0	0	0	0	0	0	0	0	0	0	0	0	0	0	0	0	0	0	0	0	0	0	0	0	0	0
c_000000000038	0	0	0	0	0	0	0	0	0.000495933	0.00105514	0.000371052	0	0	0	0	0	0	0	0	0	0	0	4.42521e-05	0	0	0	0	0	0	0	0	0	0	0	0	0	0	0	0	0	0	0	0	0	0	0	0	0	0
c_000000000039	0	0	0	0	0	0	0	0	0	0	0	0	0	0	0	0	0	0	0	0	0	0	0	0	0	0	0	0	0	0	0	0	0	0	0	0	0	0	0	0	0	0	0	0	0	0	0	0	0
c_000000000040	0	0	0	0	0	0	0	0	0	0	0	0	0	0	0	0	0	0	0	0	0	0	0	0	0	0	0	0	0	0	0	0	0	0	0	0	0	0	0	0	0	0	0	0	0	0	0	0	0
c_000000000041	0	0	0	0	0	0	0	0	0	0	0	0	0	0	0	0	0	0	0	8.9034e-05	0	0	0	0	0	0	0	0	0	0	0	0	0	0	0	0	0	0	0	0	0	0	0	0	0	0	0	0	0
c_000000000042	0	0	0	0	0	0	0.000605032	0.00043108	0	0	0	0	0	0	0	0	0	0	6.2555e-05	0.00125316	0	0	0	0	0	0	0	0	0	0	0	0	0.00174608	0	0	0	0	0	0	0	0	0	0	0	0	0	0	0	0
c_000000000043	0	0	0	0	0	0	0	0	0	0	0	0	0	0	0	0	0	0	0	0	0	0	0	0	0	0	0	0	0	0	0	0	0	0	0	0	0	0	0	0	0	0	0	0	0	0	0	0	0
c_000000000044	0	0	0	0	0	0	0	0	0	0	0	0	0	0	0	0	0	0	0	0	0	0	0	0	0	0	0	0	0	0	0	0	0	0	0	0	0	0	0	0	0	0	0	0	0	0	0	0	0
c_000000000045	0	0	0	0	0	0	0	0	0	0	0	0	0	0	0	0	0	0	0	0	0	0	0	0	0	0	0	0	0	0	0	0	0	0	0	0	0	0	0	0	0	0	0	0	0	0	0	0	0
c_000000000046	0	0	0	0	0	0	0	0	0	0	0	0	0	0	0	0	0	0	0	0	0	0	0	0	0	0	0	0	0	0	0	0	0	0	0	0	0	0	0	0	0	0	0	0	0	0	0	0	0
c_000000000047	0	0	0	0	0	0	0	0	0	0.000172938	0.000366817	0	0	0	0	0	0	0	0	0	0	0	0	0	0	0	0	0	0	0	0	0	0	0	0	0	0	0	0	0	0	0	0	0	0	0	0	0	0
c_000000000048	0	0	0	0	0	0	0.000823787	0.000902537	0.0005625	0.000728147	0.000151462	0	0	0	0	0	0	0	0	0.00128146	0.00349233	0.0028648	0.0012123	0.000220821	0	0	0	0	0	0	0	0.00248851	0.0026567	0.000207039	0.000211093	0	0	0	0	0	0	0	0	0	0	0	0	0	0
c_000000000049	0	0	0	0	0	0	0	0	0	0	0	0	0	0	0	0	0	0	0	0.000328747	0	0	0	0	0	0	0	0	0	0	0	0	0.00022609	0	0	0	0	0	0	0	0	0	0	0	0	0	0	0	0
c_000000000050	0	0	0	0	0	0	0	0	0	0	0	0	0	0	0	0	0	0	0	0	0	0	0	0	0	0	0	0	0	0	0	0	0	0	0	0	0	0	0	0	0	0	0	0	0	0	0	0	0
c_000000000051	0	0	0	0	0	0	0	0	0	0	0	0	0	0	0	0	0	4.95307e-05	0	0.000131858	0	0	0	0	0	0	0	0	0	0	0	0	0	0	0	0	0	0	0	0	0	0	0	0	0	0	0	0	0
c_000000000052	0	0	0	0	0	0	0	0	0	0	0	0	0	0	0	0	0	0.000375874	0.000625298	3.8495e-05	0	0	0	0	0	0	0	0	0	0	0	0	0	0	0	0	0	0	0	0	0	0	0	5.63339e-06	0	0	0	0	0
c_000000000053	0	0	0	0	0	0	0	0	0	0	0	0	0	0	0	0	0	0	0	0	0	0	0	0	0	0	0	0	0	0	0	0	0	0	0	0	0	0	0	0	0	0	0	0	0	0	0	0	0
c_000000000054	0.000255952	0.000282348	0.000405059	0.000535572	0	0	0	0	0	0	0	0	0	0	0	0	0	0	0	0	0	0	0	0	0	0	0	0	0	0	0	0	0	0	0	0	0	0	0	0	0	0	0	0	0	0	0	0	0
c_000000000055	0	0	0	0	0	0.000472711	0.000378836	0	0	0	0	0	0	0	0	0	0	0	0.000271674	0.000815334	0	0	0	0	0	0	0	0	0	0	0	0	0	0	0	0	0	0	0	0	0	0	0	0	0	0	0	0	0
c_000000000056	0	0	0	0	0	0	0	0	0	0	0	0	0	0	0	0	0	0	0	0	0	0	0	0	0	0	0	0	0	0	0	0	0	0	0	0	0	0	0	0	0	0	0	0	0	0	0	0	0
c_000000000057	0.00165211	0.00106989	0.00121989	0.00142241	0	0	0	0	0	0	0	0	0	0.000530496	0.000910502	0.000712925	0	0	0	0	0	0	0	0	0	0	0	0	0	0	0	0	0	0	0	0	0	0	0	0	0	0	0	0	0	0	0	0	0
c_000000000058	0	0	0	0	0	0	0	0	0	3.21438e-06	0.000208863	0	0	0	0	0	0	0	0	0	0	0	0	0	0	0	0	0	0	0	0	0	0	0	0	0	0	0	0	0	0	0	0	0	0	0	0	0	0
c_000000000059	3.34914e-05	0	0	0	0	0	0	0	0	0	0	0	0	0	0	0	0	0	0	0	0	0	0	0	0	0	0	0	0	0	0	0	0	0	0	0	0	0	0	0	0	0	0	0	0	0	0	0	0
c_000000000060	0	0	0	0	0	0	0	0	0	0	0	0	0	0	0	0	0	0	0	0	0	0	0	0	0	0	0	0	0	0	0	0	0	0	0	0	0	0	0	0	0	0	0	0	0	0	0	0	0
c_000000000061	0	0	1.96334e-06	1.80969e-05	0	0	0	0	0	0	0	0	0	0	0	0	0	0	0	0	0	0	0	0	0	0	0	0	0	0	0	0	0	0	0	0	0	0	0	0	0	0	0	0	0	0	0	0	0
c_000000000062	0	0	0	0	0	0	0	0	0	0	0	0	0	0	0	0	0	0	0	0	0	0	0	0	0	0	0	0	0	0	0	0	0	0	0	0	0	0	0	0	0	0	0	0	0	0	0	0	0
c_000000000063	0	0	0	0	0	0	0	0	0	0	0	0	0	0	0	0	0	0	0	0	0	0	0	0	0	0	0	0	0	0	0	0	0	0	0	0	0	0	0	0	0	0	0	0	0	0	0	0	0
c_000000000064	0	0	0	0	0	0	0	0	0	0	0	0	0	0	0	0	0	0	0	0	0	0	0	0	0	0	0	0	0	0	0	0	0	0	0	0	0	0	0	0	0	0	0	0	0	0	0	0	0
c_000000000065	0	0	0	0	0	0	0	0.000941316	0.000382404	0.000215064	0	0	0	0	0	0	0	0	0	0	0.00128753	0.00169261	0.000806946	2.27123e-06	0	0	0	0	0	0	0	0.000939423	0.000632775	0	4.65075e-05	0	0	0	0	0	0	0	0	0	0	0	0	0	0
c_000000000066	0	0	0	0	0	0	0	0	0	0	0	0	0	0	0	0	0	0	0	0	0	0	0	0	0	0	0	0	0	0	0	0	0	0	0	0	0	0	0	0	0	0	0	0	0	0	0	0	0
c_000000000067	0	0	0	0	0	0	0.000951538	0	0	0	0	0	0	0	0	0	0	0	0	0.000686642	3.61043e-05	0.00049451	0	0	0	0	0	0	0	0	0	0	0	0	0	0	0	0	0	0	0	0	0	0	0	0	0	0	0
c_000000000068	0	0	0	0	0	0	0	0	0	0	0	0	0	0	0	0	0	0	0	0	0	0	0	0	0	0	0	0	0	0	0	0	0	0	0	0	0	0	0	0	0	0	0	0.000897425	0	0	0	0	0
c_000000000069	0.000698354	0.00116391	0.00138605	0.00125928	0	0	0	0	0	0	0	0	0	0	0.000132229	0.000110024	0	0	0	0	0	0	0	0	0.00385615	0.00295894	0.000715459	0.00349197	0	0	0	0	0	0	0	0	0.00246243	0.00274339	0.00208843	0.0024015	0.00246285	0.000489942	3.71672e-05	0	0	0.000937436	0.00328678	0.00127799	0.000594041
c_000000000070	0	0	0	0	0	0	0	0	0	0	0	0	0	0	0	0	0	0	0	0	0	0	0	0	0	0	0	0	0	0	0	0	0	0	0	0	0	0	0	0	0	0	0	0	0	0	0	0	0
c_000000000071	0	0	0	0	0	0	0	0	0	0	0	0	0	0	0	0	0	0	0	0	0	0	0	0	0	0	0	0	0	0	0	0	0	0	0	0	0	0	0	0	0	0	0	0	0	0	0	0	0
c_000000000072	0	0	0	0	0	0	0	0	0	0	0	0	0	0	0	0	0	0	0	0	0	0	0	0	0	0	0	0	0	0	0	0	0	0	0	0	0	0	0	0	0	0	0	0	0	0	0	0	0
c_000000000073	0	0	0	0	0	0	0	0	0	0	0	0	0	0	0	0	0	0	0	0	0	0	0	0	0	0	0	0	0	0	0	0	0	0	0	0	0	0	0	0	0	0	0	0	0	0	0	0	0
c_000000000074	0	0	0	0	0	0	0	0	0	0	0	0	0	0	0	0	0	0	0	0	0	0	0	0	0	0	0	0	0	0	0	0	0	0	0	0	0	0	0	0	0	0	0	0	0	0	0	0	0
c_000000000075	0	0	0	0	0	0	0	0	0	0	0	0	0	0	0	0	0	0	0	0	0	0	0	0	0	0	0	0	0	0	0	0	0	0	0	0	0	0	0	0	0	0	0	0	0	0	0	0	0
c_000000000076	0	0	0	0	0	0	0.000877163	0	0	0	0	0	0	0	0	0	0	0	0	0.000262686	0.000990459	0.000889835	5.89155e-05	0	0	0	0	0	0	0	0	0	0.000166947	0.000779319	5.10038e-05	0	0	0	0	0	0	0	0	0	0	0	0	0	0
c_000000000077	0	0	0	0	0	0	0	0	0	0	0	0	0	0	0	0	0	0	0	0	0	0	0	0	0	0	0	0	0	0	0	0	0	0	0	0	0	0	0	0	0	0	0	0	0	0	0	0	0
c_000000000078	0	0	0	0	0	0	0	0	0	0	0	0	0	0	0	0	0	0	0	0.000195462	0	0	0	0	0	0	0	0	0	0	0	0	0	0	0	0	0	0	0	0	0	0	0	0	0	0	0	0	0
c_000000000079	0.000135078	0.000409493	0.000423529	0.000524938	0	0	0	0	0	0	0	0	0	0	0	0	0	0	0	0	0	0	0	0	0	0	0	0	0	0	0	0	0	0	0	0	0	0	0	0	0	0	0	0	0	0	0	0	0
c_000000000080	0	0	0	0	0	0	0	0	0	0	0	0	0	0	0	0	0	0	0	0	0	0	0	0	0	0	0	0	0	0	0	0	0	0	0	0	0	0	0	0	0	0	0	0	0	0	0	0	0
c_000000000081	0	0	0	0	0	0	0	0	0	0	0	0	0	0	0	0	0	0	0	0	0	0	0	0	0	0	0	0	0	0	0	0	0	0	0	0	0	0	0	0	0	0	0	0	0	0	0	0	0
c_000000000082	0	0	0	0	0	0	0	0	0	0	0	0	0	0	0	0	0	0	0	0	0	0	0	0	0	0	0	0	0	0	0	0	0	0	0	0	0	0	0	0	0	0	0	0	0	0	0	0	0
c_000000000083	0	0	0	0	0	0	0	0	0	0	0	0	0	0	0	0	0	0	0	0	0	0	0	0	0	0	0	0	0	0	0	0	0	0	0	0	0	0	0	0	0	0	0	0	0	0	0	0	0
c_000000000084	0	0	0	0	0	0	0	0	0	0	0	0	0	0	0	0	0	0	0	0	0	0	0	0	0	0	0	0	0	0	0	0	0	0	0	0	0	0	0	0	0	0	0	0	0	0	0	0	0
c_000000000085	0.00023776	0.000168325	0.000259437	0.000192593	0	0	0	0	0	0	0	0	0	0	0.000109558	0	0	0	0	0	0	0	0	0	0	0	0	0	0	0	0	0	0	0	0	0	0	5.56296e-05	0	0.000217228	4.48554e-05	0	0	0	0	4.68892e-05	0	0	0
c_000000000086	1.28511e-05	6.09032e-05	7.57789e-05	4.90322e-05	0	0	0	0	0	0	0	0	0	0	0	0	0	0	0	0	0	0	0	0	0	0	0	0	0	0	0	0	0	0	0	0	0	0	0	0	0	0	0	0	0	0	0	0	0
c_000000000087	0	0	0	0	0	0	0	0	0	0	0	0	0	0	0	0	0	0	0	0	0	0	0	0	0	0	0	0	0	0	0	0	0	0	0	0	0	0	0	0	0	0	0	0	0	0	0	0	0
c_000000000088	0	0	0	0	0	0	0	0	0	0	0	0	0	0	0	0	0	0	0	0	0	0	0	0	0	0	0	0	0	0	0	0	0	0	0	0	0	0	0	0	0	0	0	0	0	0	0	0	0
c_000000000089	0	0	0	0	0	0.000266282	0.00165954	0	0	0	0	0	0	0	0	0	0	0	0	0.000808201	0.000225413	0.000769992	0	0	0	0	0	0	0	0	0	0	0	0.00016465	0	0	0	0	0	0	0	0	0	0	0	0	0	0	0
c_000000000090	0	0	0	0	0	0	0	0	0	0	0	0	0	0	0	0	0	0	0	0	0	0	0	0	0	0	0	0	0	0	0	0	0	0	0	0	0	0	0	0	0	0	0	0	0	0	0	0	0
c_000000000091	0	0	0	0	0	0	0	0	0	0	0	0	0	0	0	0	0	0	0	0	0	0	0	0	0	0	0	0	0	0	0	0	0	0	0	0	0	0	0	0	0	0	0	0	0	0	0	0	0
c_000000000092	0	0	0	0	0	0	0	0	0.000191652	0.000297756	0	0	0	0	0	0	0	0	0	0	0	5.68225e-05	0.000444029	0.000359153	0	0	0	0	0	0	0	0	0	0	0.000349536	0	0	0	0	0	0	0	0	0	0	0	0	0	0
c_000000000093	0	0	0	0	0	0	0	0	0	0	0	0	0	0	0	0	0	0	0	0	0	0	0	0	0	0	0	0	0	0	0	0	0	0	0	0	0	0	0	0	0	0	0	0	0	0	0	0	0
c_000000000094	0	0	0	0	0	0	0	0	0	0	0	0	0	0	0	0	0	0	0	0	0	0	0	0	0	0	0	0	0	0	0	0	0	0	0	0	0	0	0	0	0	0	0	0	0	0	0	0	0
c_000000000095	0	0	0	0	0	0	0	0	0	0	0	0	0	0	0	0	0	0	0	0	0	0	0	0	0	0	0	0	0	0	0	0	0	0	0	0	0	0	0	0	0	0	0	0	0	0	0	0	0
c_000000000096	0	0	0	0	0	0	0	0	0	0	0	0	0	0	0	0	0	0	0	0	0	0	0	0	0	0	0	0	0	0	0	0	0	0	0	0	0	0	0	0	0	0	0	0	0	0	0	0	0
c_000000000097	0	0	0	0	0	0	0	0	0	0	0	0	0	0	0	0	0	0	0	5.73431e-05	0	0	0	0	0	0	0	0	0	0	0	0	0.00012494	0	0	0	0	0	0	0	0	0	0	0	0	0	0	0	0
c_000000000098	0	0	0	0	0	0	0.00029608	0	0	0	0	0	0	0	0	0	0	0	0.000139808	7.45277e-05	0	0	0	0	0	0	0	0	0	0	0	0	0	0	0	0	0	0	0	0	0	0	0	0	0	0	0	0	0
c_000000000099	0	0	0	0	0	0	0	0	0	0	0	0	0	0	0	0	0	0	0	0	0	0	0	0	0	0	0	0	0	0	0	0	0	0	0	0	0	0	0	0	0	0	0	0	0	0	0	0	0
c_000000000100	0	0	0	0	0	0	0	0	0	0	0	0	0	0	0	0	0	0	0	0	0	0	0	0	0	0	0	0	0	0	0	0	0	0	0	0	0	0	0	0	0	0	0	0	0	0	0	0	0
c_000000000101	0	0	0	0	0	0	0	0	0	0	0	0	0	0	0	0	0	0	0	0	0	0	0	0	0	0	0	0	0	0	0	0	0	0	0	0	0	0	0	0	0	0	0	0	0	0	0	0	0
c_000000000102	0	0	0	0	0	0	0	0	0	0	0	0	0	0	0	0	0	0	0	0	0	0	0	0	0	0	0	0	0	0	0	0	0	0	0	0	0	0	0	0	0	0	0	0	0	0	0	0	0
c_000000000103	0	0	0	0	0	0	0	0	0	0	0	0	0	0	0	0	0	0	0	0	0	0	0	0	0	0	0	0	0	0	0	0	0	0	0	0	0	0	0	0	0	0	0	0	0	0	0	0	0
c_000000000104	0	0	0	0	0	0	0	0	0	0	0	0	0	0	0	0	0	0	0	0	0	0	0	0	0	0	0	0	0	0	0	0	0	0	0	0	0	0	0	0	0	0	0	0	0	0	0	0	0
c_000000000105	0	0	0	0	0	0	0	0	0	0	0	0	0	0	0	0	0	0	0	0	0	0	0	0	0	0	0	0	0	0	0	0	0	0	0	0	0	0	0	0	0	0	0	0	0	0	0	0	0
c_000000000106	0	0	0	0	0	0	0	0	0	0	0	0	0	0	0	0	0	0	0	0	0	0	0	0	0	0	0	0	0	0	0	0	0	0	0	0	0	0	0	0	0	0	0	0	0	0	0	0	0
c_000000000107	0	0	0	0	0	0	0	0	0	0	0	0	0	0	0	0	0	0	0	0	0	0	0	0	0	0	0	0	0	0	0	0	0	0	0	0	0	0	0	0	0	0	0	0	0	0	0	0	0
c_000000000108	0	0	0	0	0	0.000596416	0.000957204	0	0	0	0	0	0	0	0	0	0	0	0.000347913	0.00158568	0.000390984	0.000124983	0	0	0	0	0	0	0	0	0	0	0.000432178	0	0	0	0	0	0	0	0	0	0	0	0	0	0	0	0
c_000000000109	0	0	0	0	0	0	0	0	0	0	0	0	0	0	0	0	0	0	0	2.15339e-05	0	0	0	0	0	0	0	0	0	0	0	0	0	0	0	0	0	0	0	0	0	0	0	0	0	0	0	0	0
c_000000000110	0	0	0	0	0	0	0	0	0	0	0	0	0	0	0	0	0	0	0	0	0	0	0	0	0	0	0	0	0	0	0	0	0	0	0	0	0	0	0	0	0	0	0	0	0	0	0	0	0
c_000000000111	0	0	0	0	0	0	0	0	0	0	0	0	0	0	0	0	0	0	0	0	0	0	0	0	0	0	0	0	0	0	0	0	0	0	0	0	0	0	0	0	0	0	0	0	0	0	0	0	0
c_000000000112	0.00137219	0.0028504	0.00257116	0.00277803	0.00226874	0	0	0	0	0	0	0	0.00193711	0.00206665	0.00197685	0.00210427	0	0.000280836	0	0	0	0	0	0	0	0	0	0	0	0	0	0	0	0	0	0	0	0	0	0	3.28313e-05	0	0	0	0	0	0	0	0
c_000000000113	0	0	0	0	0	0	0	0	0	0	0	0	0	0	0	0	0	0	0	0	0	0	0	0	0	0	0	0	0	0	0	0	0	0	0	0	0	0	0	0	0	0	0	0	0	0	0	0	0
c_000000000114	0	0	0	0	0.00136274	0.000965564	0.000168604	0	0	0	0	0	0	0	0	0	0	0.000479965	0.00102191	0.000458113	0	0	0	0	0	0	0	0	0	0	0	0	0	0	0	0	0	0	0	0	0	0	0	0	0	0	0	0	0.00143576
c_000000000115	0	0	0	0	0	0	0	0	0	0	0	0	0	0	0	0	0	0	0	0	0	0	0	0	0	0	0	0	0	0	0	0	0	0	0	0	0	0	0	0	0	0	0	0	0	0	0	0	0
c_000000000116	0	0	0	0	0	0	0	0	0	0	0	0	0	0	0	0	0	0	0	0	0	0	0	0	0	0	0	0	0	0	0	0	0	0	0	0	0	0	0	0	0	0	0	0	0	0	0	0	0
c_000000000117	0	0	0	0	0	0	0	0	0	0	0	0	0	0	0	0	0	0	0	0	0	0	0	0	0	0	0	0	0	0	0	0	0	0	0	0	0	0	0	0	0	0	0	0	0	0	0	0	0
c_000000000118	0	0	0	0	0	0	0	0	0	0	0	0	0	0	0	0	0	0	0	0	0	0	0	0	0	0	0	0	0	0	0	0	0	0	0	0	0	0	0	0	0	0	0	0	0	0	0	0	0
c_000000000119	0	4.63079e-05	6.07201e-05	1.09034e-05	0	0	0	0	0	0	0	0	0	0	0	0	0	0	0	0	0	0	0	0	0	0	0	0	0	0	0	0	0	0	0	0	0	0	0	0	0	0	0	0	0	0	0	0	0
c_000000000120	0	0	0	0	0	0	0	0	0	0	0	0	0	0	0	0	0	0	0	0	0	0	0	0	0	0	0	0	0	0	0	0	0	0	0	0	0	0	0	0	0	0	0	0	0	0	0	0	0
c_000000000121	0	0	0	0	0	0	0	0	0	0	0	0	0	0	0	0	0	0	0	0	0	0	0	0	0	0	0	0	0	0	0	0	0	0	0	0	0	0	0	0	0	0	0	0	0	0	0	0	0
c_000000000122	0.00030633	0.000433034	0.00048568	0.000383683	0.000705908	0	0	0	0	0	0	0	0.00108279	0.000554625	0.00101298	0.00135933	0	0.00042002	0	0	0	0	0	0	0	0	0	0	0	0	0	0	0	0	0	0	0	0	0	0	7.6922e-05	0	0.000185315	7.06197e-05	0	0	0	0	3.20975e-05
c_000000000123	0	0	0	0	0	0	0.000680613	0.00247368	0.00100382	0.000132202	0	0	0	0	0	0	0	0	0	0.000698299	0.00695743	0.00485259	0.00289284	0.00149617	0	0	0	0	0	0	0	0.0036304	0.0014337	0.000322069	0.000806339	0	0	0	0	0	0	0	0	0.000384917	0	0	0	0	0
c_000000000124	0	0	0	0	0	0	0	0	0	0	0	0	0	0	0	0	0	0	0	0	0	0	0	0	0	0	0	0	0	0	0	0	0	0	0	0	0	0	0	0	0	0	0	0	0	0	0	0	0
c_000000000125	0	0	0	0	0	0	0	0	0	0	0	0	0	0	0	0	0	0	0	0	0	0	0	0	0	0	0	0	0	0	0	0	0	0	0	0	0	0	0	0	0	0	0	0	0	0	0	0	0
c_000000000126	0	0	0	0	0	0	0	0	0	0	0	0	0	0	0	0	0	0	0	0	0	0	0	0	0	0	0	0	0	0	0	0	0	0	0	0	0	0	0	0	0	0	0	0	0	0	0	0	0
c_000000000127	0	0	0	0	0	0	0	0	0	3.44795e-06	0	0	0	0	0	0	0	0	0	4.25393e-06	0	0	0	0	0	0	0	0	0	0	0	0	0	0	0	0	0	0	0	0	0	0	0	0	0	0	0	0	0
c_000000000128	0.000569034	0.000571954	0.000752862	0.00062579	0	0	0	0	0	0	0	0	0.000506303	0.000556555	0.000760352	0.000718435	0	5.08632e-05	0	0	0	0	0	0	0.00397478	0.00361888	0.00733097	0.00407823	0.00879422	0.00724964	0.00842478	0	0	0	0	0	0.00470361	0.00554167	0.00451625	0.00481675	0.00554273	0.00624171	0.00405087	0.00197901	0	0.00689737	0.00670594	0.0110997	0.00505257
c_000000000129	0	0	0	0	0	0	0.000608541	0	0	0	0	0	0	0	0	0	0	0	0.000460682	0.000806617	0.00119002	0.000919213	0.000271209	0	0	0	0	0	0	0	0	0	2.87239e-05	0.00042434	6.83632e-05	0	0	0	0	0	0	0	0	0	0	0	0	0	0
c_000000000130	0	0	0	0	0	0	0	0	0	0	0	0	0	0	0	0	0	0	0	0	0	0	0	0	0	0	0	0	0	0	0	0	0	0	0	0	0	0	0	0	0	0	0	0	0	0	0	0	0
c_000000000131	0	0	0	0	0	0	7.7154e-05	0	0	0	0	0	0	0	0	0	0	0	0	0	0	0	0	0	0	0	0	0	0	0	0	0	0	0	0	0	0	0	0	0	0	0	0	0	0	0	0	0	0
c_000000000132	0	0	0	0	0	0	0	0	0	0	0	0	0	0	0	0	0	0.00213367	0.00905877	0.000811608	0	0	0	0	0	0	0	0	0	0	0	0	0	0	0	0	0	0	0	0	0	0.00268385	0.00266658	0.00799212	0	0	0	0	0.0017598
c_000000000133	0	0	0	0	0	0	0	0	0	3.36043e-05	0	0	0	0	0	0	0	0	0	0	0	0	0	0	0	0	0	0	0	0	0	0	0	0	0	0	0	0	0	0	0	0	0	0	0	0	0	0	0
c_000000000134	0	0	0	0	0	0	0	0	0	0	0	0	0	0	0	0	0	0	0	0	0	0	0	0	0	0	0	0	0	0	0	0	0	0	0	0	0	0	0	0	0	0	0	0	0	0	0	0	0
c_000000000135	0	0	0	0	0	0	0	0	0	0	0	0	0	0	0	0	0	0	0	0	0	0	0	0	0	0	0	0	0	0	0	0	0	0	0	0	0	0	0	0	0	0	0	0	0	0	0	0	0
c_000000000136	0	0	0	0	0	0	0	0	0	0	0	0	0	0	0	0	0	0	0	0	0	0	0	0	0	0	0	0	0	0	0	0	0	0	0	0	0	0	0	0	0	0	0	0	0	0	0	0	0
c_000000000137	0	0	0	0	0.000104498	0	0	0	0	0	0	0	0	0	0	0	0	0	0	0	0	0	0	0	0	0	0	0	0	0	0	0	0	0	0	0	0	0	0	0	0	0	0	0	0	0	0	0	0
c_000000000138	0	0	0	0	0	0	0	0	0	0	0	0	0	0	0	0	0	0	0	0	0	0	0	0	0	0	0	0	0	0	0	0	0	0	0	0	0	0	0	0	0	0	0	0	0	0	0	0	0
c_000000000139	0	0	0	0	0	0	0	0	0	0	0	0	0	0	0	0	0	0	0	0	0	0	0	0	0	0	0	0	0	0	0	0	0	0	0	0	0	0	0	0	0	0	0	0	0	0	0	0	0
c_000000000140	0	0	0	0	0	0	0	0	0	0	0	0	0	0	0	0	0	0	0	0	0	0	0	0	0	0	0	0	0	0	0	0	0	0	0	0	0	0	0	0	0	0	0	0	0	0	0	0	0
c_000000000141	0	0	0	0	0	0	0	0	0	0	0	0	0	0	0	0	0	0	0	0	0	0	0	0	0	0	0	0	0	0	0	0	0	0	0	0	0	0	0	0	0	0	0	0	0	0	0	0	0
c_000000000142	0	0	0	0	0	0	0	0	0	0	0	0	0	0	0	0	0	0	0	0	0	0	0	0	0	0	0	0	0	0	0	0	0	0	0	0	0	0	0	0	0	0	0	0	0	0	0	0	0
c_000000000143	0	0	0	0	0	0	0.000190324	0	0	0	0	0	0	0	0	0	0	0	0	8.71536e-05	0	0	0	0	0	0	0	0	0	0	0	0	0	0	0	0	0	0	0	0	0	0	0	0	0	0	0	0	0
c_000000000144	0	0	0	0	0	0	0	0	0	0	0	0	0	0	0	0	0	0	0	0	0	0	0	0	0	0	0	0	0	0	0	0	0	0	0	0	0	0	0	0	0	0	0	0	0	0	0	0	0
c_000000000145	0	0	0	0	0	0	0	0	0	0	0	0	0	0	0	0	0	0	0	0	0	0	0	0	0	0	0	0	0	0	0	0	0	0	0	0	0	0	0	0	0	0	0	0	0	0	0	0	0
c_000000000146	4.01492e-05	0.000480812	0.000448856	0.000501801	0	0	0	0	0	0	0	0	0	0	0	0	0	0	0	0	0	0	0	0	0	0	0	0	0	0	0	0	0	0	0	0	0	0	0	0	0	0	0	0	0	0	0	0	0
c_000000000147	0.000139431	2.33816e-05	6.19379e-05	1.39673e-05	0	0	0	0	0	0	0	0	0	0	0.000214382	2.33333e-05	0	0	0	0	0	0	0	0	0	0.000200333	9.89385e-05	0	0	0	0	0	0	0	0	0	0.000292127	0.00039578	0.000383922	0.000412421	0.000218968	0	0	0	0	0.000116506	0	0	0
c_000000000148	0	0	0	0	0	5.52562e-05	0.000442482	0	0	0	0	0	0	0	0	0	0	3.01486e-05	0.000109697	3.3991e-05	0	0	0	0	0	0	0	0	0	0	0	0	8.3352e-05	0.000118329	0	0	0	0	0	0	0	0	0	0	0	0	0	0	0
c_000000000149	0	0	0	0	0	0	9.23634e-05	0	0	0	0	0	0	0	0	0	0	0	4.63664e-05	0.000261408	0	0	0	0	0	0	0	0	0	0	0	0	0	0	0	0	0	0	0	0	0	0	0	0	0	0	0	0	0
c_000000000150	0.000821733	0.000246785	0.000415568	0.000356261	5.4744e-05	0	0	0	0	0	0	0	6.61711e-05	0.000317631	0.000536784	0.000464232	0	6.35616e-05	0	0	0	0	0	0	0	1.79734e-05	0	0	0	0	0	0	0	0	0	0	0	0	0	6.04116e-05	0.000301974	0	0	0	0	0	0	0	3.92627e-05
c_000000000151	0	0	0	0	0	0	0	0	0	0	0	0	0	0	0	0	0	0	0	0	0	0	0	0	0	0	0	0	0	0	0	0	0	0	0	0	0	0	0	0	0	0	0	0	0	0	0	0	0
c_000000000152	0	0	0	0	0	0	0	0	0	0	0	0	0	0	0	0	0	0	0	0	0	0	0	0	0	0	0	0	0	0	0	0	0	0	0	0	0	0	0	0	0	0	0	0	0	0	0	0	0
c_000000000153	0	0	0	0	0	0	0	0	0	0	0	0	0	0	0	0	0	0	0	0	0	0	0	0	0	0	0	0	0	0	0	0	0	0	0	0	0	0	0	0	0	0	0	0	0	0	0	0	0
c_000000000154	0	0	0	0	0	0	0	0	0	0	0	0	0	0	0	0	0	0	0	0	0	0	0	0	0	0	0	0	0	0	0	0	0	0	0	0	0	0	0	0	0	0	0	0	0	0	0	0	0
c_000000000155	0	0	0	0	0	0	0	0	0	0	0	0	0	0	0	0	0	0	0	0	0	0	0	0	0	0	0	0	0	0	0	0	0	0	0	0	0	0	0	0	0	0	0	0	0	0	0	0	0
c_000000000156	0	0	0	0	0	0	0	0	0	0	0	0	0	0	0	0	0	0	0	0	0	0	0	0	0	0	0	0	0	0	0	0	0	0	0	0	0	0	0	0	0	0	0	0	0	0	0	0	0
c_000000000157	0	0	0	0	0	0	0	0	0	0	0	0	0	0	0	0	0	0	0	0	0	0	0	0	0	0	0	0	0	0	0	0	0	0	0	0	0	0	0	0	0	0	0	0	0	0	0	0	0
c_000000000158	0	0	0	0	0	0	4.09579e-05	0	0	0	0	0	0	0	0	0	0	0	5.77915e-05	0.000200785	0	0	0	0	0	0	0	0	0	0	0	0	0	0	0	0	0	0	0	0	0	0	0	0	0	0	0	0	0
c_000000000159	0	0	0	0	0	0	0	0	0	0	0	0	0	0	0	0	0	0	0	0	0	0	0	0	0	0	0	0	0	0	0	0	0	0	0	0	0	0	0	0	0	0	0	0	0	0	0	0	0
c_000000000160	7.28795e-05	0	7.13805e-05	6.90713e-05	0	0	0	0	0	0	0	0	0	0	0	0	0	0	0	0	0	0	0	0	0	0	0	0	0	0	0	0	0	0	0	0	0	0	0	0	0	0	0	0	0	0	0	0	0
c_000000000161	0.000929558	0.00065895	0.000629728	0.000647129	0	0	0	0	0	0	0	0	0.000392378	0.000196791	0.00107098	0.000649623	0	3.64013e-05	0	0	0	0	0	0	0	9.68359e-05	0	0	0	0	0	0	0	0	0	0	4.28492e-05	3.62154e-05	0	0.000150208	6.66853e-05	0	0	0	0	0	0	0	0
c_000000000162	0	0	0	0	0	0	0.000256765	0.000754102	0.000454493	0.000230437	0	0	0	0	0	0	0	0	0	2.66227e-05	0.000788471	0.00053535	0.00068155	0.000655888	0	0	0	0	0	0	0	0.000767771	0.000403322	0.000770912	0.00054114	0	0	0	0	0	0	0	0	0	0	0	0	0	0
c_000000000163	0	0	0	0	0	0	0	0.000425905	0.00143645	0.000897012	0.000266862	0	0	0	0	0	0	0	0	0	0.000135547	0.000478549	0.000971845	0.00132774	0	0	0	0	0	0	0	0.000217464	0	0.000305199	0.000960468	0	0	0	0	0	0	0	0	0	0	0	0	0	0
c_000000000164	0	0	0	0	0	0.00586867	0.00341966	0.0041027	0	0	0	0	0	0	0	0	0	0.000146585	0.000302423	0.000460357	0	0	0.000395332	0	0	0	0	0	0	0	0	0	0.000419092	0.000596809	0.000135741	0	0	0	0	0	0	0	0	0	0	0	0	0	0
c_000000000165	0	0	0	0	0	0	0	0	0	0	0.00012858	0	0	0	0	0	0	0	0	0	0	0	0	0	0	0	0	0	0	0	0	0	0	0	0	0	0	0	0	0	0	0	0	0	0	0	0	0	0
c_000000000166	0	0	0	0	0	0	0	0	0	0	0	0	0	0	0	0	0	0	0	0	0	0	0	0	0	0	0	0	0	0	0	0	0	0	0	0	0	0	0	0	0	0	0	0	0	0	0	0	0
c_000000000167	0	0	0	0	0	0	0.000247943	0	0	0	0	0	0	0	0	0	0	0	1.76549e-05	0.000581154	6.30803e-06	0.000147932	5.83267e-05	0	0	0	0	0	0	0	0	9.49494e-05	0.000233389	0	0.000112459	0	0	0	0	0	0	0	0	0	0	0	0	0	0
c_000000000168	0.000583606	0.000241965	0.000243798	0.000124006	0.000210274	0	0	0	0	0	0	0	6.81097e-05	0.000184699	0.000491787	0.000199992	0	4.39215e-05	0	0	0	0	0	0	0	0	0	0	0	0	0	0	0	0	0	0	0	0	0	0.000103607	0.000656193	0	0.000103249	0	0	0	0	0	0.000217653
c_000000000169	0	0	0	0	0	0	0	0	0	0	0	0	0	0	0	0	0	0	0	0	0	0	0	0	0	0	0	0	0	0	0	0	0	0	0	0	0	0	0	0	0	0	0	0	0	0	0	0	0
c_000000000170	0	0	0	0	0	0	0	0	0	0	0	0	0	0	0	0	0	0	0	0	0	0	0	0	0	0	0	0	0	0	0	0	0	0	0	0	0	0	0	0	0	0	0	0	0	0	0	0	0
c_000000000171	9.94808e-05	0.000410765	0.000315669	0.000338388	0	0	0	0	0	0	0	0	0	0	0	0	0	0	0	0	0	0	0	0	0	0	0	0	0	0	0	0	0	0	0	0	0	0.000182562	0	0	0	0	0	0	0	0	0	0	0
c_000000000172	0	0	0	0	0	0	0	0	0	0	0	0	0	0	0	0	0	0	0	0	0	0	0	0	0	0	0	0	0	0	0	0	0	0	0	0	0	0	0	0	0	0	0	0	0	0	0	0	0
c_000000000173	0	0	0	0	0	0	0.000405843	0.000228698	0	0	0	0	0	0	0	0	0	0	5.99986e-05	8.99008e-05	0	0	4.04449e-05	0	0	0	0	0	0	0	0	0	0.000315449	0.00010557	0.000153847	0	0	0	0	0	0	0	0	0	0	0	0	0	0
c_000000000174	0	0	0	0	0	0	0	0	0	0	0	0	0	0	0	0	0	0	0	0	0	0	0	0	0	0	0	0	0	0	0	0	0	0	0	0	0	0	0	0	0	0	0	0	0	0	0	0	0
c_000000000175	0.000841742	0.00130325	0.00143918	0.00110346	0	0	0	0	0	0	0	0	0.00169282	0.00211376	0.00175318	0.00183372	0	0.00013772	0	0	0	0	0	0	0.000443734	0.000575345	0	0.000444163	0	0	0	0	0	0	0	0	0.000138476	0.000181597	7.31682e-05	0.000303883	0.000373651	6.4244e-05	8.19803e-05	0	0	8.60251e-05	0	0	0
c_000000000176	0	0	0	0	0	0	0	0	0	0	0	0	0	0	0	0	0	0	0	3.65645e-05	6.84683e-05	0	0	0	0	0	0	0	0	0	0	0	0	0	0	0	0	0	0	0	0	0	0	0	0	0	0	0	0
c_000000000177	0	0	0	0	0.000222268	0	0	0	0	0	0	0	0	0	0	0	0	0	0	0	0	0	0	0	0	0	0	0	0	0	0	0	0	0	0	0	0	0	0	0	0	0	0	0	0	0	0	0	0
c_000000000178	0	0	0	0	0	0	0	0	0.000695463	0.00121471	0.000638182	0	0	0	0	0	0	0	0	0	0	0	0	8.87716e-05	0	0	0	0	0	0	0	0	0	4.87471e-05	0.000300647	0	0	0	0	0	0	0	0	0	0	0	0	0	0
c_000000000179	0	0	0	0	0	0	0	0	0	0	0	0	0	0	0	0	0	0	0	0	0	0	0	0	0	0	0	0	0	0	0	0	0	0	0	0	0	0	0	0	0	0	0	0	0	0	0	0	0
c_000000000180	0	0	0	0	0	0	0	0	0	0	0	0	0	0	0	0	0	0	0	0	0	0	0	0	0	0	0	0	0	0	0	0	0	0	0	0	0	0	0	0	0	0	0	0	0	0	0	0	0
c_000000000181	0	3.46282e-06	0	4.04172e-05	0	0	0	0	0	0	0	0	0	0	0	0	0	0	0	0	0	0	0	0	0	0	0	0	0	0	0	0	0	0	0	0	0	0	0	0	0	0	0	0	0	0	0	0	0
c_000000000182	0	0	0	0	0	0	0	0	0	0	0	0	0	0	0	0	0	0	0	0	0	0	0	0	0	0	0	0	0	0	0	0	0	0	0	0	0	0	0	2.5151e-05	0	0	0	0	0	0	0	0	0
c_000000000183	0	0	0	0	0	0	0	0	0	0	0	0	0	0	0	0	0	0	0	0	0	0	0	0	0	0	0	0	0	0	0	0	0	0	0	0	0	0	0	0	0	0	0	0	0	0	0	0	0
c_000000000184	0	0	0	0	0	0	6.76922e-05	0	0	0	0	0	0	0	0	0	0	0	0	0.000185922	6.58563e-05	0.000145556	0	0	0	0	0	0	0	0	0	0	9.83862e-05	0	5.38454e-06	0	0	0	0	0	0	0	0	0	0	0	0	0	0
c_000000000185	0	0	0	0	0	0	0	0	0	0	0	0	0	0	0	0	0	0	0	0	0	0	0	0	0	0	0	0	0	0	0	0	0	0	0	0	0	0	0	0	0	0	0	0	0	0	0	0	0
c_000000000186	0	0	0	0	0	0	0	0	0	0	0	0	0	0	0	0	0	0	0	0	0	0	0	0	0	0	0	0	0	0	0	0	0	0	0	0	0	0	0	0	0	0	0	0	0	0	0	0	0
c_000000000187	0	0	0	0	0	0	0	0	0	0	0	0	0	0	0	0	0	0	0	0	0	0	0	0	0	0	0	0	0	0	0	0	0	0	0	0	0	0	0	0	0	0	0	0	0	0	0	0	0
c_000000000188	0	0	0	0	0	0	0	0	0	0	0	0	0	0	0	0	0	0	0	0	0	0	0	0	0	0	0	0	0	0	0	0	0	0	0	0	0	0	0	0	0	0	0	0	0	0	0	0	0
c_000000000189	4.26893e-05	3.46889e-05	2.44946e-05	6.58095e-06	0	0	0	0	0	0	0	0	0	0	0	0	0	0	0	0	0	0	0	0	0	0	0	0	0	0	0	0	0	0	0	0	0	0	0	0	0	0	0	0	0	0	0	0	0
c_000000000190	0	0	0	0	0	0	0	0	0	0.000135008	4.2316e-05	0	0	0	0	0	0	0	0	5.14406e-06	3.42163e-06	5.01914e-05	3.19624e-05	0	0	0	0	0	0	0	0	0	9.79992e-05	0	0	0	0	0	0	0	0	0	0	0	0	0	0	0	0
c_000000000191	0	0	0	0	0	0	0	0	0	0	0	0	0	0	0	0	0	0	0	0	0	0	0	0	0	0	0	0	0	0	0	0	0	0	0	0	0	0	0	0	0	0	0	0	0	0	0	0	0
c_000000000192	0	0	0	0	0	0	0	0	0	0	0	0	0	0	0	0	0	0	0	0	0	0	0	0	0	0	0	0	0	0	0	0	0	0	0	0	0	0	0	0	0	0	0	0	0	0	0	0	0
c_000000000193	0	0	0	0	0	0	0	0	0	0	0	0	0	0	0	0	0	0	0	0	0	0	0	0	0	0	0	0	0	0	0	0	0	0	0	0	0	0	0	0	0	0	0	0	0	0	0	0	0
c_000000000194	0	0	0	0	0	0	9.66349e-05	0	0	0	0	0	0	0	0	0	0	0	0	1.00363e-05	0	0	0	0	0	0	0	0	0	0	0	0	0	0	0	0	0	0	0	0	0	0	0	0	0	0	0	0	0
c_000000000195	0	0	0	0	0	0	0	0	0	0	0	0	0	0	0	0	0	0	0	0	0	0	0	0	0	0	0	0	0	0	0	0	0	0	0	0	0	0	0	0	0	0	0	0	0	0	0	0	0
c_000000000196	0	0	0	0	0	0	0	0	0	0	0	0	0	0	0	0	0	0	0	0	0	0	0	0	0	0	0	0	0	0	0	0	0	0	0	0	0	0	0	0	1.29198e-05	0	0	0	0	0	0	0	0
c_000000000197	0	0	0	0	0	0	0	0	0	0	0	0	0	0	0	0	0	0	0	0	0	0	0	0	0	0	0	0	0	0	0	0	0	0	0	0	0	0	0	0	0	0	0	0	0	0	0	0	0
c_000000000198	0	0	0	0	0	0	0	0	0	0	0	0	0	0	0	0	0	0	0	0	0	0	0	0	0	0	0	0	0	0	0	0	0	0	0	0	0	0	0	0	0	0	0	0	0	0	0	0	0
c_000000000199	0	0	0	0	0	0	0	0	0	0	0	0	0	0	0	0	0	0	0	0	0	0	0	0	0	0	0	0	0	0	0	0	0	0	0	0	0	0	0	0	0	0	0	0	0	0	0	0	0
c_000000000200	0	0	0	0	0	0	0	0	0	0	0	0	0	0	0	0	0	0	0	0	0	0	0	0	0	0	0	0	0	0	0	0	0	0	0	0	0	0	0	0	0	0	0	0	0	0	0	0	0
c_000000000201	4.82874e-05	0.000138105	0.000111369	0.000155306	0	0	0	0	0	0	0	0	0	0	0	0	0	0	0	0	0	0	0	0	0	0	0	0	0	0	0	0	0	0	0	0	0	0	0	0	0	0	0	0	0	0	0	0	0
c_000000000202	0	0	0	0	0	0	0	0	0	0	0	0	0	0	0	0	0	0	0	0	0	0	0	0	0	0	0	0	0	0	0	0	0	0	0	0	0	0	0	0	0	0	0	0	0	0	0	0	0
c_000000000203	0	0	0	0	0	0	0	0	0	0	0	0	0	0	0	0	0	0	0	0	0	0	0	0	0	0	0	0	0	0	0	0	0	0	0	0	0	0	0	0	0	0	0	0	0	0	0	0	0
c_000000000204	0	0	3.09355e-05	1.27425e-05	0	0	0	0	0	0	0	0	0	0	0	0	0	0	0	0	0	0	0	0	0	0	0	0	0	0	0	0	0	0	0	0	0	0	0	0	0	0	0	0	0	0	0	0	0
c_000000000205	0	0	0	0	0	0	2.18947e-05	0	0	0	0	0	0	0	0	0	0	0	0	8.20547e-05	0	3.81184e-05	9.85209e-06	0	0	0	0	0	0	0	0	0	0.000242504	0	0	0	0	0	0	0	0	0	0	0	0	0	0	0	0
c_000000000206	0	0	0	0	0	0	0	0	0	0	0	0	0	0	0	0	0	0	0	0	0	0	0	0	0	0	0	0	0	0	0	0	0	0	0	0	0	0	0	0	0	0	0	0	0	0	0	0	0
c_000000000207	0	0	0	0	0	0	0	0	0	0	0	0	0	0	0	0	0	0	0	0	0	0	0	0	0	0	0	0	0	0	0	0	0	0	0	0	0	0	0	0	0	0	0	0	0	0	0	0	0
c_000000000208	0	0	0	0	0	0	0	0	0	0	0	0	0	0	0	0	0	0	0	0	0	0	0	0	0	0	0	0	0	0	0	0	0	0	0	0	0	0	0	0	0	0	0	0	0	0	0	0	0
c_000000000209	0	0.000202764	0.000130238	3.33581e-05	0	0	0	0	0	0	0	0	0	0	0	0	0	0	0	0	0	0	0	0	0	0	0	0	0	0	0	0	0	0	0	0	0	0	0	0	0	0	0	0	0	0	0	0	0
c_000000000210	0	0	0	0	0	0	0	0	0	0	0	0	0	0	0	0	0	0	0	0	0	0	0	0	0	0	0	0	0	0	0	0	0	0	0	0	0	0	0	0	0	0	0	0	0	0	0	0	0
c_000000000211	0	0	0	0	0	0	0	0	0	0	0	0	0	0	0	0	0	0	0	0	0	0	0	0	0	0	0	0	0	0	0	0	0	0	0	0	0	0	0	0	0	0	0	0	0	0	0	0	0
c_000000000212	0	0	0	0	0	0	0	0	0	0	0	0	0	0	0	0	0	0	0	0	0	0	0	0	0	0	0	0	0	0	0	0	0	0	0	0	0	0	0	0	0	0	0	0	0	0	0	0	0
c_000000000213	0	0	0	0	0	0	0	0	0	0	0	0	0	0	0	0	0	0	0	0	0	0	0	0	0	0	0	0	0	0	0	0	0	0	0	0	0	0	0	0	0	0	0	0	0	0	0	0	0
c_000000000214	0	0	0	0	0	0	0	0	0	0	0	0	0	0	0	0	0	0	0	0	0	0	0	0	0	0	0	0	0	0	0	0	0	0	0	0	0	0	0	0	0	0	0	0	0	0	0	0	0
c_000000000215	0	0	0	0	0	0	0	0	0	7.55023e-05	0.000517988	0	0	0	0	0	0	0	0	0	0	0	0	0	0	0	0	0	0	0	0	0	0	0	0	0	0	0	0	0	0	0	0	0	6.79481e-06	0	0	0	0
c_000000000216	0	0	0	0	0	0	0	0	0	0	0	0	0	0	0	0	0	0	0	0	0	0	0	0	0	0	0	0	0	0	0	0	0	0	0	0	0	0	0	0	0	0	0	0	0	0	0	0	0
c_000000000217	0	0	0	0	0	0	0	0	0	0	0	0	0	0	0	0	0	0	0	0	0	0	0	0	0	0	0	0	0	0	0	0	0	0	0	0	0	0	0	0	0	0	0	0	0	0	0	0	0
c_000000000218	0	0	0	0	0	0	0	0	0	0	0	0	0	0	0	0	0	0	0	2.0436e-05	0	0	0	0	0	0	0	0	0	0	0	0	3.70895e-05	0	9.71984e-05	0	0	0	0	0	0	0	0	0	0	0	0	0	0
c_000000000219	0	0	0	0	5.05659e-05	0.000425863	0.000404198	0	0	0	0	0	0	0	0	0	0	0.000154273	0.000679784	0.000361676	0.000419624	0.000147313	0	0	0	0	0	0	0	0	0.000202779	0.000419909	0.000843083	0.000431016	1.50871e-05	0	0	0	0	0	0	0	0	0.000285636	0	0	0	0	0
c_000000000220	0	0	0	0	0	0	0	0	0	0	0	0	0	0	0	0	0	0	0	0	0	0	0	0	0	0	0	0	0	0	0	0	0	0	0	0	0	0	0	0	0	0	0	0	0	0	0	0	0
c_000000000221	0	0	0	0	0	0	0	0	0	0	0	0	0	0	0	0	0	0	0	0	0	0	0	0	0	0	0	0	0	0	0	0	0	0	0	0	0	0	0	0	0	0	0	0	0	0	0	0	0
c_000000000222	0	0	0	0	0	0	0	0	0	0	0	0	0	0	0	0	0	0	0	0	0	0	0	0	0	0	0	0	0	0	0	0	0	0	0	0	0	0	0	0	0	0	0	0	0	0	0	0	0
c_000000000223	0	0	0	0	0	0	0	0	0	0	0	0	0	0	0	0	0	0	0	0	0	0	0	0	0	0	0	0	0	0	0	0	0	0	0	0	0	0	0	0	0	0	0	0	0	0	0	0	0
c_000000000224	0	0	0	0	0	0	0	0	0	0	0	0	0	0	0	0	0	0	0	0	0	0	0	0	0	0	0	0	0	0	0	0	0	0	0	0	0	0	0	0	0	0	0	0	0	0	0	0	0
c_000000000225	0	0	0	0	0	0	0	0	0	0	0	0	0	0	0	0	0	0	0	0	0	0	0	0	0	0	0	0	0	0	0	0	0	0	0	0	0	0	0	0	0	0	0	0	0	0	0	0	0
c_000000000226	0	0	0	0	0	0	0	0	0	0	0	0	0	0	0	0	0	0	0	0	0	0	0	0	0	0	0	0	0	0	0	0	0	0	0	0	0	0	0	0	0	0	0	0	0	0	0	0	0
c_000000000227	0	0	0	0	0	0	0.000117541	0	0	0	0	0	0	0	0	0	0	0	0	0.000254324	8.8173e-05	0.000267048	2.90017e-05	0	0	0	0	0	0	0	0	0	3.82963e-05	0	0	0	0	0	0	0	0	0	0	0	0	0	0	0	0
c_000000000228	0.000155962	0	7.58537e-05	0	0	0	0	0	0	0	0	0	0	0	0	0	0	0	0	0	0	0	0	0	0	0	0	0	0	0	0	0	0	0	0	0	0	0	0	0	0	0	0	0	0	0	0	0	0
c_000000000229	5.79516e-05	0	0	0	0	0	0	0	0	0	0	0	0	0	0	0	0	0	0	0	0	0	0	0	0	0	0	0	0	0	0	0	0	0	0	0	0	0	0	0	0	0	0	0	0	0	0	0	0
c_000000000230	0	0	0	0	0	0	4.08424e-06	0	0	0	0	0	0	0	0	0	0	0	0	0.000138089	0	0	0	0	0	0	0	0	0	0	0	0	0	0	0	0	0	0	0	0	0	0	0	0	0	0	0	0	0
c_000000000231	0	0	0	0	0	0	0	0	0	0	0	0	0	0	0	0	0	0	0	0	0	0	0	0	0	0	0	0	0	0	0	0	0	0	0	0	0	0	0	0	0	0	0	0	0	0	0	0	0
c_000000000232	0	0	0	0	0	0	0	0	0	0	0	0	0	0	0	0	0	0	0	0	0	0	0	0	0	0	0	0	0	0	0	0	0	0	0	0	0	0	0	0	0	0	0	0	0	0	0	0	0
c_000000000233	0	0	0	0	0	0	0	0	0	0	0	0	0	0	0	0	0	0	0	0	0	0	0	0	0	0	0	0	0	0	0	0	0	0	0	0	0	0	0	0	0	0	0	0	0	0	0	0	0
c_000000000234	0	0	0	0	0	0	0	0	0	0	0	0	0	0	0	0	0	0	0	0	0	0	0	0	0	0	0	0	0	0	0	0	0	0	0	0	0	0	0	0	0	0	0	0	0	0	0	0	0
c_000000000235	0	0	0	0	0	0.000406386	0.000233713	0	0	0	0	0	0	0	0	0	0	0	0.000175093	0.00016295	0	0	0	0	0	0	0	0	0	0	0	0	0	0	0	0	0	0	0	0	0	0	0	0	0	0	0	0	0
c_000000000236	0	0	0	0	0	0	0	0	0	0	0	0	0	0	0	0	0	0	0	0	0	0	0	0	0	0	0	0	0	0	0	0	0	0	0	0	0	0	0	0	0	0	0	0	0	0	0	0	0
c_000000000237	0	0	0	0	0	0	0	0	0	0	0	0	0	0	0	0	0	0	0	0	0	0	0	0	0	0	0	0	0	0	0	0	0	0	0	0	0	0	0	0	0	0	0	0	0	0	0	0	0
c_000000000238	0	0	0	0	0	0	0	0	0	0	0	0	0	0	0	0	0	0	0	0	0	0	0	0	0	0	0	0	0	0	0	0	0	0	0	0	0	0	0	0	0	0	0	0	0	0	0	0	0
c_000000000239	0	0	0	0	0	0	0	0	0	0	0	0	0	0	0	0	0	0	0	0	0	0	0	0	0	0	0	0	0	0	0	0	0	0	0	0	0	0	0	0	0	0	0	0	0	0	0	0	0
c_000000000240	0	0	0	0	0	0	0	0	0	0	0	0	0	0	0	0	0	0	0	0	0	0	0	0	0	0	0	0	0	0	0	0	0	0	0	0	0	0	0	0	0	0	0	0	0	0	0	0	0
c_000000000241	0	0	0	0	0	0	0	0	0	0	0	0	0	0	0	0	0	0	0	0	0	0	0	0	0	0	0	0	0	0	0	0	0	0	0	0	0	0	0	0	0	0	0	0	0	0	0	0	0
c_000000000242	0	0	0	0	0	0	0	0	0	0	0	0	0	0	0	0	0	0	0	0	0	0	0	0	0	0	0	0	0	0	0	0	0	0	0	0	0	0	0	0	0	0	0	0	0	0	0	0	0
c_000000000243	0.000517316	0.000502039	0.000573967	0.000560308	0	0	0	0	0	0	0	0	0	0	0.000285217	0.000341861	0	0	0	0	0	0	0	0	0	0	0	0	0	0	0	0	0	0	0	0	0	0	0	8.95953e-05	0	0	0	0	0	0	0	0	0
c_000000000244	0	0	0	0	0	0	0	0	0	0	0	0	0	0	0	0	0	0	0	0	0	0	0	0	0	0	0	0	0	0	0	0	0	0	0	0	0	0	0	0	0	0	0	0	0	0	0	0	0
c_000000000245	0	0	0	0	0	0	0	0	0	0	0	0	0	0	0	0	0	0	0	0.000126403	0	0	0	0	0	0	0	0	0	0	0	0	7.6507e-05	0	0	0	0	0	0	0	0	0	0	0	0	0	0	0	0
c_000000000246	0	0	0	0	0	0	0	0	0	0	0	0	0	0	0	0	0	0	0	0	0	0	0	0	0	0	0	0	0	0	0	0	0	0	0	0	0	0	0	0	0	0	0	0	0	0	0	0	0
c_000000000247	0	0	0	0	0	0	0	0	0	0	0	0	0	0	0	0	0	0	0	0	0	0	0	0	0	0	0	0	0	0	0	0	0	0	0	0	0	0	0	0	0	0	0	0	0	0	0	0	0
c_000000000248	0	0	0	0	0	0	0	0	0	2.60047e-05	0	0	0	0	0	0	0	0	0	0	0	0	0	0	0	0	0	0	0	0	0	0	0	0	0	0	0	0	0	0	0	0	0	0	0	0	0	0	0
c_000000000249	0	4.2554e-05	1.10845e-05	0	0	0	0	0	0	0	0	0	0	0	0	0	0	0	0	0	0	0	0	0	0	0	0	0	0	0	0	0	0	0	0	0	0	0	0	0	0	0	0	0	0	0	0	0	0
c_000000000250	0	0	0	0	0	0	0	0	0	0	0	0	0	0	0	0	0	0	0	0	0	0	0	0	0	0	0	0	0	0	0	0	0	0	0	0	0	0	0	0	0	0	0	0	0	0	0	0	0
c_000000000251	0	0	0	0	0	0	0	0	0	0	0	0	0	0	0	0	0	0	0	3.63631e-05	0	0	0	0	0	0	0	0	0	0	0	0	0	0	0	0	0	0	0	0	0	0	0	0	0	0	0	0	0
c_000000000252	0	0	0	0	0	0	8.27955e-05	0	0	0	0	0	0	0	0	0	0	8.83601e-05	0.000116914	4.40805e-05	0	0	2.25953e-05	0.000163215	0	0	0	0	0	0	0	0	0	0	0	0	0	0	0	0	0	0	0	0	0	0	0	0	0
c_000000000253	0.00167494	0.00240676	0.00257555	0.00244598	9.72058e-05	0	0	0	0	0	0	0	0.00232809	0.00172664	0.00143078	0.00156086	0	0.000131424	0	0	0	0	0	0	0	0	0	0	0	0	0	0	0	0	0	0	0	0	0	0	0	0	0	0	0	0	0	0	0
c_000000000254	0	0	0	0	0	0	0	0	0	0	0	0	0	0	0	0	0	0	0	0	0	0	0	0	0	0	0	0	0	0	0	0	0	0	0	0	0	0	0	0	0	0	0	0	0	0	0	0	0
c_000000000255	0	0	0	0	0	0	2.02287e-05	0	0	0	0	0	0	0	0	0	0	0	0	0	0	0	0	0	0	0	0	0	0	0	0	0	0	0	0	0	0	0	0	0	0	0	0	0	0	0	0	0	0
c_000000000256	0	0	0	0	0	0	0	0	0	0	0	0	0	0	0	0	0	0	0	0	0	0	0	0	0	0	0	0	0	0	0	0	0	0	0	0	0	0	0	0	0	0	0	0	0	0	0	0	0
c_000000000257	0	0	0	0	0	0.000169735	0.000999702	0.00084959	0	0	0	0	0	0	0	0	0	0	0	0.000670897	2.06367e-05	0.000181017	4.9293e-05	0	0	0	0	0	0	0	0	5.16055e-05	0.00011039	0	0	0	0	0	0	0	0	0	0	2.99142e-05	0	0	0	0	0
c_000000000258	0	0	0	0	0	0	0	0	0	0	0	0	0	0	0	0	0	0	0	0	0	0	0	0	0	0	0	0	0	0	0	0	0	0	0	0	0	0	0	0	0	0	0	0	0	0	0	0	0
c_000000000259	0	0	0	0	0	0	0	0	0	0	0	0	0	0	0	0	0	0	0	0	0	0	0	0	0	0	0	0	0	0	0	0	0	0	0	0	0	0	0	0	0	0	0	0	0	0	0	0	0
c_000000000260	0	0	0	0	0	0	3.11047e-06	1.6685e-05	5.29069e-05	0.000228374	0	0	0	0	0	0	0	0	0	0.000175835	0.000109906	0.000147824	3.32588e-05	0	0	0	0	0	0	0	0	0	0.000155106	0	0	0	0	0	0	0	0	0	0	0	0	0	0	0	0
c_000000000261	0.00040581	0.000208002	0.000243163	0.000205923	0.000100733	0	0	0	0	0	0	0	0.000274095	0.00115345	0.000826006	0.000992125	0	5.34722e-05	0	0	0	0	0	0	7.82717e-05	0.000286494	0	0	0	0	0	0	0	0	0	0	0.000123628	0.00019102	0.000215276	0.000248255	0.000113805	0	0	0	0	0	0.000295748	0	0
c_000000000262	0	0	0	0	0	0	0	0	0	0	0	0	0	0	0	0	0	0	0	0	0	0	0	0	0	0	0	0	0	0	0	0	0	0	0	0	0	0	0	0	0	0	0	0	0	0	0	0	0
c_000000000263	0	0	0	0	0	0	1.92576e-05	0	0	0	0	0	0	0	0	0	0	0	0	9.07524e-05	0	0	0	0	0	0	0	0	0	0	0	0	0.000175872	0	0	0	0	0	0	0	0	0	0	0	0	0	0	0	0
c_000000000264	0	0	0	0	0	0	0	0	0	0	0	0	0	0	0	0	0	0	0	0	0	0	0	0	0	0	0	0	0	0	0	0	0	0	0	0	0	0	0	0	0	0	0	0	0	0	0	0	0
c_000000000265	1.65022e-05	2.11767e-06	0	0	0	0	0	0	0	0	0	0	0	0	0	0	0	0	0	0	0	0	0	0	0	4.41883e-06	0	0	0	0	0	0	0	0	0	0	0.000310481	0.000184513	0.000268082	0.000247172	0.000149636	0	0	0	0	0	0	0	8.47969e-06
c_000000000266	0	0	0	0	0	0	0	0	0	0	0	0	0	0	0	0	0	0	0	0	0	0	0	0	0	0	0	0	0	0	0	0	0	0	0	0	0	0	0	0	0	0	0	0	0	0	0	0	0
c_000000000267	0	0	0	0	0	0	0	0	0.000102829	0.000199973	0.000163703	0	0	0	0	0	0	0	0	2.18525e-05	7.1168e-05	9.41781e-05	3.58597e-05	0	0	0	0	0	0	0	0	0	4.51319e-05	0	3.85384e-05	0	0	0	0	0	0	0	0	0	0	0	0	0	0
c_000000000268	0	0	0	0	0	0	0	0	0	0	0	0	0	0	0	0	0	0	0	0	0	0	0	0	0	0	0	0	0	0	0	0	0	0	0	0	0	0	0	0	0	0	0	0	0	0	0	0	0
c_000000000269	0	0	0	0	0	0	0	0	0	0	0	0	0	0	0	0	0	0	0	4.18198e-05	0	0	0	0	0	0	0	0	0	0	0	0	0	0	0	0	0	0	0	0	0	0	0	0	0	0	0	0	0
c_000000000270	2.47715e-05	2.24946e-05	1.17316e-05	3.44505e-05	0	0	0	0	0	0	0	0	0	0	0	0	0	0	0	0	0	0	0	0	0	0	0	0	0	0	0	0	0	0	0	0	0	0	0	0	0	0	0	0	0	0	0	0	0
c_000000000271	6.45312e-05	0.000157137	0.000175962	0.000211624	0	0	0	0	0	0	0	0	0	0	0	0	0	0	0	0	0	0	0	0	0	0	0	0	0	0	0	0	0	0	0	0	0	0	0	0	0	0	0	0	0	0	0	0	0
c_000000000272	0.000155496	5.40934e-05	7.83913e-05	8.13897e-05	0.000240989	0	0	0	0	0	0	0	0	0.000182778	0.000188585	0.000129677	0	0	0	0	0	0	0	0	0.000342453	0.000484465	0.000821862	0	0.00108748	0.000290584	0	0	0	0	0	0	0.000877689	0.00074439	0.000720934	0.000655412	0.000553384	0.000352283	0.000373558	0	0	0.000319576	0.000450702	0.000390794	0.000433323
c_000000000273	0	0	0	0	0	0	0	0	0	0	0	0	0	0	0	0	0	0	0	0	0	0	0	0	0	0	0	0	0	0	0	0	0	0	0	0	0	0	0	0	0	0	0	0	0	0	0	0	0
c_000000000274	0	0	0	0	0.000173171	0	0	0	0	0	0	0	0	0	0	0	0	0	0.000183477	6.44966e-06	0	0	0	0	0	0	0	0	0	0	0	0	0	0	0	0	0	0	0	0	0	0	0	0	0	0	0	0	0
c_000000000275	0	0	0	0	0	0	0	0	0	0	0	0	0	0	0	0	0	0	0	0	0	0	0	0	0	0	0	0	0	0	0	0	0	0	0	0	0	0	0	0	0	0	0	0	0	0	0	0	0
c_000000000276	0	0	0	0	0	0	0	0	0	0	0	0	0	0	0	0	0	0	0	0	0	0	0	0	0	0	0	0	0	0	0	0	0	0	0	0	0	0	0	0	0	0	0	0	0	0	0	0	0
c_000000000277	0	0	0	0	0.000508142	0.000515645	0.000146679	0	0	0	0	0	0	0	0	0	0	0.000614723	0.000861607	0.000360958	0	0	0	0	0	0	0	0	0	0	0	0	0	0	0	0	0	0	0	0	0	0	0	0	0	0	0	0	0
c_000000000278	0	0	0	0	0	0	0	0	0	0	0	0	0	0	0	0	0	0	0	0	0	0	0	0	0	0	0	0	0	0	0	0	0	0	0	0	0	0	0	0	0	0	0	0	0	0	0	0	0
c_000000000279	0	0	0	0	0	0	6.3938e-05	0	0	0	0	0	0	0	0	0	0	0	0	8.75429e-05	0	3.35064e-05	0	0	0	0	0	0	0	0	0	0	0	0	0	0	0	0	0	0	0	0	0	0	0	0	0	0	0
c_000000000280	0	0	0	0	0	0	0.000152218	0	0	0	0	0	0	0	0	0	0	0	0	9.84462e-05	0	0.000162881	3.50188e-05	0	0	0	0	0	0	0	0	0	0.000120125	0	6.71615e-05	0	0	0	0	0	0	0	0	0	0	0	0	0	0
c_000000000281	0	0	0	0	0	0	0	0	0	0	0	0	0	0	0	0	0	0	0	0	0	0	0	0	0	0	0	0	0	0	0	0	0	0	0	0	0	0	0	0	0	0	0	0	0	0	0	0	0
c_000000000282	0.000313254	0.000283823	0.000397681	0.000408556	7.16314e-05	0	0	0	0	0	0	0	0	0	0.000286052	0.000149169	0	0	0	0	0	0	0	0	0.000262167	0.000281976	0.000196077	0.000148589	0	0	0	0	0	0	0	0	0.000597489	0.000621197	0.000892242	0.00087693	0.00131663	0.0011529	0.000726862	0.000203686	0	0	1.53245e-05	0	0.00195385
c_000000000283	0	0	0	0	0	0	0.000387354	0	0	0	0	0	0	0	0	0	0	0	0	0.000294639	0	9.7345e-05	0	0	0	0	0	0	0	0	0	0	0	0	0	0	0	0	0	0	0	0	0	0	0	0	0	0	0
c_000000000284	0	0	0	0	0	0	0	0	0.000120555	0.000428576	0.00049912	0	0	0	0	0	0	0	0	0	0.000321947	0.000500494	0.000403427	0.000522342	0	0	0	0	0	0	0	1.8013e-05	0	0	0.000189086	0	0	0	0	0	0	0	0	0	0	0	0	0	0
c_000000000285	0	0	0	0	0	0	0	0	0	0	0	0	0	0	0	0	0	0	0	0	0	0	0	0	0	0	0	0	0	0	0	0	0	0	0	0	0	0	0	0	0	0	0	0	0	0	0	0	0
c_000000000286	0	0	0	0	0	0	0	0	0	0	0	0	0	0	0	0	0	0	0	0	0	0	0	0	0	0	0	0	0	0	0	0	0	9.01451e-05	0	0	0	0	0	0	0	0	0	0	0	0	0	0	0
c_000000000287	0	0	0	0	0	0	0	0	0	0	0	0	0	0	0	0	0	0	0	0	0	0	0	0	0	0	0	0	0	0	0	0	0	0	0	0	0	0	0	0	0	0	0	0	0	0	0	0	0
c_000000000288	0	0	0	0	0	0	0	0	0	0	0	0	0	0	0	0	0	0	0	0	0	0	0	0	0	0	0	0	0	0	0	0	0	0	0	0	0	0	0	0	0	0	0	0	0	0	0	0	0
c_000000000289	0	0	0	0	0	0	0	0	0	0	0	0	0	0	0	0	0	0	0	0	0	0	0	0	0	0	0	0	0	0	0	0	0	0	0	0	0	0	0	0	0	0	0	0	0	0	0	0	0
c_000000000290	0	0	0	0	0	0	0	0	0	0	0	0	0	0	0	0	0	0	0	0	0	0	0	0	0	0	0	0	0	0	0	0	0	0	0	0	0	0	0	0	0	0	0	0	0	0	0	0	0
c_000000000291	0	0	0	0	0	0	0	0	0	0	0	0	0	0	0	0	0	0	0	0	0	0	0	0	0	0	0	0	0	0	0	0	0	0	0	0	0	0	0	0	0	0	0	0	0	0	0	0	0
c_000000000292	0	0	0	0	0	0	0	0	0	0.000212505	0.000834769	0	0	0	0	0	0	0	0	0	0	0	0	0	0	0	0	0	0	0	0	0	0	0	0	0	0	0	0	0	0	0	0	0	0	0	0	0	0
c_000000000293	0	0	0	0	0	0	0	0	0	0	0	0	0	0	0	0	0	0	0	0	0	0	0	0	0	0	0	0	0	0	0	0	0	0	0	0	0	0	0	0	0	0	0	0	0	0	0	0	0
c_000000000294	0	0	0	0	0	0.000897739	0.000194607	0	0	0	0	0	0	0	0	0	0	1.23371e-06	0.000375881	0.000361864	0	0	0	0	0	0	0	0	0	0	0	0	0.000191815	0	0	0	0	0	0	0	0	0	0	0	0	0	0	0	0
c_000000000295	0	0	0	0	0	0	0	0	0	0	0	0	0	0	0	0	0	0	0	9.01045e-05	0.000230247	0.00018466	3.80102e-05	0	0	0	0	0	0	0	0	0	0	0	0	0	0	0	0	0	0	0	0	0	0	0	0	0	0
c_000000000296	0	0	0	0	0	0	0	0	0	0	0	0	0	0	0	0	0	0	0	0	0	0	0	0	0	0	0	0	0	0	0	0	0	0	0	0	0	0	0	0	0	0	0	0	0	0	0	0	0
c_000000000297	0	7.08078e-05	7.69065e-05	2.05812e-05	0	0	0	0	0	0	0	0	0	0	0	0	0	0	0	0	0	0	0	0	0	0	0	0	0	0	0	0	0	0	0	0	0	0	0	0	0	0	0	0	0	0	0	0	0
c_000000000298	0	0	0	0	0	0	0.000186731	0.000203495	9.6762e-05	0	0	0	0	0	0	0	0	0	0	6.03398e-05	0.000752068	0.000544265	0.000602316	0.00026635	0	0	0	0	0	0	0	0.000454359	0.000100151	0.000180934	0.000203311	0	0	0	0	0	0	0	0	0	0	0	0	0	0
c_000000000299	0	0	0	0	0	0	0	0	0	0	0	0	0	0	0	0	0	0	2.20123e-05	0	0	0	0	0	0	0	0	0	0	0	0	0	0	0	0	0	0	0	0	0	0	0	0	0	0	0	0	0	0
c_000000000300	0	6.0394e-06	0	2.56799e-05	0	0	0	0	0	0	0	0	0	0	0	0	0	0	0	0	0	0	0	0	0	0	0	0	0	0	0	0	0	0	0	0	0	0	0	0	0	0	0	0	0	0	0	0	0
c_000000000301	0	0	0	0	0	0	0	0	0	0	0	0	0	0	0	0	0	0	0	0	0	0	0	0	0	0	0	0	0	0	0	0	0	0	0	0	0	0	0	0	0	0	0	0	0	0	0	0	0
c_000000000302	0	0	0	0	0	0	0	0	0	0	0	0	0	0	6.95001e-05	3.42384e-05	0	0	0	0	0	0	0	0	0	0	0	0.000165099	0	0	0	0	0	0	0	0	0	0	0	0	0	0	0	0	0	0	0	0	0
c_000000000303	0	0	2.39914e-05	0	0	0	0	0	0	0	0	0	0	0	0	0	0	0	0	0	0	0	0	0	0	0	0	0	0	0	0	0	0	0	0	0	0	0	0	0	0	0	0	0	0	0	0	0	0
c_000000000304	0	0	0	0	0	0	0	0	0	0	0	0	0	0	0	0	0	0	0	0	0	0	0	0	0	0	0	0	0	0	0	0	0	0	0	0	0	0	0	0	0	0	0	0	0	0	0	0	0
c_000000000305	0	0	0	0	0	0	0	0	0	0	0	0	0	0	0	0	0	0	0	0	0	0	0	0	0	0	0	0	0	0	0	0	0	0	0	0	0	0	0	0	0	0	0	0	0	0	0	0	0
c_000000000306	7.00965e-05	0.000119912	0.000117889	6.48036e-05	0	0	0	0	0	0	0	0	0	0	9.42143e-06	0	0	0	0	0	0	0	0	0	0	0	0	0	0	0	0	0	0	0	0	0	0	0	0	0	0	0	0	0	0	0.000140299	0.000385745	0	0
c_000000000307	0	0	0	0	0	0	0	0	0	0	0	0	0	0	0	0	0	0	0	0	0	0	0	0	0	0	0	0	0	0	0	0	0	0	0	0	0	0	0	0	0	0	0	0	0	0	0	0	0
c_000000000308	0	0	0	0	0	0	0	0	0	0	0	0	0	0	0	0	0	0	0	0	0	0	0	0	0	0	0	0	0	0	0	0	0	0	0	0	0	0	0	0	0	0	0	0	0	0	0	0	0
c_000000000309	0	0	0	0	0	0	0	0	0	0	0	0	0	0	0	0	0	0	0	0	0	0	0	0	0	0	0	0	0	0	0	0	0	0	0	0	0	0	0	0	0	0	0	0	0	0	0	0	0
c_000000000310	0	0	0	0	0	0	0	0	0	0	0	0	0	0	0	0	0	0	0	0	0	0	0	0	0	0	0	0	0	0	0	0	0	0	0	0	0	0	0	0	0	0	0	0	0	0	0	0	0
c_000000000311	0	0	0	0	0	0	0	0	0	0	0	0	0	0	0	0	0	0	0	0	0	0	0	0	0	0	0	0	0	0	0	0	0	0	0	0	0	0	0	0	0	0	0	0	0	0	0	0	0
c_000000000312	0	0	0	0	0	0	0	0	0	0	0	0	0	0	0	0	0	0	0	0	0	0	0	0	0	0	0	0	0	0	0	0	0	0	0	0	0	0	0	0	0	0	0	0	0	0	0	0	0
c_000000000313	0	0	2.58589e-06	0	0	0	0	0	0	0	0	0	0	0	0	0	0	0	0	0	0	0	0	0	0	0	0	0	0	0	0	0	0	0	0	0	0	0	0	0	0	0	0	0	0	0	0	0	0
c_000000000314	0	0	0	0	0	0	0	0	0	0	0	0	0	0	0	0	0	0	0	0	0	0	0	0	0	0	0	0	0	0	0	0	0	0	0	0	0	0	0	0	0	0	0	0	0	0	0	0	0
c_000000000315	0	0	0	0	0	0	0	0	0	0	0	0	0	0	0	0	0	0	0	0	0	0	0	0	0	0	0	0	0	0	0	0	0	0	0	0	0	0	0	0	0	0	0	0	0	0	0	0	0
c_000000000316	0	0	0	0	0	0	0	0	0	0	0	0	0	0	0	0	0	0	0	0	0	0	0	0	0	0	0	0	0	0	0	0	0	0	0	0	0	0	0	0	0	0	0	0	0	0	0	0	0
c_000000000317	0	0	0	0	0	0	0	0	0	0	0	0	0	0	0	0	0	0	0	0	0	0	0	0	0	0	0	0	0	0	0	0	0	0	0	0	0	0	0	0	0	0	0	0	0	0	0	0	0
c_000000000318	0	0	0	0	0	0	0	0	0	0	0	0	0	0	0	0	0	0	0	0	0	0	0	0	0	0	0	0	0	0	0	0	0	0	0	0	0	0	0	0	0	0	0	0	0	0	0	0	0
c_000000000319	0	0	0	0	0	0	0	0	0	0	0	0	0	0	0	0	0	0	0	0	0	0	0	0	0	0	0	0	0	0	0	0	0	0	0	0	0	0	0	0	0	0	0	0	0	0	0	0	0
c_000000000320	6.64318e-05	9.11567e-05	4.92516e-05	9.90024e-05	9.34661e-07	0	0	0	0	0	0	0	0	0	0	0	0	0	0	0	0	0	0	0	0	0	0	0	0	0	0	0	0	0	0	0	0	0	0	0	0	0	0	0	0	0	0	0	0
c_000000000321	0	0	0	0	0	0	0	0	0	0	0	0	0	0	0	0	0	0	0	0	0	0	0	0	0	0	0	0	0	0	0	0	0	0	0	0	0	0	0	0	0	0	0	0	0	0	0	0	0
c_000000000322	1.2451e-06	0	6.65528e-06	0	0	0	0	0	0	0	0	0	0	0	0	0	0	0	0	0	0	0	0	0	0	0	0	0	0	0	0	0	0	0	0	0	0	0	0	0	0	0	0	0	0	0	0	0	0
c_000000000323	0	0	0	0	0	0	0	0	0	0	0	0	0	0	0	0	0	0	0	0	0	0	0	0	0	0	0	0	0	0	0	0	0	0	0	0	0	0	0	0	0	0	0	0	0	0	0	0	0
c_000000000324	0	0	0	0	0	0	0	0	0	0	0	0	0	0	0	0	0	0	5.44531e-05	0.000183476	0	0	0	0	0	0	0	0	0	0	0	0	0	0	0	0	0	0	0	0	0	0	0	0	0	0	0	0	0
c_000000000325	0	0	0	0	0	0	0	0	0	0	0	0	0	0	0	0	0	0	0	0	0	0	0	0	0	0	0	0	0	0	0	0	0	0	0	0	0	0	0	0	0	0	0	0	0	0	0	0	0
c_000000000326	0	0	0	0	4.2555e-05	0	0	0	0	0	0	0	0	0	0	0	0	0	0	0	0	0	0	0	0	0	0	0	0	0	0	0	0	0	0	0	0	0	0	0	0	0	0	0	0	0	0	0	0
c_000000000327	0	0	0	0	0	0	0	0	0	0	0	0	0	0	0	0	0	0	0	0	0	0	0	0	0	0	0	0	0	0	0	0	0	0	0	0	0	0	0	0	0	0	0	0	0	0	0	0	0
c_000000000328	0	0	0	0	0	0	0	0	0	0	0	0	0	0	0	0	0	0	0	0	0	0	0	0	0	0	0	0	0	0	0	0	0	0	0	0	0	0	0	0	0	0	0	0	0	0	0	0	0
c_000000000329	0	0	0	0	0	0	0	0	0	0	0	0	0	0	0	0	0	0	0	0	0	0	0	0	0	0	0	0	0	0	0	0	0	0	0	0	0	0	0	0	0	0	0	0	0	0	0	0	0
c_000000000330	0	0	0	0	0	0	0.000242979	0	0	0	0	0	0	0	0	0	0	0	0	8.41541e-05	0.000158393	0.000287514	1.62576e-06	0	0	0	0	0	0	0	0	0	0	0.00020204	0	0	0	0	0	0	0	0	0	0	0	0	0	0	0
c_000000000331	0	0	0	0	0	0	0	0	0	0	0	0	0	0	0	0	0	0	0	0	0	0	0	0	0	0	0	0	0	0	0	0	0	0	0	0	0	0	0	0	0	0	0	0	0	0	0	0	0
c_000000000332	0	0	0	0	0	0	0	1.96725e-05	0	9.5382e-05	0.00019496	0	0	0	0	0	0	0	0	2.7486e-05	4.27704e-07	1.8734e-05	2.69225e-05	0	0	0	0	0	0	0	0	0	1.12643e-06	0	0	0	0	0	0	0	0	0	0	0	0	0	0	0	0
c_000000000333	0	0	0	0	0	0	0	0	0	0	0	0	0	0	0.000177678	3.90018e-05	0	0	0	0	0	0	0	0	0	0	0	0	0	0	0	0	0	0	0	0	0	0	0	0	0	0	0	0	0	0	0	0	0
c_000000000334	0	0	0	0	0	0	0	0	0	0	0	0	0	0	0	0	0	0	0	0	0	0	0	0	0	0	0	0	0	0	0	0	0	0	0	0	0	0	0	0	0	0	0	0	0	0	0	0	0
c_000000000335	0	0	0	0	0	0	0	0	0	0	0	0	0	0	0	0	0	0	0	0	0	0	0	0	0	0	0	0	0	0	0	0	0	0	0	0	0	0	0	0	0	0	0	0	0	0	0	0	0
c_000000000336	0	0	0	0	0	0	0	0	0	0	0	0	0	0	0	0	0	0	0	9.92435e-05	0	0	0	0	0	0	0	0	0	0	0	0	0	0	0	0	0	0	0	0	0	0	0	0	0	0	0	0	0
c_000000000337	0	0	0	0	0	0	0	0	0	0	0	0	0	0	0	0	0	0	0	0	0	0	0	0	0	0	0	0	0	0	0	0	0	0	0	0	0	0	0	0	0	0	0	0	0	0	0	0	0
c_000000000338	0	0	0	0	0	0	0	0	0	0	0.000190245	0	0	0	0	0	0	0	0	0	0	0	0	4.74967e-05	0	0	0	0	0	0	0	0	0	0	0.000175492	0	0	0	0	0	0	0	0	0	0	0	0	0	0
c_000000000339	0	0	0	0	0	0	0	0	0	0	0	0	0	0	0	0	0	0	0	0	0	0	0	0	0	0	0	0	0	0	0	0	0	0	0	0	0	2.10588e-05	0	0	0	0	0	0	0	0	0	0	0
c_000000000340	0	2.05176e-05	1.1467e-05	0	0	0	0	0	0	0	0	0	0	0	0	0	0	0	0	0	0	0	0	0	0	0	0	0	0	0	0	0	0	0	0	0	0	0	0	0	0	0	0	0	0	0	0	0	0
c_000000000341	0	1.72295e-05	3.27065e-05	2.63876e-05	5.95064e-05	0	0	0	0	0	0	0	0	0	0	0	0	0	0	0	0	0	0	0	0	0	0	0	0	0	0	0	0	0	0	0	0	0	0	0	0	0	0	0	0	0	0	0	0
c_000000000342	0	0	0	0	0	0	0	0	0	0	0	0	0	0	0	0	0	0	0	0	0	0	0	0	0	0	0	0	0	0	0	0	0	0	0	0	0	0	0	0	0	0	0	0	0	0	0	0	0
c_000000000343	0	0	0	0	0	0	0	0	0	0	0	0	0	0	0	0	0	0	0	0	0	0	0	0	0	0	0	0	0	0	0	0	0	0	0	0	0	0	0	0	0	0	0	0	0	0	0	0	0
c_000000000344	0	0	0	0	0	0	0	0	0	0	0.000271512	0	0	0	0	0	0	0	0	0	0	0	0	0	0	0	0	0	0	0	0	0	0	0	0	0	0	0	0	0	0	0	0	0	0	0	0	0	0
c_000000000345	0	5.76611e-05	5.02729e-05	2.83508e-05	0	0	0	0	0	0	0	0	0	0	0	0	0	0	0	0	0	0	0	0	0	0	0	0	0	0	0	0	0	0	0	0	0	0	0	0	0	0	0	0	0	0	0	0	0
c_000000000346	0	0	0	0	0	0	0	0	0	0	0	0	0	0	0	0	0	0	0	0	0	0	0	0	0	0	0	0	0	0	0	0	0	0	0	0	0	0	0	0	0	0	0	0	0	0	0	0	0
c_000000000347	0	0	0	0	0	0	0	0	0	0	0	0	0	0	0	0	0	0	0	0	0	0	0	0	0	0	0	0	0	0	0	0	0	0	0	0	0	0	0	0	0	0	0	0	0	0	0	0	0
c_000000000348	0	1.02461e-05	4.9802e-06	0	0	0	0	0	0	0	0	0	0	0	0	0	0	0	0	0	0	0	0	0	0	0	0	0	0	0	0	0	0	0	0	0	0	0	0	0	0	0	0	0	0	0	0	0	0
c_000000000349	0	0	0	0	0	0	0	0	0	0	0	0	0	0	0	0	0	0	0	0	0	0	0	0	0	0	0	0	0	0	0	0	0	0	0	0	0	0	0	0	0	0	0	0	0	0	0	0	0
c_000000000350	2.65617e-06	0	0	0	0	0	0	0	0	0	0	0	0	0	5.06424e-05	6.78474e-06	0	0	0	0	0	0	0	0	0	0	0	0	0	0	0	0	0	0	0	0	0	0	0	0	0	0	0	0	0	0	0	0	0
c_000000000351	8.06644e-05	0	1.87445e-05	2.56415e-05	0.000153632	0	0	0	0	0	0	0	0	0	7.6563e-05	0	0	0	0	0	0	0	0	0	0	0	7.48343e-06	0	0	0.000155521	0	0	0	0	0	0	2.71153e-05	7.77516e-05	3.7344e-05	7.46951e-05	2.13147e-07	0	9.74874e-05	1.33272e-05	0	0	0	0	0
c_000000000352	0	0	0	0	0	0	0	0	0	0	0	0	0	0	0	0	0	0	0	0	0	0	0	0	0	0	0	0	0	0	0	0	0	0	0	0	0	0	0	0	0	0	0	0	0	0	0	0	0
c_000000000353	0	0	0	0	0	0	0	0	0	7.63106e-05	0	0	0	0	0	0	0	0	0	0	0	0	0	0	0	0	0	0	0	0	0	0	0	0	0	0	0	0	0	0	0	0	0	0	0	0	0	0	0
c_000000000354	0	0	0	0	0	0	0	0	0	0	0	0	0	0	0	0	0	0	0	0	0	0	0	0	0	0	0	0	0	0	0	0	0	0	0	0	0	0	0	0	0	0	0	0	0	0	0	0	0
c_000000000355	0	0	0	0	0	0	0	0	0	0	0	0	0	0	0	0	0	0	0	0	0	0	0	0	0	0	0	0	0	0	0	0	0	0	0	0	0	0	0	0	0	0	0	0	0	0	0	0	0
c_000000000356	0	0	0	0	0	0	0	0	0	0.000243773	1.80344e-05	0	0	0	0	0	0	0	0	0	0	0	2.37686e-05	0	0	0	0	0	0	0	0	0	0	0	3.36475e-05	0	0	0	0	0	0	0	0	0	0	0	0	0	0
c_000000000357	0	0	0	0	0	0	0	0	0	0	0	0	0	0	0	0	0	0	0	0	0	0	0	0	0	0	0	0	0	0	0	0	0	0	0	0	0	0	0	0	0	0	0	0	0	0	0	0	0
c_000000000358	0	0	0	0	0	0	0	0	0	0	0	0	0	0	0	0	0	0.00061924	0.000264989	0	0	0	0	0	0	0	0	0	0	0	0	0	0	0	0	0	0	0	0	0	0	0	0	0	0	0	0	0	0
c_000000000359	3.86399e-05	8.71276e-05	5.40442e-05	0.000129045	0	0	0	0	0	0	0	0	0	0	0	0	0	0	0	0	0	0	0	0	0	0	0	0	0	0	0	0	0	0	0	0	0	0	0	0	0	0	0	0	0	0	0	0	0
c_000000000360	0	0	0	0	0	0	0	0	0	0	0	0	0	0	0	0	0	0	0	0	0	0	0	0	0	0	0	0	0	0	0	0	0	0	0	0	0	0	0	0	0	0	0	0	0	0	0	0	0
c_000000000361	0	0	0	0	0	0	0	0	0	0	0	0	0	0	0	0	0	0	0	0	0	0	0	0	0	0	0	0	0	0	0	0	0	0	0	0	0	0	0	0	0	0	0	0	0	0	0	0	0
c_000000000362	0	0	0	0	0	0	0	0	0	0	0	0	0	0	0	0	0	0	0	0	0	0	0	0	0	0	0	0	0	0	0	0	0	0	0	0	0	0	0	0	0	0	0	0	0	0	0	0	0
c_000000000363	0	0	0	0	0	0	0	0	0	0	0	0	0	0	0	0	0	0	0	0	0	0	0	0	0	0	0	0	0	0	0	0	0	0	0	0	0	0	0	0	0	0	0	0	0	0	0	0	0
c_000000000364	0	0	0	0	0	0	0	0	0	0	0	0	0	0	0	0	0	0	4.91685e-06	5.41472e-05	0	0	0	0	0	0	0	0	0	0	0	0	0	0	0	0	0	0	0	0	0	0	0	0	0	0	0	0	0
c_000000000365	0	0	0	0	0	0	0	0	0	0	0	0	0	0	0	0	0	0	0	6.00743e-05	0.000268277	8.65405e-05	0	0	0	0	0	0	0	0	0	5.47437e-05	0	0	0	0	0	0	0	0	0	0	0	0	0	0	0	0	0
c_000000000366	0	0	0	0	0	0	0	0	0	0	0	0	0	0	0	0	0	0	0	0	0	0	0	0	0	0	0	0	0	0	0	0	0	0	0	0	0	0	0	0	0	0	0	0	0	0	0	0	0
c_000000000367	0.000185362	0.000431402	0.000393635	0.000438978	0	0	0	0	0	0	0	0	0	0	0	0	0	0	0	0	0	0	0	0	0	0	0	0	0	0	0	0	0	0	0	0	0	0.000101556	4.63868e-05	6.0165e-05	0	0	0	0	0	0	0	0	0
c_000000000368	0	0	0	0	0	0	0	0	0	0	0	0	0	0	0	0	0	0	0	0	0	0	0	0	0	0	0	0	0	0	0	0	0	0	0	0	0	0	0	0	0	0	0	0	0	0	0	0	0
c_000000000369	0	0	0	0	0	0	0	0	0	0	0	0	0	0	0	0	0	0	0	0	0	0	0	0	0	0	0	0	0	0	0	0	0	0	0	0	0	0	0	0	0	0	0	0	0	0	0	0	0
c_000000000370	0	0	0	0	0	0	0	0	0	0	0	0	0	0	0	0	0	0	0	0	0	0	0	0	0	0	0	0	0	0	0	0	0	0	0	0	0	0	0	0	0	0	0	0	0	0	0	0	0
c_000000000371	0	0	0	0	0	0	0	0	0	0	0	0	0	0	0	0	0	0	0	0	0	0	0	0	0	0	0	0	0	0	0	0	0	0	0	0	0	0	0	0	0	0	0	0	0	0	0	0	0
c_000000000372	0	0	0	0	0	0	0	0	0	0	0	0	0	0	0	0	0	0	0	0	0	0	0	0	0	0	0	0	0	0	0	0	0	0	0	0	0	0	0	0	0	0	0	0	0	0	0	0	0
c_000000000373	0	0	0	0	0	0	0	0	0	0	0	0	0	0	0	0	0	0	0	0	0	0	0	0	0	0	0	0	0	0	0	0	0	0	0	0	0	0	0	0	0	0	0	0	0	0	0	0	0
c_000000000374	0	5.95252e-05	5.50166e-05	5.93827e-05	0	0	0	0	0	0	0	0	0	0	0	0	0	0	0	0	0	0	0	0	0	0	0	0	0	0	0	0	0	0	0	0	0	0	0	0	0	0	0	0	0	0	0	0	0
c_000000000375	0	0	0	0	0	0	0	0	0	0	0	0	0	0	0	0	0	0	0	0	0	0	0	0	0	0	0	0	0	0	0	0	0	0	0	0	0	0	0	0	0	0	0	0	0	0	0	0	0
c_000000000376	0	0	0	0	0	0	0	0	0	0	0	0	0	0	0	0	0	0	0	0	0	0	0	0	0	0	0	0	0	0	0	0	0	0	0	0	0	0	0	0	0	0	0	0	0	0	0	0	0
c_000000000377	0	0	0	0	0	0	0	0	0	0	0	0	0	0	0	0	0	0	0	0	0	0	0	0	0	0	0	0	0	0	0	0	0	0	0	0	0	0	0	0	0	0	0	0	0	0	0	0	0
c_000000000378	0	0	0	0	0	0	0	0	0	0	0	0	0	0	0	0	0	0	0	0	0	0	0	0	0	0	0	0	0	0	0	0	0	0	0	0	0	0	0	0	0	0	0	0	0	0	0	0	0
c_000000000379	0	0	0	0	0	0	0	0	0	0	0	0	0	0	0	0	0	0	0	0	0	0	0	0	0	0	0	0	0	0	0	0	0	0	0	0	0	0	0	0	0	0	0	0	0	0	0	0	0
c_000000000380	0	0	0	0	0	0	0	0	0	0	0	0	0	0	0	0	0	0	0	0	0	0	0	0	0	0	0	0	0	0	0	0	0	0	0	0	0	0	0	0	0	0	0	0	0	0	0	0	0
c_000000000381	0	0	0	0	0	0	3.0937e-05	0	0	0	0	0	0	0	0	0	0	0	0	2.80789e-06	0	0	0	0	0	0	0	0	0	0	0	0	0	0	0	0	0	0	0	0	0	0	0	0	0	0	0	0	0
c_000000000382	0	0	0	0	0	0	0	0	0	0	0	0	0	0	0	0	0	0	0	0	0	0	0	0	0	0	0	0	0	0	0	0	0	0	0	0	0	0	0	0	0	0	0	0	0	0	0	0	0
c_000000000383	0	0	0	0	0	0	0	0	0	0	0	0	0	0	0	0	0	0	0	0	0	0	0	0	0	0	0	0	0	0	0	0	0	0	0	0	0	0	0	0	0	0	0	0	0	0	0	0	0
c_000000000384	0	0	0	0	0	0	6.62426e-05	0	0	0	0	0	0	0	7.54548e-05	6.78958e-05	0	0.00254583	0.00109387	0.000160342	0	0	0	0	0	0	0	0	0	0	0	0	0	0	0	0	0	0	0	0	0	0	0	0	0	0	0	0	0
c_000000000385	0	0	0	0	0	0	0.000255333	0	0	0	0	0	0	0	0	0	0	0	0.000347827	0.000439731	7.24769e-05	0.000103999	0	0	0	0	0	0	0	0	0	0	0	0	0	0	0	0	0	0	0	0	0	0	0	0	0	0	0
c_000000000386	0	0	0	0	0	0	0	0	0	0	0	0	0	0	0	0	0	0	0	0	0	0	0	0	0	0	0	0	0	0	0	0	0	0	0	0	0	0	0	0	0	0	0	0	0	0	0	0	0
c_000000000387	0	0	0	0	0	0	0	0	0	0	0	0	0	0	0	0	0	0	0	2.22029e-05	2.79077e-05	2.60454e-05	2.02895e-05	0	0	0	0	0	0	0	0	0	3.11377e-05	0	0	0	0	0	0	0	0	0	0	0	0	0	0	0	0
c_000000000388	0	0	0	0	0	0	0	0	0	0	0	0	0	0	0	0	0	0	0	0	0	0	0	0	0	0	0	0	0	0	0	0	0	0	0	0	0	0	0	0	0	0	0	0	0	0	0	0	0
c_000000000389	0	0	0	0	0	0	0	0	0	0	0	0	0	0	0	0	0	0	0	0	0	0	0	0	0	0	0	0	0	0	0	0	0	0	0	0	0	0	0	0	0	0	0	0	0	0	0	0	0
c_000000000390	0	0	0	0	0	0	0	0	0	0	0	0	0	0	0	0	0	0	0	0	0	0	0	0	0	0	0	0	0	0	0	0	0	0	0	0	0	0	0	0	0	0	0	0	0	0	0	0	0
c_000000000391	2.53991e-06	2.10894e-05	2.89181e-05	4.14447e-05	0	0	0	0	0	0	0	0	0	0	0	0	0	0	0	0	0	0	0	0	0	0	0	0	0	0	0	0	0	0	0	0	0	0	0	0	0	0	0	0	0	0	0	0	0
c_000000000392	0	0	0	0	0	0	0	0	0	0	0	0	0	0	0	0	0	0	0	0	0	0	0	0	0	0	0	0	0	0	0	0	0	0	0	0	0	0	0	0	0	0	0	0	0	0	0	0	0
c_000000000393	0	0	0	0	0	0	0	0	0	0	0	0	0	0	0	0	0	0	0	0	0	0	0	0	0	0	0	0	0	0	0	0	0	0	0	0	0	0	0	0	0	0	0	0	0	0	0	0	0
c_000000000394	0	0	0	0	0	0	0	0	0	0	0	0	0	0	0	0	0	0	0	0	0	0	0	0	0	0	0	0	0	0	0	0	0	0	0	0	0	0	0	0	0	0	0	0	0	0	0	0	0
c_000000000395	0.000297045	0.000305951	0.000269096	0.000511315	0.00100229	0.00112994	0.000713305	0.000237329	1.53739e-06	0	0	0	0	0.000822243	0.000180229	0.000179479	0	5.33952e-06	4.90064e-05	0.000309312	0	0	0	0	2.35647e-05	0	0.00104392	0	0.00312542	0.00233979	0.00247848	0	0.000773397	0	9.24699e-05	0	0.000418367	0.000452862	0.00018654	0.00027883	0	1.10144e-05	0.000280027	0	0	0	0	0	0
c_000000000396	0	0	0	0	0	0	0	0	0	0	0	0	0	0	7.85231e-06	0.000130342	0	0.00107813	0.000259477	5.38041e-06	0	0	0	0	0	0	0	0	0	0	0	0	0	0	0	0	0	0	0	0	0	0	0	0	0	0	0	0	0
c_000000000397	0	0	0	0	0	0	0	0	0	0	0	0	0	0	0	0	0	0	0	0	0	0	0	0	0	0	0	0	0	0	0	0	0	0	0	0.000540247	0	0	0	0	0	0	0	0	0.000242815	0	0	0	0
c_000000000398	0	0	0	0	0	0	0	0	0	0	0	0	0	0	0	0	0	0	0	0	0	0	0	0	0	0	0	0	0	0	0	0	0	0	0	0	0	0	0	0	0	0	0	0	0	0	0	0	0
c_000000000399	0	0	0	0	0	0	0	0	0	0	0	0	0	0	0	0	0	0	0	0	0	0	0	0	0	0	0	0	0	0	0	0	0	0	0	0	0	0	0	0	0	0	0	0	0	0	0	0	0
c_000000000400	0	0	0	0	0	0	0	0	0	0	0	0	0	0	0	0	0	0	0	0	0	0	0	0	0	0	0	0	0	0	0	0	0	0	0	0	0	0	0	0	0	0	0	0	0	0	0	0	0
c_000000000401	0	0	0	0	0	0	0	0	0	0	0	0	0	0	0	0	0	0	0	0	0	0	0	0	0	0	0	0	0	0	0	0	0	0	0	0	0	0	0	0	0	0	0	0	0	0	0	0	0
c_000000000402	0	0	0	0	0	0	0	0	0	0	0	0	0	0	0	0	0	0	0	0	0	0	0	0	0	0	0	0	0	0	0	0	0	0	0	0	0	0	0	0	0	0	0	0	0	0	0	0	0
c_000000000403	0	0	0	0	0	0	0	0	0	0	0	0	0	0	0	0	0	0	0	0	0	0	0	0	0	0	0	0	0	0	0	0	0	0	0	0	0	0	0	0	0	0	0	0	0	0	0	0	0
c_000000000404	0	0	0	0	0	0.000385434	0.000420275	0.000260794	0	0	0	0	0	0	0	0	0	5.03457e-05	0.000337873	0.000313496	0.000263216	0.000242579	0.000261064	7.64187e-05	0	0	0	0	0	0	0	0.000374488	0.000543904	0.000368886	0.000331624	0	0	0	0	0	0	0	0	0.000223682	0	0	0	0	8.53983e-05
c_000000000405	0	0	0	0	0	0	0	0	0	0	0	0	0	0	0	0	0	0	0	0	0	0	0	0	0	0	0	0	0	0	0	0	0	0	0	0	0	0	0	0	0	0	0	0	0	0	0	0	0
c_000000000406	0	0	0	0	0	0	0	0	0	0	0	0	0	0	0	0	0	0	0	0	0	0	0	0	0	0	0	0	0	0	0	0	0	0	0	0	0	4.65359e-05	0	0	3.65322e-05	0	0	0	0	0	0	0	0
c_000000000407	0	0	0	0	0	0	0	0	0	0	0	0	0	0	0	0	0	0	0	0	0	0	0	0	0	0	0	0	0	0	0	0	0	0	0	0	0	0	0	0	0	0	0	0	0	0	0	0	0
c_000000000408	0	0	0	0	0	0.000354103	0.000141247	0	0	0	0	0	0	0	0	0	0	0	0.000168954	8.81164e-05	0	0	0	0	0	0	0	0	0	0	0	0	0	0	0	0	0	0	0	0	0	0	0	0	0	0	0	0	0
c_000000000409	0	0	0	0	0	0	0	0	0	0	0	0	0	0	0	0	0	0	0	0	0	0	0	0	0	0	0	0	0	0	0	0	0	0	0	0	0	0	0	0	0	0	0	0	0	0	0	0	0
c_000000000410	0	0	0	0	0	0	0	0	0	0	0	0	0	0	0	0	0	0	0	0	0	0	0	0	0	0	0	0	0	0	0	0	0	0	0	0	0	0	0	0	0	0	0	0	0	0	0	0	0
c_000000000411	0	0	0	0	0	0	0	0	0	0	0	0	0	0	0	0	0	0	0	0	0	0	0	0	0	0	0	0	0	0	0	0	0	0	0	0	0	0	0	0	0	0	0	0	0	0	0	0	0
c_000000000412	0	0	0	0	0.000350771	0.000253203	0	0	0	0	0	0	0	0	0	0	0	0	0	0	0	0	0	0	0	0	0	0	0	0	0	0	0	0	0	0	0	0	0	0	0	0	0	0	0	0	0	0	0
c_000000000413	0	0	0	0	0	0	0	0	0	0	0	0.00254077	0	0	0	0	0.00375012	0	0	0	0	0	0	0	0	0	0	0	0	0	0	0	0	0	0	0.00309253	0	0	0	0	0	0	0	0	0.00242023	0	0	0	0
c_000000000414	0	0	0	0	0	0	0	0	0	0	0	0	0	0	0	0	0	0	0	0	0	0	0	0	0	0	0	0	0	0	0	0	0	0	0	0	0	0	0	0	0	0	0	0	0	0	0	0	0
c_000000000415	0	0	0	0	0.000664002	0.000821594	0.000250912	0	0	0	0	0	0	0	1.60999e-05	0	0	0.00105585	0.00119757	0.000349838	0	0	0	0	0	0	0	0	0	0	0	0	2.22809e-05	0	0	0	0	0	0	0	0	1.74468e-05	0	0	0	0	0	0	4.83155e-05
c_000000000416	3.47377e-05	0	2.4903e-06	3.30678e-05	9.54982e-05	0	0	0	0	0	0	0	0	1.30088e-05	7.48682e-05	0	0	0	0	0	0	0	0	0	0	0	0	0	0	0	0	0	0	0	0	0	4.99806e-06	4.5981e-05	0	0	3.83757e-07	0	4.57423e-05	0	0	0	0	0	0
c_000000000417	0	0	0	0	0	0	0	0	0	0	0	0	0	0	0	0	0	0	0.000128268	2.53934e-05	0	0	0	0	0	0	0	0	0	0	0	0	0	0	0	0	0	0	0	0	0	0	0	0	0	0	0	0	0
c_000000000418	0	0	0	0	0	0	0	0	0	0	0	0	0	0	0	0	0	0	0	0	0	0	0	0	0	0	0	0	0	0	0	0	0	0	0	0	0	0	0	0	0	0	0	0	0	0	0	0	0
c_000000000419	3.87157e-05	0	0	0	0	0	0	0	0	0	0	0	0	0	1.93845e-05	0	0	0	0	0	0	0	0	0	0	0	0	0	0	0	0	0	0	0	0	0	0.000136392	9.308e-05	0.000188459	8.64833e-05	1.96532e-05	0	0	0	0	3.10196e-05	0	0	0
c_000000000420	5.42934e-05	4.02399e-05	0	0	0	0	0	0	0	0	0	0	0	0	8.93651e-06	0	0	0	0	0	0	0	0	0	0	0	0	0	0	0	0	0	0	0	0	0	0	0	0	0	0	0	0	0	0	0	0	0	0
c_000000000421	5.64744e-05	4.47534e-05	0.000106694	4.0799e-05	0	0	0	0	0	0	0	0	0	0	3.21426e-05	0	0	0	0	0	0	0	0	0	0.000181807	0.000171239	0	0.000264083	0	0	0	0	0	0	0	0	0.000273052	0.000317632	0.00033781	0.000476502	0.000180912	0.000195949	0.000182675	0	0	4.33529e-05	0.00022696	0	0
c_000000000422	0	0	0	0	0	0	0	0	0	0	0	0	0	0	0	0	0	0	0	0	0	0	0	0	0	0	0	0	0	0	0	0	0	0	0	0	0	0	0	0	0	0	0	0	0	0	0	0	0
c_000000000423	0	0	0	0	0	0	0	0	0	7.01271e-06	0	0	0	0	0	0	0	0	0	0	0	0	0	0	0	0	0	0	0	0	0	0	0	0	0	0	0	0	0	0	0	0	0	0	0	0	0	0	0
c_000000000424	0	0	0	0	0	0	0	0	0	0	0	0	0	0	0	0	0	0	0	0	0	0	0	0	0	0	0	0	0	0	0	0	0	0	0	0	0	0	0	0	0	0	0	0	0	0	0	0	0
c_000000000425	0	0	0	0	0	0	0	0	0	0	0	0	0	0	0	0	0	0	0	0	0	0	0	0	0	0	0	0	0	0	0	0	0	0	0	0	0	0	0	0	0	0	0	0	0	0	0	0	0
c_000000000426	0.000320666	0.000391685	0.000475796	0.00048602	0.000531947	0	0	0	0	0	0	0	0	0	0.000210059	5.44121e-05	0	0	0	0	0	0	0	0	0	0	0	0	0	0	0	0	0	0	0	0	0	0	0	0	0	0	0	0	0	0	0	0	8.57474e-05
c_000000000427	0	0	0	0	0	0	0	0	0	0	0	0	0	0	0	0	0	0	0	0	0	0	0	0	0	0	0	0	0	0	0	0	0	0	0	0	0	0	0	0	0	0	0	0	0	0	0	0	0
c_000000000428	0.000256125	0.000112963	0.000137193	5.71614e-05	0.000145524	0	0	0	0	0	0	0	0.000498252	0.000263236	0.000548524	0.000484064	0	4.72822e-05	0	0	0	0	0	0	0.00261589	0.00220462	0.00164788	0.0025208	0.000868444	0.00121643	0.000466647	0	0	0	0	0	0.00207407	0.00211561	0.00213743	0.00223719	0.0024124	0.00200697	0.00114232	4.74457e-05	0	0.00257222	0.00228424	0.00222901	0.00135842
c_000000000429	0	0	0	0	0	0	0	0	0	0	0	0	0	0	0	0	0	0	0	0	0	0	0	0	0	0	0	0	0	0	0	0	0	0	0	0	0	0	0	0	0	0	0	0	0	0	0	0	0
c_000000000430	0	0	0	0	0	0	0	0	0	0	0	0	0	0	0	0	0	0	0	0	0	0	0	0	0	0	0	0	0	0	0	0	0	0	0	0	0	0	0	0	0	0	0	0	0	0	0	0	0
c_000000000431	0.000225138	5.32281e-05	7.10797e-05	4.93826e-05	0	0	0	0	0	0	0	0	0	9.29616e-05	0.00021043	0.000290665	0	2.84207e-05	0	0	0	0	0	0	0	0	0	0	0	0	0	0	0	0	0	0	0	1.19187e-06	0	0	0	0	0	0	0	0	0	0	0
c_000000000432	0	0	0	0	0	0	0	0	0	9.88793e-05	0.000167244	0	0	0	0	0	0	0	0	0	0	0	0	4.34042e-05	0	0	0	0	0	0	0	0	0	0	0	0	0	0	0	0	0	0	0	0	0	0	0	0	0
c_000000000433	0	0	0	0	0	0	0	0	0	0	0	0	0	0	0	0	0	0	0	6.52044e-05	0	0	0	0	0	0	0	0	0	0	0	0	0	0	0	0	0	0	0	0	0	0	0	0	0	0	0	0	0
c_000000000434	0	0	0	0	0	0	0	0	0	0	0	0	0	0	0	0	0	0	0	0	0	0	0	0	0	0	0	0	0	0	0	0	0	0	0	0	0	0	0	0	0	0	0	0	0	0	0	0	0
c_000000000435	0	0	0	0	0	0	0	0	0	0	0	0	0	0	0	0	0	0	0	0	0	0	0	0	0	0	0	0	0	0	0	0	0	0	0	0	0	0	0	0	0	0	0	0	0	0	0	0	0
c_000000000436	0	0	0	0	0	0	0	0	0	0	0	0	0	0	0	0	0	0	0	0	0	0	0	0	0	0	0	0	0	0	0	0	0	0	0	0	0	0	0	0	0	0	0	0	0	0	0	0	0
c_000000000437	0	0	0	0	0	0	0	0	0	0	0	0	0	0	0	0	0	0	0	8.33811e-05	1.22597e-05	4.04563e-05	0	0	0	0	0	0	0	0	0	0	8.74506e-05	0	0	0	0	0	0	0	0	0	0	0	0	0	0	0	0
c_000000000438	0.000251393	0.000163449	0.000168581	0.000125452	0	0	0	0	0	0	0	0	0	0.000127741	0.00015486	6.3348e-05	0	6.48904e-06	0	0	0	0	0	0	0.00128278	0.00109391	0.000270355	0.00159666	0	0	0	0	0	0	0	0	0.00139263	0.00111303	0.00126565	0.000934785	0.000717683	0.000132183	7.77262e-05	0	0	0.00133625	0.00231931	0.00161509	0.000156743
c_000000000439	5.01755e-05	5.81557e-05	0.00016633	0.000120258	0	0	0	0	0	0	0	0	0	0	0	0	0	0	0	0	0	0	0	0	0	0	0	0	0	0	0	0	0	0	0	0	0	0	0	2.12036e-05	0	0	0	0	0	0	0	0	0
c_000000000440	0	0	0	0	0	0	0	0	0	0	0	0	0	0	0	0	0	0	0	0	0	0	0	0	0	0	0	0	0	0	0	0	0	0	0	0	0	0	0	0	0	0	0	0	0	0	0	0	0
c_000000000441	0	0	0	0	0	0	0	0	0	0	0	0	0	0	0	0	0	0	0	8.59114e-06	1.01926e-05	7.89352e-05	3.73563e-05	2.17525e-05	0	0	0	0	0	0	0	0	0	0.00013511	0.000159365	0	0	0	0	0	0	0	0	0	0	0	0	0	0
c_000000000442	0	0	0	0	0	0	0	0	0	0	0	0	0	0	0	0	0	0	3.87492e-05	0.000121948	0	0	0	0	0	0	0	0	0	0	0	0	0	0	0	0	0	0	0	0	0	0	0	0	0	0	0	0	0
c_000000000443	0	0	0	0	0	0	0	0	0	0	0	0	0	0	0	0	0	0	0	0	0	0	0	0	0	0	0	0	0	0	0	0	0	0	0	0	0	0	0	0	0	0	0	0	0	0	0	0	0
c_000000000444	0	0	0	0	0	0	0	0	0	0	0	0	0	0	0	0	0	0	0	0	0	0	0	0	0	0	0	0	0	0	0	0	0	0	0	0	0	0	0	0	0	0	0	0	0	0	0	0	0
c_000000000445	0	0	0	0	0	0	0	0	0	0	0	0	0	0	0	0	0	0	0	0	0	0	0	0	0	0	0	0	0	0	0	0	0	0	0	0	0	0	0	0	0	0	0	0	0	0	0	0	0
c_000000000446	9.62594e-05	2.30413e-05	5.24399e-06	0	0	0	0	0	0	0	0	0	0	0	0	0	0	0	0	0	0	0	0	0	0	0	0	0	0	0	0	0	0	0	0	0	0	0	0	0	0	0	0	0	0	0	0	0	0
c_000000000447	0	0	0	0	0	0	0	0	0	0	0	0	0	0	0	0	0	0	0	1.16761e-06	0	0	0	0	0	0	0	0	0	0	0	0	0	0	0	0	0	0	0	0	0	0	0	0	0	0	0	0	0
c_000000000448	0	0	0	0	0	0	0.00014925	0	0	0	0	0	0	0	0	0	0	0	0	2.64989e-05	0	0.000140817	4.41556e-05	0	0	0	0	0	0	0	0	0	0.000279595	5.45661e-05	0.000186931	0	0	0	0	0	0	0	0	0	0	0	0	0	0
c_000000000449	0	0	0	0	0.000378223	0.000166637	3.7829e-05	0	0	0	0	0	0	0	0	0	0	3.5558e-05	7.54912e-05	6.24795e-05	0	0	0	0	0	0	0	0	0	0	0	0	0	0	0	0	0	0	0	0	0	0	0	0	0	0	0	0	0
c_000000000450	0	0	0	0	0	0	0	0	0	0	0	0	0	0	0	0	0	0	0	1.49967e-05	0	0	0	0	0	0	0	0	0	0	0	0	0	0	0	0	0	0	0	0	0	0	0	0	0	0	0	0	0
c_000000000451	0	0	0	0	0	0	0	0	0	0	0	0	0	0	0	0	0	0	0	0	0	0	0	0	0	0	0	0	0	0	0	0	0	0	0	0	0	0	0	0	0	0	0	0	0	0	0	0	0
c_000000000452	0	8.18367e-06	0	0	0	0	0	0	0	0	0	0	0	0	0	0	0	0	0	0	0	0	0	0	0	0	0	0	0	0	0	0	0	0	0	0	0	0	0	0	0	0	0	0	0	0	0	0	0
c_000000000453	0	0	0	0	0	0	0	0	0	0	0	0	0	0	0	0	0	0	0	0	0	0	0	0	0	0	0	0	0	0	0	0	0	0	0	0	0	0	0	0	0	0	0	0	0	0	0	0	0
c_000000000454	0	0	0	0	0	0	0	0	0	0	0	0	0	0	0	0	0	0	0	0	0	0	0	0	0	0	0	0	0	0	0	0	0	0	0	0	0	0	0	0	0	0	0	0	0	0	0	0	0
c_000000000455	0	0	0	0	0	0	3.13905e-05	0.000224642	0.000538038	0.000250995	0	0	0	0	0	0	0	0	0	0	0.000136032	0.000339389	0.000503837	0.000695321	0	0	0	0	0	0	0	0.000173396	8.31058e-05	0.000286928	0.000388733	0	0	0	0	0	0	0	0	0	0	0	0	0	0
c_000000000457	0.000124675	0.000188806	0.000265861	0.000178129	0	0	0	0	0	0	0	0	0	0	2.74946e-05	0	0	0	0	0	0	0	0	0	0	0	0	0	0	0	0	0	0	0	0	0	0	0	0	0	9.72087e-06	0	0	0	0	0	0	0	0
c_000000001796	0	0	0	0	0	0	0	0	0	0	0	0	0	0	0	0	0	0	0	0	0	0	0	0	0	0	0	0	0	0	0	0	0	0	0	0	0	0	0	0	0	0	0	0	0	0	0	0	0
c_000000001797	0	0	0	0	0	0	0	0	0	0	0	0	0	0	0	0	0	0	0	0	0	0	0	0	0	0	0	0	0	0	0	0	0	0	0	0	0	0	0	0	0	0	0	0	0	0	0	0	0
c_000000001798	0	0	0	0	0	0	0	0	0	0	0	0	0	0	0	0	0	0	0	0	0	0	0	0	0	0	0	0	0	0	0	0	0	0	0	0	0	0	0	0	0	0	0	0	0	0	0	0	0
c_000000001799	0	0	0	0	0	0	0	0	0	0	0	0	0	0	0	0	0	0	0	0	0	0	0	0	0	0	0	0	0	0	0	0	0	0	0	0	0	0	0	0	0	0	0	0	0	0	0	0	0
c_000000001800	0	0	0	0	0	0	0	0	0	0	0	0	0	0	0	0	0	0	0	0	0	0	0	0	0	0	0	0	0	0	0	0	0	0	0	0	0	0	0	0	0	0	0	0	0	0	0	0	0
c_000000001801	0	0	0	0	0	0	0	0	0	0	0	0	0	0	0	0	0	0	0	0	0	0	0	0	0	0	0	0	0	0	0	0	0	0	0	0	0	0	0	0	0	0	0	0	0	0	0	0	0
c_000000001802	0	0	0	0	0	0	0	0	0	0	0	0	0	0	0	0	0	0	0	0	0	0	0	0	0	0	0	0	0	0	0	0	0	0	0	0	0	0	0	0	0	0	0	0	0	0	0	0	0
c_000000001803	0	0	0	0	0	0	0	0	0	0	0	0	0	0	0	0	0	0	0	5.67367e-05	0	0	0	0	0	0	0	0	0	0	0	0	0	0	0	0	0	0	0	0	0	0	0	0	0	0	0	0	0
c_000000001804	0	0	0	0	0	0	0	0	0	0	0	0	0	0	0	0	0	0	0.000203917	0.000150846	0	0	0	0	0	0	0	0	0	0	0	0	0	0	0	0	0	0	0	0	0	0	0	0	0	0	0	0	0
c_000000001805	0	0	0	0	0	0	0	0	0	0	0	0	0	0	0	0	0	0	0	0.000536884	0	0	0	0	0	0	0	0	0	0	0	0	0	0	0	0	0	0	0	0	0	0	0	0	0	0	0	0	0
c_000000001806	0	0	0	0	0	0	3.57867e-05	0	0	0	0	0	0	0	0	0	0	0	0.0025663	0.00153784	0.000199702	0	0	0	0	0	0	0	0	0	0	0	0	0	0	0	0	0	0	0	0	0	0.000484642	0.00317915	0	0	0	0	0
c_000000001807	0	0	0	0	0	0	0	0	0	0	0	0	0	0	0	0	0	0	0	0	0	0	0	0	0	0	0	0	0	0	0	0	0	0	0	0	0	0	0	0	0	0	0	0	0	0	0	0	0
c_000000001808	0	0	0	0	0.00353638	0.00279218	0	0	0	0	0	0	0	0	0	0	0	0.000191546	0.000370594	0.00261193	0	0	0	0	0	0	0.00125769	0	0.0455399	0.016318	0.0180045	0	0	0	0	0	0	0	0	0	0	0	0.0147953	0.00360602	0	0	0	0	0
c_000000001809	0	0	0	0	0	0	0	0	0	0	0	0	0	0	0	0	0	0	0	6.28387e-05	0	0	0	0	0	0	0	0	0	0	0	0	0	0	0	0	0	0	0	0	0	0	0	0.000752667	0	0	0	0	0
c_000000001810	0	0	0	0	0	0.0140717	0.0181459	0	0	0	0	0	0	0	0	0	0	0	0.0116335	0.0147782	0.0116457	0.00807114	0.00163041	0	0	0	0	0	0	0	0.00490214	0.0019889	0.0177005	0.0221061	0.00105696	0	0	0	0	0	0	0	0	0	0	0	0	0	0
c_000000001811	0	0	0	0	0	0	0.000111914	0	0	0	0	0	0	0	0	0	0	0	0	0.001174	0.0004676	0	0	0	0	0	0	0	0	0	0	0.000114944	0	0	0	0	0	0	0	0	0	0	0	0.00153983	0	0	0	0	0
c_000000001812	0	0	0	0	0	0	0	0	0	0	0	0	0	0	0	0	0	0	0	0	0	0	0	0	0	0	0	0	0	0	0	0	0	0	0	0	0	0	0	0	0	0	0	0	0	0	0	0	0
c_000000001813	5.30847e-05	7.92253e-05	0.000104087	6.63915e-05	0.0012057	0	0	0	0	0	0	0	0	0	0	0	0	0	0	0	0	0	0	0	0	0	0	0	0	0	0	0	0	0	0	0	0	0	0	0	0	0	0	0	0	0	0	0	0
c_000000001814	0	0	0	0	0.00072838	0.00419728	0.00169457	0.00272592	0.00223089	0.00104562	0.000195063	0	0	0.000176022	0.000104071	0.000104546	0	0.000484796	0.00102901	0.000927724	0.00075926	0.000621947	0.000879078	0.000944411	0.000182426	0.000187872	0.00189837	0	0.00498061	0.00475498	0.0134546	0.00197539	0.00263436	0.00367067	0.000957103	0	0.000282516	0.000426854	0.000264718	0.000347845	0.000293169	0.00138447	0.00106114	0.00247285	0	0	0	0	0.00214386
c_000000001815	0	0	0	0	0	0	0	0	0	0	0	0	0	0	0	0	0	0	0	0	0	0	0	0	0	0	0	0	0	0	0	0	0	0	0	0	0	0	0	0	0	0	0	0	0	0	0	0	0
c_000000001816	0	0	0	0	0	0	0	0	0	0	0	0	0	0	0	0	0	0	0	0	0	0	0	0	0	0	0	0	0	0	0	0	0	0	0	0	0	0	0	0	0	0	0	0	0	0	0	0	0
c_000000001817	0	0	0	0	0	0	0	0	0	0	0	0	0	0	0	0	0	0	0	0	0	0	0	0	0	0	0	0	0	0	0	0	0	0	0	0	0	0	0	0	0	0	0	0	0	0	0	0	0
c_000000001818	0	0	0	0	0	0	0	0	0	0	0	0	0	0	0	0	0	0	0	0	0	0	0	0	0	0	0	0	0	0	0	0	0	0	0	0	0	0	0	0	0	0	0	0	0	0	0	0	0
c_000000001819	0	0	0	0	0	0	0	0	0	0	0	0	0	0	0	0	0	0	0	0	0	0	0	0	0	0	0	0	0	0	0	0	0	0	0	0	0	0	0	0	0	0	0	0	0	0	0	0	0
c_000000001820	0	0	0	0	0	0	0	0	0	0	0	0	0	0	0	0	0	0	0	0	0	0	0	0	0	0	0	0	0	0	0	0	0	0	0	0	0	0	0	0	0	0	0	0	0	0	0	0	0
c_000000001821	0	0	0	0	0	0	0	0	0	0	0	0	0	0	0	0	0	0	0	0	0	0	0	0	0	0	0	0	0	0	0	0	0	0	0	0	0	0	0	0	0	0	0	0	0	0	0	0	0
c_000000001822	0	0	0	0	0	0	0	0	0	0	0	0	0	0	0	0	0	0	0	0	0	0	0	0	0	0	0	0	0	0	0	0	0	0	0	0	0	0	0	0	0	0	0	0	0	0	0	0	0
c_000000001823	0	0	0	0	0.0107153	0.00760173	0.00224532	0	0	0	0	0	0.0151743	0.00929641	0.00744532	0.0129333	0	0.0836773	0.0295361	0.00195864	0	0	0	0	0	0	0	0	0	0	0	0	0	0	0	0	0	0	0	0	0	0.0126092	0	0	0	0	0	0	0.00119294
c_000000001824	0	0	0	0	0	0	9.80276e-05	0	0.000283382	0.000252599	0	0	0	0	0	0	0	0	0	0	0.00412196	0.00476329	0.00335995	0.00218651	0	0	0	0	0	0	0	0.00297011	0.000233412	0	0.00198311	0	0	0	0	0	0	0	0	0	0	0	0	0	0
c_000000001825	0	0	0	0	0	0	0	0	0	0	0	0	0	0	0	0	0	0	0	0	0	0	0	0	0	0	0	0	0	0	0	0	0	0	0	0	0	0	0	0	0	0	0	0	0	0	0	0	0
c_000000001826	0	0	0	0	0.00565536	0	0	0	0	0	0	0	0	0	0	0	0	0	0	0	0	0	0	0	0	0	0	0	0	0	0	0	0	0	0	0	0	0	0	0	0	0	0	0	0	0	0	0	0
c_000000001827	0	0	0	0	0	0	0.00307728	0.000305344	0	0	0	0	0	0	0	0	0	0	0	0.00125419	0.00055434	0.00103305	0.00143658	0	0	0	0	0	0	0	0	0.000627169	0.00237017	0.00530688	0.00314965	0	0	0	0	0	0	0	0	0	0	0	0	0	0
c_000000001828	0	0	0	0	0	0	0.000148253	0	0	0	0	0	0	0	0	0	0	0	0.000499022	0.00143414	0	0	0	0	0	0	0	0	0	0	0	0	0	0	0	0	0	0	0	0	0	0	0	0	0	0	0	0	0
c_000000001829	0	0	0	0	0	0	0	0	0	0	0	0	0	0	0	0	0	0	0	0	0	0	0	0	0	0	0	0	0	0	0	0	0	0	0	0	0	0	0	0	0	0	0	0	0	0	0	0	0
c_000000001830	0	0	0	0	0	0	0	0	0.00399831	0.00307174	0	0	0	0	0	0	0	0	0	0	0	0.00077664	0.00374366	0.00771023	0	0	0	0	0	0	0	0.000441196	0	3.58387e-05	0.00578163	0	0	0	0	0	0	0	0	0	0	0	0	0	0
c_000000001831	0	0	0	0	0	0	0	0	0	0	0	0	0	0	0	0	0	0	0	0	0	0	0	0	0	0	0	0	0	0	0	0	0	0	0	0	0	0	0	0	0	0	0	0	0	0	0	0	0
c_000000001832	0	0	0	0	0	0	0	0	0	0	0	0	0	0	0	0	0	0	0	0	0	0	0	0	0	0	0	0	0	0	0	0	0	0	0	0	0	0	0	0	0	0	0	0	0	0	0	0	0
c_000000001833	0.00172599	0.00172708	0.00158622	0.00150849	0	0	0	0	0	0	0	0	0	0	0	0	0	0	0	0	0	0	0	0	0	0	0	0	0	0	0	0	0	0	0	0	0	0	0	0	0	0	0	0	0	0	0	0	0
c_000000001834	0	0	0	0	0.000287741	0	0	0	0	0	0	0	0	0	0	0	0	0	0	0	0	0	0	0	0	0	0	0	0	0	0	0	0	0	0	0	0	0	0	0	0	0	0.00352309	0	0	0	0	0	0
c_000000001835	0	0	0	0	0	0	0.00219775	0.00270125	0.00251247	0.000931059	0	0	0	0	0	0	0	0	0	0.00108369	0.00686884	0.00398486	0.00394505	0.00500078	0	0	0	0	0	0	0	0.00874504	0.0021667	0.00589112	0.00539582	0	0	0	0	0	0	0	0	0	0	0	0	0	0
c_000000001836	0	0	0	0	0	0	0	0	0	0	0	0	0	0	0	0	0	0	0	0	0	0	0	0	0	0	0	0	0	0	0	0	0	0	0	0	0	0	0	0	0	0	0	0	0	0	0	0	0
c_000000001837	0	0	0	0	0	0	0	0	0	0	0	0	0	0	0	0	0	0	0	0	0	0	0	0	0	0	0	0	0	0	0	0	0	0	0	0	0	0	0	0	0	0	0	0	0	0	0	0	0
c_000000001838	0	0	0	0	0	0	0	0	0	0	0	0	0	0	0	0	0	0	0	0	0	0	0	0	0	0	0	0	0	0	0	0	0	0	0	0	0	0	0	0	0	0	0	0	0	0	0	0	0
c_000000001839	0	0	0	0	0	0	0	0	0.00467848	0.0149788	0.0300037	0	0	0	0	0	0	0	0	0	0	0	0	0.00188367	0	0	0	0	0	0	0	0	0	0	0.00244236	0	0	0	0	0	0	0	0	0	0	0	0	0	0
c_000000001840	0	0	0	0	0	0	0	0	0	0.00506512	0.00466502	0	0	0	0	0	0	0	0	0	0	0	0	0.00256891	0	0	0	0	0	0	0	0	0	0	0.000846484	0	0	0	0	0	0	0	0	0	0	0	0	0	0
c_000000001841	0	0	0	0	0	0.00618617	0.00132302	0	0	0	0	0	0	0	0	0	0	0	0.000427523	0.00203589	0	0	0	0	0	0	0	0	0	0	0	0	0	0	0	0	0	0	0	0	0	0	0	0	0	0	0	0	0
c_000000001842	0	0	0	0	0	0	0	0	0	0	0	0	0	0	0	0	0	0	0	0	0	0	0	0	0	0	0	0	0	0	0	0	0	0	0	0	0	0	0	0	0	0	0	0	0	0	0	0	0
c_000000001843	0	0	0	0	0	0	0.00133774	0	0	0	0	0	0	0	0	0	0	0	0	0.00217594	0.00434266	0.00458243	0.00117009	0	0	0	0	0	0	0	0	0.00530328	0.00145277	0	0	0	0	0	0	0	0	0	0	0	0	0	0	0	0
c_000000001844	0.000644201	6.94933e-05	5.21266e-05	4.12928e-05	0	0	0	0	0	0	0	0	0	0	0	0	0	0	0	0	0	0	0	0	0	0	0	0	0	0	0	0	0	0	0	0	0	0	0	0	0	0	0	0	0	0	0	0	0
c_000000001845	0	0	0	0	0	0	0	0	0	0.000186904	0	0	0	0	0	0	0	0	0	0	0	0	0	0	0	0	0	0	0	0	0	0	0	0	0	0	0	0	0	0	0	0	0	0	0	0	0	0	0
c_000000001846	0	0	0	0	0.00464202	0.00555006	0.000846736	0	0	0	0	0	0	0	0	0	0	0.00346059	0.00703343	0.00165552	0	0	0	0	0	0	0	0	0	0	0	0	0	0	0	0	0	0	0	0	0	0	0	0	0	0	0	0	0.00783343
c_000000001847	0	0	0	0	0	0	0	0	0	0	0	0	0	0	0	0	0	0	0	0	0	0.000138263	0	0	0	0	0	0	0	0	0	0	0	0.00326952	0.000358453	0	0	0	0	0	0	0	0	0	0	0	0	0	0
c_000000001848	0	0	0	0	0	0	0	0	0	0	0	0	0	0	0	0	0	0	0	0	0	0	0	0	0	0	0	0	0	0	0	0	0	0	0	0	0	0	0	0	0	0	0	0	0	0	0	0	0
c_000000001849	0.00034376	2.83926e-05	0	0	0	0	0	0	0	0	0	0	0	0	0.000104189	0	0	0	0	0	0	0	0	0	0	0	0	0	0	0	0	0	0	0	0	0	0.000109438	0.000238751	0.000472947	0.00011924	0	0	0.000240956	0	0	0	0	0	0
c_000000001850	0	0	0	0	0	0	0	0	0	0	0	0	0	0	0	0	0	0	0	0	0	0	0	0	0	0	0	0	0	0	0	0	0	0	0	0	0	0	0	0	0	0	0	0	0	0	0	0	0
c_000000001851	0	0	0	0	0	0	0	0	0	0	0	0	0	0	0	0	0	0	0	0	0	0	0	0	0	0	0	0	0	0	0	0	0	0	0	0	0	0	0	0	0	0	0	0	0	0	0	0	0
c_000000001852	0	0	0	0	0	0	0	0	0	0	0	0	0	0	0	0	0	0	0	0	0	0	0	0	0	0	0	0	0	0	0	0	0	0	0	0	0	0	0	0	0	0	0	0	0	0	0	0	0
c_000000001853	0	0	0	0	0	0	0	0	0	0	0	0	0	0.000120745	0.000628967	0.000322016	0	0	0	0	0	0	0	0	0	0	0	0	0	0	0	0	0	0	0	0	0	0	0	0	0	0	0	0	0	0	0	0	0
c_000000001854	0	0	0	0	0	0	0	0	0	0	0	0	0	0	0	0	0.00129818	0	0	0	0	0	0	0	0	0	0	0	0	0	0	0	0	0	0	0.00154261	0	0	0	0	0	0	0	0	0.00182927	0	0	0	0
c_000000001855	0	0	0	0	0	0	0	0	0	0	0	0	0	0	0	0	0	0	0	0	0	0	0	0	0	0	0	0	0	0	0	0	0	0	0	0	0	0	0	0	0	0	0	0	0	0	0	0	0
c_000000001856	0	0	0	0	0	0	0	0	0	0	0	0	0	0	0	0	0	0	0	0	0	0	0	0	0	0	0	0	0	0	0	0	0	0	0	0	0	0	0	0	0	0	0	0	0	0	0	0	0
c_000000001857	0	0	0	0	0	0	0.00106084	0	0	0	0	0	0	0	0	0	0	0	0	0.000876256	0.000582408	0.000806448	0.000380448	0	0	0	0	0	0	0	0	0	0	0	0	0	0	0	0	0	0	0	0	0	0	0	0	0	0
c_000000001858	0	0	0	0	0	0	0	0	0	0	0	0	0	0	0	0	0	0	0	0	0	0	0	0	0	0	0	0	0	0	0	0	0	0	0	0	0	0	0	0	0	0	0	0	0	0	0	0	0
c_000000001859	0	0	0	0	0	0	0	0	0	0	0	0	0	0	0	0	0	0	0	0.000201842	0	0	0	0	0	0	0	0	0	0	0	0	0	0	0	0	0	0	0	0	0	0	0	0	0	0	0	0	0
c_000000001860	0	0	0	0	0.00111057	0	0.000206572	0	0	0	0	0	0	0	0	0	0	0	0	0.000197098	0	0	0	0	0	0	0	0	0	0	0	0	0	0	0	0	0	0	0	0	0	0	0	0	0	0	0	0	0
c_000000001861	0	0	0	0	0	0	0	0	0	0	0	0	0	0	0	0	0	0	0	0	0	0	0	0	0	0	0	0	0	0	0	0	0	0	0	0	0	0	0	0	0	0	0	0	0	0	0	0	0
c_000000001862	0	0	0	0	0	0	0	0	0	0	0	0	0	0	0	0	0	0	0	0	0	0	0	0	0	0	0	0	0	0	0	0	0	0	0	0	0	0	0	0	0	0	0	0	0	0	0	0	0
c_000000001863	0	0	0	0	0	0	0	0	0	0	0	0	0	0	0	0	0	0	0	0	0	0	0	0	0	0	0	0	0	0	0	0	0	0	0	0	0	0	0	0	0	0	0	0	0	0	0	0	0
c_000000001864	0	0	0	0	0	0	0	0	0	0	0	0	0	0	0	0	0	0	0	7.4005e-05	0	0	0	0	0	0	0	0	0	0	0	0	0	0	0	0	0	0	0	0	0	0	0	0	0	0	0	0	0
c_000000001865	0	0	0	0	0	0	0	0	0	0	0	0	0	0	0	0	0	0	0	0	0	0	0	0	0	0	0	0	0	0	0	0	0	0	0	0	0	0	0	0	0	0	0	0	0	0	0	0	0
c_000000001866	0	0	0	0	0	0	0	0	0	0	0	0	0	0	0	0	0	0	0	0	0	0	0	0	0	0	0	0	0	0	0	0	0	0	0	0	0	0	0	0	0	0	0	0	0	0	0	0	0
c_000000001867	0	0	0	0	0	0	0	0	0	0	0	0	0	0	0	0	0	0	0	0	0	0	0	0	0	0	0	0	0	0	0	0	0	0	0	0	0	0	0	0	0	0	0	0	0	0	0	0	0
c_000000001868	0	0	0	0	0	0	0	0	0	0	0	0	0	0	0	0	0	0	0	0	0	0	0	0	0	0	0	0	0	0	0	0	0	0	0	0	0	0	0	0	0	0	0	0	0	0	0	0	0
c_000000001869	0	0	0	0	0	0	0	0	0	0	0	0	0	0	0	0	0	0	0	0.000657876	0	0	0	0	0	0	0	0	0	0	0	0	0	0	0	0	0	0	0	0	0	0	0	0	0	0	0	0	0
c_000000001870	0	0	0	0	0	0	0	0	0	0	0	0.00764806	0	0	0	0	0.0266279	0	0	0	0	0	0	0	0	0	0	0	0	0	0	0	0	0	0	0.0323211	0	0	0	0	0	0	0	0	0.0345653	0	0	0	0
c_000000001871	9.53096e-05	0.000148376	0.000180421	0.00016414	0.000380049	0	0	0	0	0	0	0	0	0	0	0	0	0	0	0	0	0	0	0	0	0	0	0	0	0	0	0	0	0	0	0	0	0	0	0	0	0	0	0	0	0	0	0	0
c_000000001872	0	0	0	0	0	0	0	0	0	0	0	0	0	0	0	0	0	0	0	0	0	0	0	0	0	0	0	0	0	0	0	0	0	0	0	0	0	0	0	0	0	0	0	0	0	0	0	0	0
c_000000001873	0	0	0	0	0.00591014	0	0	0	0	0	0	0	0	0	0	0	0	0	0.00113228	5.91845e-05	0	0	0	0	0	0	0	0	0	0	0	0	0	0	0	0	0	0	0	0	0	0	0	0	0	0	0	0	0.00137113
c_000000001874	0	0	0	0	0	0	0	0	0	0	0	0	0	0	0	0	0	0	0.000118381	0.000379312	0	0	0	0	0	0	0	0	0	0	0	0	0	0	0	0	0	0	0	0	0	0	0	0	0	0	0	0	0
c_000000001875	0	0	0	0	0	0	0.000189498	0	0	0	0	0	0	0	0	0	0	0	0	0.000192927	0	0	0	0	0	0	0	0	0	0	0	0	0	0	0	0	0	0	0	0	0	0	0	0	0	0	0	0	0
c_000000001876	0	0	0	0	0	0	0	0	0	0	0	0	0	0	0	0	0	0	0	0	0	0	0	0	0	0	0	0	0	0	0	0	0	0	0	0	0	0	0	0	0	0	0	0	0	0	0	0	0
c_000000001877	0	0	0	0	0	0.00211973	0.000905965	8.20552e-05	0	0	0	0	0	0	0.00086144	0.00139436	0	0.00355617	0.00602291	0.00450246	0.000722046	0.000208357	0	0	0	0	0	0	0	0	0	0.00159007	0.000297447	0	0	0	0	0	0	0	0	0.00575088	0.00566792	0.0233048	0	0	0	0	0.00310216
c_000000001878	0	0	0	0	0	0	0	0	0	0	0	0	0	0	0	0	0	0	0	0	0	0	0	0	0	0	0	0	0	0	0	0	0	0	0	0	0	0	0	0	0	0	0	0	0	0	0	0	0
c_000000001879	0	0	0	0	0	0	0	0	0	0	0	0	0	0	0	0	0	0	0	7.55051e-05	0	0	0	0	0	0	0	0	0	0	0	0	0	0	0	0	0	0	0	0	0	0	0.00152132	0.00587663	0	0	0	0	0
c_000000001880	0	0	0	0	0	0	0	0	0	0	0	0	0	0	0	0	0	0	0	0	0	0	0	0	0	0	0	0	0	0	0	0	0	0	0	0	0	0	0	0	0	0	0	0	0	0	0	0	0
c_000000001881	0	0	0	0	0	0	0	0	0	0	0	0	0	0	0	0	0	0	0	0.000289068	0.00144846	0.0014409	0.000354513	0.000154957	0	0	0	0	0	0	0	0.000577772	0.000134447	0	0.000104236	0	0	0	0	0	0	0	0	0	0	0	0	0	0
c_000000001882	0	0	0	0	0	0	0	0	0	0	0	0	0	0	0	0	0	0	0	0	0	0	0	0	0	0	0	0	0	0	0	0	0	0	0	0	0	0	0	0	0	0	0	0	0	0	0	0	0
c_000000001883	0	0	0	0	0	0	0	0	0	0	0	0	0	0	0	0	0	0	0	0.000149714	0	0	0	0	0	0	0	0	0	0	0	0	0	0	0	0	0	0	0	0	0	0	0	0.00517487	0	0	0	0	0
c_000000001884	0	0	0	0	0	0	0	0	0	0	0	0	0	0	0	0	0	0	0	0	0	4.3372e-05	0	0	0	0	0	0	0	0	0	0	0	0	0	0	0	0	0	0	0	0	0	0	0	0	0	0	0
c_000000001885	0	0	0	0	0	0	0	0	0	0	0	0	0	0	0	0	0	0	0	0	0	0	0	0	0	0	0	0	0	0	0	0	0	0	0	0	0	0	0	0	0	0	0	0	0	0	0	0	0
c_000000001886	0.00108426	0.0024135	0.00224682	0.00210375	0	0	0	0	0	0	0	0	0	0	0.000136573	0	0	0	0	0	0	0	0	0	0	0	0	0	0	0	0	0	0	0	0	0	0	0	0	0	0	0	0	0	0	0	0	0	0
c_000000001887	0	0	0	0	0	0	0	0	0	0	0	0	0	0	0	0	0	0	0	0	0	0	0	0	0	0	0	0	0	0	0	0	0	0	0	0	0	0	0	0	0	0	0	0	0	0	0	0	0
c_000000001888	0.000122944	0.000359788	0.000408433	0.000341453	0	0	0	0	0	0	0	0	0	0	0	0	0	0	0	0	0	0	0	0	0	0	0	0	0	0	0	0	0	0	0	0	0	0	0	0	0	0	0	0	0	0	0	0	0
c_000000001889	0	0	0	0	0	0	0	0	0	0	0	0	0	0	0	0	0	0	0	0	0	0	0	0	0	0	0	0	0	0	0	0	0	0	0	0	0	0	0	0	0	0	0	0	0	0	0	0	0
c_000000001890	0	0	0	0	0	0	0	0	0	0	0	0	0	0	0	0	0.00378566	0	0	0	0	0	0	0	0	0	0	0	0	0	0	0	0	0	0	3.90951e-05	0	0	0	0	0	0	0	0	0.00464239	0	0	0	0
c_000000001891	0	0	0	0	0	0	0	0	0	0	0	0	0	0	0	0	0	0	0	0	0	0	0	0	0	0	0	0	0	0	0	0	0	0	0	0	0	0	0	0	0	0	0	0	0	0	0	0	0
c_000000001892	0	0	0	0	0	0	0	0	0	0	0	0	0	0	0	0	0	0	0	0	0	0	0	0	0	0	0	0	0	0	0	0	0	0	0	0	0	0	0	0	0	0	0	0	0	0	0	0	0
c_000000001893	0	0	0	0	0	0	0	0	0	0	0	0	0	0	0	0	0	0	0	0	0	0	0	0	0	0	0	0	0	0	0	0	0	0	0	0	0	0	0	0	0	0	0	0	0	0	0	0	0
c_000000001894	0.00141085	0.00107374	0.00109758	0.00098277	0.000331318	0	0	0	0	0	0	0	0.00133427	0.00203855	0.00226138	0.00248517	0	0.000495174	0	0	0	0	0	0	0.0009126	0.0013894	0.0041348	0.00137813	0.00402385	0.00455773	0.00135622	0	0	0	0	0	0.00111923	0.0008916	0.00152962	0.00175399	0.00296032	0.00149752	0.0018088	0	0	0	0	0	0.00605677
c_000000001895	0.00117896	0.00131693	0.0015038	0.00150644	0	0	0	0	0	0	0	0	0.00270644	0.00196808	0.00149822	0.00188394	0	0.000330179	0	0	0	0	0	0	0	0	0	0	0	0	0	0	0	0	0	0	0	0	0	0	0	0	0	0	0	0	0	0	0
c_000000001896	0	0	0	0	0	0	0	0	0	0	0	0	0	0	0	0	0	0	0	0	0	0	0	0	0	0	0	0	0	0	0	0	0	0	0	0	0	0	0	0	0	0	0	0	0	0	0	0	0
c_000000001897	0	0	0	0	0	0	0	0	0	0	0	0	0	0	0	0	0	0	0	0	0	0	0	0	0	0	0	0	0	0	0	0	0	0	0	0	0	0	0	0	0	0	0.00103677	0	0	0	0	0	0
c_000000001898	0	0	0	0	0	0	0	0	0	0	0	0	0	0	0	0	0	0	0	0	0	0	0	0	0	0	0	0	0	0	0	0	0	0	0	0	0	0	0	0	0	0	0	0	0	0	0	0	0
c_000000001899	0	0	0	0	4.51467e-05	0	0	0	0	0	0	0	0	0	0	0	0	0	0	0	0	0	0	0	0	0	0	0	0	0	0	0	0	0	0	0	0	0	0	0	0	0	0	0	0	0	0	0	0
c_000000001900	0	0	0	0	0	0	0	0	0	0	0	0	0	0	0	0	0	0	0	0	0	0	0	0	0	0	0	0	0	0	0	0	0	0	0	0	0	0	0	0	0	0	0	0	0	0	0	0	0
c_000000001901	0	0	0	0	0	0	0	0	0	0	0	0	0	0	0	0	0	0	0	0	0	0	0	0	0	0	0	0	0	0	0	0	0	0	0	0	0	0	0	0	0	0	0	0	0	0	0	0	0
c_000000001902	0	0	0	0	0	0	0	0	0	0	0	0	0	0	0	0	0	0	0	0	0	0	0	0	0	0	0	0	0	0	0	0	0	0	0	0	0	0	0	0	0	0	0.000147214	0	0	0	0	0	0
c_000000001903	0.000973628	0.00213908	0.00188976	0.00178847	0	0	0	0	0	0	0	0	0	0	3.51192e-05	0	0	0	0	0	0	0	0	0	0	0	0	0	0	0	0	0	0	0	0	0	0	0	0	0	0	0	0	0	0	0	0	0	0
c_000000001904	0	0	0	0	0	0	0	0	0	0	0	0	0	0	0	0	0	0	0	8.64619e-05	0	0	0	0	0	0	0	0	0	0	0	0	0	0	0	0	0	0	0	0	0	0	0	0	0	0	0	0	0
c_000000001905	0	0	0	0	0	0	0	0	0	0	0	0	0	0	0	0	0	0	0	0	0	0	0	0	0	0	0	0	0	0	0	0	0	0	0	0	0	0	0	0	0	0	0	0	0	0	0	0	0
c_000000001906	0	0	0	0	0	0	0	0	0	0	0	0	0	0	0	0	0	0	0	0	0	0	0	0	0	0	0	0	0	0	0	0	0	0	0	0	0	0	0	0	0	0	0	0	0	0	0	0	0
c_000000001907	0	0	0	0	0	0	0	0	0	0	0	0	0	0	0	0	0	0	0	0	0	0	0	0	0	0	0	0	0	0	0	0	0	0	0	0	0	0	0	0	0	0	0	0	0	0	0	0	0
c_000000001908	0	0	0	0	0	0	0	0	0	0	0	0	0	0	0	0	0	0	0	0	0	0	0	0	0	0	0	0	0	0	0	0	0	0	0	0	0	0	0	0	0	0	0	0	0	0	0	0	0
c_000000001909	0	0	0	0	0	0	0	0	0	0	0	0	0	0	0	0	0	0	0	0	0	0	0	0	0	0	0	0	0	0	0	0	0	0	0	0	0	0	0	0	0	0	0	0	0	0	0	0	0
c_000000001910	0	0	0	0	0	0	0	0	0	0	0	0	0	0	0	0	0	0	0	0	0	0	0	0	0	0	0	0	0	0	0	0	0	0	0	0	0	0	0	0	0	0	0	0	0	0	0	0	0
c_000000001911	0	0	0	0	0	0	0.00134653	0	0	0	0	0	0	0	0	0	0	0	0	0.000604779	0.00136293	0.000937989	0	0	0	0	0	0	0	0	0	0	0.000759104	0.00149728	0.000260802	0	0	0	0	0	0	0	0	0	0	0	0	0	0
c_000000001912	0	0	0	0	0	0	0	0	0	0	0	0	0	0	0	0	0	0	0	0	0	0	0	0	0	0	0	0	0	0	0	0	0	0	0	0	0	0	0	0	0	0	0	0	0	0	0	0	0
c_000000001913	0	0	0	0	0	0	0	0	0	0	0	0	0	0	0	0	0	0	0	0	0	0	0	0	0	0	0	0	0	0	0	0	0	0	0	0	0	0	0	0	0	0	0	0	0	0	0	0	0
c_000000001914	0	0	0	0	0	0	0	0	0	0	0	0	0	0	0	0	0	0	0	0	0	0	0	0	0	0	0	0	0	0	0	0	0	0	0	0	0	0	0	0	0	0	0	0	0	0	0	0	0
c_000000001915	0	0	0	0	0	0	0	0	0	0	0	0	0	0	0	0	0	0	0	0	0	0	0	0	0	0	0	0	0	0	0	0	0	0	0	0	0	0	0	0	0	0	0	0	0	0	0	0	0
c_000000001916	0	0	0	0	0	0	0	0	0	0	0	0	0	0	0	0	0	0	0	0	0	0	0	0	0	0	0	0	0	0	0	0	0	0	0	0	0	0	0	0	0	0	0	0	0	0	0	0	0
c_000000001917	0	0	0	0	0	0	0	0	0	0	0	0	0	0	0	0	0	8.18274e-05	9.53842e-05	0	0	0	0	0	0	0	0	0	0	0	0	0	0	0	0	0	0	0	0	0	0	0	0	0	0	0	0	0	0
c_000000001918	0	0	0	0	0	0	0	0	0	0	0	0	0	0	0	0	0	0	0	0	0	0	0	0	0	0	0	0	0	0	0	0	0	0	0	0	0	0	0	0	0	0	0	0	0	0	0	0	0
c_000000001919	0	0	0	0	0	0	0	0	0	0	0	0	0	0	0	0	0	0	0	0	0	0	0	0	0	0	0	0	0	0	0	0	0	0	0	0	0	0	0	0	0	0	0	0	0	0	0	0	0
c_000000001920	0	0	0	0	0.00134686	0.00286358	0.00193646	0	0	0	0	0	0	0	0	0	0	0.00750379	0.00582867	0.000659525	0	0	7.19871e-05	0	0	0	0	0	0	0	0	0	0	0	0	0	0	0	0	0	0	0	0	0	0	0	0	0	0
c_000000001921	0	0	0	0	0	0	0	0	0	0	0	0	0	0	0	0	0	0	0	0	0	0	0	0	0	0	0	0	0	0	0	0	0	0	0	0	0	0	0	0	0	0	0	0	0	0	0	0	0
c_000000001922	0	0	0	0	0	0	0	0	0	0	0	0	0	0	0	0	0	0	0	0	0.000102108	0.000114895	0	0	0	0	0	0	0	0	0	0	0	0	0	0	0	0	0	0	0	0	0	0	0	0	0	0	0
c_000000001923	0	0	0	0	0	0	0	0	0	0	0	0	0	0	0	0	0	0	0	0	0	0	0	0	0	0	0	0	0	0	0	0	0	0	0	0	0	0	0	0	0	0	0	0	0	0	0	0	0
c_000000001924	0	0	0	0	0	0	0	0	0	0	0	0	0	0	0	0	0	0	0	0	0	0	0	0	0	0	0	0	0	0	0	0	0	0	0	0	0	0	0	0	0	0	0	0	0	0	0	0	0
c_000000001925	0	0	0	0	0.000311664	0	0	0	0	0	0	0	0	0	0	0	0	0	0	0	0	0	0	0	0	0	0	0	0	0	0	0	0	0	0	0	0	0	0	0	0	0	0	0	0	0	0	0	0
c_000000001926	0	0	0	0	0	0	0	0	0	0	0	0	0	0	0	0	0	0	0	0	0	0	0	0	0	0	0	0	0	0	0	0	0	0.000953958	0.000546071	0	0	0	0	0	0	0	0	0	0	0	0	0	0
c_000000001927	0	0	0	0	0	0	0	0	0	0	0	0	0	0	0	0	0	0	0	0	0	0	0	0	0	0	0	0	0	0	0	0	0	0	0	0	0	0	0	0	0	0	0	0	0	0	0	0	0
c_000000001928	0	0	0	0	0	0.000326381	0.000742886	0	0	0	0	0	0	0	0	0	0	0	0	0.00016405	0	0	0	0	0	0	0	0	0	0	0	0	0	0	0	0	0	0	0	0	0	0	0	0	0	0	0	0	0
c_000000001929	0	0	0	0	0	0	0	0	0	0	0	0	0	0	0	0	0	0	0	0	0	0	0	0	0	0	0	0	0	0	0	0	0	0	0	0	0.000326116	0.000239153	0	0.000214469	0	0	0	0	0	0	0	0	0
c_000000001930	0	0	0	0	0	0	0	0	0	0	0	0	0	0	0	0	0	0	0	0	0	0	0	0	0	0	0	0	0	0	0	0	0	0	0	0	0	0	0	0	0	0	0	0	0	0	0	0	0
c_000000001931	0	0	0	0	0	0	0	0	0	0	0	0	0	0	0	0	0	0	0	0.000148045	0	0	0	0	0	0	0	0	0	0	0	0	0	0	0	0	0	0	0	0	0	0	0	0.000161149	0	0	0	0	0
c_000000001932	0.000101023	0.000277864	0.000334028	0.000173401	0	0	0	0	0	0	0	0	0	0	0	0	0	0	0	0	0	0	0	0	0	0	0	0	0	0	0	0	0	0	0	0	0	0	0	0	0	0	0	0	0	0	0	0	0
c_000000001933	0	0	0	0	0	0	0	0	0	0	0	0	0	0	0	0	0	0	0	0.000144392	0	0	0	0	0	0	0	0	0	0	0	0	0	0	0	0	0	0	0	0	0	0	0	3.54678e-05	0	0	0	0	0
c_000000001934	0	0	0	0	0	0	0	0	0	0	0	0	0	0	0	0	0	0	0	0	0	0	0	0	0	0	0	0	0	0	0	0	0	0	0	0	0	0	0	0	0	0	0	0	0	0	0	0	0
c_000000001935	0	0	0	0	0	0	0	0	0	0	0	0	0	0	0	0	0	0	0	0	0	0	0	0	0	0	0	0	0	0	0	0	0	0	0	0	0	0	0	0	0	0	0	0	0	0	0	0	0
c_000000001936	0	0	0	0	0	0	0	0	0	0	0	0	0	0	0	0	0	0	0	0	0	0	0	0	0	0	0	0	0	0	0	0	0	0	0	0	0	0	0	0	0	0	0	0	0	0	0	0	0
c_000000001937	5.34018e-05	0.000225805	0.000250251	0.000108365	0	0	0	0	0	0	0	0	0	0	0	0	0	0	0	0	0	0	0	0	0	0	0	0	0	0	0	0	0	0	0	0	0	0	0	0	0	0	0	0	0	0	0	0	0
c_000000001938	0	0	0	0	0	0	0	0	0	0	0	0	0	0	0	0	0	0	0	0	0	0	0	0	0	0	0	0	0	0	0	0	0	0	0	0	0	0	0	0	0	0	0	0	0	0	0	0	0
c_000000001939	0.000238333	4.51351e-05	1.04634e-05	0	0	0	0	0	0	0	0	0	0	0	0.000114008	0	0	0	0	0	0	0	0	0	0.000296336	0.000749923	0	0.000291228	0	0	0	0	0	0	0	0	0.0018801	0.0021101	0.00241356	0.00149767	0.000815047	0	0	0	0	0.000210994	0.000253707	0	0.000514696
c_000000001940	0	0	0	0	0	0	0	0	0	0	0	0	0	0	0	0	0	0	0	0	0	0	0	0	0	0	0	0	0	0	0	0	0	0	0	0	0	0	0	0	0	0	0	0	0	0	0	0	0
c_000000001941	0	0	0	0	0	0	0	0	0	0	0	0	0	0	0	0	0	0	0	0	0	0	0	0	0	0	0	0	0	0	0	0	0	0	0	0	0	0	0	0	0	0	0	0	0	0	0	0	0
c_000000001942	0	0	0	0	0	0	0	0	0	0	0	0	0	0	0	0	0	0	0	0	0	0	0	0	0	0	0	0	0	0	0	0	0	0	0	0	0	0	0	0	0	0	0	0	0	0	0	0	0
c_000000001943	0	0	0	0	0	0	0	0	0	0	0	0	0	0	0	0	0	0	0	0	0	0	0	0	0	0	0	0	0	0	0	0	0	0	0	0	0	0	0	0	0	0	0	0	0	0	0	0	0
c_000000001944	0	0	0	0	0	0	0	0	0	0	0	0	0	0	0	0	0	0	0	0	0	0	0	0	0	0	0	0	0	0	0	0	0	0	0	0	0	0	0	0	0	0	0	0	0	0	0	0	0
c_000000001945	0	0	0	0	0	0	0.000309386	0	0	0	0	0	0	0	0	0	0	0	0	0.000217236	0	0.000132382	0	0	0	0	0	0	0	0	0	0	0	0	0	0	0	0	0	0	0	0	0	0	0	0	0	0	0
c_000000001946	0	0	0	0	0	0	0	0	0	0	0	0	0	0	0	0	0	0	0	0	0	0	0	0	0	0	0	0	0	0	0	0	0	0	0	0	0	0	0	0	0	0	0	0	0	0	0	0	0
c_000000001947	0	0	0	0	0	0	0	0	0	0	0	0	0	0	0	0	0	0	0	0	0	0	0	0	0	0	0	0	0	0	0	0	0	0	0	0	0	0	0	0	0	0	0	0	0	0	0	0	0
c_000000001948	0	0	0	0	0	0	0	0	0	0	0	0	0	0	0	0	0	0	0	0	0	0	0	0	0	0	0	0	0	0	0	0	0	0	0	0	0	0	0	0	0	0	0	0	0	0	0	0	0
c_000000001949	0	0	0	0	0	0	0	0	0	0	0	0	0	0	0	0	0	0	0	0	0	0	0	0	0	0	0	0	0	0	0	0	0	0	0	0	0	0	0	0	0	0	0	0	0	0	0	0	0
c_000000001950	0	0	0	0	0	0	0	0	0	0	0	0	0	0	0	0	0	0	0	0	0	0	0	0	0	0	0	0	0	0	0	0	0	0	0	0	0	0	0	0	0	0	0	0	0	0	0	0	0
c_000000001951	0	0	0	0	0	0	0	0	0	0	0	0	0	0	0	0	0	0	0	0	0	0	0	0	0	0	0	0	0	0	0	0	0	0	0	0	0	0	0	0	0	0	0	0	0	0	0	0	0
c_000000001952	0	0	0	0	0	0	0	0	0	0	0	0	0	0	0	0	0	0	0	0	0	0	0	0	0	0	0	0	0	0	0	0	0	0	0	0	0	0	0	0	0	0	0	0	0	0	0	0	0
c_000000001953	0	0	0	0	0	0	0	0	0	0	0	0	0	0	0	0	0	0	0	0	0	0	0	0	0	0	0	0	0	0	0	0	0	0	0	0	0	0	0	0	0	0	0	0	0	0	0	0	0
c_000000001954	0	0	0	0	0	0	0	0	0	0	0	0	0	0	0	0	0	0	0	0	0	0	0	0	0	0	0	0	0	0	0	0	0	0	0	0	0	0	0	0	0	0	0	0	0	0	0	0	0
c_000000001955	0	0	0	0	0	0	0	0	0	0	0	0	0	0	0	0	0	0	0	0	0	0	0	0	0	0	0	0	0	0	0	0	0	0	0	0	0	0	0	0	0	0	0	0	0	0	0	0	0
c_000000001956	0	0	0	0	0	0	0	0	0	0	0	0	0	0	0	0	0	0	0	0.000148326	0	0	0	0	0	0	0	0	0	0	0	0	0	0	0	0	0	0	0	0	0	0	0	0	0	0	0	0	0
c_000000001957	0	0	0	0	0	0	0	0	0	0	0	0	0	0	0	0	0	0	0	0	0	0	0	0	0	0	0	0	0	0	0	0	0	0	0	0	0	0	0	0	0	0	0	0	0	0	0	0	0
c_000000001958	0	0	0	0	0	0	0	0	0	0	0	0	0	0	0	0	0	0	0	0	0	0	0	0	0	0	0	0	0	0	0	0	0	0	0	0	0	4.69994e-05	0	0	0	0	0.000231405	0	0	0	0	0	0
c_000000001959	0	0	0	0	0	0	0	0	0	0	0	0	0	0	0	0	0	0	0	0	0	0	0	0	0	0	0	0	0	0	0	0	0	0	0	0	0	0	0	0	0	0	0	0	0	0	0	0	0
c_000000001960	0	0	0	0	0	0	0	0	0	0	0	0	0	0	0	0	0	0	0	0	0	0	0	0	0	0	0	0	0	0	0	0	0	0	0	0	0	0	0	0	0	0	0	0	0	0	0	0	0
c_000000001961	0	0	0	0	0	0	0	0	0	0	0	0	0	0	0	0	0	0	0	0	0	0	0	0	0	0	0	0	0	0	0	0	0	0	0	0	0	0	0	0	0	0	0	0	0	0	0	0	0
c_000000001962	0	0	0	0	0	0	0	0	0	0	0	0	0	0	0	0	0	0	0	0	0	0	0	0	0	0	0	0	0	0	0	0	0	0	0	0	0	0	0	0	0	0	0	0	0	0	0	0	0
c_000000001963	0	0	0	0	0	0	0	0	0	0	0	0	0	0	0	0	0	0	0	0	0	0	0	0	0	0	0	0	0	0	0	0	0	0	0	0	0	0	0	0	0	5.40977e-05	0.000792912	0	0	0	0	0	0
c_000000001964	0.000577247	0.000450043	0.000579421	0.000618096	0	0	0	0	0	0	0	0	0	0	0.000304655	0.000124032	0	0	0	0	0	0	0	0	0	0	0	0	0	0	0	0	0	0	0	0	0	0	0	0	0	0	0	0	0	0	0	0	0
c_000000001965	0	0	0	0	0	0	0	0	0	0	0	0	0	0	0	0	0	0	0	0	0	0	0	0	0	0	0	0	0	0	0	0	0	0	0	0	0	0	0	0	0	0	0	0	0	0	0	0	0
c_000000001966	0	0	0	0	0	0	0	0	0	0	0	0	0	0	0	0	0	0	0	0	0	0	0	0	0	0	0	0	0	0	0	0	0	0	0	0	0	0	0	0	0	0	0	0	0	0	0	0	0
c_000000001967	0	0	0	0	0	0	0.000264766	0	0	0	0	0	0	0	0	0	0	0	0	9.64254e-05	0	0	0	0	0	0	0	0	0	0	0	0	0	0	0	0	0	0	0	0	0	0	0	0	0	0	0	0	0
c_000000001968	0	0	0	0	0	0	0	0	0	0	0	0	0	0	0	0	0	0	0	0	0	0	0	0	0	0	0	0	0	0	0	0	0	0	0	0	0	0	0	0	0	0	0	0	0	0	0	0	0
c_000000001969	0	0	0	0	0	0	0	0	0	0	0	0	0	0	0	0	0	0	0	0	0	0	0	0	0	0	0	0	0	0	0	0	0	0	0	0	0	0	0	0	0	0	0	0	0	0	0	0	0
c_000000001970	0	0	0	0	0	0	0	0	0	0	0	0	0	0	0	0	0	0	0	0	0	0	0	0	0	0	0	0	0	0	0	0	0	0	0	0	0	0	0	0	0	0	0	0	0	0	0	0	0
c_000000001971	0	0	0	0	0	0	0	0	0	0	0	0	0	0	0	0	0	0	0	0	0	0	0	0	0	0	0	0	0	0	0	0	0	0	0	0	0	0	0	0	0	0	0	0	0	0	0	0	0
c_000000001972	0.0003235	0.000117433	0.000149291	9.85209e-05	0	0	0	0	0	0	0	0	0	0	8.21454e-05	0	0	0	0	0	0	0	0	0	0	0	0	0	0	0	0	0	0	0	0	0	0	0	0	0	0	0	0	0	0	0	0	0	0
c_000000001973	0	0	0	0	0	0	0	0	0	0	0	0	0	0	0	0	0	0	0	0	0	0	0	0	0	0	0	0	0	0	0	0	0	0	0	0	0	0	0	0	0	0	0	0	0	0	0	0	0
c_000000001974	0	0	0	0	0	0	6.29265e-06	0	0	0	0	0	0	0	0	0	0	0	0	0	0	0	0	0	0	0	0	0	0	0	0	0	0	0	0	0	0	0	0	0	0	0	0	0	0	0	0	0	0
c_000000001975	0	0	0	0	0	0	0	0	0	0	0	0	0	0	0	0	0	0	0	0	0	0	0	0	0	0	0	0	0	0	0	0	0	0	0	0	0	0	0	0	0	0	0	0	0	0	0	0	0
c_000000001976	0	0	0	0	0	0	0	0	0	0	0	0	0	0	0	0	0	0	0	0	0	0	0	0	0	0	0	0	0	0	0	0	0	0	0	0	0	0	0	0	0	0	0	0	0	0	0	0	0
c_000000001977	0	0	0	0	0	0	0	0	0	0	0	0	0	0	0	0	0	0	0	0	0	0	0	0	0	0	0	0	0	0	0	0	0	0	0	0	0	0	0	0	0	0	0	0	0	0	0	0	0
c_000000001978	0	0	0	0	0	0	0	0	0	0	0	0	0	0	0	0	0	0	0	0	0	0	0	0	0	0	0	0	0	0	0	0	0	0	0	0	0	0	0	0	0	0	0	0	0	0	0	0	0
c_000000001979	0	0	0	0	0	0	0	0	0	0	0	0	0	0	0	0	0	0	0	0	0	0	0	0	0	0	0	0	0	0	0	0	0	0	0	0	0	0	0	0	0	0	0	0	0	0	0	0	0
c_000000001980	0	0	0	0	0	0	0	0	0	0	0	0	0	0	0	0	0	0	0	0	0	0	0	0	0	0	0	0	0	0	0	0	0	0	0	0	0	0	0	0	0	0	0	0	0	0	0	0	0
c_000000001981	0.000341499	7.73959e-05	3.29725e-05	0.00010443	0	0	0	0	0	0	0	0	0	0	0	0	0	0	0	0	0	0	0	0	0	0	0	0	0	0	0	0	0	0	0	0	0	0	0	0	0	0	0	0	0	0	0	0	0
c_000000001982	0	0	0	0	0	0	0	0	0	0	0	0	0	0	0	0	0	0	0	0	0	0	0	0	0	0	0	0	0	0	0	0	0	0	0	0	0	0	0	0	0	0	0	0	0	0	0	0	0
c_000000001983	0.000202112	0	5.02597e-05	0	0	0	0	0	0	0	0	0	0	0	0	0	0	0	0	0	0	0	0	0	0	0	0	0	0	0	0	0	0	0	0	0	0	0.000137996	1.2109e-05	0	0	0	0.000167556	0	0	0	0	0	0
c_000000001984	0	0	0	0	0	0	0	0	0	0	0	0	0	0	0	0	0	0	0	0	0	0	0	0	0	0	0	0	0	0	0	0	0	0	0	0	0	0	0	0	0	0	0	0	0	0	0	0	0
c_000000001985	0	0	0	0	0	0	0	0	0	0	0	0	0	0	0	0	0	0	0	0	0	0	0	0	0	0	0	0	0	0	0	0	0	0	0	0	0	0	0	0	0	0	0	0	0	0	0	0	0
c_000000001986	3.57331e-05	0	3.1966e-05	0	0	0	0	0	0	0	0	0	0	0	0	0	0	0	0	0	0	0	0	0	0	0	0	0	0	0	0	0	0	0	0	0	0	0	0	0	0	0	0	0	0	0	0	0	0
c_000000001987	0	0	0	0	0	0	0	0	0	0	0	0	0	0	0	0	0	0	0	0	0	0	0	0	0	0	0	0	0	0	0	0	0	0	0	0	0	0	0	0	0	0	0	0	0	0	0	0	0
c_000000001988	0	0	0	0	0	0	0	0	0	0	0	0	0	0	0	0	0	0	0	0	0.00114821	0.00137454	0.000470158	0.000899436	0	0	0	0	0	0	0	0	0	0	0.000649346	0	0	0	0	0	0	0	0	0	0	0	0	0	0
c_000000001989	0	0	0	0	0	0	0	0	0	0	0	0	0	0	0	0	0	0	0	0	0	0	0	0	0	0	0	0	0	0	0	0	0	0	0	0	0	0	0	0	0	0	0	0	0	0	0	0	0
c_000000001990	0	0	0	0	0	0	0	0	0	0	0	0	0	0	0	0	0	0	0	0	0	0	0	0	0	0	0	0	0	0	0	0	0	0	0	0	0	0	0	0	0	0	0	0	0	0	0	0	0
c_000000001991	0	0	0	0	0	0	0	0	0	0	0	0	0	0	0	0	0	0	0	0	0	0	0	0	0	0	0	0	0	0	0	0	0	0	0	0	0	0	0	0	0	0	0	0	0	0	0	0	0
c_000000001992	0	0	0	0	0	0	0.000352729	0	0	0	0	0	0	0	0	0	0	0	0	0	0	0	0	0	0	0	0	0	0	0	0	0	0	0	0	0	0	0	0	0	0	0	0	0	0	0	0	0	0
c_000000001993	0	0	0	0	0	0	0	0	0	0	0.000109503	0	0	0	0	0	0	0	0	0	0	0	0	0	0	0	0	0	0	0	0	0	0	0	0	0	0	0	0	0	0	0	0	0	0	0	0	0	0
c_000000001994	0	0	0	0	0.000224055	0	0	0	0	0	0	0	0	0	0	0	0	0	0	0	0	0	0	0	0	0	0	0	0	0	0	0	0	0	0	0	0	0	0	0	0	0	0	0	0	0	0	0	0
c_000000001995	0	0	0	0	0	0	0	0	0	0	0	0	0	0	0	0	0	0	0.000232826	0.000268492	0	0	0	0	0	0	0	0	0	0	0	0	0	0	0	0	0	0	0	0	0	0	0	0	0	0	0	0	0
c_000000001996	0	0	0	0	0	0	0	0	0	0	0	0	0	0	0	0	0	0	0	3.48666e-05	0	0	0	0	0	0	0	0	0	0	0	0	0	0	0	0	0	0	0	0	0	0	0	0	0	0	0	0	0
c_000000001997	0	0	0	0	0	0	0	0	0	0	0	0	0	0	0	0	0	0	0	0	0	0	0	0	0	0	0	0	0	0	0	0	0	0	0	0	0	0	0	0	0	0	0	0	0	0	0	0	0
c_000000001998	0	0	0	0	0	0	0	0	0	0	0	0	0	0	0	0	0	0	0.000105112	0.000184092	0	0	0	0	0	0	0	0	0	0	0	0	0	0	0	0	0	0	0	0	0	0	0	0	0	0	0	0	0
c_000000001999	0	0	0	0	0	0	0	0	0	0	0	0	0	0	0	0	0	0	0	0	0	0	0	0	0	0	0	0	0	0	0	0	0	0	0	0	0	0	0	0	0	0	0	0	0	0	0	0	0
c_000000002000	0	0	0	0	0	0	0	0	0	0	0	0	0	0	0	0	0	0	0	0	0	0	0	0	0	0	0	0	0	0	0	0	0	0	0	0	0	0	0	0	0	0	0	0	0	0	0	0	0
c_000000002001	0	0	0	0	0	0	0	0	0	0	0	0	0	0	0	0	0	0	0.00413669	0.000657096	0	0	0	0	0	0	0	0	0	0	0	0	0	0	0	0	0	0	0	0	0	0	0	0	0	0	0	0	0
c_000000002002	0	0	0	0	0	0	0	0	0	0	0	0	0	0	0	0	0	0	0	0	0	0	0	0	0	0	0	0	0	0	0	0	0	0	0	0	0	0	0	0	0	0	0	0	0	0	0	0	0
c_000000002003	0	0	0	0	0	0	0	0	0	0	0	0	0	0	0	0	0	0	4.16457e-05	0	0	0	0	0	0	0	0	0	0	0	0	0	0	0	0	0	0	0	0	0	0	0	0	0	0	0	0	0	0
c_000000002004	0	0	0	0	0	0	0	0	0	0	0	0	0	0	0	0	0	0	0	0	0	0	0	0	0	0	0	0	0	0	0	0	0	0	0	0	0	0	0	0	0	0	0	0	0	0	0	0	0
c_000000002005	0	0	0	0	0	0	0	0.000156308	0	0	0	0	0	0	0	0	0	0	0	0.000136053	0.00140483	0.00153848	0.000437199	0	0	0	0	0	0	0	0	0.000148889	0	0	0	0	0	0	0	0	0	0	0	0	0	0	0	0	0
c_000000002006	0	0	0	0	0	0	0	0	0	0	0	0	0	0	0	0	0	0	0	0	0	0	0	0	0	0	0	0	0	0	0	0	0	0	0	0	0	0	0	0	0	0	0	0	0	0	0	0	0
c_000000002007	0	0	0	0	0	0	0	0	0	0	0	0	0	0	0	0	0	0	0	0	0	0	0	0	0	0	0	0	0	0	0	0	0	0	0	0	0	0	0	0	0	0	0	0	0	0	0	0	0
c_000000002008	0	0	0	0	0	0	0	0	0	0	0	0	0	0	0	0	0	0	0	0	0	0	0	0	0	0	0	0	0	0	0	0	0	0	0	0	0	0	0	0	0	0	0	0	0	0	0	0	0
c_000000002009	0	0	0	0	0	0	0	0	0	0	0	0	0	0	0	0	0	0	0	0	0	0	0	0	0	0	0	0	0	0	0	0	0	0	0	0	0	0	0	0	0	0	0	0	0	0	0	0	0
c_000000002010	0	0	0	0	0	0	0	0	0	0	0	0	0	0	0	0	0	0	0	0	0	0	0	0	0	0	0	0	0	0	0	0	0	0	0	0	0	0	0	0	0	0	0	0	0	0	0	0	0
c_000000002011	0	0	0	0	0	0	0	0	0	0	0	0	0	0	0	0	0	0	0	0	0	0	0	0	0	0	0	0	0	0	0	0	0	0	0	0	0	0	0	0	0	0	0	0	0	0	0	0	0
c_000000002012	0	0	0	0	0	0	0	0	0	0	0	0	0	0	0	0	0	0	0	0	0	0	0	0	0	0	0	0	0	0	0	0	0	0	0	0	0	0	0	0	0	0	0	0	0	0	0	0	0
c_000000002013	0	0	0	0	0	0	0	0	0	0	0	0	0	0	0	0	0	0	0	0	0	0	0	0	0	0	0	0	0	0	0	0	0	0	0	0	0	0	0	0	0	0	0	0	0	0	0	0	0
c_000000002014	0	0	0	0	0	0	0	0	0	0	0	0	0	0	0	0	0	0	0	0	0	0	0	0	0	0	0	0	0	0	0	0	0	0	0	0	0	0	0	0	0	0	0	0	0	0	0	0	0
c_000000002015	3.49361e-05	4.611e-05	6.32614e-05	7.54248e-05	0	0	0	0	0	0	0	0	0	0	0	0	0	0	0	0	0	0	0	0	0	0	0	0	0	0	0	0	0	0	0	0	0	0	0	0	0	0	0	0	0	0	0	0	0
c_000000002016	0	0	0	0	0	0	0	0	0	0	0	0	0	0	0	0	0	0	0	0	0	0	0	0	0	0	0	0	0	0	0	0	0	0	0	0	0	0	0	0	0	0	0	0	0	0	0	0	0
c_000000002017	4.95634e-05	0.000107473	7.95656e-05	1.70975e-06	0	0	0	0	0	0	0	0	0	0	0	0	0	0	0	0	0	0	0	0	0	0	0	0	0	0	0	0	0	0	0	0	0	0	0	0	0	0	0	0	0	0	0	0	0
c_000000002018	3.66463e-05	0.000110824	7.70296e-05	6.98436e-05	0	0	0	0	0	0	0	0	0	0	0	0	0	0	0	0	0	0	0	0	0	0	0	0	0	0	0	0	0	0	0	0	0	0	0	0	0	0	0	0	0	0	0	0	0
c_000000002019	2.93727e-05	9.90008e-05	0.000109136	4.71311e-05	0	0	0	0	0	0	0	0	0	0	0	0	0	0	0	0	0	0	0	0	0	0	0	0	0	0	0	0	0	0	0	0	0	0	0	0	0	0	0	0	0	0	0	0	0
c_000000002020	0	0	0	0	0	0	3.06557e-05	0.00020965	0	0	0	0	0	0	0	0	0	0	0	0.00031676	0.000144806	0	0	0	0	0	0	0	0	0	0	0	0.000211677	0	0	0	0	0	0	0	0	0	0	0	0	0	0	0	0
c_000000002021	0	0	0	0	0	0	9.90488e-05	0.0026466	0.0025774	0.00108322	0	0	0	0	0	0	0	0	0	0	0.00354795	0.00217603	0.00120908	0.00128927	0	0	0	0	0	0	0	0.0012505	0.000889959	0	0.000505069	0	0	0	0	0	0	0	0	0	0	0	0	0	0
c_000000002022	0	0	0	0	0	0	0	0	0	0	0	0	0	0	0	0	0	0	0	0	0	0	0	0	0	0	0	0	0	0	0	0	0	0	0	0	0	0	0	0	0	0	0	0	0	0	0	0	0
c_000000002023	0	0	0	0	0	0	0.000184713	0	0	0	0	0	0	0	0	0	0	0	0	0	0	0	0	0	0	0	0	0	0	0	0	0	0	0	0	0	0	0	0	0	0	0	0	0	0	0	0	0	0
c_000000002024	0	0	0	0	0	0	0	0	0	0	0	0	0	0	0	0	0	0	0	0	0	0	0	0	0	0	0	0	0	0	0	0	0	0	0	0	0	0	0	0	0	0	0	0	0	0	0	0	0
c_000000002025	0	0	0	0	0	0	0	0	0	0	0	0	0	0	0	0	0	0	0	0	0	0	0	0	0	0	0	0	0	0	0	0	0	0	0	0	0	0	0	0	0	0	0	0	0	0	0	0	0
c_000000002026	0	0	0	0	0	0	0	0	0	0	0	0	0	0	0	0	0	0	0	0	0	0	0	0	0	0	0	0	0	0	0	0	0	0	0	0	0	0	0	0	0	0	0	0	0	0	0	0	0
c_000000002027	0	0	0	0	0	0	0	0	0	0	0	0	0	0	0	0	0	0	0	0	0	0	0	0	0	0	0	0	0	0	0	0	0	0	0	0	0	0	0	0	0	0	0	0	0	0	0	0	0
c_000000002028	0	0	0	0	0	0	0	0	0	0	0	0	0	0	0	0	0	0	0	0	0	0	0	0	0	0	0	0	0	0	0	0	0	0	0	0	0	0	0	0	0	0	0	0	0	0	0	0	0
c_000000002029	0	0	0	0	0	0	0.00037277	0	0.000424927	0.000429909	0	0	0	0	0	0	0	0	0	4.13738e-05	0	0.000179919	0.000610033	0.000338826	0	0	0	0	0	0	0	0	0.000250784	0.00126056	0.00122107	0	0	0	0	0	0	0	0	0	0	0	0	0	0
c_000000002030	0	0	0	0	0	0	0	0	0.00117306	0.000994556	0	0	0	0	0	0	0	0	0	0	0	0	0.000207447	0.000915762	0	0	0	0	0	0	0	0	0	0.00054889	0.00158326	0	0	0	0	0	0	0	0	0	0	0	0	0	0
c_000000002031	0	0	0	0	0	0	0	0	0	0	0	0	0	0	0	0	0	0	0	0	0	0	0	0	0	0	0	0	0	0	0	0	0	0	0	0	0	0	0	0	0	0	0	0	0	0	0	0	0
c_000000002032	0	0	0	0	0	0	0	0	0	0	0	0	0	0	0	0	0	0	0	0	0	0	0	0	0	0	0	0	0	0	0	0	0	0	0	0	0	0	0	0	0	0	0	0	0	0	0	0	0
c_000000002033	0	0	0	0	0.000166413	0	0	0	0	0	0	0	0	0	0.000620504	0.000833543	0	0.000193896	0	0	0	0	0	0	0	0	0	0	0	0	0	0	0	0	0	0	0	3.24138e-05	0	0.000153076	0.000958796	0.0127807	0.00611928	0.00158402	0	0	0	0	0
c_000000002034	0	0	0	0	0	0	0	0	0	0	0	0	0	0	0	0	0	0	0	0	0	0	0	0	0	0	0	0	0	0	0	0	0	0	0	0	0	0	0	0	0	0	0	0	0	0	0	0	0
c_000000002035	0	0	0	0	0	0	0	0	0	0	0	0	0	0	0	0	0	0	0	0	0	0	0	0	0	0	0	0	0	0	0	0	0	0	0	0	0	0	0	0	0	0	0	0	0	0	0	0	0
c_000000002036	0	0	0	0	0	0	0.000484877	0	0	0	0	0	0	0	0	0	0	0	0	0.000485475	0	0.000132461	0	0	0	0	0	0	0	0	0	0	9.12382e-05	0	0	0	0	0	0	0	0	0	0	0	0	0	0	0	0
c_000000002037	0	0	0	0	0	0	0	0	0	0	0	0	0	0	0	0	0	0	0	0	0	0	0	0	0	0	0	0	0	0	0	0	0	0	0	0	0	0	0	0	0	0	0	0	0	0	0	0	0
c_000000002038	0.00944232	0.0111812	0.0134442	0.0117318	0	0	0	0	0	0	0	0	0.00948981	0.00636764	0.00436106	0.00485209	0	0.00109033	0	0	0	0	0	0	0.000231178	0.000642917	0.00300341	0.000393832	0.0035446	0.00310631	0.0029813	0	0	0	0	0	6.35783e-05	0.00018716	0.000197657	0.000236616	0.000658911	0.000237343	0.000955736	0.000209717	0	0	0	0	0
c_000000002039	0	0	0	0	0	0	0.000276321	0	0	0	0	0	0	0	0	0	0	0	0.000146385	0.000582288	0	0	0	0	0	0	0	0	0	0	0	0	0	0	0	0	0	0	0	0	0	0	0	0	0	0	0	0	0
c_000000002040	0	0	0	0	0.000737991	0	0	0	0	0	0	0	0	0	0	0	0	0	0	0	0	0	0	0	0	0	0	0	0	0	0	0	0	0	0	0	0	0	0	0	0	0	0	0	0	0	0	0	0
c_000000002041	0	0	0	0	0	0	0	0	0	0	0	0	0	0	0	0	0	0	0	0	0	0	0	0	0	0	0	0	0	0	0	0	0	0	0	0	0	0	0	0	0	0	0	0	0	0	0	0	0
c_000000002042	0	0	0	0	0	0	0	0	0	0	0	0	0	0	0	0	0	0	0	0	0	0	0	0	0	0	0	0	0	0	0	0	0	0	0	0	0	0	0	0	0	0	0	0	0	0	0	0	0
c_000000002043	0	0	0	0	0	0	0	0	0	0	0	0	0	0	0	0	0	0	0	0	0	0	0	0	0	0	0	0	0	0	0	0	0	0	0	0	0	0	0	0	0	0	0	0	0	0	0	0	0
c_000000002044	0	0	0	0	0	0	0	0	0	0	0	0	0	0	0	0	0	0	0	0	0	0	0	0	0	0	0	0	0	0	0	0	0	0	0	0	0	0	0	0	0	0	0	0	0	0	0	0	0
c_000000002045	0	0	0	0	0	0	0	0	0	0	0	0	0	0	0	0	0	0	0	0	0	0	0	0	0	0	0	0	0	0	0	0	0	0	0	0	0	0	0	0	0	0	0	0	0	0	0	0	0
c_000000002046	0	0	0	0	0	0	0	0	0	0	0	0	0	0	0	0	0	0	0	0	0	0	0	0	0	0	0	0	0	0	0	0	0	0	0	0	0	0	0	0	0	0	0	0	0	0	0	0	0
c_000000002047	0	0	0	0	0	0	0.000163831	0	0	0	0	0	0	0	0	0	0	0	0	0.000479802	0.0014671	0.00128939	0.000256284	0	0	0	0	0	0	0	0	0.000550342	0.000266802	0	0	0	0	0	0	0	0	0	0	0	0	0	0	0	0
c_000000002048	0	0	0	0	0	0	0	0	0	0	0	0	0	0	0	0	0	0	4.89073e-05	0.000266711	0	0	0	0	0	0	0	0	0	0	0	0	0	0	0	0	0	0	0	0	0	0	0	0	0	0	0	0	0
c_000000002049	0	0	0	0	0	0	0	0	0	0.00021361	0.000279349	0	0	0	0	0	0	0	0	0	0	0	0	0	0	0	0	0	0	0	0	0	0	0	0	0	0	0	0	0	0	0	0	0	0	0	0	0	0
c_000000002050	0	0	0	0	0	0	0	0	0	0	0	0	0	0	0	0	0	0	0	0	0	0	0	0	0	0	0	0	0	0	0	0	0	0	0	0	0	0	0	0	0	0	0	0	0	0	0	0	0
c_000000002051	0	0	0	0	0	0	0	0	0	0	0	0	0	0	0	0	0	0	0	0	0	0	0	0	0	0	0	0	0	0	0	0	0	0	0	0	0	0	0	0	0	0	0	0	0	0	0	0	0
c_000000002052	0	0	0	0	0	0	0	0	0	0	0	0	0	0	0	0	0	0	0	0	0	0	0	0	0	0	0	0	0	0	0	0	0	0	0	0	0	0	0	0	0	0	0	0	0	0	0	0	0
c_000000002053	0	0	0	0	0	0	0	0	0	0	0	0	0	0	0	0	0	0.00309816	0.00160198	0.000415656	0	0	0	0	0	0	0	0	0.00304173	6.41017e-05	0	0	0	0	0	0	0	0	0	0	0	0.000228392	0.00398593	0.0260485	0	0	0	0	0.00210192
c_000000002054	0	0	0	0	0	0	0	0	0	0	0	0	0	0	0	0	0	0	0	0.000171107	0	0	0	0	0	0	0	0	0	0	0	0	0	0	0	0	0	0	0	0	0	0	0	0	0	0	0	0	0
c_000000002055	0	0	0	0	0	0	0	0	0	0	0	0	0	0	0	0	0	0	0	0	0	0	0	0	0	0	0	0	0	0	0	0	0	0	0	0	0	0	0	0	0	0	0	0	0	0	0	0	0
c_000000002056	0	0	0	0	0	0	0	0	0	0	0	0	0	0	0	0	0	0	0	0	0	0	0	0	0	0	0	0	0	0	0	0	0	0	0	0	0	0	0	0	0	0	0	0	0	0	0	0	0
c_000000002057	0	0	0	0	0	0	0	0	0	0	0	0	0	0	0	0	0	0	0	0	0	0	0	0	0	0	0	0	0	0	0	0	0	0	0	0	0	0	0	0	0	0	0	0	0	0	0	0	0
c_000000002058	0	0	0	0	0	0	0	0	0	0	0	0	0	0	0	0	0	0	0	0	0	0	0	0	0	0	0	0	0	0	0	0	0	0	0	0	0	0	0	0	0	0	0	0	0	0	0	0	0
c_000000002059	0	0	0	0	0	0	0	0	0	0	0	0	0	0	0	0	0	0	0	0	0	0	0	0	0	0	0	0	0	0	0	0	0	0	0	0	0	0	0	0	0	0	0	0	0	0	0	0	0
c_000000002060	0	0	0	0	0	0	0	0	0	0	0	0	0	0	0	0	0	0	0	0	0	0	0	0	0	0	0	0	0	0	0	0	0	0	0	0	0	0	0	0	0	0	0	0	0	0	0	0	0
c_000000002061	0	0	0	0	0	0	0	0	0	0	0	0	0	0	0	0	0	0	0	0	0	0	0	0	0	0	0	0	0	0	0	0	0	0	0	0	0	0	0	0	0	0	0	0	0	0	0	0	0
c_000000002062	0	0	0	0	0	0	0	0	0	0	0	0	0	0	0	0	0	0	0	0	0	0	0	0	0	0	0	0	0	0	0	0	0	0	0	0	0	0	0	0	0	0	0	0	0	0	0	0	0
c_000000002063	0	0	0	0	0	0	0	0	0	0.000105958	0.000247642	0	0	0	0	0	0	0	0	0	0	0	0	0	0	0	0	0	0	0	0	0	0	0	0	0	0	0	0	0	0	0	0	0	0	0	0	0	0
c_000000002064	0	0	0	0	0	0	0	0	0	0	0	0	0	0	0	0	0	0	0	0	0	0	0	0	0	0	0	0	0	0	0	0	0	0	0	0	0	0	0	0	0	0	0	0	0	0	0	0	0
c_000000002065	0	0	0	0	0	0	0.000244658	0	0	0	0	0	0	0	0	0	0	0	0.00015271	0.000121674	0	0	0	0	0	0	0	0	0	0	0	0	8.62498e-05	0.000447817	0.000161957	0	0	0	0	0	0	0	0	0	0	0	0	0	0
c_000000002066	0	0	0	0	0	0	0	0	0	0	0	0	0	0	0	0	0	0	0	0	8.01232e-05	0	0	0	0	0	0	0	0	0	0	0	0	0	0	0	0	0	0	0	0	0	0	0	0	0	0	0	0
c_000000002067	0	0	0	0	0	0	0	0	0	0	0	0	0	0	0	0	0.0031267	0	0	0	0	0	0	0	0	0	0	0	0	0	0	0	0	0	0	0.000596623	0	0	0	0	0	0	0	0	0.00337267	0	0	0	0
c_000000002068	0	0	0	0	0	0	0	0	0	0	0	0	0	0	0	0	0	0	0	0	0	0	0	0	0	0	0	0	0	0	0	0	0	0	0	0	0	0	0	0	0	0	0	0	0	0	0	0	0
c_000000002069	0	0	0	0	0	0	0	0	0	0	0	0	0	0	0	0	0	0	0	0.000585652	0	0	0	0	0	0	0	0	0	0	0	0	0	0	0	0	0	0	0	0	0	0	0	0	0	0	0	0	0
c_000000002070	0	0	0	0	0	0	7.08591e-05	0	0	0	0	0	0	0	0	0	0	0	0	0.000100334	0	0.000217308	0	0	0	0	0	0	0	0	0	0	0	0	0	0	0	0	0	0	0	0	0	0	0	0	0	0	0
c_000000002071	0	0	0	0	0	0	0	0	0	0	0	0	0	0	0	0	0	0	0	0	0	0	0	0	0	0	0	0	0	0	0	0	0	0	0	0	0	0	0	0	0	0	0	0	0	0	0	0	0
c_000000002072	0	0	0	0	0	0	0	0	0	0	0	0	0	0	0	0	0	0	0	0	0	0	0	0	0	0	0	0	0	0	0	0	0	0	0	0	0	0	0	0	0	0	0	0	0	0	0	0	0
c_000000002073	0	0	0	0	0	0	0	0	0	0	0	0	0	0	0	0	0	0	0	0	0	0	0	0	0	0	0	0	0	0	0	0	0	0	0	0	0	0	0	0	0	0	0	0	0	0	0	0	0
c_000000002074	0	0	0	0	0	0	0	0	0	0	0	0	0	0	0	0	0	0	0	0	0	0	0	0	0	0	0	0	0	0	0	0	0	0	0	0	0	0	0	0	0	0	0	0	0	0	0	0	0
c_000000002075	0	0	0	0	0	0	0	0	0	0	0	0	0	0	0	0	0	0	0	0	0	0	0	0	0	0	0	0	0	0	0	0	0	0	0	0	0	0	0	0	0	0	0	0	0	0	0	0	0
c_000000002076	0	0	0	0	6.4181e-06	0	0	0	0	0	0	0	0	0	0	0	0	0.00208475	0.00147182	0	0	0	0	0	0	0	0	0	0	0	0	0	0	0	0	0	0	0	0	0	0	0	0	0	0	0	0	0	0
c_000000002077	0	0	0	0	0	0	0	0	0	0	0	0	0	0	0	0	0	0	0	0	0	0	0	0	0	0	0	0	0	0	0	0	0	0	0	0	0	0	0	0	0	0	0	0	0	0	0	0	0
c_000000002078	0	0	0	0	0	0	0	0	0	0	0	0	0	0	0	0	0	0	0	0.000247631	0	0	0	0	0	0	0	0	0	0	0	0	0	0	0	0	0	0	0	0	0	0	0	0	0	0	0	0	0
c_000000002079	0.000105071	4.98578e-05	7.20946e-05	9.17454e-05	0	0	0	0	0	0	0	0	0	0	0	0	0	0	0	0	0	0	0	0	0	0	0	0	0	0	0	0	0	0	0	0	0	0	0	0	0	0	0	0	0	0	0	0	0
c_000000002080	0	0	0	0	0	0	0	0	0	0	0	0	0	0	0	0	0	0	0	0	0	0	0	0	0	0	0	0	0	0	0	0	0	0	0	0	0	0	0	0	0	0	0	0	0	0	0	0	0
c_000000002081	0	0	0	0	0	0	0.000220804	0.000175123	0	9.33867e-05	0	0	0	0	0	0	0	0	0	0.000813832	0.000290814	0.000444919	7.89073e-05	0	0	0	0	0	0	0	0	0	0.00168249	0	0	0	0	0	0	0	0	0	0	0	0	0	0	0	0
c_000000002082	0.000589328	0.000908861	0.00098835	0.000988103	0	0	0	0	0	0	0	0	0	0	0	0	0	0	0	0	0	0	0	0	0	0	0	0	0	0	0	0	0	0	0	0	0	0	0	0	0	0	0	0	0	0	0	0	0
c_000000002083	0	0	0	0	0	0	0	0	0	0	0	0	0	0	0	0	0	0	0	0	0	0	0	0	0	0	0	0	0	0	0	0	0	0	0	0	0	0	0	0	0	0	0	0	0	0	0	0	0
c_000000002084	0	0	0	0	0	0	0	0	0	0	0	0	0	0	0	0	0	0	0	0	0	0	0	0	0	0	0	0	0	0	0	0	0	0	0	0	0	0	0	0	0	0	0	0	0	0	0	0	0
c_000000002085	0	0	0	0	0	0	0	0	0	0	0	0	0	0	0	0	0	0	0	0	0	0	0	0	0	0	0	0	0	0	0	0	0	0	0	0	0	0	0	0	0	0	0	0	0	0	0	0	0
c_000000002086	0	0	0	0	0	0	0.000120184	0	0	0	0	0	0	0	0	0	0	0	0.00073512	0.00026674	0	0	0	0	0	0	0	0	0	0	0	0	0	0	0	0	0	0	0	0	0	0	0	0	0	0	0	0	0
c_000000002087	0	0	0	0	0	0	0	0	0	0	0	0	0	0	0	0	0	0	0	0	0	0	0	0	0	0	0	0	0	0	0	0	0	0	0	0	0	0	0	0	0	0	0	0	0	0	0	0	0
c_000000002088	0	0	0	0	0.00182007	0	0	0	0	0	0	0	0	0	0	0	0	0.00176789	0.00130112	8.91236e-05	0	0	0	0	0	0	0	0	0	0	0	0	0	0	0	0	0	0	0	0	0	0	0	0	0	0	0	0	0
c_000000002089	0.000636416	0.000221899	0.000382118	0.000233331	0.000984959	0	0	0	0	0	0	0	0	0.00109576	0.00069613	0.000856872	0	1.37728e-05	0	0	0	0	0	0	0.00185324	0.00250208	0.00311204	0.0001372	0.00393025	0.00181587	0	0	0	0	0	0	0.00362455	0.00297315	0.00304501	0.00275987	0.00179323	0.00138002	0.0013584	0	0	0.00213482	0.00255905	0.00168489	0.0015313
c_000000002090	0	0	0	0	0	0	0.000349121	0	0	0	0	0	0	0	0	0	0	0.00541593	0.00409539	0.00055555	0	0	0	0	0	0	0	0	0	0	0	0	0	0	0	0	0	0	0	0	0	0	0	0	0	0	0	0	0
c_000000002091	0	0	0	0	0	0	0	0	0	0	0.000483614	0	0	0	0	0	0	0	0	0	0	0	0	0	0	0	0	0	0	0	0	0	0	0	0	0	0	0	0	0	0	0	0	0	0	0	0	0	0
c_000000002092	0	0	0	0	0.000166382	0.00127784	0.00148597	0.00490832	0.000955522	0	0	0	0	0	0	0	0	0.000239746	0.00130298	0.00114325	0.00145074	0.000952388	0.00150783	0.000490866	0	0	0.000545145	0	0.000806669	0.00167324	0.00447006	0.00151643	0.00186126	0.00134543	0.000368609	0	0	0	0	0	0	0	0.000808034	0.00261912	0	0	0	0	0.000476271
c_000000002093	3.97192e-05	0	4.78903e-08	0	0	0	0	0	0	0	0	0	0	0	0.000100452	0	0	0	0	0	0	0	0	0	0	0	0	0	0	0	0	0	0	0	0	0	0	0	0	0	0	0	0	0	0	0	0	0	0
c_000000002094	0	0	0	0	0	0	0	0	0	0	0	0	0	0	0	0	0	0	0	0	0	0	0	0	0	0	0	0	0	0	0	0	0	0	0	0	0	0	0	0	0	0	0	0	0	0	0	0	0
c_000000002095	0	0	0	0	0	0	0	0	0	0	0	0	0	0	0	0	0	0	0	0	0	0	0	0	0	0	0	0	0	0	0	0	0	0	0	0	0	0	0	0	0	0	0	0	0	0	0	0	0
c_000000002096	0	0	0	0	0	0	0	0	0	0	0	0	0	0	0	0	0	0	0	0	0	0	0	0	0	0	0	0	0	0	0	0	0	0	0	0	0	0	0	0	0	0	0	0	0	0	0	0	0
c_000000002097	0	0	0	0	0	0	0.000384868	0	0	0	0	0	0	0	0	0	0	0	0	0.000400712	0	4.63118e-05	0	0	0	0	0	0	0	0	0	0	0.000201055	0	0	0	0	0	0	0	0	0	0	0	0	0	0	0	0
c_000000002098	0.00172736	0.0015317	0.00151324	0.0011474	0	0	0	0	0	0	0	0	0.00208022	0.00205791	0.00241116	0.00222994	0	0.000320283	0	0	0	0	0	0	0.016486	0.0125257	0.0100915	0.016233	0.00548468	0.00341334	0	0	0	0	0	0	0.012252	0.0123528	0.0147654	0.0145028	0.0168568	0.0134434	0.00508217	0	0	0.02102	0.0190652	0.0242761	0.00761566
c_000000002099	0	0	0	0	0	0	0	0	0	0	0	0	0	0	0	0	0	0	0	0	0	0	0	0	0	0	0	0	0	0	0	0	0	0	0	0	0	0	0	0	0	0	0	0	0	0	0	0	0
c_000000002100	0.000502634	0.000278328	0.00034232	0.00024596	0	0	0	0	0	0	0	0	0	0.000660613	0.000872292	0.000696808	0	0	0	0	0	0	0	0	0.0055909	0.00648869	0.0016484	0.00600174	0	0	0	0	0	0	0	0	0.00710555	0.00530195	0.00672513	0.00683785	0.00495827	0.00274886	0.00163374	0	0	0.00860551	0.00927845	0.0107165	0.0013924
c_000000002101	0	0	0	0	0	0	0	0	0	0	0	0	0	0	0	0	0	0	0	0	0	0	0	0	0	0	0	0	0	0	0	0	0	0	0	0	0	0	0	0	0	0	0	0	0	0	0	0	0
c_000000002102	0	0	0	0	0	0	0	0	0	0	0	0	0	0	0	0	0	0	0	0	0	0	0	0	0	0	0	0	0	0	0	0	0	0	0	0	0	0	0	0	0	0	0	0	0	0	0	0	0
c_000000002103	0	0	0	0	0	0	0	0	0	0	0	0	0	0	0	0	0	0	0	0	0	0	0	0	0	0	0	0	0	0	0	0	0	0	0	0	0	0	0	0	0	0	0	0	0	0	0	0	0
c_000000002104	0	0	0	0	0	0	0	0	0	0	0	0	0	0	0	0	0	0	0	0	0	0	0	0	0	0	0	0	0	0	0	0	0	0	0	0	0	0	0	0	0	0	0	0	0	0	0	0	0
c_000000002105	0	0	0	0	0	0	0	0	0	0	0	0	0	0	0	0	0	0	0	0	0	0	0	0	0	0	0	0	0	0	0	0	0	0	0	0	0	0	0	0	0	0	0	0	0	0	0	0	0
c_000000002106	6.42615e-05	0	0	0	0	0	0	0	0	0	0	0	0	0	0	0	0	0	0	0	0	0	0	0	0	0	0	0	0	0	0	0	0	0	0	0	0	5.109e-06	0	0	0	0	0	0	0	0	0	0	0
c_000000002107	0	0	0	0	0	0	0	0	0	0	0	0	0	0	0	0	0	0	0	0	0	0	0	0	0	0	0	0	0	0	0	0	0	0	0	0	0	0	0	0	0	0	0	0	0	0	0	0	0
c_000000002108	0	0	0	0	0	0	0	0	0	0	0	0	0	0	0	0	0	0	0	0	0	0	0	0	0	0	0	0	0	0	0	0	0	0	0	0	0	0	0	0	0	0	0	0	0	0	0	0	0
c_000000002109	0	0	0	0	0	0	0	0	0	0	0	0	0	0	0	0	0	0	0	0	0	0.000105509	0	0	0	0	0	0	0	0	0	0	0	0	0	0	0	0	0	0	0	0	0	0	0	0	0	0	0
c_000000002110	0	0	0	0	0	0	0.000335711	0	0	0	0	0	0	0	0	0	0	0	0.000132363	0.000596224	0	0	0	0	0	0	0	0	0	0	0	0	0	0	0	0	0	0	0	0	0	0	0	0	0	0	0	0	0
c_000000002111	0	0	0	0	0	0	0.000116218	0	0	0	0	0	0	0	0	0	0	0	0	1.0455e-05	0	0.000308824	0.000146123	0	0	0	0	0	0	0	0	0	0	0	0.000123508	0	0	0	0	0	0	0	0	0	0	0	0	0	0
c_000000002112	0	0	0	0	0	0	0	0	0	0	0	0	0	0	0	0	0	0	0	0	0	0	0	0	0	0	0	0	0	0	0	0	0	0	0	0	0	0	0	0	0	0	0	0	0	0	0	0	0
c_000000002113	0	0	0	0	0	0	0	0	0	0	0	0	0	0	0	0	0	0	0	0	0	0	0	0	0	0	0	0	0	0	0	0	0	0	0	0	0	0	0	0	0	0	0	0	0	0	0	0	0
c_000000002114	0	0	0	0	0	0	0	0	0	0.000350707	3.06448e-06	0	0	0	0	0	0	0	0	0	0	0.00013394	0	0	0	0	0	0	0	0	0	0	0	0	0	0	0	0	0	0	0	0	0	0	0	0	0	0	0
c_000000002115	0	0	0	0	0	0	0	0	0	0	0	0	0	0	0	0	0	0	0	0	0	0	0	0	0	0	0	0	0	0	0	0	0	0	0	0	0	0	0	0	0	0	0	0	0	0	0	0	0
c_000000002116	0	0.000164117	0.000150227	0.000201626	0	0	0	0	0	0	0	0	0	0	0	0	0	0	0	0	0	0	0	0	0	0	0	0	0	0	0	0	0	0	0	0	0	0	0	0	0	0	0	0	0	0	0	0	0
c_000000002117	0	0	0	0	0	0	0	0	0	0	0	0	0	0	0	0	0	0	0	0	0	0	0	0	0	0	0	0	0	0	0	0	0	0	0	0	0	0	0	0	0	0	0	0	0	0	0	0	0
c_000000002118	0	0	0	0	0	0	0.000776407	0	0	0	0	0	0	0	0	0	0	0	0	0.00031045	0.000929314	0.00089462	0.000157261	0	0	0	0	0	0	0	0	0	0.000513442	0.0027111	0.00051677	0	0	0	0	0	0	0	0	0	0	0	0	0	0
c_000000002119	0	0	0	0	0	0	0	0	0	0	0	0	0	0	0	0	0	0	0	0	0	0	0	0	0	0	0	0	0	0	0	0	0	0	0	0	0	0	0	0	0	0	0	0	0	0	0	0	0
c_000000002120	0	0	0	0	0	0	0	0	0	0	0	0	0	0	0	0	0	0	0	0	0	0	0	0	0	0	0	0	0	0	0	0	0	0	0	0	0	0	0	0	0	0	0	0	0	0	0	0	0
c_000000002121	0	0	0	0	0	0	0	0	0	0	0	0	0	0	0	0	0	0	0	8.08841e-05	0	0	0	0	0	0	0	0	0	0	0	0	0	0	0	0	0	0	0	0	0	0	0	0	0	0	0	0	0
c_000000002122	0	0	0	0	0	0	0	0	0	0	0	0	0	0	0	0	0	0	0	0	0	0	0	0	0	0	0	0	0	0	0	0	0	0	0	0	0	0	0	0	0	0	0	0	0	0	0	0	0
c_000000002123	0	0	0	0	0	0	0	0	0	0	0	0	0	0	0	0	0	0	0	0	0	0	0	0	0	0	0	0	0	0	0	0	0	0	0	0	0	0	0	0	0	0	0	0	0	0	0	0	0
c_000000002124	0	0	0	0	0	0	0	0	0	0	0	0	0	0	0	0	0	0	0	0	0	0	0	0	0	0	0	0	0	0	0	0	0	0	0	0	0	0	0	0	0	0	0	0	0	0	0	0	0
c_000000002125	0	0	0	0	0	0	0	0	0	0	0	0	0	0	0	0	0	0	0	0	0	0	0	0	0	0	0	0	0	0	0	0	0	0	0	0	0	0	0	0	0	0	0	0	0	0	0	0	0
c_000000002126	0	0	0	0	0	0	0.000241049	0	0	0	0	0	0	0	0	0	0	0	0	5.85848e-05	0	0.000172425	6.63613e-05	0	0	0	0	0	0	0	0	0	0.000237508	0	0.000123415	0	0	0	0	0	0	0	0	0	0	0	0	0	0
c_000000002127	0	0	0	0	0	0	0	0	0	0	0	0	0	0	0	0	0	0	0	0	0	0	0	0	0	0	0	0	0	0	0	0	0	0	0	0	0	0	0	0	0	0	0	0	0	0	0	0	0
c_000000002128	0.000847878	0.00066208	0.000683134	0.000658043	0.000369114	0	0	0	0	0	0	0	0.000132487	0.000610642	0.000911011	0.000481643	0	3.92579e-05	0	0	0	0	0	0	0.000754762	0.00087556	0.00110906	0.000364007	0.00126229	0.000755827	0	0	0	0	0	0	0.000941443	0.00121431	0.00122345	0.00109813	0.0015945	0.000353168	0.000627552	0	0	0.000277281	0.000335076	0	0.000693766
c_000000002129	0	0	0	0	0	0	0	0	0	0	0	0	0	0	0	0	0	0	0	0	0	0	0	0	0	0	0	0	0	0	0	0	0	0	0	0	0	0	0	0	0	0	0	0	0	0	0	0	0
c_000000002130	0	0	0	0	0	0	0	0	0	0	0	0	0	0	0	0	0	0	0	0	0	0	0	0	0	0	0	0	0	0	0	0	0	0	0	0	0	0	0	0	0	0	0	0	0	0	0	0	0
c_000000002131	0	0	0	0	0	0	0	0	0	0	0	0	0	0	0	0	0	0	0	0	0	0	0	0	0	0	0	0	0	0	0	0	0	0	0	0	0	0	0	0	0	0	0	0	0	0	0	0	0
c_000000002132	0	0	0	0	0	0	0	0	0	0	0	0	0	0	0	0	0	0	0	0	0	0	0	0	0	0	0	0	0	0	0	0	0	0	0	0	0	0	0	0	0	0	0	0	0	0	0	0	0
c_000000002133	0	0	0	0	0	0	0	0	0	0	0	0	0	0	0	0	0	0	0	0	0	0	0	0	0	0	0	0	0	0	0	0	0	0	0	0	0	0	0	0	0	0	0.000571682	0	0	0	0	0	0
c_000000002134	0	0	0	0	0	0	0	0	0	0	0	0	0	0	0	0	0	0	0	1.98514e-05	0	0	0	0	0	0	0	0	0	0	0	0	0	0	0	0	0	0	0	0	0	0	0	0	0	0	0	0	0
c_000000002135	0	0	0	0	0	0	0	0	0	0	0	0	0	0	0	0	0	0	0	0.000131072	0	0	0	0	0	0	0	0	0	0	0	0	0	0	0	0	0	0	0	0	0	0	0	0	0	0	0	0	0
c_000000002136	6.76923e-05	0.000230306	0.000317651	0.000219097	0	0	0	0	0	0	0	0	0	0	0	0	0	0	0	0	0	0	0	0	0	0	0	0	0	0	0	0	0	0	0	0	0	0	0	0	0	0	0	0	0	0	0	0	0
c_000000002137	0.000613486	0.000110108	4.61648e-05	1.00974e-05	0	0	0	0	0	0	0	0	0	0	3.92888e-05	0	0	0	0	0	0	0	0	0	0	0	0	0	0	0	0	0	0	0	0	0	0	0	0	0	0	0	0	0	0	0	0	0	0
c_000000002138	0	0	0	0	0	0	0	0	0	0	0	0	0	0	0	0	0	0	0	0	0	0	0	0	0	0	0	0	0	0	0	0	0	0	0	0	0	0	0	0	0	0	0	0	0	0	0	0	0
c_000000002139	0	0	0	0	0	0	0	0	0	0	0	0	0	0	0	0	0	0	0	0	0	0	0	0	0	0	0	0	0	0	0	0	0	0	0	0	0	0	0	0	0	0	0	0	0	0	0	0	0
c_000000002140	5.64535e-07	0	0	0	0.00102499	0	0	0	0	0	0	0	0	0	7.08946e-05	0	0	0	0	0	0	0	0	0	0	0	0	0	0	0	0	0	0	0	0	0	0	0	0	0.000125007	0.000168672	0	0.000104622	0	0	0	0	0	6.90893e-05
c_000000002141	0	0	0	0	0	0	0	0	0	0	0	0	0	0	0	0	0	0	0	0	0	0	0	0	0	0	0	0	0	0	0	0	0	0	0	0	0	0	0	0	0	0	0	0	0	0	0	0	0
c_000000002142	0	0	0	0	0	0	0	0	0	0	0	0	0	0	0	0	0	0	0	0	0	0	0	0	0	0	0	0	0	0	0	0	0	0	0	0	0	0	0	0	0	0	0	0	0	0	0	0	0
c_000000002143	0	0	0	0	0	0	0	0	0	0	0	0	0	0	0	0	0	0	0	0	0	0	0	0	0	0	0	0	0	0	0	0	0	0	0	0	0	0	0	0	0	0	0	0	0	0	0	0	0
c_000000002144	0	0	0	0	0	0	0	0	0	0	0	0	0	0	0	0	0	0	0	0	0	0	0	0	0	0	0	0	0	0	0	0	0	0	0	0	0	0	0	0	0	0	0	0	0	0	0	0	0
c_000000002145	0	0	0	0	0	0	0	0	0	0	0	0	0	0	0	0	0	0	0	0	0	0	0	0	0	0	0	0	0	0	0	0	0	0	0	0	0	0	0	0	0	0	0	0	0	0	0	0	0
c_000000002146	0	0	0	0	0	0	0	0	0	0	0	0	0	0	0	0	0	0	0	0	0	0	0	0	0	0	0	0	0	0	0	0	0	0	0	0	0	0	0	0	0	0	0	0	0	0	0	0	0
c_000000002147	0	4.61685e-05	1.76715e-05	0	0	0	0	0	0	0	0	0	0	0	0	0	0	0	0	0	0	0	0	0	0	0	0	0	0	0	0	0	0	0	0	0	0	0	0	0	0	0	0	0	0	0	0	0	0
c_000000002148	0	0	0	0	0	0	0	0	0	0	0	0	0	0	0	0	0	0	0	0	0	0	0	0	0	0	0	0	0	0	0	0	0	0	0	0	0	0	0	0	0	0	0	0	0	0	0	0	0
c_000000002149	0	0	0	0	0	0	0	0	0	0	0	0	0	0	0	0	0	0	0	0.000275444	0	0	0	0	0	0	0	0	0	0	0	0	0	0	0	0	0	0	0	0	0	0	0	0	0	0	0	0	0
c_000000002150	0	0	0	0	0	0	0	0	0	0	0	0	0	0	0	0	0	0	0	0	0	0	0	0	0	0	0	0	0	0	0	0	0	0	0	0	0	0	0	0	0	0	0	0	0	0	0	0	0
c_000000002151	0	0	0	0	0	0	1.24422e-05	0.000192725	0	0	0	0	0	0	0	0	0	0	0	0.000335999	0.00103263	0.000748036	0.000227291	0	0	0	0	0	0	0	0	0.000249402	4.71442e-05	0	0	0	0	0	0	0	0	0	0	0	0	0	0	0	0
c_000000002152	0	0	0	0	0	0	0	0	0	0	0	0	0	0	0	0	0	0	0	0	0	0	0	0	0	0	0	0	0	0	0	0	0	0	0	0	0	0	0	0	0	0	0	0	0	0	0	0	0
c_000000002153	0	0	0	0	0	0	0	0	0	0	0	0	0	0	0	0	0	0	0	0	0	0	0	0	0	0	0	0	0	0	0	0	0	0	0	0	0	0	0	0	0	0	0	0	0	0	0	0	0
c_000000002154	0	0	0	0	0	0	0	0	0	0	0	0	0	0	0	0	0	0	0	0	0	0	0	0	0	0	0	0	0	0	0	0	0	0	0	0	0	0	0	0	0	0	0	0	0	0	0	0	0
c_000000002155	0	0	0	0	0	0	0	0	0	0	0	0	0	0	0	0	0	0	0	0	0	0	0	0	0	0	0	0	0	0	0	0	0	0	0	0	0	0	0	0	0	0	0	0	0	0	0	0	0
c_000000002156	0	0	0	0	0	0	0	0.000137315	0.00131217	0.000967665	0.000236789	0	0	0	0	0	0	0	0	0	2.38785e-05	0.000387611	0.000761357	0.001199	0	0	0	0	0	0	0	0	0	0.000259656	0.00065101	0	0	0	0	0	0	0	0	0	0	0	0	0	0
c_000000002157	0	0	0	0	0	0	0	0	0	0	0	0	0	0	0	0	0	0	0	0	0	0	0	0	0	0	0	0	0	0	0	0	0	0	0	0	0	0	0	0	0	0	0	0	0	0	0	0	0
c_000000002158	0	0	0	0	0	0	0	0	0	0	0	0	0	0	0	0	0	0	0	0	0	0	0	0	0	0	0	0	0	0	0	0	0	0	0	0	0	0	0	0	0	0	0	0	0	0	0	0	0
c_000000002159	0	0	0	0	0	0	0	0	0	0	0	0	0	0	0	0	0	0	0	0	0	0	0	0	0	0	0	0	0	0	0	0	0	0	0	0	0	0	0	0	0	0	0	0	0	0	0	0	0
c_000000002160	0	0	0	0	0	0	0	0	0	0	0	0	0	0	0	0	0	0	0	0	0	0	0	0	0	0	0	0	0	0	0	0	0	0	0	0	0	0	0	0	0	0	0	0	0	0	0	0	0
c_000000002161	0	0	0	0	0	0	0	0	0	0	0	0	0	0	0	0	0	0	0	0	0	0	0	0	0	0	0	0	0	0	0	0	0	0	0	0	0	0	0	0	0	0	0	0	0	0	0	0	0
c_000000002162	0	0	0	0	0.000102755	0	0	0	0	0	0	0	0	0	0	0	0	9.6953e-05	0.000842362	0.000429653	0	0	0	0	0	0	0	0	0	0	0	0	0	0	0	0	0	0	0	0	0	0	0	0	0	0	0	0	0
c_000000002163	0	0	0	0	0	0	0	0	0	0	0	0	0	0	0	0	0	0	0	2.0937e-05	0	0	0	0	0	0	0	0	0	0	0	0	0	0	0	0	0	0	0	0	0	0	0	0	0	0	0	0	0
c_000000002164	0	0	0	0	0	0	0	0	0	0	0	0	0	0	0	0	0	0	0	0	0.000530709	0.000189187	0	0	0	0	0	0	0	0	0	0	0	0	0	0	0	0	0	0	0	0	0	0	0	0	0	0	0
c_000000002165	0	0	0	0	0	0	0	0	0	0	0	0	0	0	0	0	0	0	0	0	0	0	0	0	0	0	0	0	0	0	0	0	0	0	0	0	0	0	0	0	0	0	0	0	0	0	0	0	0
c_000000002166	0	0	0	0	0	0	0	0	0	0	0	0	0	0	0	0	0	0	0	0	0	0	0	0	0	0	0	0	0	0	0	0	0	0	0	0	0	0	0	0	0	0	0	0	0	0	0	0	0
c_000000002167	0.0031777	0.00259491	0.00281262	0.00266068	0.00204687	0	0	0	0	0	0	0	0.00221375	0.00205565	0.00237003	0.00221308	0	0.00058177	0	0	0	0	0	0	0	0	0	0	0	0	0	0	0	0	0	0	0	0	0	0	0	0	0	0	0	0	0	0	0
c_000000002168	0.00015979	0	6.08863e-05	0	0	0	0	0	0	0	0	0	0	0	0.000110292	0	0	0	0	0	0	0	0	0	0	2.73011e-05	0	0	0	0	0	0	0	0	0	0	0.000572072	0.000192419	0.000416479	0.000673335	0.000400602	0	0	0	0	0	0	0	0
c_000000002169	0	0	0	0	0	0	0	0	0	0	0	0	0	0	0	0	0	0	0	0	0	0	0	0	0	0	0	0	0	0	0	0	0	0	0	0	0	0	0	0	0	0	0	0	0	0	0	0	0
c_000000002170	0	0	0	0	0	0	0	0	0	0	0	0	0	0	0	0	0	0	0	0	0	0	0	0	0	0	0	0	0	0	0	0	0	0	0	0	0	0	0	0	0	0	0	0	0	0	0	0	0
c_000000002171	0.000173218	1.96917e-05	7.77952e-05	0	0.000336585	0	0	0	0	0	0	0	0	0	9.21687e-05	0	0	3.95282e-05	0	0	0	0	0	0	0	0	0	0	0	0	0	0	0	0	0	0	2.94728e-05	0.000143899	0.000166641	2.23392e-05	2.13191e-06	0	0.000149436	0	0	0	0	0	0
c_000000002172	0	0	0	0	0	0	0	0	0	0	0	0	0	0	0	0	0	0	0	0.000276806	0	0	0	0	0	0	0	0	0	0	0	0	0	0	0	0	0	0	0	0	0	0	0	0	0	0	0	0	0
c_000000002173	0	0	0	0	0	0.000243749	0.00288063	0.00232854	0.000155027	4.52933e-05	0	0	0	0	0	0	0	0	5.24955e-08	0.00142739	0.00106783	0.00151058	0.00128092	0.00021552	0	0	0	0	0	0	0	0.00125546	0.00253317	0.000873191	0.00110655	0	0	0	0	0	0	0	0	0	0	0	0	0	0
c_000000002174	0	0	0	0	0	0	0	0	0	0	0	0	0	0	0	0	0	0	0	0	0	0	0	0	0	0	0	0	0	0	0	0	0	0	0	0	0	0	0	0	0	0	0	0	0	0	0	0	0
c_000000002175	0	0	0	0	0	0	0	0	0	0	0	0	0	0	0	0	0	0	0	0	0	0	0	0	0	0	0	0	0	0	0	0	0	0	0	0	0	0	0	0	0	0	0	0	0	0	0	0	0
c_000000002176	0	0	0	0	0	0	0	0	0	0	0	0	0	0	0	0	0	0	0	0	0	0	0	0	0	0	0	0	0	0	0	0	0	0	0	0	0	0	0	0	0	0	0	0	0	0	0	0	0
c_000000002177	0	0	0	0	0	0	0	0	0	0	0	0	0	0	0	0	0	0	0	0	0	0	0	0	0	0	0	0	0	0	0	0	0	0	0	0	0	0	0	0	0	0	0	0	0	0	0	0	0
c_000000002178	0	0	0	0	0	0.000425342	0.000973441	0.000421511	0.000743365	0.000931313	0	0	0	0	0	0	0	0	1.50307e-05	8.03669e-05	0.000102606	0.000434962	0.00101652	0.000739555	0	0	0	0	0	0	0	0.00033704	0.00147206	0.00331619	0.00163206	0	0	0	0	0	0	0	0	0	0	0	0	0	0
c_000000002179	0	0	0	0	0	0	0	0	0	0	0	0	0	0	0	0	0	0	0	0	0	0	0	0	0	0	0	0	0	0	0	0	0	0	0	0	0	0	0	0	0	0	0	0	0	0	0	0	0
c_000000002180	0	0	0	0	0	0	0	0	0	0	0	0	0	0	0	0	0	0	0	0	0	0	0	0	0	0	0	0	0	0	0	0	0	0	0	0	0	0	0	0	0	0	0	0	0	0	0	0	0
c_000000002181	0	0	0	0	0	0	0	0	0	0	0	0	0	0	0	0	0	0	0	0	0	0	0	0	0	0	0	0	0	0	0	0	0	0	0	0	0	0	0	0	0	0	0	0	0	0	0	0	0
c_000000002182	0	0	0	0	0	0	0	0	0	0	0	0	0	0	0	0	0	0	0	2.5636e-05	0.000534256	0.000207705	0	0	0	0	0	0	0	0	0	0	0	0	0	0	0	0	0	0	0	0	0	0	0	0	0	0	0
c_000000002183	0	0	0	0	0	0	0	0	0	0	0	0	0	0	0	0	0	0	0	0	0	0	0	0	0	0	0	0	0	0	0	0	0	0	0	0	0	0	0	0	0	0	0	0	0	0	0	0	0
c_000000002184	0	0	0	0	0	0	0	0	0	0	0	0	0	0	0	0	0	0	0	0	0	0	0	0	0	0	0	0	0	0	0	0	0	0	0	0	0	0	0	0	0	0	0	0	0	0	0	0	0
c_000000002185	0	0	0	0	0	0	0	0	0	0	0	0	0	0	0	0	0	0	0	0	0	0	0	0	0	0	0	0	0	0	0	0	0	0	0	0	0	0	0	0	0	0	0	0	0	0	0	0	0
c_000000002186	0	0	0	0	0	0	0	0	0	0	0	0	0	0	0	0	0	0	0	0	0	0	0	0	0	0	0	0	0	0	0	0	0	0	0	0	0	0	0	0	0	0	0	0	0	0	0	0	0
c_000000002187	0	0	1.4007e-05	0	0	0	0	0	0	0	0	0	0	0	0	0	0	0	0	0	0	0	0	0	0	0	0	0	0	0	0	0	0	0	0	0	0	0	0	0	0	0	0	0	0	0	0	0	0
c_000000002188	0	0	0	0	0	0	0	0	0	0	0	0	0	0	0	0	0	0	0	0	0	0	0	0	0	0	0	0	0	0	0	0	0	0	0	0	0	0	0	0	0	0	0	0	0	0	0	0	0
c_000000002189	0	0	0	0	0.000369486	0.00147386	0.000230314	0	0	0	0	0	0	0	0	0	0	0.00058209	0.000771036	0.000585554	0	0	0	0	0	0	0	0	0	0	0	0	0.00031394	0	0	0	0	0	0	0	0	0	0	0	0	0	0	0	0
c_000000002190	0	0	0	0	0	0	0	0	0	0	0	0	0	0	0	0	0	0	0	0	1.07275e-05	5.74468e-05	0	0	0	0	0	0	0	0	0	0	0	0.00120352	0.000159191	0	0	0	0	0	0	0	0	0	0	0	0	0	0
c_000000002191	0	0	0	0	0	0	4.0747e-05	0	0	0	0	0	0	0	0	0	0	0	0	8.89721e-07	0	0	0	0	0	0	0	0	0	0	0	0	0	0	0	0	0	0	0	0	0	0	0	0	0	0	0	0	0
c_000000002192	0	0	0	0	0	0	0	0	0	0	0	0	0	0	0	0	0	0	0	0	0	0	0	0	0	0	0	0	0	0	0	0	0	0	0	0	0	0	0	0	0	0	0	0	0	0	0	0	0
c_000000002193	0	0	0	0	0	0	0	0	0	0	0	0	0	0	0	0	0	0	0	0	0	0	0	0	0	0	0	0	0	0	0	0	0	0	0	0	0	0	0	0	0	0	0	0	0	0	0	0	0
c_000000002194	0	0	0	0	0	0	0	0	0	0	0	0	0	0	0	0	0	0	0	0	0	0	0	0	0	0	0	0	0	0	0	0	0	0	0	0	0	0	0	0	0	0	0	0	0	0	0	0	0
c_000000002195	0	0	0	0	0	0	0	0	0	0	0	0	0	0	0	0	0	0	0	0	0	0	0	0	0	0	0	0	0	0	0	0	0	0	0	0	0	0	0	0	0	0	0	0	0	0	0	0	0
c_000000002196	0	0	0	0	0	0	0	0	0	0	0	0	0	0	0	0	0	0	0	0	0.000130044	0.000276634	7.43867e-05	0	0	0	0	0	0	0	0	0	0	0	0	0	0	0	0	0	0	0	0	0	0	0	0	0	0
c_000000002197	0	0	0	0	0	0	0	0	0	0	0	0	0	0	0	0	0	0	0	4.764e-05	0	0	0	0	0	0	0	0	0	0	0	0	0	0	0	0	0	0	0	0	0	0	0	0	0	0	0	0	0
c_000000002198	0	0	1.58996e-05	0	0	0	0	0	0	0	0	0	0	0	0	0	0	0	0	0	0	0	0	0	0	0	0	0	0	0	0	0	0	0	0	0	0	0	0	0	0	0	0	0	0	0	0	0	0
c_000000002199	0	0	0	0	0	0	4.03699e-05	0	4.24214e-05	5.1373e-05	0	0	0	0	0	0	0	0	0	0	0	0.000110218	0.000227411	0.00018504	0	0	0	0	0	0	0	0	0	0.000203654	0.000544191	0	0	0	0	0	0	0	0	0	0	0	0	0	0
c_000000002200	0	0	0	0	0	0	0	0	0	0	0	0	0	0	0	0	0	0	0	0	0	0	0	0	0	0	0	0	0	0	0	0	0	0	0	0	0	0	0	0	0	0	0	0	0	0	0	0	0
c_000000002201	0	0	0	0	0	0	0	0	0	0	0.000141441	0	0	0	0	0	0	0	0	0	0	0	0	0	0	0	0	0	0	0	0	0	0	0	0	0	0	0	0	0	0	0	0	0	0	0	0	0	0
c_000000002202	0	0	0	0	0	0	0	0	0	0	0	0	0	0	0	0	0	0	0	0	0	0	0	0	0	0	0	0	0	0	0	0	0	0	0	0	0	0	0	0	0	0	0	0	0	0	0	0	0
c_000000002203	0	0	0	0	0.00157862	0	0	0	0	0	0	0	0	0	0.000380082	0.000279229	0	0.00364322	0.00125332	0	0	0	0	0	0	0	0	0	0	0	0	0	0	0	0	0	0	0	0	0	0	0	0	0	0	0	0	0	0
c_000000002204	0	0	0	0	0	0	0	0	0	0	0	0	0	0	0	0	0	0	0	0	0	0	0	0	0	0	0	0	0	0	0	0	0	0	0	0	0	0	0	0	0	0	0	0	0	0	0	0	0
c_000000002205	0.00255464	0.00180262	0.00163769	0.00209761	0.000374968	0	0	0	0	0	0	0	0.00582703	0.0027641	0.00368417	0.00365427	0	0.00196536	0.000108089	4.19573e-05	0	0	0	0	0.00620128	0.00551931	0.00511516	0.0127883	0.0125578	0.0146438	0.0357407	0.000195025	0.000451118	0	0	0	0.00405497	0.00440759	0.00367891	0.00237979	0.00201111	0.00366211	0.0131553	0.0223741	0	0.00142765	0	0	0.000314676
c_000000002206	0	0	0	0	0	0	0	0	0	0	0	0	0	0	0	0	0	0	0	0	0	0.000189921	0	0	0	0	0	0	0	0	0	0	0	0	0	0	0	0	0	0	0	0	0	0	0	0	0	0	0
c_000000002207	0	0	0	0	0	0	0	0	0	0	0	0	0	0	0	0	0	0	0	0	0	0	0	0	0	0	0	0	0	0	0	0	0	0	0	0	0	0	0	0	0	0	0	0	0	0	0	0	0
c_000000002208	0	0	0	0	0	0	0	0	0	0	0	0	0	0	0	0	0	0	0	0.000110474	0	0	0	0	0	0	0	0	0	0	0	0	0	0	0	0	0	0	0	0	0	0	0	0	0	0	0	0	0
c_000000002209	0.00113784	0.00183052	0.00161309	0.00183034	0	0	0	0	0	0	0	0	0.00251223	0.00167518	0.00137856	0.00145931	0	0.000116197	0	0	0	0	0	0	0.000427262	0.000982669	0.00097593	0.00170087	0	0.000204546	0	0	0	0	0	0	4.20396e-05	0.000173069	0.000148568	0.000279945	0.000644239	0.000414556	0.000738577	0.000334506	0	0	0	0	0
c_000000002210	0	0	0	0	0	0	0	0	0	0	0	0	0	0	0	0	0	0	0	0	0	0	0	0	0	0	0	0	0	0	0	0	0	0	0	0	0	0	0	0	0	0	0	0	0	0	0	0	0
c_000000002211	0	0	0	0	0	0	0	0	0	0	0	0	0	0	0	0	0	0	0	0	0	0	0	0	0	0	0	0	0	0	0	0	0	0	0	0	0	0	0	0	0	0	0	0	0	0	0	0	0
c_000000002212	0	0	0	0	0.000323311	0	0	0	0	0	0	0	0	0	0	0	0	0	0	0	0	0	0	0	0	0	0	0	0	0	0	0	0	0	0	0	0	0	0	0	0	0	0	0	0	0	0	0	0
c_000000002213	0	0	0	0	0	0	0.000887853	0.00189835	0.000355924	0	0	0	0	0	0	0	0	0	0	0	0	0	0.000465519	0	0	0	0	0	0	0	0	0	7.26546e-05	9.53293e-05	0.000267222	0	0	0	0	0	0	0	0	0	0	0	0	0	0
c_000000002214	0	0	0	0	0	0	0.000111029	0	0	0	0	0	0	0	0	0	0	0	0	0	0	0	0	0	0	0	0	0	0	0	0	0	0.000134835	0	0.000139782	0	0	0	0	0	0	0	0	0	0	0	0	0	0
c_000000002215	0.00147836	0.00179167	0.00206503	0.00189477	0	0	0	0	0	0	0	0	0.000245266	0.000165362	0.000640663	0.000510029	0	4.24195e-06	0	0	0	0	0	0	0	0.000153805	0	0.000849056	0	0	0	0	0	0	0	0	7.99689e-05	0.000258515	3.26117e-05	5.13868e-05	0.00020693	0	0	0	0	0	0	0	0
c_000000002216	0	0	0	0	0	0	0	0	0	0	0	0	0	0	0	0	0	0	0	0	0	0	0	0	0	0	0	0	0	0	0	0	0	0	0	0	0	0	0	0	0	0	0	0	0	0	0	0	0
c_000000002217	0	0	0	0	0	0	0	0	0	0	0	0	0	0	0	0	0	0	0	0	0	0	0	0	0	0	0	0	0	0	0	0	0	0	0	0	0	0	0	0	0	0	0	0	0	0	0	0	0
c_000000002218	2.33458e-05	0	0	1.28072e-05	0.00115251	0.00557886	0.00148821	0	0	0	0	0	0	0.000121578	0.000106045	0.000151134	0	0.000158974	0.000164748	0.000298775	0	0	0	0	0	0	0	0	0	0	0	0	0	0	0	0	0	0	0	0	0	0	0	0	0	0	0	0	8.95625e-05
c_000000002219	0	0	0	0	0	0	0	0	0	0	0	0	0	0	0	0	0	0	0	0	0.000880292	0.000466857	0.000174561	0.00025387	0	0	0	0	0	0	0	0	0.000205477	0	7.68583e-05	0	0	0	0	0	0	0	0	0	0	0	0	0	0
c_000000002220	0	0	0	0	0	0	0	0	0	0	0	0	0	0	0	0	0	0	0	0	0	0	0	0	0	0	0	0	0	0	0	0	0	0	0	0	0	0	0	0	0	0	0	0	0	0	0	0	0
c_000000002221	0	0	0	0	0	0	0	0	0	0	0	0	0	0	0	1.09458e-05	0	0	0	0	0	0	0	0	0	0	0	0	0	0	0	0	0	0	0	0	0	0	0	0	0	0	0	0	0	0	0	0	0
c_000000002222	0	0	0	0	0	0	2.20585e-05	0	0	0	0	0	0	0	0	0	0	0	0	0.000100006	0.000111903	0.000488069	0	0	0	0	0	0	0	0	0	0	0	0	0	0	0	0	0	0	0	0	0	0	0	0	0	0	0
c_000000002223	0	0	0	0	0	0.0041107	0.00311435	0.0171516	0.0028337	0.000730213	0	0	0	0	0	0	0	0	0.00203288	0.00423288	0.00355734	0.00178667	0.00311359	0.00144528	0	0	0	0	0	0	0.000167628	0.00424016	0.00423617	0.00272374	0.000801205	0	0	0	0	0	0	0.000340391	0.00262119	0.00991504	0	0	0	0	0.000525291
c_000000002224	0	0	0	0	0	0	0	0	0	0	0	0	0	0	0	0	0	0	0	0	0	0	0	0	0	0	0	0	0	0	0	0	0	0	0	0	0	0	0	0	0	0	0	0	0	0	0	0	0
c_000000002225	0.000583977	0.000386049	0.000436647	0.000460414	0	0	0	0	0	0	0	0	0.00097341	0.00164889	0.00112192	0.00138441	0	0.000120376	0	0	0	0	0	0	0.00011944	0.000466701	0.000156454	0	0	0	0	0	0	0	0	0	0.000267827	0.000233472	0.000381333	0.000256185	8.66833e-05	0	1.33056e-05	0	0	0	0	0	0
c_000000002226	0	0	0	0	0	0	0	0	0	0	0	0	0	0	0	0	0	0	0	0	0	0	0	0	0	0	0	0	0	0	0	0	0	0	0	0	0	0	0	0	0	0	0	0	0	0	0	0	0
c_000000002227	0	0	0	0	0	0	0	5.09743e-05	0.00181207	0.00113329	0	0	0	0	0	0	0	0	0	0	0.00011814	0.000432627	0.000748577	0.000881894	0	0	0	0	0	0	0	0	0.000208929	0.000621146	0.0017132	0	0	0	0	0	0	0	0	0	0	0	0	0	0
c_000000002228	7.23952e-06	6.79764e-05	0.000105714	0.000100232	0	0	0	0	0	0	0	0	0	0	0	0	0	0	0	0	0	0	0	0	0	0	0	0	0	0	0	0	0	0	0	0	0	0	0	0	0	0	0	0	0	0	0	0	0
c_000000002229	0	0	0	0	0	0	0	0	0	0	0	0	0	0	0	0	0	0	0	7.1052e-05	0	0	0	0	0	0	0	0	0	0	0	0	0	0	0	0	0	0	0	0	0	0	0	0	0	0	0	0	0
c_000000002230	0	0	0	0	0	0	0	0	0	0	0	0	0	0	0	0	0	0	0	0	0	0	0	0	0	0	0	0	0	0	0	0	0	0	0	0	0	0	0	0	0	0	0	0	0	0	0	0	0
c_000000002231	0	0	0	0	0	0	0	0	0	0	0	0	0	0	0	0	0	0	0	0	0	0	0	0	0	0	0	0	0	0	0	0	0	0	0	0	0	0	0	0	0	0	0	0	0	0	0	0	0
c_000000002232	0	0	0	0	0	0	0	0	0	0	0	0	0	0	0	0	0	0	0	5.21159e-05	0.000930365	0.000961386	0.000163078	0	0	0	0	0	0	0	0	0	0	0	0	0	0	0	0	0	0	0	0	0	0	0	0	0	0
c_000000002233	0	0	0	0	0	0	0	0	0	0	0	0	0	0	0	0	0	0	0	0	0	0	0	0	0	0	0	0	0	0	0	0	0	0	0	0	0	0	0	0	0	0	0	0	0	0	0	0	0
c_000000002234	0	0	0	0	0	0	0	0	0	0	0	0	0	0	0	0	0	0	0	0	0	0	0	0	0	0	0	0	0	0	0	0	0	0	0	0	0	0	0	0	0	0	0	0	0	0	0	0	0
c_000000002235	0	0	0	0	0	0	0	0	0	0	0	0	0	0	0	0	0	0	0	0	0	0	0	0	0	0	0	0	0	0	0	0	0	0	0	0	0	0	0	0	0	0	0	0	0	0	0	0	0
c_000000002236	0	0	0	0	0	0	0	0	0	0	0	0	0	0	0	0	0	0	0	0	0	0	0	0	0	0	0	0	0	0	0	0	0	0	0	0	0	0	0	0	0	0	0	0	0	0	0	0	0
c_000000002237	0	0	0	0	0	0	0	0	0	0	0	0	0	0	0	0	0	0	0	1.99089e-05	0	0	0	0	0	0	0	0	0	0	0	0	0	0	0	0	0	0	0	0	0	0	0	0	0	0	0	0	0
c_000000002238	0.00675123	0.00669082	0.00690721	0.00714347	0.00108669	0	0	0	0	0	0	0	0.010704	0.00954053	0.00636498	0.00622167	0	0.00116492	0	0	0	0	0	0	0.0247868	0.0237592	0.0269614	0.0250027	0.0251263	0.0193085	0.0157678	0	0	0	0	0	0.0186407	0.0155157	0.0176985	0.016067	0.0160874	0.0153394	0.00709514	0.00247618	0	0.0224078	0.0237179	0.0308815	0.0113957
c_000000002239	0	0	0	0	0	0	0	0	0	0	0	0	0	0	0	0	0	0	0	6.69788e-05	0	0	0	0	0	0	0	0	0	0	0	0	0	0	0	0	0	0	0	0	0	0	0	0	0	0	0	0	0
c_000000002240	0	0	0	0	0	0	0	0	0	0	0	0	0	0	0	0	0	0	0	0	0	0	0	0	0	0	0	0	0	0	0	0	0	0	0	0	0	0	0	0	0	0	0	0	0	0	0	0	0
c_000000002241	0	0	0	0	0.000490515	0	0	0	0	0	0	0	0	0	0	0	0	0	0	0	0	0	0	0	0	0	0	0	0	0	0	0	0	0	0	0	0	0	0	0	0	0	0	0	0	0	0	0	0
c_000000002242	0	0	0	0	0	0	0	0	0	0	0	0	0	0	0	0	0	0	0	0	0	0	0	0	0	0	0	0	0	0	0	0	0	0	0	0	0	0	0	0	0	0	0	0	0	0	0	0	0
c_000000002243	0	0	0	0	0	0	0	0	0	0	0	0	0	0	0	0	0	0	0	0	0	0	0	0	0	0	0	0	0	0	0	0	0	0	0	0	0	0	0	0	0	0	0	0	0	0	0	0	0
c_000000002244	0	0	0	0	0	0	0	0	0	0	0	0	0	0	0	0	0	0	0	0	0	0	0	0	0	0	0	0	0	0	0	0	0	0	0	0	0	0	0	0	0	0	0	0	0	0	0	0	0
c_000000002245	0	0	0	0	0	0	0	0	0	0	0	0	0	0	0	0	0	0	0	0	0	0	0	0	0	0	0	0	0	0	0	0	0	0	0	0	0	0	0	0	0	0	0	0	0	0	0	0	0
c_000000002246	0	0	0	0	4.24629e-05	0.00120866	0.000327742	0	0	0	0	0	0	0	0	0	0	0.000297595	0.00301752	0.00144123	0.000135637	4.59188e-05	0	0	0	0	0	0	0	0	0	0.000274383	0.000316006	0	0	0	0	0	0	0	0	0	0	0.000209533	0	0	0	0	9.55499e-05
c_000000002247	0	0	0	0	0	0	0.000527753	0	0	0	0	0	0	0	0	0	0	0	0	0.000161204	0.000653211	0.000629617	5.57635e-05	0	0	0	0	0	0	0	0	0	0	0.00075884	3.11551e-05	0	0	0	0	0	0	0	0	0	0	0	0	0	0
c_000000002248	0	0	0	0	0	0	0	0	0	0	0	0	0	0	0	0	0	0	0	0	0	0	0	0	0	0	0	0	0	0	0	0	0	0	0	0	0	0	0	0	0	0	0	0	0	0	0	0	0
c_000000002249	0	0	0	0	0	0	0	0	0	0	0	0	0	0	0	0	0	0	0	0	0	0	0	0	0	0	0	0	0	0	0	0	0	0	0	0	0	0	0	0	0	0	0	0	0	0	0	0	0
c_000000002250	0	0	0	0	0	0	0	0	0	0	0	0	0	0	0	0	0	0	0	0	0	0	0	0	0	0	0	0	0	0	0	0	0	0	0	0	0	0	0	0	0	0	0	0	0	0	0	0	0
c_000000002251	0	0	0	0	0	0	0	0	0	0	0	0	0	0	0	0	0	0	0	0.000150457	0	0	0	0	0	0	0	0	0	0	0	0	0	0	0	0	0	0	0	0	0	0	0	0	0	0	0	0	0
c_000000002252	1.707e-05	1.60574e-05	5.65106e-05	5.17793e-05	0	0	0	0	0	0	0	0	0	0	6.3104e-06	0	0	0	0	0	0	0	0	0	0	0	0	0	0	0	0	0	0	0	0	0	0	0	0	0	0	0	0	0	0	0	0	0	0
c_000000002253	0	0	0	0	0	0	0	0	0	0	0	0	0	0	0	0	0	0	0	9.97253e-05	0.00129249	0.000778709	0.000184426	3.05372e-05	0	0	0	0	0	0	0	0.000448177	0	0	0	0	0	0	0	0	0	0	0	0	0	0	0	0	0
c_000000002254	0	0	0	0	0	0	0	0	0	0	0	0	0	0	0	0	0	0	0	7.07239e-05	0	0	0	0	0	0	0	0	0	0	0	0	0	0	0	0	0	0	0	0	0	0	0	0	0	0	0	0	0
c_000000002255	0	0	0	0	0	0	0	0	0	0	0	0	0	0	0	0	0	0	0	0	0	0	0	0	0	0	0	0	0	0	0	0	0	0	0	0	0	0	0	0	0	0	0	0	0	0	0	0	0
c_000000002256	0	0	0	0	0	0	0	0	0	0	0	0	0	0	0	0	0	0	0	0	0	0	0	0	0	0	0	0	0	0	0	0	0	0	0	0	0	0	0	0	0	0	0	0	0	0	0	0	0
c_000000002257	0	0	0	0	7.33392e-05	0	0	0	0	0	0	0	0	0	0	0	0	2.49427e-05	0	0	0	0	0	0	0	0	0	0	0	0	0	0	0	0	0	0	0	0	0	0	6.51483e-05	0.000842633	0.00240659	0.00132318	0	0	0	0	0
c_000000002258	0	0	0	0	0	0	0	0	0	0	0	0	0	0	0	0	0	0	0	0	0	0	0	0	0	0	0	0	0	0	0	0	0	0	0	0	0	0	0	0	0	0	0	0	0	0	0	0	0
c_000000002259	0	0	0	0	1.40521e-05	0	0	0	0	0	0	0	0	0	0	0	0	0	0	0	0	0	0	0	0	0	0	0	0	0	0	0	0	0	0	0	0	0	0	0	0	0	0	0	0	0	0	0	0
c_000000002260	0	0	0	0	0	0	0	0	0	0	0	0	0	0	0	0	0	0	0	0	0	0	0	0	0	0	0	0	0	0	0	0	0	0	0	0	0	0	0	0	0	0	0	0	0	0	0	0	0
c_000000002261	0	0	0	0	0	0	0	0	0	0	0	0	0	0	0	0	0	0	0	0	0	0	0	0	0	0	0	0	0	0	0	0	0	0	0	0	0	0	0	0	0	0	0	0	0	0	0	0	0
c_000000002262	0	0	0	0	0	0	0	0	0	0	0	0	0	0	0	0	0	0	0	0	0	0	0	0	0	0	0	0	0	0	0	0	0	0	0	0	0	0	0	0	0	0	0	0	0	0	0	0	0
c_000000002263	0	0	0	0	0	0	0	0	0	0	0	0	0	0	0	0	0	0	0	0	0	0	0	0	0	0	0	0	0	0	0	0	0	0	0	0	0	0	0	0	0	0	0	0	0	0	0	0	0
c_000000002264	0	0	0	0	0	0	0	0	0	0	0	0	0	0	0	0	0	0	0	0	0	0	0	0	0	0	0	0	0	0	0	0	0	0.000408487	0	0	0	0	0	0	0	0	0	0	0	0	0	0	0
c_000000002265	0	0	0	0	0	0	0	0	0	0	0	0	0	0	0	0	0	0	0	0	0	0	0	0	0	0	0	0	0	0	0	0	0	0	0	0	0	0	0	0	0	0	0	0	0	0	0	0	0
c_000000002266	0	0	0	0	0	0	0	0	0	0	0	0	0	0	0	0	0	0	0	0	0	0	0	0	0	0	0	0	0	0	0	0	0	0	0	0	0	0	0	0	0	0	0	0	0	0	0	0	0
c_000000002267	0	0	0	0	0	0	0	0	0	0	0	0	0	0	0	0	0	0	0	0	0	0	0	0	0	0	0	0	0	0	0	0	0	0	0	0	0	0	0	0	0	0	0	0	0	0	0	0	0
c_000000002268	0	0	0	0	0	0	0	0	0	0	0	0	0	0	0	0	0	0	0	0	0	0	0	0	0	0	0	0	0	0	0	0	0	0	0	0	0	0	0	0	0	0	0	0	0	0	0	0	0
c_000000002269	0	0	0	0	0	0	0	0	0	0	0	0	0	0	0	0	0	0	0	0	0	0	0	0	0	0	0	0	0	0	0	0	0	0	0	0	0	0	0	0	0	0	0	0	0	0	0	0	0
c_000000002270	0	0	0	0	0	0	0	0	0	0.000767495	0.00213649	0	0	0	0	0	0	0	0	0	0	0	0	0	0	0	0	0	0	0	0	0	0	0	0	0	0	0	0	0	0	0	0	0	0	0	0	0	0
c_000000002271	0	0	0	0	0	0	0	0	0	0	0	0	0	0	0	0	0	0.000241571	0.00050212	0	0	0	0	0	0	0	0	0	0	0	0	0	0	0	0	0	0	0	0	0	0	0	0	0	0	0	0	0	0
c_000000002272	0.00045411	0.000263079	0.000194611	0.000210229	0	0	0	0	0	0	0	0	0	7.52113e-05	0.000210111	0.00021255	0	0	0	0	0	0	0	0	0	0	0	0	0	0	0	0	0	0	0	0	7.3936e-05	1.46446e-05	1.05707e-05	2.23381e-05	9.99819e-05	0	0	0	0	0	0	0	0
c_000000002273	0	0	0	0	0	0	0.000505939	0	0	0	0	0	0	0	0	0	0	0	0	0.000437053	0	0.000180292	0	0	0	0	0	0	0	0	0	0	3.08121e-05	0	0	0	0	0	0	0	0	0	0	0	0	0	0	0	0
c_000000002274	0	0	0	0	0	0	0	0	0	0	0	0	0	0	0	0	0	0	0	0	0	0	0	0	0	0	0	0	0	0	0	0	0	0	0	0	0	0	0	0	0	0	0	0	0	0	0	0	0
c_000000002275	0	0	0	0	0	0	0	0	0	0	0	0	0	0	0	0	0	0	0	0	0	0	0	0	0	0	0	0	0	0	0	0	0	0	0	0	0	0	0	0	0	0	0	0	0	0	0	0	0
c_000000002276	0	0	0	0	0	0	0	0	0	0	0	0	0	0	0	0	0	0	0	0	0	0	0	0	0	0	0	0	0	0	0	0	0	0	0	0	0	0	0	0	0	0	0	0	0	0	0	0	0
c_000000002277	0	0	0	0	0	0	0	0	0	0	0	0	0	0	0	0	0	0	0	0	0	0	0	0	0	0	0	0	0	0	0	0	0	0	0	0	0	0	0	0	0	0	0	0	0	0	0	0	0
c_000000002278	0	0	0	0	0	0	0	0	0	0	0	0	0	0	0	0	0	0	0	0	0	0	0	0	0	0	0	0	0	0	0	0	0	0	0	0	0	0	0	0	0	0	0	0	0	0	0	0	0
c_000000002279	0	0	0	0	0	0	0	0	0	0	0	0	0	0	0	0	0	0	0	0	0	0	0	0	0	0	0	0	0	0	0	0	0	0	0	0	0	0	0	0	0	0	0	0	0	0	0	0	0
c_000000002280	0	0	0	0	0	0	0	0	0	0	0	0	0	0	0	0	0	0	0	0	0	0	0	0	0	0	0	0	0	0	0	0	0	0	0	0	0	0	0	0	0	0	0	0	0	0	0	0	0
c_000000002281	0	0	0	0	0	0	0	0	0	0	0	0	0	0	0	0	0	0	0	0	0	0	0	0	0	0	0	0	0	0	0	0	0	0	0	0	0	0	0	0	0	0	0	0	0	0	0	0	0
c_000000002282	0	0	0	0	0	0	0	0	0	0	0	0	0	0	0	0	0	0	0	0	0	0	0	0	0	0	0	0	0	0	0	0	0	0	0	0	0	0	0	0	0	0	0	0	0	0	0	0	0
c_000000002283	0	0	0	0	0	0	0	0	0	0	0	0	0	0	0	0	0	0	0	0	0	0	0	0	0	0	0	0	0	0	0	0	0	0	0	0	0	0	0	0	0	0	0	0	0	0	0	0	0
c_000000002284	0	0	0	0	0	0	0	0	0	0	0	0	0	0	0	0	0	0	0	0	0	0	0	0	0	0	0	0	0	0	0	0	0	0	0	0	0	0	0	0	0	0	0	0	0	0	0	0	0
c_000000002285	0	0	0	0	0	0	0	0	0	0	0	0	0	0	0	0	0	0	0	0	0	0	0	0	0	0	0	0	0	0	0	0	0	0	0	0	0	0	0	0	0	0	0	0	0	0	0	0	0
c_000000002286	6.72476e-06	0	0	0	0	0	0	0	0	0	0	0	0	0	3.03229e-05	7.51287e-05	0	0	0	0	0	0	0	0	0	0	0	0	0	0	0	0	0	0	0	0	4.35842e-05	0.000118694	0	2.31774e-05	0	0	0	0	0	0	0	0	0
c_000000002287	0	0	0	0	0	0	0	0	0	0	0	0	0	0	0	0	0	0	0	0	0	0	0	0	0	0	0	0	0	0	0	0	0	0	0	0	0	0	0	0	0	0	0	0	0	0	0	0	0
c_000000002288	0	0	0	0	0	0.000319978	0.000472411	0	0	0	0	0	0	0	0	0	0	0	0.000238326	0.000663292	0	0	0	0	0	0	0	0	0	0	0	0	0	0	0	0	0	0	0	0	0	0	0	0	0	0	0	0	0
c_000000002289	0	0	0	0	0	0	0	0	0	0.000880726	0.000908285	0.00802363	0	0	0	0	0.00458479	0	0	0	0	0	0	4.17913e-05	0	0	0	0	0	0	0	0	0	0	0.000249497	0.00656698	0	0	0	0	0	0	0	0	0.0057161	0	0	0	0
c_000000002290	0	0	0	0	0	0	0	0	0	0	0	0	0	0	0	0	0	0	0	0	0.000185073	0.000320193	6.47972e-05	0	0	0	0	0	0	0	0	0	0	0	0	0	0	0	0	0	0	0	0	0	0	0	0	0	0
c_000000002291	0	0	0	0	0	0	0	0	0	0	0	0	0	0	0	0	0	0	0	0	0	0	0	0	0	0	0	0	0	0	0	0	0	0	0	0	0	0	0	0	0	0	0	0	0	0	0	0	0
c_000000002292	0	0	0	0	0	0	0	0	0	0	0	0	0	0	0	0	0	0	0	0	0	0	0	0	0	0	0	0	0	0	0	0	0	0	0	0	0	0	0	0	0	0	0	0	0	0	0	0	0
c_000000002293	0	0	0	0	0	0	0	0	0	0	0	0	0	0	0	0	0	0	0	0	0	0	0	0	0	0	0	0	0	0	0	0	0	0	0	0	0	0	0	0	0	0	0	0	0	0	0	0	0
c_000000002294	0	0	0	0	0	0	0	0	0	0	0	0	0	0	0	0	0	0	0	0	0	0	0	0	0	0	0	0	0	0	0	0	0	0	0	0	0	0	0	0	0	0	0	0	0	0	0	0	0
c_000000002295	0.000580156	0.000806257	0.000655056	0.00075659	0	0	0	0	0	0	0	0	0	0.000147498	0.000161452	0.000192358	0	0	0	0	0	0	0	0	0	0	0	0	0	0	0	0	0	0	0	0	0	0	0	0	0	0	0	0	0	0	0	0	0
c_000000002296	0	0	0	0	0	0	0	0	0	0	0	0	0	0	0	0	0	0	0	0	0	0	0	0	0	0	0	0	0	0	0	0	0	0	0	0	0	0	0	0	0	0	0	0	0	0	0	0	0
c_000000002297	0	0	0	0	0	0	0	0	0	0	0	0	0	0	0	0	0	0	0	5.28403e-05	0	0	0	0	0	0	0	0	0	0	0	0	0	0	0	0	0	0	0	0	0	0	0	0	0	0	0	0	0
c_000000002298	0	0	0	0	0	0	0	1.1557e-05	4.13307e-05	0	0	0	0	0	0	0	0	0	0	0	0	0.000126594	0.000198121	0	0	0	0	0	0	0	0	0	8.64823e-05	0	0	0	0	0	0	0	0	0	0	0	0	0	0	0	0
c_000000002299	0	0	0	0	0	0	0	0	0	0	0	0	0	0	0	0	0	0	0	0	0	0	0	0	0	0	0	0	0	0	0	0	0	0	0	0	0	0	0	0	0	0	0	0	0	0	0	0	0
c_000000002300	0.000199028	0	8.21319e-06	6.34256e-05	0.000677554	0.00173643	0.000614929	0.000302895	0.000486806	0.000174692	0	0	0	0.000317048	0.000279457	9.3871e-05	0	2.69896e-05	6.61291e-05	0.000268868	0	0	0.000188685	9.99399e-06	0.000333164	0.000503845	0.00117336	0	0.00160543	0.00165957	0.00156555	0	0.000400928	0.000229242	0.000252401	0	0.00094603	0.000780371	0.000721495	0.00064924	0.000192902	0.00038601	0.000568402	8.99012e-05	0	0.000831518	0.00199108	0.000650911	0.000282955
c_000000002301	0	0	0	0	0	0	0	0	0	0	0	0	0	0	0	0	0	0	0	0	0	0	0	0	0	0	0	0	0	0	0	0	0	0	0	0	0	0	0	0	0	0	0	0	0	0	0	0	0
c_000000002302	0	0	0	0	0	0	0	0	0	0	0	0	0	0	0	0	0	0	0	0	0	0	0	0	0	0	0	0	0	0	0	0	0	0	0	0	0	0	0	0	0	0	0	0	0	0	0	0	0
c_000000002303	0	0	0	0	0	0	0	0	0	0	0	0	0	0	0	0	0	0	0	0	0	0	0	0	0	0	0	0	0	0	0	0	0	0	0	0	0	0	0	0	0	0	0	0	0	0	0	0	0
c_000000002304	0	0	0	0	0	0	0	0	0	0	0	0	0	0	0	0	0	0	0	0	0	0	0	0	0	0	0	0	0	0	0	0	0	0	0	0	0	0	0	0	0	0	0	0	0	0	0	0	0
c_000000002305	0	0	0	0	0	0	0	0	0	0	0	0	0	0	0	0	0	0	0	0	0	0	0	0	0	0	0	0	0	0	0	0	0	0	0	0	0	0	0	0	0	0	0	0	0	0	0	0	0
c_000000002306	0	0	0	0	0	0	0	0	0	0	0	0	0	0	0	0	0	0	0	0	0	0	0	0	0	0	0	0	0	0	0	0	0	0	0	0	0	0	0	0	0	0	0	0	0	0	0	0	0
c_000000002307	0	0	0	0	0	0	0	0	0	0	0	0	0	0	0	0	0	0	0	0	0	0	0	0	0	0	0	0	0	0	0	0	0	0	0	0	0	0	0	0	0	0	0	0	0	0	0	0	0
c_000000002308	0	0	0	0	0	0	0	0	0.000378175	0.000454993	0	0	0	0	0	0	0	0	0	0	0.000766766	0.000624179	0.000860579	0.00131582	0	0	0	0	0	0	0	0	0	0	0.000554917	0	0	0	0	0	0	0	0	0	0	0	0	0	0
c_000000002309	0	0	0	0	0	0	0	0	0	0	0	0	0	0	0	0	0	0	0	0	0	0	0	0	0	0	0	0	0	0	0	0	0	0	0	0	0	0	0	0	0	0	0	0	0	0	0	0	0
c_000000002310	0	0	0	0	0	0	0	0	0	0	0	0	0	0	0	0	0	0	0	0	0	0	0	0	0	0	0	0	0	0	0	0	0	0	0	0	0	0	0	0	0	0	0	0	0	0	0	0	0
c_000000002311	0	0	0	0	0	0	0	0	0	0	0	0	0	0	0	0	0	0	0	0	0	0	0	0	0	0	0	0	0	0	0	0	0	0	0	0	0	0	0	0	0	0	0	0	0	0	0	0	0
c_000000002312	0	0	0	0	0	0	0	0	0	0	0	0	0	0	0	0	0	0	0	0	0	0	0	0	0	0	0	0	0	0	0	0	0	0	0	0	0	0	0	0	0	0	0	0	0	0	0	0	0
c_000000002313	0.000195606	0.000570945	0.000578465	0.000429586	0	0	0	0	0	0	0	0	0	0	7.86876e-05	4.65373e-05	0	0	0	0	0	0	0	0	0	0	0	0	0	0	0	0	0	0	0	0	0	0	0	0	0	0	0	0	0	0	0	0	0
c_000000002314	0	0	0	0	0	0	0	0	0	0	0	0	0	0	0	0	0	0	0	0	0	0	0	0	0	0	0	0	0	0	0	0	0	0	0	0	0	0	0	0	0	0	0	0	0	0	0	0	0
c_000000002315	0	0	0	0	0	0	0	0	0	0	0	0	0	0	0	0	0	0	0	0	0	0	0	0	0	0	0	0	0	0	0	0	0	0	0	0	0	0	0	0	0	0	0	0	0	0	0	0	0
c_000000002316	0	0	0	0	0	0	0	0	0	0	0	0	0	0	0	0	0	0	0	0	0	0	0	0	0	0	0	0	0	0	0	0	0	0	0	0	0	0	0	0	0	0	0	0	0	0	0	0	0
c_000000002317	0	0	0	0	0	0	0	0	0	0	0	0	0	0	0	0	0	0	0	0	0	0	0	0	0	0	0	0	0	0	0	0	0	0	0	0	0	0	0	0	0	0	0	0	0	0	0	0	0
c_000000002318	2.60831e-05	0	0.000105273	0	0	0	0	0	0	0	0	0	0	0	0	0	0	0	0	0	0	0	0	0	0	0	0	0	0	0	0	0	0	0	0	0	0	0	0	0	0	0	0	0	0	0	0	0	0
c_000000002319	0	0	0	0	0	0	0	0	0	0	0	0	0	0	0	0	0	0	0	0	0	0	0	0	0	0	0	0	0	0	0	0	0	0	0	0	0	0	0	0	0	0	0	0	0	0	0	0	0
c_000000002320	0	0	0	0	0	0	0	0	0	0	0	0	0	0	0	0	0	0	0	0	0	0	0	0	0	0	0	0	0	0	0	0	0	0	0	0	0	0	0	0	0	0	0	0	0	0	0	0	0
c_000000002321	0	0	0	0	0	0	0	0	0	0	0	0	0	0	0	0	0	0	0	0	0	0	0	0	0	0	0	0	0	0	0	0	0	0	0	0	0	0	0	0	0	0	0	0	0	0	0	0	0
c_000000002322	0	0	0	0	0	0	0	0	0	0	0	0	0	0	0	0	0	0	0	0	0	0	0	0	0	0	0	0	0	0	0	0	0	0	0	0	0	0	0	0	0	0	0	0	0	0	0	0	0
c_000000002323	0	0	0	0	0	0	0	0	0	0	0	0	0	0	0	0	0	7.82205e-05	7.5936e-06	7.02275e-05	0	0	0	0	0	0	0	0	0	0	0	0	0	0	0	0	0	0	0	0	0	0	0	0	0	0	0	0	0
c_000000002324	0	0	0	0	0	0	0	0	0	0	0	0	0	0	0	0	0	0	0	0	0	0	0	0	0	0	0	0	0	0	0	0	0	0	0	0	0	0	0	0	0	0	0	0	0	0	0	0	0
c_000000002325	0	0	0	0	0	0	0	0	0	0	0	0	0	0	0	0	0	0	0	2.22416e-06	0	8.72313e-05	0	0	0	0	0	0	0	0	0	0	0	0	0	0	0	0	0	0	0	0	0	0	0	0	0	0	0
c_000000002326	0.000650598	0.000552602	0.000401985	0.000377793	0.000106078	0	0	0	0	0	0	0	0	0.000370201	0.000477813	0.000561619	0	1.6391e-05	0	0	0	0	0	0	0.000290934	0.00036708	0.000260123	0	0.000176559	0.000104546	0	0	0	0	0	0	0.000464904	0.000516622	0.000752213	0.000547329	0.000318817	0	0.000126331	0	0	0	0.000255428	0	0
c_000000002327	0	2.73609e-05	8.66498e-05	4.57424e-05	0	0	0	0	0	0	0	0	0	0	0	0	0	0	0	0	0	0	0	0	0	0	0	0	0	0	0	0	0	0	0	0	0	0	0	0	0	0	0	0	0	0	0	0	0
c_000000002328	0	0	0	0	0	0	0	0	0	0	0	0	0	0	0	0	0	0	0	0	0	0	0	0	0	0	0	0	0	0	0	0	0	0	0	0	0	0	0	0	0	0	0	0	0	0	0	0	0
c_000000002329	0	0	0	0	0	0	0	0	0	0	0	0	0	0	0	0	0	0	0	0	0	0	0	0	0	0	0	0	0	0	0	0	0	0	0	0	0	0	0	0	0	0	0	0	0	0	0	0	0
c_000000002330	0	9.38826e-06	5.60317e-06	0	0	0	0	0	0	0	0	0	0	0	0	0	0	0	0	0	0	0	0	0	0	0	0	0	0	0	0	0	0	0	0	0	0	0	0	0	0	0	0	0	0	0	0	0	0
c_000000002331	0	0	0	0	0	0	0	0	0	0	0	0	0	0	0	0	0	0	0	0	0	0	0	0	0	0	0	0	0	0	0	0	0	0	0	0	0	0	0	0	0	0	0	0	0	0	0	0	0
c_000000002332	0	0	0	0	0	0	0	0	0	0	0	0	0	0	0	0	0	0	0	0	0	0	0	0	0	0	0	0	0	0	0	0	0	0	0	0	0	0	0	0	0	0	0	0	0	0	0	0	0
c_000000002333	0.000194113	0	0.000110244	0	0	0	0	0	0	0	0	0	0	0.000261927	0.000669616	0.000553944	0	0	0	0	0	0	0	0	0.00465513	0.00384307	0.0016305	0.00469553	0	0	0	0	0	0	0	0	0.00390885	0.00287245	0.00399298	0.00418867	0.00446084	0.00327634	0.0015429	0	0	0.00247305	0.00204227	0.00197215	0.00174174
c_000000002334	0	0	0	0	0	0	0	0	0	0	0	0	0	0	0	0	0	0	0	0	0	0	0	0	0	0	0	0	0	0	0	0	0	0	0	0	0	0	0	0	0	0	0	0	0	0	0	0	0
c_000000002335	0	0	0	0	0	0	0	0	0	0	0	0	0	0	0	0	0	0	0	0	0	0	0	0	0	0	0	0	0	0	0	0	0	0	0	0	0	0	0	0	0	0	0	0	0	0	0	0	0
c_000000002336	0	0	0	0	0	0	0	0	0	0	0	0	0	0	0.00014195	1.54533e-05	0	0	0	0	0	0	0	0	0	0	0	0	0	0	0	0	0	0	0	0	0	0	0	0	0	0	0	0	0	0	0	0	0
c_000000002337	0	0	0	0	0	0	0	0	0	0	0	0	0	0	0	0	0	0	0	0	0	0	0	0	0	0	0	0	0	0	0	0	0	0	0	0	0	0	0	0	0	0	0	0	0	0	0	0	0
c_000000002338	0	0	0	0	0.00084326	0.00662429	0.00240992	0.00216077	0.000620859	7.36887e-05	0	0	0	0	0	0	0	0.000708714	0.00177049	0.00160624	0	6.97485e-05	0.000641209	0.000276664	0	0	0.000339345	0	0.000597278	0.00152089	0.00409743	0.000973397	0.00413254	0.00233303	0.00148888	0	0	0	0	0	0	0	9.20383e-05	0	0	0	0	0	0.000346737
c_000000002339	0	0	0	0	0	0	0	0	0	0	0	0	0	0	0	0	0	0	0	0	0	0	0	0	0	0	0	0	0	0	0	0	0	0	0	0	0	0	0	0	0	0	0	0	0	0	0	0	0
c_000000002340	0	0	0	0	0	0	0.00011822	0	0	0	0	0	0	0	0	0	0	0	0	0	0	0	0	0	0	0	0	0	0	0	0	0	0	0	0	0	0	0	0	0	0	0	0	0	0	0	0	0	0
c_000000002341	0	0	0	0	0	0	0	0	0	0	0	0	0	0	0	0	0	0	0	0	0	0	0	0	0	0	0	0	0	0	0	0	0	0	0	0	0	0	0	0	0	0	0	0	0	0	0	0	0
c_000000002342	0	0	0	0	0	0	0	0	0	0	0	0	0	0	0	0	0	0	0	0	0	0	0	0	0	0	0	0	0	0	0	0	0	0	0	0	0	0	0	0	0	0	0	0	0	0	0	0	0
c_000000002343	0	0	0	0	0	0	0	0	0	0	0	0	0	0	0	0	0	0	0	0	0	0	0	0	0	0	0	0	0	0	0	0	0	0	0	0	0	0	0	0	0	0	0	0	0	0	0	0	0
c_000000002344	0	0	0	0	0	0	0	0	0	0	0	0	0	0	0	0	0	0	0	0	0	0	0	0	0	0	0	0	0	0	0	0	0	0	0	0	0	0	0	0	0	0	0	0	0	0	0	0	0
c_000000002345	0	0	0	0	0	0	0	0	0	0	0	0	0	0	0	0	0	0	0	0	0	0	0	0	0	0	0	0	0	0	0	0	0	0	0	0	0	0	0	0	0	0	0	0	0	0	0	0	0
c_000000002346	0	0	0	0	0	0	0	0	0	0	0	0	0	0	0	0	0	0	0	0	0	0	0	0	0	0	0	0	0	0	0	0	0	0	0	0	0	0	0	0	0	0	0	0	0	0	0	0	0
c_000000002347	0	0	0	0	0	0	0	0	0	0	0	0	0	0	0	0	0	0	0	0	0	0	0	0	0	0	0	0	0	0	0	0	0	0	0	0	0	0	0	0	0	0	0	0	0	0	0	0	0
c_000000002348	0	0	0	0	0	0	0	0	0	0	0	0	0	0	0	0	0	0	0	0	0	0	0	0	0	0	0	0	0	0	0	0	0	0	0	0	0	0	0	0	0	0	0	0	0	0	0	0	0
c_000000002349	0	0	0	0	0	0	0	0	0	0	0	0	0	0	0	0	0	0	0	0	0	0	0	0	0	0	0	0	0	0	0	0	0	0	0	0	0	0	0	0	0	0	0	0	0	0	0	0	0
c_000000002350	0	0	0	0	0	0	0	0	0	0	0	0	0	0	0	0	0	0	0	0	0	0	0	0	0	0	0	0	0	0	0	0	0	0	0	0	0	0	0	0	0	0	0	0	0	0	0	0	0
c_000000002351	0	0	0	0	0	0	7.27506e-05	0	0	0	0	0	0	0	0	0	0	0	0	7.12981e-05	0	0	0	0	0	0	0	0	0	0	0	0	0	0	0	0	0	0	0	0	0	0	0	0	0	0	0	0	0
c_000000002352	0	0	0	0	0	0.00168488	0.000298984	0	0	0	0	0	0	0	0	0	0	0	0.000586893	0.000511741	0	0	0	0	0	0	0	0	0	0	0	0	0.000271778	0	0	0	0	0	0	0	0	0	0	0	0	0	0	0	0
c_000000002353	0	0	0	0	0	0	0	0	0	0	0	0	0	0	0	0	0	0	0	0	0	0	0	0	0	0	0	0	0	0	0	0	0	0	0	0	0	0	0	0	0	0	0	0	0	0	0	0	0
c_000000002354	0	0	0	0	0	0	0.000141875	0	0	0	0	0	0	0	0	0	0	0	0	3.35028e-06	0	0	0	0	0	0	0	0	0	0	0	0	0	0	0	0	0	0	0	0	0	0	0	0	0	0	0	0	0
c_000000002355	7.84588e-05	2.02935e-05	9.6068e-05	5.4586e-05	0.000256739	0	0	0	0	0	0	0	0	0	0	0	0	0	0	0	0	0	0	0	0	0	0	0	0	0	0	0	0	0	0	0	0	0	0	0	0	0	0	0	0	0	0	0	0
c_000000002356	0	0	0	0	0	0	0	0	0	0	0	0	0	0	0	0	0	0	0	0	0	0	0	0	0	0	0	0	0	0	0	0	0	0	0	0	0	0	0	0	0	0	0	0	0	0	0	0	0
c_000000002357	0	0	0	0	0	0	0	0	0	0	0	0	0	0	0	0	0	0	0	0	0	0	0	0	0	0	0	0	0	0	0	0	0	0	0	0	0	0	0	0	0	0	0	0	0	0	0	0	0
c_000000002358	0	0	0	0	0	0	0	2.06676e-05	0.000362979	0.000105902	0	0	0	0	0	0	0	0	0	0	0	6.83269e-05	0.000355261	0.000238442	0	0	0	0	0	0	0	0	0	0.000322715	0.000502799	0	0	0	0	0	0	0	0	0	0	0	0	0	0
c_000000002359	0	0	0	0	0	0	0	0	0	0	0	0	0	0	0	0	0	0	0	0	0	0	0	0	0	0	0	0	0	0	0	0	0	0	0	0	0	0	0	0	0	0	0	0	0	0	0	0	0
c_000000002360	0	0	0	0	0	0	0	0	0	0.00172337	0.00658686	0	0	0	0	0	0	0	0	0	0	0	0	0	0	0	0	0	0	0	0	0	0	0	7.56553e-07	0	0	0	0	0	0	0	0	0	0	0	0	0	0
c_000000002361	2.77278e-05	0	0	0	0	0	0	0	0	0	0	0	0	6.08687e-05	8.76235e-05	1.12512e-05	0	0	0	0	0	0	0	0	0	0.00014014	0	0	0	0	0	0	0	0	0	0	3.08674e-05	0.000189072	0.00018143	0.000121206	6.3314e-05	0	0	0	0	0	0	0	0
c_000000002362	0	0	0	0	0	0	0	0	0	0	0	0	0	0	0	0	0	0	0	0	0	0	0	0	0	0	0	0	0	0	0	0	0	0	0	0	0	0	0	0	0	0	0	0	0	0	0	0	0
c_000000002363	0	0	0	0	0	0	0	0	0	0	0	0	0	0	0	0	0	0	0	0	0	0	0	0	0	0	0	0	0	0	0	0	0	0	0	0	0	0	0	0	0	0	0	0	0	0	0	0	0
c_000000002364	0	0	0	0	0	0	0	0	0	0	0	0	0	0	0	0	0	0	0	0	0	0	0	0	0	0	0	0	0	0	0	0	0	0	0	0	0	0	0	0	0	0	0	0	0	0	0	0	0
c_000000002365	0.000100185	3.72919e-05	1.72149e-05	1.06452e-06	0	0	0	0	0	0	0	0	0	0	9.43615e-05	4.07143e-05	0	0	0	0	0	0	0	0	0	3.14259e-05	0	0	0	0	0	0	0	0	0	0	0.000470288	0.000215125	0.00030155	0.000371164	0.000177833	0	0	0	0	0	0.000304882	0	0
c_000000002366	0	0	0	0	0	0	0	0	0	0	0	0	0	0	0	0	0	0	0	0	0	0	0	0	0	0	0	0	0	0	0	0	0	0	0	0	0	0	0	0	0	0	0	0	0	0	0	0	0
c_000000002367	0	0	0	0	0	0	0	0	0	0.000225305	0.00108159	0	0	0	0	0	0	0	0	0	0	0	0	0	0	0	0	0	0	0	0	0	0	0	0	0	0	0	0	0	0	0	0	0	0	0	0	0	0
c_000000002368	0	0	0	0	0	0	6.29235e-06	0	0	0	0	0	0	0	0	0	0	0	0	0	0	0	0	0	0	0	0	0	0	0	0	0	0	0	0	0	0	0	0	0	0	0	0	0	0	0	0	0	0
c_000000002369	0	0	0	0	0	0	0	0	0	0	0	0	0	0	0	0	0	0	0	0	0	0	0	0	0	0	0	0	0	0	0	0	0	0	0	0	0	0	0	0	0	0	0	0	0	0	0	0	0
c_000000002370	0	0	0	0	0	0.000185383	0.000287834	0	0	0	0	0	0	0	0	0	0	1.98389e-05	0.000326222	0.000251506	0	0	0	0	0	0	0	0	0	0	0	0	0	0	0	0	0	0	0	0	0	0	0	0	0	0	0	0	0
c_000000002371	0	0	2.65753e-06	0	0	0	0	0	0	0	0	0	0	0	0	0	0	0	0	0	0	0	0	0	0	0	0	0	0	0	0	0	0	0	0	0	0	0	0	0	0	0	0	0	0	0	0	0	0
c_000000002372	0	0	0	0	0	0	1.13743e-05	0	0	0	0	0	0	0	0	0	0	0	0	2.50657e-05	0	0.000102694	0	0	0	0	0	0	0	0	0	0	0	0	0	0	0	0	0	0	0	0	0	0	0	0	0	0	0
c_000000002373	0	0	0	0	0	0	0	0	0	0.000200729	0.000285562	0	0	0	0	0	0	0	0	0	0	0	0	0	0	0	0	0	0	0	0	0	0	0	0	0	0	0	0	0	0	0	0	0	0	0	0	0	0
c_000000002374	0	0	0	0	0	0	0	0	0	0	0	0	0	0	0	0	0	0	0	0	0	0	0	0	0	0	0	0	0	0	0	0	0	0	0	0	0	0	0	0	0	0	0	0	0	0	0	0	0
c_000000002375	0	0	0	0	0	0	0	0	0	0	0	0	0	0	0	0	0	0	0	0	0	0	0	0	0	0	0	0	0	0	0	0	0	0	0	0	0	0	0	0	0	0	0	0	0	0	0	0	0
c_000000002376	0	0	0	0	0	0	0	0	0	0	0	0	0	0	0	0	0	0	0	0.000263209	0	0	0	0	0	0	0	0	0	0	0	0	0	0	0	0	0	0	0	0	0	0	0	0	0	0	0	0	0
c_000000002377	0	0	0	0	0	0	0	0	0	0	0	0	0	0	0	0	0	0	0	0	0	0	0	0	0	0	0	0	0	0	0	0	0	0	0	0	0	0	0	0	0	0	0	0	0	0	0	0	0
c_000000002378	4.58963e-05	0	0	0	0	0	0	0	0	0	0	0	0	0	0	0	0	0	0	0	0	0	0	0	0	0.000187493	0	0	0	0	0	0	0	0	0	0	6.03442e-05	0.000141462	0.000238277	0.000222216	0.000134784	0	0	0	0	0	0	0	0
c_000000002379	0	0	0	0	0	0	0	0	0	0	0	0	0	0	0	0	0	0	0	0	0	0	0	0	0	0	0	0	0	0	0	0	0	0	0	0	0	0	0	0	0	0	0	0	0	0	0	0	0
c_000000002380	0	0	0	0	0	0	0	0	0	0	0	0	0	0	0	0	0	0	0	6.32689e-05	0	0	0	0	0	0	0	0	0	0	0	0	0	0	0	0	0	0	0	0	0	0	0	0	0	0	0	0	0
c_000000002381	1.99417e-05	0	0	0	0	0	0	0	0	0	0	0	0	0	9.43374e-05	0	0	0	0	0	0	0	0	0	0	0.000236589	0	0	0	0	0	0	0	0	0	0	0.000371088	0.000507412	0.000604025	0.0005098	0.000338499	0	0	0	0	0	0	0	0.000156166
c_000000002382	0	0	0	0	0	0	0.000824209	0	0	0	0	0	0	0	0	0	0	0	0.000294572	0.00013399	0	0	0	0	0	0	0	0	0	0	0	0	0	0	0	0	0	0	0	0	0	0	0	0	0	0	0	0	0
c_000000002383	0	0	0	0	0	0	0.000195172	0	0	0	0	0	0	0	0	0	0	0	0	0.000139328	0	0.000118553	1.06634e-05	0	0	0	0	0	0	0	0	0	0	0	0	0	0	0	0	0	0	0	0	0	0	0	0	0	0
c_000000002384	0	0	0	0	0	0	0	0	0	0	0	0	0	0	0	0	0	0	0	0	0	0	0	0	0	0	0	0	0	0	0	0	0	0	0	0	0	0	0	0	0	0	0	0	0	0	0	0	0
c_000000002385	0	0	0	0	0	0	0	0	0	0	0	0	0	0	0	0	0	0	0	0	0	0	0	0	0	0	0	0	0	0	0	0	0	0	0	0	0	0	0	0	0	0	0	0	0	0	0	0	0
c_000000002386	0	0	0	0	0	0	0	0	0	0	0	0	0	0	0	0	0	0	0	0	0	0	0	0	0	0	0	0	0	0	0	0	0	0	0	0	0	0	0	0	0	0	0	0	0	0	0	0	0
c_000000002387	0	0	0	0	0	0	0.000119157	0	0	0	0	0	0	0	0	0	0	0	0	7.23331e-05	0	0.000135893	0	0	0	0	0	0	0	0	0	0	0	0	0	0	0	0	0	0	0	0	0	0	0	0	0	0	0
c_000000002388	0	0	0	0	0	0	0	0	0	0	0	0	0	0	0	0	0	0	0	0	0	0	0	0	0	0	0	0	0	0	0	0	0	0	0	0	0	0	0	0	0	0	0	0	0	0	0	0	0
c_000000002389	0	0	0	0	0	0	0	0	0	0	0	0	0	0	0	0	0	0	0	0	0	0	0	0	0	0	0	0	0	0	0	0	0	0	0.000113477	0	0	0	0	0	0	0	0	0	0	0	0	0	0
c_000000002390	0	0	0	0	0	0	0	0	0	0	0	0	0	0	0	0	0	0	0	0	0	0	0	0	0	0	0	0	0	0	0	0	0	0	0	0	0	0	0	0	0	0	0	0	0	0	0	0	0
c_000000002391	0	0	0	0	0	0	0	0	0	0	0	0	0	0	0	0	0	0	0	0	0	0	0	0	0	0	0	0	0	0	0	0	0	0	0	0	0	0	0	0	0	0	0	0	0	0	0	0	0
c_000000002392	0	0	0	0	0	0	0	0	0	0	0	0	0	0	0	0	0	0	0	2.79434e-06	0	0	0	0	0	0	0	0	0	0	0	0	0	0	0	0	0	0	0	0	0	0	0	0	0	0	0	0	0
c_000000002393	0.000144641	9.92489e-05	4.82423e-05	5.16102e-05	0	0	0	0	0	0	0	0	0	0	0	0	0	0	0	0	0	0	0	0	0	0	0	0	0	0	0	0	0	0	0	0	0	0	0	0	0	0	0	0	0	0	0	0	0
c_000000002394	0	0	0	0	0	0	0	0	0	0	0	0	0	0	0	0	0	0	0	0	0	0	0	0	0	0	0	0	0	0	0	0	0	0	0	0	0	0	0	0	0	0	0	0	0	0	0	0	0
c_000000002395	0	0	0	0	0	0	0.00108657	0.000174143	0	0	0	0	0	0	0	0	0	0	0	0.000592916	0.000652783	0.000800071	0.000262527	0	0	0	0	0	0	0	0	0.000344269	0.000137505	0.000170237	0	0	0	0	0	0	0	0	0	0	0	0	0	0	0
c_000000002396	7.45326e-05	0	1.61614e-05	0	0	0	0	0	0	0	0	0	0	0	0.000121827	0	0	0	0	0	0	0	0	0	0	0	0	0	0	0	0	0	0	0	0	0	0	1.85041e-05	3.39537e-05	0	0	0	0	0	0	0	0	0	0
c_000000002397	0	0	0	0	0.000606579	0	0	0	0	0	0	0	0	0	0	0	0	0.000136641	0.000639879	0.000156086	0	0	0	0	0	0	0	0	0	0	0	0	0	0	0	0	0	0	0	0	0	0	0	0	0	0	0	0	0.000913992
c_000000002398	0.000124106	0.00026124	0.00026196	0.000210021	0	0	0	0	0	0	0	0	0	0	0	0	0	0	0	0	0	0	0	0	0	0	0	0	0	0	0	0	0	0	0	0	0	0	0	0	0	0	0	0	0	0	0	0	0
c_000000002399	0	0	0	0	0	0	0	0	0	0	0	0	0	0	0	0	0	0	0	0	0	0	0	0	0	0	0	0	0	0	0	0	0	0	0	0	0	0	0	0	0	0	0	0	0	0	0	0	0
c_000000002400	0	0	0	0	0	0	0	0	0	0	0	0	0	0	0	0	0	0	0	0	0	0	0	0	0	0	0	0	0	0	0	0	0	0	0	0	0	0	0	0	0	0	0	0	0	0	0	0	0
c_000000002401	0.000353933	0.000289591	0.000181453	0.000249374	0	0	0	0	0	0	0	0	0	0.000248964	0.000524713	0.000405852	0	5.45794e-06	0	0	0	0	0	0	0.000942178	0.0012058	0.000363436	0.00151307	0	2.56376e-05	0	0	0	0	0	0	0.00155997	0.00129715	0.00149191	0.00111298	0.000812974	0	0.000127097	0	0	0.00169874	0.00121851	0.000588466	0.00038109
c_000000002402	5.91246e-05	6.6398e-06	5.28178e-05	0	0.000169075	0	0	0	0	0	0	0	0	0	9.56458e-06	0	0	0	0	0	0	0	0	0	0	0	0	0	0	0	0	0	0	0	0	0	0	0	0	0	0	0	0	0	0	0	0	0	0
c_000000002403	0	0	0	0	0	0	0	0	0	0	0	0	0	0	0	0	0	0	0	0	0	0	0	0	0	0	0	0	0	0	0	0	0	0	0	0	0	0	0	0	0	0	0	0	0	0	0	0	0
c_000000002404	0.000173132	5.086e-05	1.09424e-05	2.97434e-05	3.18416e-05	0	0	0	0	0	0	0	0	0.000294851	0.000201038	0.000178276	0	0	0	0	0	0	0	0	0.000435274	0.000682464	0.000431566	0	0.000302801	0.000871763	0	0	0	0	0	0	0.000982512	0.000919688	0.000866441	0.000847003	0.000531305	0.000271469	0.000555149	6.01426e-05	0	0.000226333	0.000481039	0.000386425	0
c_000000002405	0	0	0	0	0	0	0	0	0	0	0	0	0	0	0	0	0	0	0.000152594	5.61619e-06	0	0	0	0	0	0	0	0	0	0	0	0	0	0	0	0	0	0	0	0	0	0	0	0	0	0	0	0	0
c_000000002406	0	0	0	0	0	0	0.000105693	0	0	0	0	0	0	0	0	0	0	0	0	8.58043e-05	0	6.27036e-05	0	0	0	0	0	0	0	0	0	0	0	0	0	0	0	0	0	0	0	0	0	0	0	0	0	0	0
c_000000002407	0	0	0	0	0	0	0	0	0	0	0	0	0	0	0	0	0	0	0	0	0	0	0	0	0	0	0	0	0	0	0	0	0	0	0	0	0	0	0	0	0	0	0	0	0	0	0	0	0
c_000000002408	0	0	0	0	0	0	0	0	0	0	9.81726e-05	0	0	0	0	0	0	0	0	0	0	0	0	0	0	0	0	0	0	0	0	0	0	0	0	0	0	0	0	0	0	0	0	0	0	0	0	0	0
c_000000002409	0.000171636	0.000530613	0.000484576	0.000459393	0	0	0	0	0	0	0	0	0	0	0	0	0	0	0	0	0	0	0	0	0	0	0	0	0	0	0	0	0	0	0	0	0	0	0	0	0	0	0	0	0	0	0	0	0
c_000000002410	0	0	0	0	0	0	0	0	0	0	0	0	0	0	0	0	0	0	0	0	0	0	0	0	0	0	0	0	0	0	0	0	0	0	0	0	0.000114882	0.000317553	5.74069e-05	0.000171914	2.76305e-05	0	0.000226689	0	0	0	0	0	0
c_000000002411	0	0	0	0	0	0	0	0	0	0	0	0	0	0	0	0	0	0	0	0	0	0	0	0	0	0	0	0	0	0	0	0	0	0	0	0	0	0	0	0	0	0	0	0	0	0	0	0	0
c_000000002412	0	0	0	0	0	0	0	0	0	0	0	0	0	0	0	0	0	0	0	0	0	0	0	0	0	0	0	0	0	0	0	0	0	0	0	0	0	0	0	0	0	0	0	0	0	0	0	0	0
c_000000002413	0	0	0	0	2.51092e-05	0	0	0	0	0	0	0	0	0	0	0	0	0	0	4.24389e-05	0	0	0	0	0	0	0	0	0	0	0	0	0	0	0	0	0	0	0	0	0	0	0	0	0	0	0	0	0
c_000000002414	0	0	0	0	0	0	0	0	0	0	0	0	0	0	0	0	0	0	0	0	0	0	0	0	0	0	0	0	0	0	0	0	0	0	0	0	0	0	0	0	0	0	0	0	0	0	0	0	0
c_000000002415	0	0	0	0	0	0	0	0	0	0	0	0	0	0	0	0	0	0	0	0	0	0	0	0	0	0	0	0	0	0	0	0	0	0	0	0	0	0	0	0	0	0	0	0	0	0	0	0	0
c_000000002416	0	0	0	0	0	0	0	0	0	0	0	0	0	0	0	0	0	0	0	0	0	0	0	0	0	0	0	0	0	0	0	0	0	0	0	0	0	0	0	0	0	0	0	0	0	0	0	0	0
c_000000002417	0	0	0	0	0	0	0	0	0	0	0	0	0	0	0	0	0	0	0	0	0	0	0	0	0	0	0	0	0	0	0	0	0	0	0	0	0	0	0	0	0	0	0	0	0	0	0	0	0
c_000000002418	0	0	0	0	0	0	0	0	0	0	0	0	0	0	0	0	0	0	0	0	0	0	0	0	0	0	0	0	0	0	0	0	0	0	0	0	0	0	0	0	0	0	0	0	0	0	0	0	0
c_000000002419	0	0	0	0	0	0	0	0	0	0	0	0	0	0	0	0	0	0	0	0	0	0	0	0	0	0	0	0	0	0	0	0	0	0	0	0	0	0	0	0	0	0	0	0	0	0	0	0	0
c_000000002420	0	0	0	0	0	0	0	0	0	0	0	0	0	0	0	0	0	0	0	3.56034e-05	3.88478e-06	0	0	0	0	0	0	0	0	0	0	0	0	0	0	0	0	0	0	0	0	0	0	0	0	0	0	0	0
c_000000002421	0	0	0	0	0	0	0	0	0	0	0	0	0	0	0	0	0	0	0	0	0	0	0	0	0	0	0	0	0	0	0	0	0	0	0	0	0	0	0	0	0	0	0	0	0	0	0	0	0
c_000000002422	0	0	0	0	0	0	0	0	0	0	0	0	0	0	0	0	0	0	0	0	0	0	0	0	0	0	0	0	0	0	0	0	0	0	0	0	0	0	0	0	0	0	0	0	0	0	0	0	0
c_000000002423	0	0	0	0	0	0	0	0	0	0	0	0	0	0	0	0	0	0	0	0	0	0	0	0	0	0	0	0	0	0	0	0	0	0	0	0	0	0	0	0	0	0	0	0	0	0	0	0	0
c_000000002424	0	0	0	0	0	0	0	0	0	0	0	0	0	0	0	0	0	0	0	0	0	0	0	0	0	0	0	0	0	0	0	0	0	0	0	0	0	0	0	0	0	0	0	0	0	0	0	0	0
c_000000002425	0	0	0	0	0	0	0	0	0	0	0	0	0	0	0	0	0	0	0	0	0	0	0	0	0	0	0	0	0	0	0	0	0	0	0	0	0	0	0	0	0	0	0	0	0	0	0	0	0
c_000000002426	0	0	0	0	0	0	1.59105e-05	0	0	0	0	0	0	0	0	0	0	0	0	1.57102e-06	0	6.98621e-05	1.58674e-05	0	0	0	0	0	0	0	0	0	0	0	5.7726e-05	0	0	0	0	0	0	0	0	0	0	0	0	0	0
c_000000002427	0	0	0	0	0	0	0	0	0	0	0	0	0	0	0	0	0	0.00012978	0	0	0	0	0	0	0	0	0	0	0	0	0	0	0	0	0	0	0	0	0	0	0	0	0	0	0	0	0	0	0
c_000000002428	0	0	0	0	0	0	0	0	0	0	0	0	0	0	0	0	0	0	0	0	0	0	0	0	0	0	0	0	0	0	0	0	0	0	0	0	0	0	0	0	0	0	0	0	0	0	0	0	0
c_000000002429	0	0	0	0	0	0	0	0	0	0	0	0	0	0	0	0	0	0	0	0	0	0	0	0	0	0	0	0	0	0	0	0	0	0	0	0	0	0	0	0	0	0	0	0	0	0	0	0	0
c_000000002430	0	0	0	0	0	0	0	0	0	0	0	0	0	0	0	0	0	0	0	0	0	0	0	0	0	0	0	0	0	0	0	0	0	0	0	0	0	0	0	0	0	0	0	0	0	0	0	0	0
c_000000002431	0.000428343	0.000416252	0.000533319	0.0004322	0	0	0	0	0	0	0	0	0.00133352	0.000536696	0.000788562	0.000726905	0	0.000164937	0	0	0	0	0	0	0.000262562	0.000172046	0.000110801	0.000646027	0	0	0	0	0	0	0	0	0.00028286	0.000340887	0.000294933	0.000332039	0.000291395	0.000195537	0.000157182	0	0	0.000256977	0.000348143	0	0
c_000000002432	0	0	0	0	0	0	0	0	0	0	0	0	0	0	0	0	0	0	0	1.96277e-05	0	0	0	0	0	0	0	0	0	0	0	0	0	0	0	0	0	0	0	0	0	0	0	0	0	0	0	0	0
c_000000002433	0	0	0	0	0	0	0	0	0	0	0	0	0	0	0	0	0	0	0	0	0	0	0	0	0	0	0	0	0	0	0	0	0	0	0	0	0	0	0	0	0	0	0	0	0	0	0	0	0
c_000000002434	0.000589566	0.00208401	0.00153661	0.0022233	0	0	0	0	0	0	0	0	0	0	0	0	0	0	0	0	0	0	0	0	0	0	0	0	0	0	0	0	0	0	0	0	0	0	0	0	0	0	0	0	0	0	0	0	0
c_000000002435	0	0	0	0	0	0	0	0	0	0	0	0	0	0	0	0	0	0	0	0	0	0	0	0	0	0	0	0	0	0	0	0	0	0	0	0	0	0	0	0	0	0	0	0	0	0	0	0	0
c_000000002436	0	0	0	0	0	0	0	0	0	0	0	0	0	0	0	0	0	0.000697349	0.000796308	0	0	0	0	0	0	0	0	0	0	0	0	0	0	0	0	0	0	0	0	0	0	0	0	0	0	0	0	0	0
c_000000002437	0	0	0	0	0	0	0	0	0	0.000233416	0.00137915	0	0	0	0	0	0	0	0	0	0	0	0	0	0	0	0	0	0	0	0	0	0	0	0	0	0	0	0	0	0	0	0	0	0	0	0	0	0
c_000000002438	0	0	0	0	0	0	0	0	0	0	0	0	0	0	0	0	0	0	0	0	0	0	0	0	0	0	0	0	0	0	0	0	0	0	0	0	0	0	0	0	0	0	0	0	0	0	0	0	0
c_000000002439	0	0	0	0	0.00120424	0	0	0	0	0	0	0	0	0	0	0	0	1.65942e-05	5.11445e-05	1.41794e-06	0	0	0	0	0	0	0	0	0	0	0	0	0	0	0	0	0	0	0	0	0	0	0	0	0	0	0	0	0
c_000000002440	0	0	0	0	0	0	0	0	0	1.47273e-05	0	0	0	0	0	0	0	0	0	0	0.000143344	0.000178692	0	0	0	0	0	0	0	0	0	0	0	0	0	0	0	0	0	0	0	0	0	0	0	0	0	0	0
c_000000002441	0.00129557	0.00146604	0.00127082	0.00167926	0.000364931	0	0	0	0	0	0	0	0.000262878	0.00203518	0.000904623	0.000990496	0	0.000251005	0	0	0	0	0	0	0.00198694	0.00242677	0.000591485	0.00167366	0.000241305	0	0	0	0	0	0	0	0.00115184	0.00117603	0.00107024	0.000984731	0.000680237	0	0.000148746	0	0	0.000576937	0.00124012	0	0.000189358
c_000000002442	0	0	0	0	0	0	0	0	0	0	0	0	0	0	0	0	0	0	0	0	0	0	0	0	0	0	0	0	0	0	0	0	0	0	0	0	0	0	0	0	0	0	0	0	0	0	0	0	0
c_000000002443	0	0	0	0	0	0	0	0	0	0	0	0	0	0	0	0	0	0	0	0	0	0	0	0	0	0	0	0	0	0	0	0	0	0	0	0	0	0	0	0	0	0	0	0	0	0	0	0	0
c_000000002444	0	0	0	0	0	0	0	0	0	0	0	0	0	0	0	0	0	0	0	0	0	0	0	0	0	0	0	0	0	0	0	0	0	0	0	0	0	0	0	0	0	0	0	0	0	0	0	0	0
c_000000002445	0	0	0	0	0	0	0	0	0	0	0	0	0	0	0	0	0	0	0	0	0	0	0	0	0	0	0	0	0	0	0	0	0	0	0	0	0	0	0	0	0	0	0	0	0	0	0	0	0
c_000000002446	0	0	0	0	0	0	0	0	0	0	0	0	0	0	0	0	0	0	0	0	0	0	0	0	0	0	0	0	0	0	0	0	0	0	0	0	0	0	0	0	0	0	0	0	0	0	0	0	0
c_000000002447	0	0	0	0	0	0	0.000120645	0	0	0	0	0	0	0	0	0	0	0	4.7015e-05	5.88584e-05	5.54885e-05	3.09597e-05	0	0	0	0	0	0	0	0	0	0	9.76669e-05	0.000272317	6.75102e-05	0	0	0	0	0	0	0	0	0	0	0	0	0	0
c_000000002448	0	0	0	0	0	0	0	0	0	0	0	0	0	0	0	0	0	0	0	0	0	0	0	0	0	0	0	0	0	0	0	0	0	0	0	0	0	0	0	0	0	0	0	0	0	0	0	0	0
c_000000002449	0.000983458	0.000852476	0.000787452	0.00068402	0	0	0	0	0	0	0	0	0	0	0.000343333	1.91739e-05	0	0	0	0	0	0	0	0	0	0.000114893	0.000331488	0	0	0	0	0	0	0	0	0	7.45913e-05	0	8.78262e-05	0.000138406	0.00019756	0	0	0	0	0	0	0	0
c_000000002450	0	0	0	0	0	0	0	0	0	0	0	0	0	0	0	0	0	0	0	0	0	0	0	0	0	0	0	0	0	0	0	0	0	0	0	0	0	0	0	0	0	0	0	0	0	0	0	0	0
c_000000002451	0	0	0	0	0	0	0.000143741	0	0	0	0	0	0	0	0	0	0	0	0	3.99012e-06	0	0	0.00013975	0	0	0	0	0	0	0	0	0	0	0.000123742	0.000139975	0	0	0	0	0	0	0	0	0	0	0	0	0	0
c_000000002452	0	0	0	0	0	0	0	0	0	0	0	0	0	0	0	0	0	0	0	0	0	0	0	0	0	0	0	0	0	0	0	0	0	0	0	0	0	0	0	0	0	0	0	0	0	0	0	0	0
c_000000002453	0.000658072	0.000387273	0.000357841	0.000571606	0	0	0	0	0	0	0	0	0	0	0.000311448	0.000146009	0	0	0	0	0	0	0	0	0.000816572	0.000813571	0	0.00145215	0	0	0	0	0	0	0	0	0.000969793	0.00132952	0.00118434	0.00117523	0.00165544	5.24613e-05	2.36182e-05	0	0	3.15526e-05	0	0	0.00237253
c_000000002454	0	0	0	0	0	0	0.000253604	0	0	0	0	0	0	0	0	0	0	0	0	0.00011878	2.05287e-05	0.000118642	0	0	0	0	0	0	0	0	0	0	0.000101695	0	3.35122e-05	0	0	0	0	0	0	0	0	0	0	0	0	0	0
c_000000002455	0	0	0	0	0	0	0	0	0	0	0	0	0	0	0	0	0	0	0	0	0	0	0	0	0	0	0	0	0	0	0	0	0	0	0	0	0	0	0	0	0	0	0	0	0	0	0	0	0
c_000000002456	0	0	0	0	0	0	0	0	0	0	0	0	0	0	0	0	0	0	0	0	0	0	0	0	0	0	0	0	0	0	0	0	0	0	0	0	0	0	0	0	0	0	0	0	0	0	0	0	0
c_000000002457	0	0	0	0	0	0	0	0	0	0	0	0	0	0	0	0	0	0	0	0	0	0	0	0	0	0	0	0	0	0	0	0	0	0	0	0	0	0	0	0	0	0	0	0	0	0	0	0	0
c_000000002458	0	0	0	0	0	0	0	0	0	0	0	0	0	0	0	0	0	0	0	0	0	0	0	0	0	0	0	0	0	0	0	0	0	0	0	0	0	0	0	0	0	0	0	0	0	0	0	0	0
c_000000002459	0.0012175	0.00127526	0.00101063	0.0012348	0.000500205	0	0	0	0	0	0	0	0	0.00023199	0.000459631	0.000310948	0	0	0	0	0	0	0	0	0	0	0	0	0	0	0	0	0	0	0	0	0	0	0	0	0	0	0	0	0	0	0	0	0
c_000000002460	0.000950323	0.000921345	0.000890184	0.00113682	7.412e-05	0	0	0	0	0	0	0	0.000366535	0.000917737	0.000734222	0.000546251	0	4.6642e-05	0	0	0	0	0	0	0.000985329	0.0012236	0.0017624	0.000330339	0.00163806	0.00115978	0.000900344	0	0	0	0	0	0.00126914	0.000937677	0.000966701	0.00107389	0.000763208	0.000644044	0.000679021	1.17429e-05	0	0.000518414	0.000844224	0.000638295	0.000197399
c_000000002461	0	0	0	0	0	0	0	0	0	0	0	0	0	0	0	0	0	0	0	0	0	2.49484e-05	0	0	0	0	0	0	0	0	0	0	0	0	0	0	0	0	0	0	0	0	0	0	0	0	0	0	0
c_000000002462	0	0	0	0	0	0	0	0	0	0	0	0	0	0	0	0	0	0	0	1.28581e-05	0	0	0	0	0	0	0	0	0	0	0	0	0	0	0	0	0	0	0	0	0	0	0	0	0	0	0	0	0
c_000000002463	0	0	0	0	0	0	0	0	0	0	0	0	0	0	0	0	0	0	0	0	0	0	0	0	0	0	0	0	0	0	0	0	0	0	0	0	0	0	0	0	0	0	0	0	0	0	0	0	0
c_000000002464	0	0	0	0	0	0	0	0	0	0	0	0	0	0	0	0	0	0	0	0	0	0	0	0	0	0	0	0	0	0	0	0	0	0	0	0	0	0	0	0	0	0	0	0	0	0	0	0	0
c_000000002465	0	0	0	0	0	0	0	0	0	0	0	0	0	0	0	0	0	0	0	0	0	0	0	0	0	0	0	0	0	0	0	0	0	0	0	0	0	0	0	0	0	0	0	0	0	0	0	0	0
c_000000002466	0	0	0	0	0	0	0	0	0	0	0	0	0	0	0	0	0	0	0	0	0	0	0	0	0	0	0	0	0	0	0	0	0	0	0	0	0	0	0	0	0	0	0	0	0	0	0	0	0
c_000000002467	0	0	0	0	0	0	0	0	0	0	0	0	0	0	0	0	0	0	0	0	0	0	0	0	0	0	0	0	0	0	0	0	0	0	0	0	0	0	0	0	0	0	0	0	0	0	0	0	0
c_000000002468	0	0	0	0	0	0	0	0	0	0	0	0	0	0	0	0	0	0	2.36238e-06	0	0	0	0	0	0	0	0	0	0	0	0	0	0	0	0	0	0	0	0	0	0	0	0	0	0	0	0	0	0
c_000000002469	0	0	0	0	0	0	0	0	0	0	0	0	0	0	0	0	0	0	0	0	0	0	0	0	0	0	0	0	0	0	0	0	0	0	0	0	0	0	0	0	0	0	0	0	0	0	0	0	0
c_000000002470	0	0	0	0	0	0	0	0	0	0	0	0	0	0	0	0	0	0	0	5.30167e-05	0	0	0	0	0	0	0	0	0	0	0	0	0	0	0	0	0	0	0	0	0	0	0	0	0	0	0	0	0
c_000000002471	0	0	0	0	0	0	0	0	0	0	0	0	0	0	0	0	0	0	4.46553e-05	0.000118905	0	0	0	0	0	0	0	0	0	0	0	0	0	0	0	0	0	0	0	0	0	0	0	0	0	0	0	0	0
c_000000002472	0	0	0	0	0	0	0	0	0	0	0	0	0	0	0	0	0	0	0	0	0	0	0	0	0	0	0	0	0	0	0	0	0	0	0	0	0	0	0	0	0	0	0	0	0	0	0	0	0
c_000000002473	0	0	0	0	0	0	0	0	0	0	0	0	0	0	0	0	0	0	0	0	0	0	0	0	0	0	0	0	0	0	0	0	0	0	0	0	0	0	0	0	0	0	0	0	0	0	0	0	0
c_000000002474	0	0	0	0	0	0	0	0	0	0	0	0	0	0	0	0	0	0	0	0	0	0	0	0	0	0	0	0	0	0	0	0	0	0	0	0	0	0	0	0	0	0	0	0	0	0	0	0	0
c_000000002475	0	0	0	0	0	0	0	0	0	0	0	0	0	0	0	0	0	0	0	0	0	0	0	0	0	0	0	0	0	0	0	0	0	0	0	0	0	0	0	0	0	0	0	0	0	0	0	0	0
c_000000002476	0	0	0	0	0	0	0.000457433	0.00063056	0	0	0	0	0	0	0	0	0	0	8.11822e-06	0.000384753	0	0	0	0	0	0	0	0	0	0	0	6.4612e-05	0.00117982	3.30086e-05	0.000108001	0	0	0	0	0	0	0	0	0	0	0	0	0	0
c_000000002477	0	0	0	0	0	0	0	0	0	0	0	0	0	0	0	0	0	0	0	0	0	0	0	0	0	0	0	0	0	0	0	0	0	0	0	0	0	0	0	0	0	0	0	0	0	0	0	0	0
c_000000002478	0	0	0	0	0	0	0	0	0	0.000154996	0.00112344	0	0	0	0	0	0	0	0	0	0	0	0	0	0	0	0	0	0	0	0	0	0	0	0	0	0	0	0	0	0	0	0	0	0	0	0	0	0
c_000000002479	0	0	0	0	0	0	0	0	0	0	0	0	0	0	0	0	0	0	0	0	0	0	0	0	0	0	0	0	0	0	0	0	0	0	0	0	0	0	0	0	0	0	1.43981e-05	0	0	0	0	0	0
c_000000002480	0	0	0	0	0	0.000452347	0.00032221	9.75857e-05	0	0	0	0	0	0	0	0	0	2.97917e-05	0.000489307	0.000448525	0.000175018	0.000216066	0.000178781	0	0	0	0	0	0	0	0	0.000381884	0.000516165	0.000349716	0.000202797	0	0	0	0	0	0	0	0	1.41223e-05	0	0	0	0	0
c_000000002481	0	0	0	0	0	0	0	0	0	0	0	0	0	0	0	0	0	0	0	0	0	0	0	0	0	0	0	0	0	0	0	0	0	0	0	0	0	0	0	0	0	0	0	0	0	0	0	0	0
c_000000002482	0	0	0	0	0	0	0	0	0	0	0	0	0	0	0	0	0	0	0	4.42731e-05	0	0	0	0	0	0	0	0	0	0	0	0	0	0	0	0	0	0	0	0	0	0	0	0	0	0	0	0	0
c_000000002483	0	0	0	0	0	0	0	0	0	0	0	0	0	0	0	0	0	0	0	0	0	0	0	0	0	0	0	0	0	0	0	0	0	0	0	0	0	0	0	0	0	0	0	0	0	0	0	0	0
c_000000002484	0	0	0	0	0	0	0	0	0	0	0	0	0	0	0	0	0	0	0	0	0	0	0	0	0	0	0	0	0	0	0	0	0	0	0	0	0	0	0	0	0	0	0	0	0	0	0	0	0
c_000000002485	0	0	0	0	0	0	0	0	0	0	0	0	0	0	0	0	0	0	0	0	0	0	0	0	0	0	0	0	0	0	0	0	0	0	0	0	0	0	0	0	0	0	0	0	0	0	0	0	0
c_000000002486	0	0	0	0	0	0	0	0	0	0	0	0	0	0	0	0	0	0	0	0	0	0	0	0	0	0	0	0	0	0	0	0	0	0	0	0	0	0	0	0	0	0	0	0	0	0	0	0	0
c_000000002487	0	0	0	0	0	0	0	0	0	0	0	0	0	0	0	0	0	0	0	0	0	0	0	0	0	0	0	0	0	0	0	0	0	0	0	0	0	0	0	0	0	0	0	0	0	0	0	0	0
c_000000002488	0	0	0	0	0	0	0	0	0	0	0	0	0	0	0	0	0	0	0	0	0	0	0	0	0	0	0	0	0	0	0	0	0	0	0	0	0	0	0	0	0	0	0	0	0	0	0	0	0
c_000000002489	0	0	0	0	0	0.00434564	0.00121535	0.00097306	0	0	0	0	0	0	0	0	0	0.000481419	0.00704764	0.00689965	0.00187238	0.000757373	9.28633e-05	0	0	0	0	0	0.000762074	0	0	0.00440623	0.00148141	0	0	0	0	0	0	0	0	0.00163599	0.00213525	0.0144432	0	0	0	0	0.00286391
c_000000002490	0	0	0	0	0	0	0	7.80009e-05	0.000315854	0.000425537	0	0	0	0	0	0	0	0	0	0	2.80503e-05	0.000173575	0.000330712	0.000142944	0	0	0	0	0	0	0	0	0.000120608	0	0.000330645	0	0	0	0	0	0	0	0	0	0	0	0	0	0
c_000000002491	0	0	0	0	0	0	0	0	0	0	0	0	0	0	0	0	0	0	0	0	0	0	0	0	0	0	0	0	0	0	0	0	0	0	0	0	0	0	0	0	0	0	0	0	0	0	0	0	0
c_000000002492	0	0	0	0	0	0	0	0	0	0	0	0	0	0	0	0	0	0	0	0	0	0	0	0	0	0	0	0	0	0	0	0	0	0	0	0	0	0	0	0	0	0	0	0	0	0	0	0	0
c_000000002493	0	0	0	0	0	0	0	0	0	0	0	0	0	0	0	0	0	0	0	6.92323e-05	0	0	0	0	0	0	0	0	0	0	0	0	0	0	0	0	0	0	0	0	0	0	0	0	0	0	0	0	0
c_000000002494	0	0	0	0	0	0	0	0	0	0	0	0	0	0	0	0	0	0	0	0	0	0	0	0	0	0	0	0	0	0	0	0	0	0	0	0	0	0	0	0	0	0	0	0	0	0	0	0	0
c_000000002495	0	0	0	0	0	0	0	0	0	0	0	0	0	0	0	0	0	0	0	0	0	0	0	0	0	0	0	0	0	0	0	0	0	0	0	0	0	0	0	0	0	0	0	0	0	0	0	0	0
c_000000002496	0	0	0	0	0	0	0	0	0	0	0	0	0	0	0	0	0	0	0	0	0	0	0	0	0	0	0	0	0	0	0	0	0	0	0	0	0	0	0	0	0	0	0	0	0	0	0	0	0
c_000000002497	0	0	0	0	0	0	0	0	0	0	0	0	0	0	0	0	0	0	0.000742087	0.000280736	0	0	0	0	0	0	0	0	0	0	0	0	0	0	0	0	0	0	0	0	0	0	0	0	0	0	0	0	0
c_000000002498	0	0	0	0	0	0	0	0	0	0	0	0	0	0	0	0	0	0	0	0	0	0	0	0	0	0	0	0	0	0	0	0	0	0	0	0	0	0	0	0	0	0	0	0	0	0	0	0	0
c_000000002499	0	0	0	0	6.85389e-06	0	0	0	0	0	0	0	0	0	0	0	0	0	0	0	0	0	0	0	0	0	0	0	0	0	0	0	0	0	0	0	4.84316e-05	1.88443e-05	0	2.85998e-06	0	0	0	0	0	0	0	0	0
c_000000002500	6.30659e-05	0	0	0	0.000164263	0	7.68453e-05	0	0	0	0	0	0	8.04711e-05	0.000345416	0.000250921	0	0.000142384	8.67956e-05	0	0	0	0	0	0	0.000119626	0	0	0	0	0	0	0	0	0	0	0	1.97548e-05	0.000137174	8.01872e-05	7.87981e-05	0	5.22538e-05	0	0	0	0	0	0
c_000000002501	0	0	0	0	0	0	0.000218851	0	0	0	0	0	0	0	0	0	0	0	1.64822e-05	5.11566e-05	0	0	0	0	0	0	0	0	0	0	0	0	0	0	0	0	0	0	0	0	0	0	0	0	0	0	0	0	0
c_000000002502	0	0	0	0	0	0	0	0	0	0	0	0	0	0	0	0	0	0	0	0	0	0	0	0	0	0	0	0	0	0	0	0	0	0	0	0	0	0	0	0	0	0	0	0	0	0	0	0	0
c_000000002503	0	0	0	0	0	0	9.15447e-05	0	0	0	0	0	0	0	0	0	0	0	0	3.99985e-05	0.000112415	1.67565e-05	0	0	0	0	0	0	0	0	0	0	0	0.000108971	0	0	0	0	0	0	0	0	0	0	0	0	0	0	0
c_000000002504	0	0	0	0	0	0	0	0	0	0	0	0	0	0	0	0	0	0	0	0	0	0	0	0	0	0	0	0	0	0	0	0	0	0	0	0	0	0	0	0	0	0	0	0	0	0	0	0	0
c_000000002505	0	0	0	0	0	0	0	0	0	0	0	0	0	0	0	0	0	0	0	0	0	0	0	0	0	0	0	0	0	0	0	0	0	0	0	0	0	0	0	0	0	0	0	0	0	0	0	0	0
c_000000002506	0	0	0	0	0	0	0	0	0	0	0	0	0	0	0	0	0	0	0	0	0	0	0	0	0	0	0	0	0	0	0	0	0	0	0	0	0	0	0	0	0	0	0	0	0	0	0	0	0
c_000000002507	0	0	0	0	0.000273907	0	0	0	0	0	0	0	0	0	0.000138743	0.00016064	0	0.00434955	0.00185968	0	0	0	0	0	0	0	0	0	0	0	0	0	0	0	0	0	0	0	0	0	0	0	0	0	0	0	0	0	0
c_000000002508	0	0	0	0	0	0	0	0	0	0	0	0	0	0	0	0	0	0	0	0	0	0	0	0	0	0	0	0	0	0	0	0	0	0	0	0	0	0	0	0	0	0	0	0	0	0	0	0	0
c_000000002509	0	0	0	0	0	0	0	0	0	0	0	0	0	0	0	0	0	0	0	0	0	0	0	0	0	0	0	0	0	0	0	0	0	0	0	0	0	0	0	0	0	0	0	0	0	0	0	0	0
c_000000002510	0	0	0	0	0	0	4.10988e-05	0	0	0	0	0	0	0	0	0	0	0	0.000149626	0.000296607	0	0	0	0	0	0	0	0	0	0	0	0	0.000251391	0	0	0	0	0	0	0	0	0	0	0	0	0	0	0	0
c_000000002511	0	0	0	0	0	0	0	0	0	0	0	0	0	0	0	0	0	0	0	0	0	0	0	0	0	0	0	0	0	0	0	0	0	0	0	0	0	0	0	0	0	0	0	0	0	0	0	0	0
c_000000002512	0	0	0	0	0	0	0	0	0	0	0	0	0	0	0	0	0	0	0	0	0	0	0	0	0	0	0	0	0	0	0	0	0	0	0	0	0	0	0	0	0	0	0	0	0	0	0	0	0
c_000000002513	0	0	0	0	0	0	0	0	0	0	0	0	0	0	0	0	0	0	0	0	0	0	0	0	0	0	0	0	0	0	0	0	0	0	0	0	0	0	0	0	0	0	0	0	0	0	0	0	0
c_000000002514	0	0	0	0	0	0	0	0	0	0	0	0	0	0	0	0	0	0	0	0	0	0	0	0	0	0	0	0	0	0	0	0	0	0	0	0	0	0	0	0	0	0	0	0	0	0	0	0	0
c_000000002515	0.000746756	0.000546687	0.000610074	0.000567052	0	0	0	0	0	0	0	0	0	0.000584074	0.000667852	0.000552171	0	1.11528e-05	0	0	0	0	0	0	0.000374874	0.000569973	9.18202e-05	0	0	0	0	0	0	0	0	0	5.82792e-05	8.55939e-05	0.000304746	0.000323274	0.000187209	0	2.41828e-05	0	0	0	0	0	0
c_000000002516	0	0	0	0	0	0	0.000105787	0.000335866	0.000451413	0.00032353	0	0	0	0	0	0	0	0	0	7.84073e-06	0.000362208	0.000413267	0.000493388	0.000385452	0	0	0	0	0	0	0	0.00012796	0.000321576	0.000436182	0.000554038	0	0	0	0	0	0	0	0	0	0	0	0	0	0
c_000000002517	0	0	0	0	0	0	0	0	0	0	0	0	0	0	0	0	0	0	0	0	0	0	0	0	0	0	0	0	0	0	0	0	0	0	0	0	0	0	0	0	0	0	0	0	0	0	0	0	0
c_000000002518	0	0	0	0	0	0	0	0	0	0	0	0	0	0	0	0	0	0	0	9.45228e-07	0	0	0	0	0	0	0	0	0	0	0	0	0	0	0	0	0	0	0	0	0	0	0	0	0	0	0	0	0
c_000000002519	0	0	0	0	0	0	0	0	0	0	0	0	0	0	0	0	0	0	0	0	0	0	0	0	0	0	0	0	0	0	0	0	0	0	0	0	0	0	0	0	0	0	0	0	0	0	0	0	0
c_000000002520	0	0	0	0	0	0	0	0	0	0	0	0	0	0	0	0	0	0	0	0	0	0	0	0	0	0	0	0	0	0	0	0	0	0	0	0	0	0	0	0	0	0	0	0	0	0	0	0	0
c_000000002521	0	0	0	0	0	0.000162141	0.000200496	4.06412e-05	0	0	0	0	0	0	0	0	0	0	2.3691e-05	7.5553e-05	0	0	0	0	0	0	0	0	0	0	0	0	0.000375297	7.61088e-05	0.000113925	0	0	0	0	0	0	0	0	0	0	0	0	0	0
c_000000002522	0	0	0	0	0	0	0	0	0	0	0	0	0	0	0	0	0	0	0	0	0	0	0	0	0	0	0	0	0	0	0	0	0	0	0	0	0	0	0	0	0	0	0	0	0	0	0	0	0
c_000000002523	0	0	0	0	0	0	0	0	0	0	0	0	0	0	0	0	0	0	0	0	0	0	0	0	0	0	0	0	0	0	0	0	0	0	0	0	0	0	0	0	0	0	0	0	0	0	0	0	0
c_000000002524	0	0	0	0	0	0	0	0	0	0	0	0	0	0	0	0	0	0	0	0	0	0	0	0	0	0	0	0	0	0	0	0	0	0	0	0	0	0	0	0	0	0	0	0	0	0	0	0	0
c_000000002525	0	0	0	0	0	0	0	0	0	0.000194738	0.000314836	0	0	0	0	0	0	0	0	0	0	0	0	0	0	0	0	0	0	0	0	0	0	0	0	0	0	0	0	0	0	0	0	0	0	0	0	0	0
c_000000002526	0	0	0	0	0	0	0	0	0	0	0	0	0	0	0	0	0	0	0	0	0	0	0	0	0	0	0	0	0	0	0	0	0	0	0	0	0	0	0	0	0	0	0	0	0	0	0	0	0
c_000000002527	0	0	0	0	0	0	0	0	0	0	0	0	0	0	0	0	0	0	0	0	0	0	0	0	0	0	0	0	0	0	0	0	0	0	0	0	0	0	0	0	0	0	0	0	0	0	0	0	0
c_000000002528	0	0	0	0	0	0	0	0	0	0	0	0	0	0	0	0	0	0	0	0	0	0	0	0	0	0	0	0	0	0	0	0	0	0	0	0	0	0	0	0	0	0	0	0	0	0	0	0	0
c_000000002529	0	0	0	0	0	0	3.49256e-05	0	0	0	0	0	0	0	0	0	0	0	0	0.000344937	0	0	0	0	0	0	0	0	0	0	0	0	0	0	0	0	0	0	0	0	0	0.000194224	0.00241241	0.00766648	0	0	0	0	0
c_000000002530	0	0	0	0	0	0	0	0	0	0	0	0	0	0	0	0	0	0	0	0	0	0	0	0	0	0	0	0	0	0	0	0	0	0	0	0	0	0	0	0	0	0	0	0	0	0	0	0	0
c_000000002531	0	0	0	0	0	0	0	0	0	0	0	0	0	0	0	0	0	0	0	0	0	0	0	0	0	0	0	0	0	0	0	0	0	0	0	0	0	0	0	0	0	0	0	0	0	0	0	0	0
c_000000002532	0	0	0	0	0	0	0.000100313	0	0	0	0	0	0	0	0	0	0	0	0	3.01081e-05	0	0	0	0	0	0	0	0	0	0	0	0	0	0	0	0	0	0	0	0	0	0	0	0	0	0	0	0	0
c_000000002533	4.20222e-05	2.40402e-06	0.000103311	0	0	0	0	0	0	0	0	0	0	0	0	0	0	0	0	0	0	0	0	0	0	0	0	0	0	0	0	0	0	0	0	0	0.000252592	0.000257973	0.00014587	0.000167357	8.85093e-05	0	0	0	0	0	0	1.03914e-05	0
c_000000002534	0	0	0	0	0	0	0	0	0	0	0	0	0	0	0	0	0	0	0	0	0	0	0	0	0	0	0	0	0	0	0	0	0	0	0	0	0	0	0	0	0	0	0	0	0	0	0	0	0
c_000000002535	0	0	0	0	0	0	0	0	0	0	0	0	0	0	0	0	0	0	0	0	0	0	0	0	0	0	0	0	0	0	0	0	0	0	0	0	0	0	0	0	0	0	0	0	0	0	0	0	0
c_000000002536	0	0	0	0	0	0	0	0	0	0	0	0	0	0	0	0	0	0	0	3.95464e-05	7.49414e-05	8.29606e-05	0	0	0	0	0	0	0	0	0	0	9.31548e-05	0	0	0	0	0	0	0	0	0	0	0	0	0	0	0	0
c_000000002537	0	0	0	0	0	0	0	0	0	0	0	0	0	0	0	0	0	0	0	0	0	0	0	0	0	0	0	0	0	0	0	0	0	0	0	0	0	0	0	0	0	0	0	0	0	0	0	0	0
c_000000002538	0	0	0	0	0	0	0	0	0	0	0	0	0	0	0	0	0	0	0	0	0	0	0	0	0	0	0	0	0	0	0	0	0	0	0	0	0	0	0	0	0	0	0	0	0	0	0	0	0
c_000000002539	0	0	0	0	0	0	0	0	0	0	0	0	0	0	0	0	0	0	0	0	0	0	0	0	0	0	0	0	0	0	0	0	0	0	0	0	0	0	0	0	0	0	0	0	0	0	0	0	0
c_000000002540	0	0	9.26564e-06	0	0	0	0	0	0	0	0	0	0	0	0	0	0	0	0	0	0	0	0	0	0	0	0	0	0	0	0	0	0	0	0	0	0	0	0	0	0	0	0	0	0	0	0	0	0
c_000000002541	0	0	0	0	0	0	0	0	0	0	0	0	0	0	0	0	0	0	0	0	0	0	0	0	0	0	0	0	0	0	0	0	0	0	0	0	0	0	0	0	0	0	0	0	0	0	0	0	0
c_000000002542	0	0	0	0	0	0	0.000226386	0	0	0	0	0	0	0	0	0	0	3.53486e-05	4.09753e-05	8.3958e-06	0	0	0	0	0	0	0	0	0	0	0	0	0	0	0	0	0	0	0	0	0	0	0	0	0	0	0	0	0
c_000000002543	0	0	0	0	0	0	0	0	0	0	0	0	0	0	0	0	0	0	0	0	0	0	0	0	0	0	0	0	0	0	0	0	0	0	0	0	0	0	0	0	0	0	0	0	0	0	0	0	0
c_000000002544	0	0	0	0	0	0	0	0	0	0	0	0	0	0	0	0	0	0	0	0	0	0	0	0	0	0	0	0	0	0	0	0	0	0	0	0	0	0	0	0	0	0	0	0	0	0	0	0	0
c_000000002545	0	0	0	0	0	0	0	0	0	0	0	0	0	0	0	0	0	0	0	0	0	0	0	0	0	0	0	0	0	0	0	0	0	0	0	0	0	0	0	0	0	0	0	0	0	0	0	0	0
c_000000002546	0	0	0	0	0	0	0	0	0	0	0	0	0	0	0	0	0	5.00014e-05	0.000168233	2.96928e-05	0	0	0	0	0	0	0	0	0	0	0	0	0	0	0	0	0	0	0	0	0	0	0	0	0	0	0	0	0
c_000000002547	0	0	0	0	0	0	0	0	0	0	0	0	0	0	0	0	0	0	0	0	0	0	0	0	0	0	0	0	0	0	0	0	0	0	0	0	0	0	0	0	0	0	0	0	0	0	0	0	0
c_000000002548	0	0	0	0	0	0	0	0	0	0	0	0	0	0	0	0	0	0	0	0	0	0	0	0	0	0	0	0	0	0	0	0	0	0	0	0	0	0	0	0	0	0	0	0	0	0	0	0	0
c_000000002549	0	0	0	0	0	0	0.000310814	0	0	0	0	0	0	0	0	0	0	0	0	0.000213452	0	0.000114178	2.43168e-05	0	0	0	0	0	0	0	0	0	0.0003044	4.94715e-05	0	0	0	0	0	0	0	0	0	0	0	0	0	0	0
c_000000002550	0	0	0	0	0	0	0	0	0	0	0	0	0	0	0	0	0	0	0	0	0	0	0	0	0	0	0	0	0	0	0	0	0	0	0	0	0	0	0	0	0	0	0	0	0	0	0	0	0
c_000000002551	6.74246e-05	0	1.53469e-05	1.029e-05	0	0	0	0	0	0	0	0	0	0	6.81495e-05	2.47344e-05	0	0	0	0	0	0	0	0	0	0.000119022	0	0.00010706	0	0	0	0	0	0	0	0	0.000558684	0.000317797	0.000355417	0.000345905	0.000194029	0	0	0	0	7.93165e-05	0.000175657	0	0
c_000000002552	0	0	0	0	0	0	0	0	0	0	0	0	0	0	0	0	0	0	0	0	0	0	0	0	0	0	0	0	0	0	0	0	0	0	0	0	0	0	0	0	0	0	0	0	0	0	0	0	0
c_000000002553	1.58578e-05	0	1.97069e-05	2.12279e-05	0	0	0	0	0	0	0	0	0	0	2.18722e-05	0	0	0	0	0	0	0	0	0	0	0	0	0	0	0	0	0	0	0	0	0	0	0	0	0	0	0	0	0	0	0	0	0	0
c_000000002554	0	0	0	0	0	0	0	0	0	0	0	0	0	0	0	0	0	0	0	0	0	0	0	0	0	0	0	0	0	0	0	0	0	0	0	0	0	0	0	0	0	0	0	0	0	0	0	0	0
c_000000002555	0	0	0	0	0	0	4.69419e-05	0	0	0	0	0	0	0	0	0	0	0	0	7.75961e-05	0	0	0	0	0	0	0	0	0	0	0	0	0	0	0	0	0	0	0	0	0	0	0	0	0	0	0	0	0
c_000000002556	0	0	0	0	0	0	0	0	0	0	0	0	0	0	0	0	0	0	0	0	0	0	0	0	0	0	0	0	0	0	0	0	0	0	0	0	0	0	0	0	0	0	0	0	0	0	0	0	0
c_000000002557	0.000753592	0.000656338	0.000601292	0.00063436	0	0	0	0	0	0	0	0	0.000133661	0.000272132	0.000593322	0.000463488	0	0	0	0	0	0	0	0	0.00017455	0.000345063	0.000515653	0.000224203	0	0.00013217	0	0	0	0	0	0	0.000182835	0.0001466	0.000243164	0.000387251	0.000511024	0	6.15847e-05	0	0	0.000116323	4.8966e-06	0	0
c_000000002558	0	0	0	0	0	0	3.68744e-05	0	0	0	0	0	0	0	0	0	0	0	0.000205238	0.000513368	0.000267174	8.27312e-05	0	0	0	0	0	0	0	0	0	0.000193961	5.96126e-05	0	0	0	0	0	0	0	0	0	0	0	0	0	0	0	0
c_000000002559	0	9.73049e-06	2.14521e-05	4.33859e-05	4.10293e-05	0	0	0	0	0	0	0	0	0	0	0	0	0	0	0	0	0	0	0	0	0	0	0	0	0	0	0	0	0	0	0	0	0	0	0	0	0	0	0	0	0	0	0	0
c_000000002560	0	0	0	0	0	0	0	0	0	0	0	0	0	0	0	0	0	0	0	0	0	0	0	0	0	0	0	0	0	0	0	0	0	0	0	0	0	0	0	0	0	0	0	0	0	0	0	0	0
c_000000002561	0	0	0	0	0	0	0	0	0	0	0	0	0	0	0	0	0	0	0	0	0	0	0	0	0	0	0	0	0	0	0	0	0	0	0	0	0	0	0	0	0	0	0	0	0	0	0	0	0
c_000000002562	0	0	0	0	0	0	0	0	0	0	0	0	0	0	0	0	0	0	0	0	0	0	0	0	0	0	0	0	0	0	0	0	0	0	0	0	0	0	0	0	0	0	0	0	0	0	0	0	0
c_000000002563	0	0	0	0	0	0	0	0	0	0	0	0	0	0	0	0	0	0	0	0	0	0	0	0	0	0	0	0	0	0	0	0	0	0	0	0	0	0	0	0	0	0	0	0	0	0	0	0	0
c_000000002564	0	0	0	0	0	0	0	0	0	0	0	0	0	0	0	0	0	0	0	0	0	0	0	0	0	0	0	0	0	0	0	0	0	0	0	0	0	0	0	0	0	0	0	0	0	0	0	0	0
c_000000002565	0	0	0	0	0	0	0	0	0	0	0	0	0	0	0	0	0	0	0	5.17121e-06	0.000254095	0.000364641	3.76477e-05	0	0	0	0	0	0	0	0	0	0.000104986	0	0	0	0	0	0	0	0	0	0	0	0	0	0	0	0
c_000000002566	0	0	0	0	0	0	0	0	0	0	0	0	0	0	0	0	0	0	1.07956e-05	3.11941e-05	0	0	0	0	0	0	0	0	0	0	0	0	0	0.000170134	0	0	0	0	0	0	0	0	0	0	0	0	0	0	0
c_000000002567	0	0	0	0	0	0	0	0	0	0	0	0	0	0	0	0	0	0	0	0	0	0	0	0	0	0	0	0	0	0	0	0	0	0	0	0	0	0	0	0	0	0	0	0	0	0	0	0	0
c_000000002568	0	0	0	0	0	0	0.000118514	0.000121395	0.000167052	0.00025866	0.000222057	0	0	0	0	0	0	0	0	0.000229689	0	2.96602e-05	5.22159e-05	0	0	0	0	0	0	0	0	0	0.000576695	4.82668e-05	9.5996e-05	0	0	0	0	0	0	0	0	0	0	0	0	0	0
c_000000002569	0	0	0	0	0	0	0	0	0	0	0	0	0	0	0	0	0	0	0	0	0	0	0	0	0	0	0	0	0	0	0	0	0	0	0	0	0	0	0	0	0	0	0	0	0	0	0	0	0
c_000000002570	0	0	0	0	0	0	0	0	0	0	0	0	0	0	0	0	0	0	0	0	0	0	0	0	0	0	0	0	0	0	0	0	0	0	0	0	0	0	0	0	0	0	0	0	0	0	0	0	0
c_000000002571	0	0	0	0	0	0	0	0	0	0	0	0	0	0	0	0	0	0	0	0	0	0	0	0	0	0	0	0	0	0	0	0	0	0	0	0	0	0	0	0	0	0	0	0	0	0	0	0	0
c_000000002572	0	0	0	0	0	0	0	0	0	0	0	0	0	0	0	0	0	0	0	0	0	0	0	0	0	0	0	0	0	0	0	0	0	0	0	0	0	0	0	0	0	0	0	0	0	0	0	0	0
c_000000002573	3.52027e-05	0	0	0	0	0	0	0	0	0	0	0	0	0	0	0	0	0	0	0	0	0	0	0	0	0	0	0	0	0	0	0	0	0	0	0	0.000135095	0.000180972	4.04283e-05	3.67401e-05	0	0	9.30215e-07	0	0	0	0	0	0
c_000000002574	0	0	0	0	0	0	0	0.000137707	0.00025272	0.000245176	0	0	0	0	0	0	0	0	0	0	0	0.000139542	0.000232353	0.000216486	0	0	0	0	0	0	0	0	0	0	0.000290766	0	0	0	0	0	0	0	0	0	0	0	0	0	0
c_000000002575	0	0	0	0	0	0	0	0	0	0	0	0	0	0	0	0	0	0	0	2.67717e-05	0	0	0	0	0	0	0	0	0	0	0	0	0	0	0	0	0	0	0	0	0	0	0	0	0	0	0	0	0
c_000000002576	0	0	0	0	0	0	0.00018715	0.000645433	0.000258927	0.000148431	0	0	0	0	0	0	0	0	0	1.8836e-05	0.000554946	0.000481531	0.000422609	0.00045487	0	0	0	0	0	0	0	0.000492164	0.000310612	0.000493936	0.000426636	0	0	0	0	0	0	0	0	0	0	0	0	0	0
c_000000002577	0	0	0	0	0	0	0	0	0	0	0	0.000978881	0	0	0	0	0.000640648	0	0	0	0	0	0	0	0	0	0	0	0	0	0	0	0	0	0	0.001529	0	0	0	0	0	0	0	0	0.00308323	0	0	0	0
c_000000002578	0	0	0	0	0	0	0	0	0	0	0	0	0	0	0	0	0	0	0	0	0	0	0	0	0	0	0	0	0	0	0	0	0	0	0	0	0	0	0	0	0	0	0	0	0	0	0	0	0
c_000000002579	0	0	0	0	0	0	0	0	0	0	0	0	0	0	0	0	0	0	0	0	0	0	0	0	0	0	0	0	0	0	0	0	0	0	0	0	0	0	0	0	0	0	0	0	0	0	0	0	0
c_000000002580	0	0	0	0	0	0	0	0	0	0	0	0	0	0	0	0	0	0	0	0	0	0	0	0	0	0	0	0	0	0	0	0	0	0	0	0	0	0	0	0	0	0	0	0	0	0	0	0	0
c_000000002581	0	0	0	0	0	0	5.49399e-05	0	0	0	0	0	0	0	0	0	0	0	0	0	0	0	0	0	0	0	0	0	0	0	0	0	0.00016322	0	0	0	0	0	0	0	0	0	0	0	0	0	0	0	0
c_000000002582	0	0	0	0	0	0	0	0	0	0	0	0	0	0	0	0	0	0	0	0	5.31709e-05	0	0	0	0	0	0	0	0	0	0	0	0	0	0	0	0	0	0	0	0	0	0	0	0	0	0	0	0
c_000000002583	0.00143704	0.00135789	0.00119727	0.00146882	0.000930838	0	0	0	0	0	0	0	0.00417212	0.00334941	0.00228998	0.00261503	0	0.000469697	0	0	0	0	0	0	0.00309366	0.00323214	0.00258828	0.00252328	0.0035107	0.00335374	0.00103978	0	0	0	0	0	0.00260086	0.00159516	0.00233147	0.00222641	0.00216735	0.00111283	0.00105137	5.37908e-05	0	0.00373562	0.00348169	0.00286829	0.00112019
c_000000002584	0	0	0	0	0	0	0	0	0	0	0	0	0	0	0	0	0	0	0	0	0	0	0	0	0	0	0	0	0	0	0	0	0	0	0	0	0	0	0	0	0	0	0	0	0	0	0	0	0
c_000000002585	0	0	0	0	0	0	0	0.000423524	0.0012893	0.00170994	0.00186319	0	0	0	0	0	0	0	0	0	0	0	0	1.47862e-05	0	0	0	0	0	0	0	0	0	0	0.000182934	0	0	0	0	0	0	0	0	0	0	0	0	0	0
c_000000002586	0	0	0	0	0	0	0	0	0	0	0	0	0	0	0	0	0	0	0	0	0	0	0	0	0	0	0	0	0	0	0	0	0	0	0	0	0	0	0	0	0	0	0	0	0	0	0	0	0
c_000000002587	0	0	0	0	0	0	0	0	0	0	0	0	0	0	0	0	0	0	0	0	0	0	0	0	0	0	0	0	0	0	0	0	0	0	0	0	0	0	0	0	0	0	0	0	0	0	0	0	0
c_000000002588	0	0	0	0	0	0	0.000210541	0.000924682	0.000867242	0.000575799	0	0	0	0	0	0	0	0	0	0	0.000469548	0.000739029	0.000892053	0.000720576	0	0	0	0	0	0	0	0.000483511	0.000486778	0.000786688	0.000803446	0	0	0	0	0	0	0	0	0	0	0	0	0	0
c_000000002589	0	0	0	0	0	0	0	0	0	0	0	0	0	0	0	0	0	0	0	0	0	0	0	0	0	0	0	0	0	0	0	0	0	0	0	0	0	0	0	0	0	0	0	0	0	0	0	0	0
c_000000002590	2.74446e-05	5.69232e-05	5.04219e-05	4.65146e-05	0	0	0	0	0	0	0	0	0	0	0	0	0	0	0	0	0	0	0	0	0	0	0	0	0	0	0	0	0	0	0	0	0	0	0	0	0	0	0	0	0	0	0	0	0
c_000000002591	0	0	0	0	0	0	0	0	0	0	0	0	0	0	0	0	0	0	0	0.000115267	0	0	0	0	0	0	0	0	0	0	0	0	0	0	0	0	0	0	0	0	0	0	0	0	0	0	0	0	0
c_000000002592	0	0	0	0	0	0	0	0	0	0	0	0	0	0	0	0	0	0	0	0	0	0	0	0	0	0	0	0	0	0	0	0	0	0	0	0	0	0	0	0	0	0	0	0	0	0	0	0	0
c_000000002593	0	0	0	0	0	0	0	0	0	0	0	0	0	0	0	0	0	0	0	4.97347e-05	0.000359806	0.000242114	0	0	0	0	0	0	0	0	0	0	0	0	0	0	0	0	0	0	0	0	0	0	0	0	0	0	0
c_000000002594	0	0	0	0	0.00178082	0.00183851	0.000449175	0	0	0	0	0	0	0	0.000135088	0.00014409	0	0.00253687	0.00233898	0.000524208	0	0	0	0	0	0	0	0	0	0	6.21893e-05	0	1.05401e-05	0	0	0	0	0	0	0	0	0.000498137	0	0	0	0	0	0	0.000981642
c_000000002595	0	0	0	0	0	0	0	0	0	0	0	0	0	0	0	0	0	0	1.45593e-05	0.000111765	0	0	0	0	0	0	0	0	0	0	0	0	0	0	0	0	0	0	0	0	0	0	8.09692e-05	0.000350004	0	0	0	0	0
c_000000002596	3.5032e-06	3.8006e-05	4.30717e-05	6.52559e-05	0	0	0	0	0	0	0	0	0	0	0	0	0	0	0	0	0	0	0	0	0	0	0	0	0	0	0	0	0	0	0	0	0	0	0	0	0	0	0	0	0	0	0	0	0
c_000000002597	0	0	0	0	0	0	0	0	0	0	0	0	0	0	0	0	0	0	0	0	0	0	0	0	0	0	0	0	0	0	0	0	0	0	0	0	0	0	0	0	0	0	0	0	0	0	0	0	0
c_000000002598	0	0	0	0	0	0	0	0	0	0	0	0	0	0	0	0	0	0	0	0	0	0	0	0	0	0	0	0	0	0	0	0	0	0	0	0	0	0	0	0	0	0	0	0	0	0	0	0	0
c_000000002599	0.000405253	0.000237439	0.000177996	0.000410303	0.000280556	0	0	0	0	0	0	0	0	0.000110067	0.000282122	0.000104066	0	1.11534e-05	0	0	0	0	0	0	0	0	0	0	0	0	0	0	0	0	0	0	0	0	0	0	6.74089e-05	0	0	0	0	0	0	0	1.34523e-05
c_000000002600	0	0	0	0	0	0	0	0	0	0	0	0	0	0	0	0	0	0	0	0	0	0	0	0	0	0	0	0	0	0	0	0	0	0	0	0	0	0	0	0	0	0	0	0	0	0	0	0	0
c_000000002601	0	0	0	0	0	0	0	0	0	0	0	0	0	0	0	0	0	0	0	0	0	0	0	0	0	0	0	0	0	0	0	0	0	0	0	0	0	0	0	0	0	0	0	0	0	0	0	0	0
c_000000002602	0	0	0	0	0	0	0	0	0	0	0	0	0	0	0	0	0	0	0	0	0	0	0	0	0	0	0	0	0	0	0	0	0	0	0	0	0	0	0	0	0	0	0	0	0	0	0	0	0
c_000000002603	0	0	0	0	0	0	0	0	0	0	0	0	0	0	0	0	0	0	0	0	0	0	0	0	0	0	0	0	0	0	0	0	0	0	0	0	0	0	0	0	0	0	0	0	0	0	0	0	0
c_000000002604	0	0	0	0	0	0	0	0	0	0	0	0	0	0	0	0	0	0	0	0	0	0	0	0	0	0	0	0	0	0	0	0	0	0	0	0	0	0	0	0	0	0	0	0	0	0	0	0	0
c_000000002605	0	0	0	0	0	0	0	0	0	0	0	0	0	0	0	0	0	0	0	0	0	0	0	0	0	0	0	0	0	0	0	0	0	0	0	0	0	0	0	0	0	0	0	0	0	0	0	0	0
c_000000002606	0	0	0	0	0	0	0	0	0	0	0	0	0	0	0	0	0	0	0	0	0	0	0	0	0	0	0	0	0	0	0	0	0	0	0	0	0	0	0	0	0	0	0	0	0	0	0	0	0
c_000000002607	0	0	0	0	0	0	0	0	0	0	0	0	0	0	0	0	0	0	0	0	0	0	0	0	0	0	0	0	0	0	0	0	0	0	0	0	0	0	0	0	0	0	0	0	0	0	0	0	0
c_000000002608	0	0	0	0	0	0	0	0	0	0	0	0	0	0	0	0	0	0	0	0	0	0	0	0	0	0	0	0	0	0	0	0	0	0	0	0	0	0	0	0	0	0	0	0	0	0	0	0	0
c_000000002609	0	0	0	0	0	0	0	0	0	0	0	0	0	0	0	0	0	0	0	0	0	0	0	0	0	0	0	0	0	0	0	0	0	0	0	0	0	0	0	0	0	0	0	0	0	0	0	0	0
c_000000002610	0	0	0	0	0	0	0	0	0	0	0	0	0	0	0	0	0	0	0	0	0	0	0	0	0	0	0	0	0	0	0	0	0	0	0	0	0	0	0	0	0	0	0	0	0	0	0	0	0
c_000000002611	0.000220222	0.000209305	0.000186496	7.03798e-05	0	0	0	0	0	0	0	0	0	0	0.000206517	0	0	0	0	0	0	0	0	0	0	0	0	0	0	0	0	0	0	0	0	0	4.37977e-05	8.92761e-05	6.23278e-05	0.000139732	0.000248412	0	0	0	0	0	0	0	0
c_000000002612	0	0	0	0	0	0	0	0	0	0	0	0	0	0	0	0	0	0	0	0	0	0	0	0	0	0	0	0	0	0	0	0	0	0	0	0	0	0	0	0	0	0	0	0	0	0	0	0	0
c_000000002613	0	0	0	0	0	0	0	0	0	0	0	0	0	0	0	0	0	0	0	0	0	0	0	0	0	0	0	0	0	0	0	0	0	0	0	0	0	0	0	0	0	0	0	0	0	0	0	0	0
c_000000002614	0	0	5.06337e-05	0	0	0	0	0	0	0	0	0	0	0	0	0	0	0	0	0	0	0	0	0	0	0	0	0	0	0	0	0	0	0	0	0	0	0	0	0	0	0	0	0	0	0	0	0	0
c_000000002615	0	0	0	0	0	0	0	0	0	0	0	0	0	0	0	0	0	0	0	0	0	0	0	0	0	0	0	0	0	0	0	0	0	0	0	0	0	0	0	0	0	0	0	0	0	0	0	0	0
c_000000002616	0	0	0	0	0	0	0	0	0	0	0	0	0	0	0	0	0	0	0	0.000125003	0	0	0	0	0	0	0	0	0	0	0	0	0	0	0	0	0	0	0	0	0	0	0	0	0	0	0	0	0
c_000000002617	0	0	0	0	0	0	0	0	0	0	0	0	0	0	0	0	0	0	0	0	0	0	0	0	0	0	0	0	0	0	0	0	0	0	0	0	0	0	0	0	0	0	0	0	0	0	0	0	0
c_000000002618	0.000619557	0.000335476	0.000353	0.000199624	4.3456e-05	0	0	0	0	0	0	0	0	0.000168496	0.000392136	0.000218346	0	3.08197e-05	0	0	0	0	0	0	0	0	0	0	0	0	0	0	0	0	0	0	0	0	0	1.97222e-07	0.000180201	0	0	0	0	0	0	0	0
c_000000002619	0	0	0	0	0	0	0	0	0	0	0	0	0	0	0	0	0	0	0	0	0	0	0	0	0	0	0	0	0	0	0	0	0	0	0	0	0	0	0	0	0	0	0	0	0	0	0	0	0
c_000000002620	0	0	0	0	0	0	3.9937e-05	0	5.67954e-05	0	0	0	0	0	0	0	0	0	0	0	0	0	1.64179e-05	0	0	0	0	0	0	0	0	0	0	0	8.7267e-05	0	0	0	0	0	0	0	0	0	0	0	0	0	0
c_000000002621	0	0	0	0	0	0	0	0	0	0	0	0	0	0	0	0	0	0	0	0	0	0	0	0	0	0	0	0	0	0	0	0	0	0	0	0	0	0	0	0	0	0	0	0	0	0	0	0	0
c_000000002622	0	0	0	0	0	0	0	0	0	0	0	0	0	0	0	0	0	0	0	0	0	0	0	0	0	0	0	0	0	0	0	0	0	0	0	0	0	0	0	0	0	0	0	0	0	0	0	0	0
c_000000002623	0.000385493	0.000892281	0.000758028	0.000964802	0	0	0	0	0	0	0	0	0	0	0	0	0	0	0	0	0	0	0	0	0	0	0	0	0	0	0	0	0	0	0	0	0	0	0	0	0	0	0	0	0	0	0	0	0
c_000000002624	0	0	0	0	0	0	4.18156e-05	0	0	0	0	0	0	0	0	0	0	0	0	4.43471e-05	0	0	0	0	0	0	0	0	0	0	0	0	1.68953e-05	0	0	0	0	0	0	0	0	0	0	0	0	0	0	0	0
c_000000002625	0.000654569	0.000636096	0.000777077	0.000638448	0	0	0	0	0	0	0	0	0	0	0.00019661	3.6026e-05	0	0	0	0	0	0	0	0	0	0	0	0	0	0	0	0	0	0	0	0	0	0	0	0	0	0	0	0	0	0	0	0	0
c_000000002626	0	0	0	0	0	0	0	0	0	0	0	0	0	0	0	0	0	0	0	0	0	0	0	0	0	0	0	0	0	0	0	0	0	0	0	0	0	0	0	0	0	0	0	0	0	0	0	0	0
c_000000002627	0	0	0	0	0	0	0	0	0	0	0	0	0	0	0	0	0	0	0	0	0	0	0	0	0	0	0	0	0	0	0	0	0	0	0	0	0	0	0	0	0	0	0	0	0	0	0	0	0
c_000000002628	0	0	0	0	0	0	0	0	0	0	0	0	0	0	0	0	0	0	0	0	0	0	0	0	0	0	0	0	0	0	0	0	0	0	0	0	0	0	0	0	0	0	0	0	0	0	0	0	0
c_000000002629	0	0	0	0	0	0.000216717	0.000435704	3.54386e-05	0	0	0	0	0	0	0	0	0	0.000470587	0.000345479	0.000384068	0	0	0	0	0	0	0	0	0	0	0	0	3.43537e-05	0	0	0	0	0	0	0	0	0	0	0	0	0	0	0	0
c_000000002630	0.000867538	0.000967095	0.000910357	0.000909736	3.8072e-05	0	0	0	0	0	0	0	0.00100789	0.00122149	0.000966938	0.000896836	0	0.000118327	0	0	0	0	0	0	0.00314243	0.00252553	0.00248602	0.00253753	0.00308548	0.0024728	0.000979278	0	0	0	0	0	0.00197807	0.00183957	0.0015372	0.002043	0.00150785	0.00157022	0.00118776	0.000331731	0	0.00366568	0.00378079	0.00354448	0.000563238
c_000000002631	0.000289389	0.000233202	0.00029132	0.000223683	0	0	0	0	0	0	0	0	0.000985031	0.000718853	0.000664717	0.00073139	0	0.0001782	0	0	0	0	0	0	0	0	0	0	0	0	0	0	0	0	0	0	0	0	0	0	0	0	0	0	0	0	0	0	0
c_000000002632	0	0	0	0	0	0	0	0	0	0	0	0	0	0	0	0	0	0	0	0	0	0	0	0	0	0	0	0	0	0	0	0	0	0	0	0	0	0	0	0	0	0	0	0	0	0	0	0	0
c_000000002633	0	0	0	0	0.000849274	0	0	0	0	0	0	0	0	0	0	0	0	0	0.000202528	2.39218e-05	0	0	0	0	0	0	0	0	0	0	0	0	0	0	0	0	0	0	0	0	0	0	0	0	0	0	0	0	0.000132749
c_000000002634	0	0	0	0	0	0	0	0	0	0	0	0	0	0	0	0	0	0	0	0	0	0	0	0	0	0	0	0	0	0	0	0	0	0	0	0	0	0	0	0	0	0	0	0	0	0	0	0	0
c_000000002635	0	0	0	0	0	0	0	0	0	0	0	0	0	0	0	0	0	0	0	0	0	0	0	0	0	0	0	0	0	0	0	0	0	0	0	0	0	0	0	0	0	0	0	0	0	0	0	0	0
c_000000002636	0	0	0	0	0	0	0	0	0	0	0	0	0	0	0	0	0	0	0	4.32349e-06	0	0	0	0	0	0	0	0	0	0	0	0	0	0	0	0	0	0	0	0	0	0	0	0	0	0	0	0	0
c_000000002637	0.000259718	5.16319e-05	2.84927e-05	0	0	0	0	0	0	0	0	0	0	0	0	0	0	0	0	0	0	0	0	0	0	0	0	0	0	0	0	0	0	0	0	0	0	0	0	0	0	0	0	0	0	0	0	0	0
c_000000002638	0	0	0	0	0	0	0	0	0	0	0	0	0	0	0	0	0	0	0	0	0	0	0	0	0	0	0	0	0	0	0	0	0	0	0	0	0	0	0	0	0	0	0	0	0	0	0	0	0
c_000000002639	0	0	0	0	0	0	2.86586e-05	7.40102e-05	0.000151665	0.000194594	0	0	0	0	0	0	0	0	0	0	5.23864e-06	6.85775e-05	0.000523518	0.000219282	0	0	0	0	0	0	0	0	0	0	0.000196561	0	0	0	0	0	0	0	0	0	0	0	0	0	0
c_000000002640	0	0	4.69259e-06	0	0	0	0	0	0	0	0	0	0	0	0	0	0	0	0	0	0	0	0	0	0	0	0	0	0	0	0	0	0	0	0	0	0	0	0	0	0	0	0	0	0	0	0	0	0
c_000000002641	0	0	0	0	0	0	0	0	0	0	0	0	0	0	0	0	0	0	0	0	0	0	0	0	0	0	0	0	0	0	0	0	0	0	0	0	0	0	0	0	0	0	0	0	0	0	0	0	0
c_000000002642	0.000390335	0.000173425	0.000235692	0.00022228	0	0	0	0	0	0	0	0	0	3.13545e-05	0.000128835	3.80037e-05	0	0	0	0	0	0	0	0	0.000332582	0.000427433	0	0.000998767	0	0	0	0	0	0	0	0	0.000654672	0.000764704	0.000926776	0.000688939	0.000839618	0	0	0	0	0	0	0	0.00100745
c_000000002643	0	0	0	0	0	0	0	0	0	0	0	0	0	0	0	0	0	0	0	0	0	0	0	0	0	0	0	0	0	0	0	0	0	0	0	0	0	0	0	0	0	0	0	0	0	0	0	0	0
c_000000002644	0	0	0	0	0	0	0	0	0	0	0	0	0	0	0	0	0	0	0	0	0	0	0	0	0	0	0	0	0	0	0	0	0	0	0	0	0	0	0	0	0	0	0	0	0	0	0	0	0
c_000000002645	0	0	0	0	0	0	0	0	0	0	0	0	0	0	0	0	0	2.06168e-05	0	3.26138e-05	0	0	0	0	0	0	0	0	0	0	0	0	0	0	0	0	0	0	0	0	0	0	0	0	0	0	0	0	0
c_000000002646	0	0	0	0	0	0	0	0	0	0	0	0	0	0	0	0	0	0	0	0	0	0	0	0	0	0	0	0	0	0	0	0	0	0	0	0	0	0	0	0	0	0	0	0	0	0	0	0	0
c_000000002647	0.000279758	0.000107757	0.000108129	4.53238e-05	0.000237217	0	0	0	0	0	0	0	0.000774434	0.00102187	0.000971676	0.00110636	0	0.000312006	0	0	0	0	0	0	0	0	1.22312e-05	0	0	0.000428181	0	0	0	0	0	0	0	0	0	0	5.6195e-05	0	0	0	0	0	0	0	0.000173051
c_000000002648	0.000122587	8.79514e-05	0.000100515	3.50333e-05	0	0	0	0	0	0	0	0	0	0	0	0	0	0	0	0	0	0	0	0	0	0	0	0	0	0	0	0	0	0	0	0	0	0	0	0	0	0	0	0	0	0	0	0	0
c_000000002649	0	0	6.24836e-06	0	0	0	0	0	0	0	0	0	0	0	0	0	0	0	0	0	0	0	0	0	0	0	0	0	0	0	0	0	0	0	0	0	0	0	0	0	0	0	0	0	0	0	0	0	0
c_000000002650	5.31247e-07	0	2.12588e-05	1.44499e-05	0	0	0	0	0	0	0	0	0	0	0	0	0	0	0	0	0	0	0	0	0	0	0	0	0	0	0	0	0	0	0	0	0	0	0	0	0	0	0	0	0	0	0	0	0
c_000000002651	0	0	0	0	0	0	0	0	0.000123086	0.000209086	0.00013683	0	0	0	0	0	0	0	0	0	0	4.27698e-05	4.65225e-05	3.23497e-05	0	0	0	0	0	0	0	0	0	0	0.000330464	0	0	0	0	0	0	0	0	0	0	0	0	0	0
c_000000002652	0	0	0	0	0	0	0	0	0	0	0	0	0	0	0	0	0	0	0	0	0	0	0	0	0	0	0	0	0	0	0	0	0	0	0	0	0	0	0	0	0	0	0	0	0	0	0	0	0
c_000000002653	0	0	0	0	0	0	0	0	0	0	0	0	0	0	0	0	0	0	0	0	0	0	0	0	0	0	0	0	0	0	0	0	0	0	0	0	0	0	0	0	0	0	0	0	0	0	0	0	0
c_000000002654	0	0	0	0	0	2.23757e-06	0	0	0	0	0	0	0	0	0	0	0	0	0	2.85385e-05	0	0	0	0	0	0	0	0	0	0	0	0	0	0	0	0	0	0	0	0	0	0	0	0	0	0	0	0	0
c_000000002655	0	0	0	0	0	0	0.000459058	0.000182002	0.000681085	0.00060242	0	0	0	0	0	0	0	0	0	7.63573e-05	0.00120143	0.00123993	0.00147087	0.00128288	0	0	0	0	0	0	0	0.00144626	0.000411649	0.00140762	0.00139493	0	0	0	0	0	0	0	0	0	0	0	0	0	0
c_000000002656	0	0	0	0	0	0	0	0	0	0	0	0	0	0	0	0	0	0	0	0	0	0	0	0	0	0	0	0	0	0	0	0	0	0	0	0	0	0	0	0	0	0	0	0	0	0	0	0	0
c_000000002657	0	0	0	0	0	0	0	0	0	0	0	0	0	0	0	0	0	0	0	0	0	0	0	0	0	0	0	0	0	0	0	0	0	0	0	0	0	0	0	0	0	0	0	0	0	0	0	0	0
c_000000002658	0	0	0	0	0	0	0	0	0	0	0	0	0	0	0	0	0	0	0	0	0	0	0	0	0	0	0	0	0	0	0	0	0	0	0	0	0	0	0	0	0	0	0	0	7.02159e-05	0	0	0	0
c_000000002659	0	0	0	0	0	0	0	0	0	0	0.000110085	0	0	0	0	0	0	0	0	0	0	0	0	0	0	0	0	0	0	0	0	0	0	0	0	0	0	0	0	0	0	0	0	0	0.00139475	0	0	0	0
c_000000002660	0	0	0	0	0	0	0	0	0	0	0	0	0	0	0	0	0	0	0	0	0	0	0	0	0	0	0	0	0	0	0	0	0	0	0	0	0	0	0	0	0	0	0	0	0	0	0	0	0
c_000000002661	0	0	0	0	0	0	0.00041553	0	0	0	0	0	0	0	0	0	0	0	0	0.000307868	0	0	0	0	0	0	0	0	0	0	0	0	0	0	0	0	0	0	0	0	0	0	0	0	0	0	0	0	0
c_000000002662	0	0	0	0	0	0	0.000108904	0	0	0	0	0	0	0	0	0	0	0	0	0.000290437	0	0	0	0	0	0	0	0	0	0	0	0	0.000175845	0	0	0	0	0	0	0	0	0	0	0	0	0	0	0	0
c_000000002663	0.00017224	9.78971e-05	0.000234181	6.27989e-05	0	0	0	0	0	0	0	0	0	0	6.50601e-05	2.05736e-06	0	0	0	0	0	0	0	0	0	6.51025e-05	1.07691e-05	0.000116185	0	0	0	0	0	0	0	0	2.6528e-05	0	0	4.18105e-05	0.000160461	0	4.79564e-05	0	0	0.000108565	0	0	0
c_000000002664	0	0	0	0	0	0	0	0	0	0	0	0	0	0	0	0	0	0	0	9.20307e-05	0	0	0	0	0	0	0	0	0	0	0	0	0	0	0	0	0	0	0	0	0	0	0	0	0	0	0	0	0
c_000000002665	3.73558e-05	0	0	0	0.00015128	0	1.76177e-05	0	0	0	0	0	0	5.61129e-05	0.00020116	0.000158734	0	9.13151e-05	4.60334e-05	0	0	0	0	0	0	3.59415e-05	0	0	0	0	0	0	0	0	0	0	0	2.96847e-05	2.11401e-05	2.07588e-05	5.11602e-07	0	0	0	0	0	0	0	0
c_000000002666	0	0	0	0	0	0	0	0	0	0	0	0	0	0	0	0	0	0	0	0	0	0	0	0	0	0	0	0	0	0	0	0	0	0	0	0	0	0	0	0	0	0	0	0	0	0	0	0	0
c_000000002667	0	0	0	0	0	0	0	0.000974989	0.000421499	0	0	0	0	0	0	0	0	0	0	0	0.000878632	0.000636946	0.000275116	0.000144023	0	0	0	0	0	0	0	0	7.73043e-05	0	3.44856e-05	0	0	0	0	0	0	0	0	0	0	0	0	0	0
c_000000002668	0	0	0	0	0	0	2.7497e-05	0	0	0	0	0	0	0	0	0	0	0	0	1.73356e-05	0	2.64338e-05	1.43381e-05	0	0	0	0	0	0	0	0	0	0	0	6.19497e-05	0	0	0	0	0	0	0	0	0	0	0	0	0	0
c_000000002669	0	0	0	0	0	0	0	0	0	0	0	0	0	0	0	0	0	0	0	0	0	0	0	0	0	0	0	0	0	0	0	0	0	0	0	0	0	0	0	0	0	0	0	0	0	0	0	0	0
c_000000002670	0	0	0	0	0	0	0	0	0	0	0	0	0	0	0	0	0	0.000700291	0.000501626	0	0	0	0	0	0	0	0	0	0	0	0	0	0	0	0	0	0	0	0	0	0	0	0	0	0	0	0	0	0
c_000000002671	0	0	0	0	0	0	0	0	0	0	0	0	0	0	0	0	0	0	0	0	0	0	0	0	0	0	0	0	0	0	0	0	0	0	0	0	0	0	0	0	0	0	0	0	0	0	0	0	0
c_000000002672	0	0	0	0	0	0	0	3.61246e-05	0	6.49226e-05	0	0	0	0	0	0	0	0	0	0	1.49318e-05	7.80988e-05	3.83947e-05	0	0	0	0	0	0	0	0	0	9.17097e-06	0	0	0	0	0	0	0	0	0	0	0	0	0	0	0	0
c_000000002673	0	0	0	0	0	0	0	0	0	0	0	0	0	0	0	0	0	0	0	0	0	0	0	0	0	0	0	0	0	0	0	0	0	0	0	0	0	0	0	0	0	0	0	0	0	0	0	0	0
c_000000002674	0	0	0	0	0	0	0	0	0	0	0	0	0	0	0	0	0	0	0	0	0	0	0	0	0	0	0	0	0	0	0	0	0	0	0	0	0	0	0	0	0	0	0	0	0	0	0	0	0
c_000000002675	0	0	0	0	0	0	0	0	0	0	0	0	0	0	0	0	0	0	0	0	0	0	0	0	0	0	0	0	0	0	0	0	0	0	0	0	0	0	0	0	0	0	0	0	0	0	0	0	0
c_000000002676	0	0	0	0	0	0	0	0	0	0	0	0	0	0	0	0	0	0	0	0	0	0	0	0	0	0	0	0	0	0	0	0	0	0	0	0	0	0	0	0	0	0	0	0	0	0	0	0	0
c_000000002677	0	0	0	0	0	0	0	0	0	0	0	0	0	0	0	0	0	0	0	0	0	0	0	0	0	0	0	0	0	0	0	0	0	0	0	0	0	0	0	0	0	0	0	0	0	0	0	0	0
c_000000002678	0.000279326	0.000283859	0.000287392	0.000287781	1.2836e-05	0	0	0	0	0	0	0	0	3.10187e-05	0.000172024	0.000101482	0	0	0	0	0	0	0	0	0	3.15248e-05	0	0	0	0	0	0	0	0	0	0	0	1.9583e-05	5.72746e-05	7.48063e-05	0.00016074	0	0	0	0	0	0	0	0
c_000000002679	0	0	0	0	0	0	0	0	0	0	0	0	0	0	0	0	0	0	0	0	0	0	0	0	0	0	0	0	0	0	0	0	0	0	0	0	0	0	0	0	0	0	0	0	0	0	0	0	0
c_000000002680	0	0	0	0	0	0	0	0	0	0	0	0	0	0	0	0	0	0	0	0	0	0	0	0	0	0	0	0	0	0	0	0	0	0	0	0	0	0	0	0	0	0	0	0	0	0	0	0	0
c_000000002681	0	0	0	0	0	0	0	0	0	0	0	0	0	0	0	0	0	0	0	0	0	0	0	0	0	0	0	0	0	0	0	0	0	0	0	0	0	0	0	0	0	0	0	0	0	0	0	0	0
c_000000002682	0	0	0	0	0	0	0	0	0	0	0	0	0	0	0	0	0	0	0	0	0	0	0	0	0	0	0	0	0	0	0	0	0	0	0	0	0	0	0	0	0	0	0	0	0	0	0	0	0
c_000000002683	0	0	0	0	0	0	0	0	0	0	0.000115514	0	0	0	0	0	0	0	0	0	0	0	0	0	0	0	0	0	0	0	0	0	0	0	0	0	0	0	0	0	0	0	0	0	0	0	0	0	0
c_000000002684	0	0	0	0	0	0	0	0	0	0	0	0	0	0	0	0	0	0	0	0	0	0	0	0	0	0	0	0	0	0	0	0	0	0	0	0	0	0	0	0	0	0	0	0	0	0	0	0	0
c_000000002685	0	0	0	0	0	0	0	0	0	0	0	0	0	0	0	0	0	0	0	6.72204e-05	0	0	0	0	0	0	0	0	0	0	0	0	0	0	0	0	0	0	0	0	0	0	0	0	0	0	0	0	0
c_000000002686	0	0	0	0	0	0	0	0	0	0	0	0	0	0	0	0	0	0	0	0	0	0	0	0	0	0	0	0	0	0	0	0	0	0	0	0	0	0	0	0	0	0	0	0	0	0	0	0	0
c_000000002687	0	0	0	0	0	0	0	0	0	0	0	0	0	0	0	0	0	0	0	0	0	0	0	0	0	0	0	0	0	0	0	0	0	0	0	0	0	0	0	0	0	0	0	0	0	0	0	0	0
c_000000002688	0	0	0	0	0	0	0	0	0	0	0	0	0	0	0	0	0	0	0	0	0	0	0	0	0	0	0	0	0	0	0	0	0	0	0	0	0	0	0	0	0	0	0	0	0	0	0	0	0
c_000000002689	0	0	0	0	0	0	0	0	0	0	0	0	0	0	0	0	0	0	0	0	0	0	0	0	0	0	0	0	0	0	0	0	0	0	0	0	0	0	0	0	0	0	0	0	0	0	0	0	0
c_000000002690	0	0	0	0	0	0	0	0	0	0	0	0	0	0	0	0	0	0	0	0	0	0	0	0	0	0	0	0	0	0	0	0	0	0	0	0	0	0	0	0	0	0	0	0	0	0	0	0	0
c_000000002691	0	0	0	0	0	0	0	0	0	0	0	0	0	0	0	0	0	0	0	0	0	0	0	0	0	0	0	0	0	0	0	0	0	0	0	0	0	0	0	0	0	0	0	0	0	0	0	0	0
c_000000002692	0	0	0	0	0	0	0	0	0	0	0	0.00419403	0	0	0	0	0.00560424	0	0	0	0	0	0	0	0	0	0	0	0	0	0	0	0	0	0	0.00825393	0	0	0	0	0	0	0	0	0.00669415	0	0	0	0
c_000000002693	0	0	0	0	0	0	0	0	0	0	0	0	0	0	0	0	0	0	0	0	0	0	0	0	0	0	0	0	0	0	0	0	0	0	0	0	5.87963e-06	6.52768e-05	8.07224e-05	5.99633e-05	7.23966e-05	0	0	0	0	0	0	0	0
c_000000002694	0	0	0	0	0	0	0	0	0	0	0	0	0	0	0	0	0	0	0	0	0	0	0	0	0	0	0	0	0	0	0	0	0	0	0	0	0	0	0	0	0	0	0	0	0	0	0	0	0
c_000000002695	0	0	0	0	0	0	0	0	0	0	0	0	0	0	0	0	0	0	0	0	0	0	0	0	0	0	0	0	0	0	0	0	0	0	0	0	0	0	0	0	0	0	0	0	0	0	0	0	0
c_000000002696	0	0	0	0	0	0	0	0	0	0	0	0	0	0	0	0	0	0	0	0	0	0	0	0	0	0	0	0	0	0	0	0	0	0	0	0	0	0	0	0	0	0	0	0	0	0	0	0	0
c_000000002697	0	0	0	0	0	0	0	0	0	0	0	0	0	0	0	0	0	0	0	0	0	0	0	0	0	0	0	0	0	0	0	0	0	0	0	0	0	0	0	0	0	0	0	0	0	0	0	0	0
c_000000002698	0	0	0	0	0	0	0	0	0	0	0	0	0	0	0	0	0	0	0	0	0	0	0	0	0	0	0	0	0	0	0	0	0	0	0	0	0	0	0	0	0	0	0	0	0	0	0	0	0
c_000000002699	0.000578322	0.000488336	0.000524806	0.000518546	0	0	0	0	0	0	0	0	0.000223258	0.000194504	0.000455217	0.000331013	0	1.76735e-05	0	0	0	0	0	0	0.00116988	0.00118853	0.00161316	0.00137001	0.000848554	0.000765364	0	0	0	0	0	0	0.00117479	0.000986778	0.00114814	0.00114677	0.00101489	0.00028756	0.000357405	0	0	0.00236339	0.00180931	0.000628616	0.000101826
c_000000002700	0	0	0	0	0	0	0	0	0	0	0	0	0	0	0	0	0	0	0	0	0	0	0	0	0	0	0	0	0	0	0	0	0	0	0	0	0	0	0	0	0	0	0	0	0	0	0	0	0
c_000000002701	0	0	0	0	1.67317e-05	0	0	0	0	0	0	0	0	0	0	0	0	0	0	0	0	0	0	0	0	0	0	0	0	0	0	0	0	0	0	0	0	0	0	0	0	0	0	0	0	0	0	0	0
c_000000002702	0	0	0	0	0	0	0	0	0	0	0	0	0	0	0	0	0	0	0	0	0	1.30598e-05	0	0	0	0	0	0	0	0	0	0	0	0	0	0	0	0	0	0	0	0	0	0	0	0	0	0	0
c_000000002703	0	0	0	0	0	0	0	0	0	0	0	0	0	0	0	0	0	0	0	0	0	0	0	0	0	0	0	0	0	0	0	0	0	0	1.17917e-05	0	0	0	0	0	0	0	0	0	0	0	0	0	0
c_000000002704	0	0	0	0	0.000289121	0	0	0	0	0	0	0	0	0	0	0	0	0	0	0	0	0	0	0	0	0	0	0	0	0	0	0	0	0	0	0	0	0	0	4.06822e-05	7.17144e-05	0	0	0	0	0	0	0	4.48893e-05
c_000000002705	0	0	0	0	0	0	0	0	0	0	0	0	0	0	0	0	0	0	0	0	0	0	0	0	0	0	0	0	0	0	0	0	0	0	0	0	0	0	0	0	0	0	0	0	0	0	0	0	0
c_000000002706	0	0	0	0	0	0	0	0	0	0	0	0	0	0	0	0	0	0	0	0	0	0	0	0	0	0	0	0	0	0	0	0	0	0	0	0	0	0	0	0	0	0	0	0	0	0	0	0	0
c_000000002707	0	0	0	0	0	0	0	0	0	0	0	0	0	0	0	0	0	0	0	0	0	0	0	0	0	0	0	0	0	0	0	0	0	0	0	0	0	0	0	0	0	0	0	0	0	0	0	0	0
c_000000002708	0	0	0	0	0	0	0	0	0	0	0	0	0	0	0	0	0	0	0	0	0	0	0	0	0	0	0	0	0	0	0	0	0	0	0	0	0	0	0	0	0	0	0	0	0	0	0	0	0
c_000000002709	0	0	0	0	0	0	0	0	0	0	0	0	0	0	0	0	0	0	0	0	0	0	0	0	0	0	0	0	0	0	0	0	0	0	0	0	0	0	0	0	0	0	0	0	0	0	0	0	0
c_000000002710	0	0	0	0	0	0	4.82064e-05	0	0	0	0	0	0	0	0	0	0	0	0	1.84213e-05	3.12224e-05	8.61502e-05	0	0	0	0	0	0	0	0	0	0	0	0	2.22091e-05	0	0	0	0	0	0	0	0	0	0	0	0	0	0
c_000000002711	0	0	0	0	0	0	0	0	0	0	0	0	0	0	0	0	0	0	0	0	0	0	0	0	0	0	0	0	0	0	0	0	0	0	0	0	0	0	0	0	0	0	0	0	0	0	0	0	0
c_000000002712	0	0	0	0	0	0	0	0	0	0	0	0	0	0	0	0	0	0	0	0	0	0	0	0	0	0	0	0	0	0	0	0	0	0	0	0	0	0	0	0	0	0	0	0	0	0	0	0	0
c_000000002713	0	0	0	0	0	0	0	0	0	0	0	0	0	0	0	0	0	0	0	0	0.000732972	0.000718936	0.000395194	0.000139591	0	0	0	0	0	0	0	0.000810683	0.000305215	0	0.000132166	0	0	0	0	0	0	0	0	0	0	0	0	0	0
c_000000002714	0	0	0	0	7.38125e-05	0	0	0	0	0	0	0	0	0	0	0	0	7.551e-05	0.000244445	0.000244051	0	0	0	0	0	0	0	0	0	0	0	0	0	0	0	0	0	0	0	0	0	0	0	0	0	0	0	0	0
c_000000002715	0	0	0	0	0	0	0	0	0	0	0	0	0	0	0	0	0	0	0	0	0	0	0	0	0	0	0	0	0	0	0	0	0	0	0	0	0	0	0	0	0	0	0	0	0	0	0	0	0
c_000000002716	0	0	0	0	0	0	0	0	0	0	0	0	0	0	0	0	0	0	0	0	0	0	0	0	0	0	0	0	0	0	0	0	0	0	0	0	0	0	0	0	0	0	0	0	0	0	0	0	0
c_000000002717	0	0	0	0	0	0	0	0	0	0	0	0	0	0	0	0	0	0	0	0	0	0	0	0	0	0	0	0	0	0	0	0	0	0	0	0	0	0	0	0	0	0	0	0	0	0	0	0	0
c_000000002718	0	0	0	0	0	0	0	0	0	0	0	0	0	0	0	0	0	0	0	0	0	0	0	0	0	0	0	0	0	0	0	0	0	0	0	0	0	0	0	0	0	0	0	0	0	0	0	0	0
c_000000002719	4.23031e-05	5.90109e-05	4.06047e-05	4.39653e-05	0	0	0	0	0	0	0	0	0	0	0	0	0	0	0	0	0	0	0	0	0	0	0	0	0	0	0	0	0	0	0	0	0	0	0	0	0	0	0	0	0	0	0	0	0
c_000000002720	0.0011752	0.00106168	0.000770831	0.000947277	0.00278967	0.000177813	0	0	0	0	0	0	0.000629996	0.000984591	0.000740201	0.0009301	0	0.000185144	0	0	0	0	0	0	0	0	1.16834e-05	0	0.000313939	0.00047091	0	0	0	0	0	0	0	0	0	0	0	0	0	0	0	0	0	0	0.00010206
c_000000002721	0	0	0	0	0	0	0	0	0	0	0	0	0	0	0	0	0	0	0	0	0	0	0	0	0	0	0	0	0	0	0	0	0	0	0	0	0	0	0	0	0	0	0	0	0	0	0	0	0
c_000000002722	0	0	0	0	0	0	0	0	0	0	0	0	0	0	0	0	0	0	0	0	0	0	0	0	0	0	0	0	0	0	0	0	0	0	0	0	0	0	0	0	0	0	0	0	0	0	0	0	0
c_000000002723	0	0	0	0	0	0	0	0	0	0	0	0	0	0	0	0	0	0	0	1.17062e-05	0	0	0	0	0	0	0	0	0	0	0	0	0	0	0	0	0	0	0	0	0	0	0	0	0	0	0	0	0
c_000000002724	0	0	0	0	0	0	0	0	0	0	0	0	0	0	0	0	0	0	0	0	0	0	0	0	0	0	0	0	0	0	0	0	0	0	0	0	0	0	0	0	0	0	0	0	0	0	0	0	0
c_000000002725	0	0	0	0	0	0	0	0	0	0	0	0	0	0	0	0	0	0	0	0	0	0	0	0	0	0	0	0	0	0	0	0	0	0	0	0	0	0	0	0	0	0	0	0	0	0	0	0	0
c_000000002726	0	0	0	0	0	0	0	0	0	0	0	0	0	0	0	0	0	0	0	0	0	0	0	0	0	0	0	0	0	0	0	0	0	0	0	0	0	0	0	0	0	0	0	0	0	0	0	0	0
c_000000002727	0	0	0	0	0	0	0	0	0	0	0	0	0	0	0	0	0	0	0	0	0	0	0	0	0	0	0	0	0	0	0	0	0	0	0	0	0	0	0	0	0	0	0	0	0	0	0	0	0
c_000000002728	0	0	0	0	0	0	0	0	0	0	0	0	0	0	0	0	0	0	0	0	0	0	0	0	0	0	0	0	0	0	0	0	0	0	0	0	0	0	0	0	0	0	0	0	0	0	0	0	0
c_000000002729	0	0	0	0	0	0	5.93819e-05	0	0	0	0	0	0	0	0	0	0	0	3.75297e-05	0.000246487	0	3.31435e-05	0	0	0	0	0	0	0	0	0	0	0.000217366	0	0	0	0	0	0	0	0	0	0	0	0	0	0	0	0
c_000000002730	0	0	0	0	0	0	0	0	0	0.000265394	0.001198	0	0	0	0	0	0	0	0	0	0	0	0	0	0	0	0	0	0	0	0	0	0	0	0	0	0	0	0	0	0	0	0	0	0	0	0	0	0
c_000000002731	0	0	0	0	0	0	7.36934e-05	7.68347e-05	0.000163497	0.000128548	0	0	0	0	0	0	0	0	0	1.72355e-05	0.000426357	0.000528303	0.0004724	0.000466023	0	0	0	0	0	0	0	0.000259594	0.000153802	0.00036775	0.000592385	0	0	0	0	0	0	0	0	0	0	0	0	0	0
c_000000002732	0	0	0	0	0	0	0	0	0	0	0	0	0	0	0	0	0	0	0	0	0	0	0	0	0	0	0	0	0	0	0	0	0	0	0	0	0	0	0	0	0	0	0	0	0	0	0	0	0
c_000000002733	0	0	0	0	0.000173347	0	0	0	0	0	0	0	0	0	0	0	0	5.20485e-06	0.000240856	5.28545e-05	0	0	0	0	0	0	0	0	0	0	0	0	0	0	0	0	0	0	0	0	0	0	0	0	0	0	0	0	0.000597375
c_000000002734	0	0	0	0	0	0	0	0	0	0	0	0	0	0	0	0	0	0	0	0	0	0	0	0	0	0	0	0	0	0	0	0	0	0	0	0	0	0	0	0	0	0	0	0	0	0	0	0	0
c_000000002735	0	0	0	0	0	0	0	0	0	0	0	0	0	0	0	0	0	0	0	0	0	0	0	0	0	0	0	0	0	0	0	0	0	0	0	0	0	0	0	0	0	0	0	0	0	0	0	0	0
c_000000002736	0	0	0	0	0	0	0	0	0	0	0	0	0	0	0	0	0	0	0	0	0	0	0	0	0	0	0	0	0	0	0	0	0	0	0	0	0	0	0	0	0	0	0	0	0	0	0	0	0
c_000000002737	0	0	0	0	0	0	0	0	0	0	0	0	0	0	0	0	0	0	0.000109544	7.15998e-06	0	0	0	0	0	0	0	0	0	0	0	0	0	0	0	0	0	0	0	0	0	0	0	0	0	0	0	0	0
c_000000002738	0	0	0	0	0	0	0	0	0	0	0	0	0	0	0	0	0	0	0	0	0	0	0	0	0	0	0	0	0	0	0	0	0	0	0	0	0	0	0	0	0	0	0	0	0	0	0	0	0
c_000000002739	3.76602e-05	6.35425e-05	6.29758e-05	3.97458e-05	0	0	0	0	0	0	0	0	0	0	0	0	0	0	0	0	0	0	0	0	0	0	0	0	0	0	0	0	0	0	0	0	0	0	0	0	0	0	0	0	0	0	0	0	0
c_000000002740	0	0	0	0	0	0	0	0	0	0	0	0	0	0	5.45291e-06	0	0	0	0	0	0	0	0	0	0	0	0	0	0	0	0	0	0	0	0	0	0	0	0	0	0	0	0	0	0	0	0	0	0
c_000000002741	0	0	0	0	0	0	0	0	0	0	0	0	0	0	0	0	0	0	0	0	0	0	0	0	0	0	0	0	0	0	0	0	0	0	0	0	0	0	0	0	0	0	0	0	0	0	0	0	0
c_000000002742	0	0	0	0	0	0	0	0	0	0	0	0	0	0	0	0	0	0	0	0	0	0	0	0	0	0	0	0	0	0	0	0	0	0	0	0	0	0	0	0	0	0	0	0	0	0	0	0	0
c_000000002743	0.000196837	0.000156124	3.20361e-05	7.44529e-05	0.000145401	0	0	0	0	0	0	0	0	0.000422502	0.000255137	0.000144867	0	1.55469e-06	0	9.43928e-06	0	0	0	0	1.61477e-05	0.000107734	0.000295917	0	0.000380107	0.000678303	0	0	0	0	0	0	0.000308312	0.000369636	0.000411683	0.000237731	0	0	0.000129411	0	0	0	6.12932e-05	0.000256515	0.000189426
c_000000002744	0	0	0	0	0	0	0	0	0	0	0	0	0	0	0	0	0	0	0	0	0	0	0	0	0	0	0	0	0	0	0	0	0	0	0	0	0	0	0	0	0	0	0	0	0	0	0	0	0
c_000000002745	0	0	0	0	0	0	0	0	0	0	0	0	0	0	0	0	0	0	0	0	0	0	0	0	0	0	0	0	0	0	0	0	0	0	0	0	0	0	0	0	0	0	0	0	0	0	0	0	0
c_000000002746	0	0	0	0	0	0	0	0	0	0	0	0	0	0	0	0	6.78328e-06	0	0	0	0	0	0	0	0	0	0	0	0	0	0	0	0	0	0	7.70757e-05	0	0	0	0	0	0	0	0	0	0	0	0	0
c_000000002747	0	0	0	0	0	0	0	0	0	0	0	0	0	0	0	0	0	0	0	0	0	0	0	0	0	0	0	0	0	0	0	0	0	0	0	0	0	0	0	0	0	0	0	0	0	0	0	0	0
c_000000002748	0	0	0	0	0	0	0	0	0	0	0	0	0	0	0	0	0	0	0	0	0	0	0	0	0	0	0	0	0	0	0	0	0	0	0	0	0	0	0	0	0	0	0	0	0	0	0	0	0
c_000000002749	0	0	0	0	0	0	0	0	0	0	0	0	0	0	0	0	0	0	0	0	0	0	0	0	0	0	0	0	0	0	0	0	0	0	0	0	0	0	0	0	0	0	0	0	0	0	0	0	0
c_000000002750	0	0	0	0	0	0	0	0	0	0	0	0	0	0	0	0	0	0	0	0	0	0	0	0	0	0	0	0	0	0	0	0	0	0	0	0	0	0	0	0	0	0	0	0	0	0	0	0	0
c_000000002751	0	0	0	0	0	0	0	9.015e-05	0.000412447	0.000117154	0	0	0	0	0	0	0	0	0	0	0	9.07859e-05	0.000240424	0.000208663	0	0	0	0	0	0	0	0	6.97412e-05	0.000270747	0.000491777	0	0	0	0	0	0	0	0	0	0	0	0	0	0
c_000000002752	0	0	0	0	0	0	0	0	0	0	0	0	0	0	0	0	0	0	0	0	0	0	0	0	0	0	0	0	0	0	0	0	0	0	0	0	2.68213e-05	0	0	0	0	0	0	0	0	0	0	0	0
c_000000002753	0	0	0	0	0	0	0	0	0	0	0	0	0	0	0	0	0	0	0	0	0	0	0	0	0	0	0	0	0	0	0	0	0	0	0	0	0	0	0	0	0	0	0	0	0	0	0	0	0
c_000000002754	0	0	0	0	0	0	0	0	0	0	0	0	0	0	0	0	0	0	0	0	0	0	0	0	0	0	0	0	0	0	0	0	0	0	0	0	0	0	0	0	0	0	0	0	0	0	0	0	0
c_000000002755	0	0	0	0	0.000278154	0	0	0	0	0	0	0	0	0	7.02368e-05	0	0	0.00150035	0.000294469	0	0	0	0	0	0	0	0	0	0	0	0	0	0	0	0	0	0	0	0	0	0	0	0	0	0	0	0	0	0
c_000000002756	0	0	0	0	0	0	0	0	0	0	0	0	0	0	0	0	0	0	0	0	0	0	0	0	0	0	0	0	0	0	0	0	0	0	0	0	0	0	0	0	0	0	0	0	0	0	0	0	0
c_000000002757	3.71289e-05	0	1.58038e-06	0	7.73333e-05	0	0	0	0	0	0	0	0	0	2.09014e-05	5.25397e-07	0	0	0	0	0	0	0	0	0	0	0	0	0	0	0	0	0	0	0	0	3.03559e-05	2.42394e-05	0	0	0	0	0	0	0	0	0	0	0
c_000000002758	0	0	0	0	0	0	0	0	0	0.000164307	0.000274457	0	0	0	0	0	0	0	0	0	0	0	0	3.1741e-05	0	0	0	0	0	0	0	0	0	0	0.000187063	0	0	0	0	0	0	0	0	0	0	0	0	0	0
c_000000002759	0	0	0	0	0	0	0	0	0	0	0	0	0	0	0	0	0	0	0	0	0	0	0	0	0	0	0	0	0	0	0	0	0	0	0	0	0	0	0	0	0	0	0	0	0	0	0	0	0
c_000000002760	0	0	0	0	0	0	0	0	0	0	0	0	0	0	0	0	0	0	0	0	0	0	0	0	0	0	0	0	0	0	0	0	0	0	0	0	0	0	0	0	0	0	0	0	0	0	0	0	0
c_000000002761	0	0	0	0	0	0	0	0	0	0	0	0	0	0	0	0	0	0	0	0	0	0	0	0	0	0	0	0	0	0	0	0	0	0	0	0	0	0	0	0	0	0	0	0	0	0	0	0	0
c_000000002762	0	0	0	0	0	0	0	0	0	0	0	0	0	0	0	0	0	0	0	0	0	0	0	0	0	0	0	0	0	0	0	0	0	0	0	0	0	0	0	0	0	0	0	0	0	0	0	0	0
c_000000002763	0	0	0	0	0	0	0	0	0	0	0	0	0	0	0	0	0	0	0	3.56162e-05	0	0	0	0	0	0	0	0	0	0	0	0	0	0	0	0	0	0	0	0	0	0	0	0	0	0	0	0	0
c_000000002764	0	0	0	0	0	0	0	0	0	0	0	0	0	0	0	0	0	0	0	0	0	0	0	0	0	0	0	0	0	0	0	0	0	0	0	0	0	0	0	0	0	0	0	0	0	0	0	0	0
c_000000002765	0	0	0	0	0	0	0	0	0	0	0	0	0	0	0	0	0	0	0	4.43465e-06	0	0	0	0	0	0	0	0	0	0	0	0	0	0	0	0	0	0	0	0	0	0	0	0	0	0	0	0	0
c_000000002766	3.43004e-05	3.22239e-05	6.38034e-05	9.91226e-05	0	0	0	0	0	0	0	0	0	0	5.7755e-05	7.45066e-05	0	0	0	0	0	0	0	0	0	0	0	0	0	0	0	0	0	0	0	0	6.02608e-06	4.20573e-05	1.33885e-05	6.24727e-05	7.17509e-05	0	0	0	0	0	0	0	0
c_000000002767	0	0	0	0	0	0	0	0	0	0	0	0	0	0	0	0	0	0	0	0	0	0	0	0	0	0	0	0	0	0	0	0	3.21837e-06	0	5.94172e-05	0	0	0	0	0	0	0	0	0	0	0	0	0	0
c_000000002768	0	0	0	0	1.38652e-05	0	1.44144e-05	0	0	0	0	0	0	0	0	0	0	0	0	1.85047e-05	0	0	0	0	0	0	0	0	0	0	0	0	0	0	0	0	0	0	0	0	0	0	0	0	0	0	0	0	0
c_000000002769	0	0	0	0	0	0	0	0	0	0	0	0	0	0	0	0	0	0	0	0	0	0	0	0	0	0	0	0	0	0	0	0	0	0	0	0	0	0	0	0	0	0	0	0	0	0	0	0	0
c_000000002770	0	0	0	0	0	0	0	0	0	0	0	0	0	0	0	0	0	0	0	0	0	0	0	0	0	0	0	0	0	0	0	0	0	0	0	0	0	0	0	0	0	0	0	0	0	0	0	0	0
c_000000002771	0	0	0	0	0	0	0	0	0	0	0	0	0	0	0	0	0	0	0	0	0	0	0	0	0	0	0	0	0	0	0	0	0	0	0	0	0	0	0	0	0	0	0	0	0	0	0	0	0
c_000000002772	0	0	0	0	0	0	0	0	0	0	0	0	0	0	0	0	0	0	0	0	0	0	0	0	0	0	0	0	0	0	0	0	0	0	0	0	0	0	0	0	0	0	0	0	0	0	0	0	0
c_000000002773	0	0	0	0	0	0	0	0	0	0	0	0	0	0	0	0	0	0	0	0	0	0	0	0	0	0	0	0	0	0	0	0	0	0	0	0	0	0	0	0	0	0	0	0	0	0	0	0	0
c_000000002774	0	0	0	0	0	0	0	0	0	0	0	0	0	0	0	0	0	0	0	0	0	0	0	0	0	0	0	0	0	0	0	0	0	0	0	0	0	0	0	0	0	0	0	0	0	0	0	0	0
c_000000002775	0.00085897	0.000778839	0.000617252	0.000853653	0.00135943	0	0	0	0	0	0	0	0	0.00042972	0.000430035	0.000545273	0	0.000116693	0	0	0	0	0	0	0	0	0	0	7.19158e-06	0	0	0	0	0	0	0	0	0	0	0	0	0	0	0	0	0	0	0	0
c_000000002776	0	0	0	0	0	0	0	0	0	0	0	0	0	0	0	0	0	0	0	0	0	0	0	0	0	0	0	0	0	0	0	0	0	0	0	0	0	0	0	0	0	0	0	0	0	0	0	0	0
c_000000002777	0	0	0	0	0	0	0	0	0	0	0	0	0	0	0	0	0	0	0	0	0	0	0	0	0	0	0	0	0	0	0	0	0	0	0	0	0	0	0	0	0	0	0	0	0	0	0	0	0
c_000000002778	0	0	0	0	0	0	0	0	0	0	0	0	0	0	0	0	0	0	0	4.77762e-05	0	0	0	0	0	0	0	0	0	0	0	0	0	0	0	0	0	0	0	0	0	0	0	0	0	0	0	0	0
c_000000002779	0	0	0	0	0	0	0.000426343	0.000855882	0.000774788	0.000363319	0	0	0	0	0	0	0	0	5.06823e-05	0.00019152	0.000152154	0.000308045	0.000766159	0.000531064	0	0	0	0	0	0	0	0.000784694	0.000759747	0.00132621	0.000934422	0	0	0	0	0	0	0	0	0	0	0	0	0	0
c_000000002780	0	0	0	0	0	0	0	0	0	0	0	0	0	0	0	0	0	0	0	0	0	0	0	0	0	0	0	0	0	0	0	0	0	0	0	0	2.57253e-05	0.000154973	0	2.7814e-05	0	0	9.08376e-05	0	0	0	0	0	0
c_000000002781	0	0	0	0	0	0	0	0	0	0	0	0	0	0	0	0	0	0	0	0	0	0	0	0	0	0	0	0	0	0	0	0	0	0	0	0	0	0	0	0	0	0	0	0	0	0	0	0	0
c_000000002782	0	0	0	0	7.65727e-05	0.000225645	0.000237312	0.000132021	0	0	0	0	0	0	0	0	0	0	9.26071e-05	0.000134474	0	5.68689e-05	3.34201e-05	0	0	0	0	0	0	0	0	0	3.54766e-05	0	1.78e-05	0	2.17527e-05	0	0	0	0	0	0	0	0	0	0	0	1.37433e-05
c_000000002783	0	0	0	0	0	0	0	0	0	0	0	0	0	0	0	0	0	0	0	0	0	0	0	0	0	0	0	0	0	0	0	0	0	0	0	0	0	0	0	0	0	0	0	0	0	0	0	0	0
c_000000002784	0	0	0	0	0	0	0	0	0	0	0	0	0	0	0	0	0	0	0	0	0	0	0	0	0	0	0	0	0	0	0	0	0	0	0	0	0	0	0	0	0	0	0	0	0	0	0	0	0
c_000000002785	0	0	0	0	0	0	0	0	0	0	0	0	0	0	0	0	0	0	0	0	0	0	0	0	0	0	0	0	0	0	0	0	0	0	0	0	0	0	0	0	0	0	0	0	0	0	0	0	0
c_000000002786	0	0	0	0	0	0	0	0	0	0	0	0	0	0	0	0	0	0	0	0	0	0	0	0	0	0	0	0	0	0	0	0	0	0	0	0	0	0	0	0	0	0	0	0	0	0	0	0	0
c_000000002787	0	0	0	0	0	0	0	0	0	0	0	0	0	0	0	0	0	0	0	1.12177e-05	0	0	0	0	0	0	0	0	0	0	0	0	2.8156e-06	0	0	0	0	0	0	0	0	0	0	0	0	0	0	0	0
c_000000002788	0	0	0	0	0	0	0	0	0	0	0	0	0	0	0	0	0	0	0	0	0	0	0	0	0	0	0	0	0	0	0	0	0	0	0	0	0	0	0	0	0	0	0	0	0	0	0	0	0
c_000000002789	0	0	0	0	0	0	0	0	0	0	0	0	0	0	0	0	0	0	0	0	0	0	0	0	0	0	0	0	0	0	0	0	0	0	0	0	0	0	0	0	0	0	0	0	0	0	0	0	0
c_000000002790	0	0	0	0	0	0	0	0	0	0	0	0	0	0	0	0	0	0	0	0	0	0	0	0	0	0	0	0	0	0	0	0	0	0	0	0	0	0	0	0	0	0	0	0	0	0	0	0	0
c_000000002791	0	0	0	0	0	0	0	0	0	0	0	0	0	0	0	0	0	0	0	0	0	0	0	0	0	0	0	0	0	0	0	0	0	0	0	0	0	0	0	0	0	0	0	0	0	0	0	0	0
c_000000002792	0.000602429	0.000416248	0.000520385	0.000379716	0.000465729	0	0	0	0	0	0	0	0.000142326	0.000516929	0.000592021	0.00046735	0	4.62818e-05	0	0	0	0	0	0	0.000123207	0.000326119	0.00104685	0	0.00038331	0.000421872	0	0	0	0	0	0	0.000354803	0.000184347	0.000306268	0.000385288	0.000233926	0	0.000282658	0	0	0	0	0	8.11441e-06
c_000000002793	0	0	0	0	0	0	0	0	0	0	0	0	0	0	0	0	0	0	0	0	0	0	0	0	0	0	0	0	0	0	0	0	0	0	0	0	0	0	0	0	0	0	0	0	0	0	0	0	0
c_000000002794	0	0	0	0	0	0	0	0	0	0	0	0	0	0	0	0	0	0	0	0	0	0	0	0	0	0	0	0	0	0	0	0	0	0	0	0	0	0	0	0	0	0	0	0	0	0	0	0	0
c_000000002795	0	0	0	0	0	0	0.000511088	0.000325295	0.000183419	0.000291498	0	0	0	0	0	0	0	0	0.000260137	0.00064957	0.000624218	0.00054108	0.000410957	0.00028763	0	0	0	0	0	0	0	0.000823061	0.00115489	0.00051341	0.000674094	0	0	0	0	0	0	0	0	0.000157413	0	0	0	0	0
c_000000002796	0	0	0	0	0	0	0	0	0	0	0	0	0	0	0	0	0	0	0	0	0	0	0	0	0	0	0	0	0	0	0	0	0	0	0	0	0	0	0	0	0	0	0	0	0	0	0	0	0
c_000000002797	0	0	0	0	0	0	0	0	0	0	0	0	0	0	0	0	0	0	0	0	0	0	0	0	0	0	0	0	0	0	0	0	0	0	0	0	0	0	0	0	0	0	0	0	0	0	0	0	0
c_000000002798	0	0	0	0	0	0	0	0	0	0.000117912	0.000364721	0	0	0	0	0	0	0	0	0	0	0	0	0	0	0	0	0	0	0	0	0	0	0	0	0	0	0	0	0	0	0	0	0	0	0	0	0	0
c_000000002799	0	0	0	0	1.0874e-05	0	0	0	0	0	0	0	0	0	0	0	0	0	0	0	0	0	0	0	0	0	0	0	0	0	0	0	0	0	0	0	0	0	0	0	0	0	0	0	0	0	0	0	0
c_000000002800	0	0	0	0	0	0	0	0	0	0	0	0	0	0	0	0	0	0	0	0	0	0	0	0	0	0	0	0	0	0	0	0	0	0	0	0	0	0	0	0	0	0	0	0	0	0	0	0	0
c_000000002801	0.00252568	0.00241098	0.00224072	0.00206677	0.000175153	0	0	0	0	0	0	0	0.00223559	0.00188895	0.00166372	0.00179106	0	0.000322547	0	0	0	0	0	0	0.00195619	0.00139002	0.00206794	0.00105638	0.00108386	0.00188021	0.00088896	0	0	0	0	0	0.00154038	0.000998327	0.00140046	0.00118116	0.000986556	0.000622207	0.000712606	0.000183516	0	0.000874985	0.00137498	0.000741374	0.000398297
c_000000002802	0	0	0	0	0	0	0	0	0	0	0	0	0	0	0	0	0	0	0	0	0	0	0	0	0	0	0	0	0	0	0	0	0	0	0	0	0	0	0	0	0	0	0	0	0	0	0	0	0
c_000000002803	0	0	0	0	0	0	0.000168874	0	0	0	0	0	0	0	0	0	0	0	0	0.000247325	5.75214e-05	7.81296e-05	3.82996e-05	0	0	0	0	0	0	0	0	0.000136324	0.000397595	0	2.31863e-05	0	0	0	0	0	0	0	0	0	0	0	0	0	0
c_000000002804	0	0	0	0	0	0	0	0	0	0	0	0	0	0	0	0	0	0	0	0	0	0	0	0	0	0	0	0	0	0	0	0	0	0	0	0	0	0	0	0	0	0	0	0	0	0	0	0	0
c_000000002805	0	0	0	0	0	0	0	0	0	0	0	0	0	0	0	0	0	0	0	0	0	0	0	0	0	0	0	0	0	0	0	0	0	0	0	0	0	0	0	0	0	0	0	0	0	0	0	0	0
c_000000002806	0	0	0	0	0	0	0	0	0	0	0	0	0	0	0	0	0	0	0	0	0	0	0	0	0	0	0	0	0	0	0	0	0	0	0	0	0	0	0	0	0	0	0	0	0	0	0	0	0
c_000000002807	0	0	0	0	0	0	3.75107e-05	0	0	0	0	0	0	0	0	0	0	0	0	0	0	0	0	0	0	0	0	0	0	0	0	0	0	0	0	0	0	0	0	0	0	0	0	0	0	0	0	0	0
c_000000002808	0	0	0	0	0	0	0	0	0	0	0	0	0	0	0	0	0	0	0	0	0	0	0	0	0	0	0	0	0	0	0	0	0	0	0	0	0	0	0	0	0	0	0	0	0	0	0	0	0
c_000000002809	0.00032351	0.000188362	0.000228349	0.000173117	0.000356912	8.60579e-07	0	0	0	0	0	0	0.000675636	0.00082033	0.000643664	0.000615485	0	0.000144877	0	0	0	0	0	0	0.00234978	0.00213179	0.00260989	0.0010986	0.0014739	0.00244975	0.00171018	0	0	0	0	0	0.00212256	0.00183274	0.00194913	0.00200749	0.00155455	0.00151684	0.00105691	0.000215868	0	0.00226465	0.00259382	0.00283152	0.0015119
c_000000002810	0	0	0	0	0	0	0	0	0	0	0	0	0	0	0	0	0	0	0	0	0	0	0	0	0	0	0	0	0	0	0	0	0	0	0	0	0	0	0	0	0	0	0	0	0	0	0	0	0
c_000000002811	0	0	0	0	0	0	0	0	0	0	0	0	0	0	0	0	0	0	0	0	0	0	0	0	0	0	0	0	0	0	0	0	0	0	0	0	0	0	0	0	0	0	0	0	0	0	0	0	0
c_000000002812	0	0	0	0	0	0	0	0	0	0	0	0	0	0	0	0	0	0	0	0	0	0	0	0	0	0	0	0	0	0	0	0	0	0	0	0	0	0	0	0	0	0	0	0	0	0	0	0	0
c_000000002813	0	0	0	0	0	0	0	0	0	0	0	0	0	0	0	0	0	0	0	0	0	0	0	0	0	0	0	0	0	0	0	0	0	0	0	0	0	0	0	0	0	0	0	0	0	0	0	0	0
c_000000002814	0	0	0	0	0	0	0	0	0	0	0	0	0	0	0	0	0	0	0	0	0	0	0	0	0	0	0	0	0	0	0	0	0	0	0	0	0	0	0	0	0	0	0	0	0	0	0	0	0
c_000000002815	0	0	0	0	0	0	6.06155e-05	0	8.42857e-05	0	0	0	0	0	0	0	0	0	0	8.52795e-05	7.19844e-05	0.00018598	0.000231207	4.59239e-05	0	0	0	0	0	0	0	0	6.21036e-05	8.1835e-05	0.000114675	0	0	0	0	0	0	0	0	0	0	0	0	0	0
c_000000002816	0.000265199	0.000281562	0.000344571	0.000322677	0	0	0	0	0	0	0	0	0	0	4.403e-05	8.97554e-06	0	0	0	0	0	0	0	0	0	0	0	0	0	0	0	0	0	0	0	0	0	0	0	0	0	0	0	0	0	0	0	0	0
c_000000002817	0	0	0	0	0	0	0	0	0	0	0	0	0	0	0	0	0	0	0	0	0	0	0	0	0	0	0	0	0	0	0	0	0	0	0	0	0	0	0	0	0	0	0	0	0	0	0	0	0
c_000000002818	0	0	0	0	0	0	0	0	0	0	0	0	0	0	0	0	0	0	0	0	0	0	0	0	0	0	0	0	0	0	0	0	0	0	0	0	0	0	0	0	0	0	0	0	0	0	0	0	0
c_000000002819	0	0	0	0	0	0	0	0	0.00011641	0.000227117	0.000696741	0	0	0	0	0	0	0	0	0	0	0	0	0	0	0	0	0	0	0	0	0	0	0	0	0	0	0	0	0	0	0	0	0	0	0	0	0	0
c_000000002820	0	0	0	0	0	0	0	0	0	0	0	0	0	0	0	0	0.00333469	0	0	0	0	0	0	0	0	0	0	0	0	0	0	0	0	0	0	0.000415724	0	0	0	0	0	0	0	0	0.000202322	0	0	0	0
c_000000002821	0	0	0	0	0	0	0	0	0	0	0	0	0	0	0	0	0	0	0	0	0	0	0	0	0	0	0	0	0	0	0	0	0	0	0	0	0	0	0	0	0	0	0	0	0	0	0	0	0
c_000000002822	0.000191821	0.00015784	0.000167027	0.000107711	0.000642352	0	0	0	0	0	0	0	0	0.000206788	0.000199974	0.000157343	0	5.29943e-05	0	0	0	0	0	0	0	0	0	0	0	0	0	0	0	0	0	0	0	0	0	0	0	0	0	0	0	0	0	0	0
c_000000002823	0	0	0	0	0	0	0	0	0	0	0	0	0	0	0	0	0	0	0	0	0	0	0	0	0	0	0	0	0	0	0	0	0	0	0	0	0	0	0	0	0	0	0	0	0	0	0	0	0
c_000000002824	0	0	0	0	0	0	0	0	0	0	0	0	0	0	0	0	0	0	0	7.10249e-06	0	0	0	0	0	0	0	0	0	0	0	0	0	0	0	0	0	0	0	0	0	0	0	0	0	0	0	0	0
c_000000002825	0	0	0	0	0	0	5.94231e-05	0	0	0	0	0	0	0	0	0	0	0	8.69477e-06	3.38723e-05	0	0	0	0	0	0	0	0	0	0	0	0	0	0	0	0	0	0	0	0	0	0	0	0	0	0	0	0	0
c_000000002826	0	0	0	0	6.23044e-06	0	0	0	0	0	0	0	0	0	0	0	0	0	0	0	0	0	0	0	0	0	0	0	0	0	0	0	0	0	0	0	0	0	0	0	0	0	0	0	0	0	0	0	0
c_000000002827	0.000358973	0.000510467	0.000541113	0.000478179	0	0	0	0	0	0	0	0	0	0	7.05093e-05	0	0	0	0	0	0	0	0	0	0	0	0	0	0	0	0	0	0	0	0	0	0	0	0	0	0	0	0	0	0	0	0	0	0
c_000000002828	0	0	0	0	0	0	0	0	0	6.08835e-05	0	0	0	0	0	0	0	0	0	1.25092e-05	0	0	0	0	0	0	0	0	0	0	0	0	0	0	1.51285e-05	0	0	0	0	0	0	0	0	0	0	0	0	0	0
c_000000002829	0	0	0	0	0	0	9.07056e-06	0.000224491	0	0	0	0	0	0	0	0	0	0	0	4.23583e-05	0.000118321	0.000135575	0	0	0	0	0	0	0	0	0	0	0.000255355	0	0	0	0	0	0	0	0	0	0	0	0	0	0	0	0
c_000000002830	0	0	0	0	0	0	6.54532e-05	0.000242894	0.000180944	0.000118845	0	0	0	0	0	0	0	0	0	0	0	0.000120048	0.000279621	0.000133874	0	0	0	0	0	0	0	7.84334e-05	1.102e-05	0.000214333	0.000454566	0	0	0	0	0	0	0	0	0	0	0	0	0	0
c_000000002831	0	0	0	0	0	0	0	0	0	0	0	0	0	0	0	0	0	0	0	0	0	0	0	0	0	0	0	0	0	0	0	0	0	0	0	0	0	0	0	0	0	0	0	0	0	0	0	0	0
c_000000002832	0	0	0	0	0	0	0	0	0	0	0	0	0	0	0	0	0	0	0	0	0	0	0	0	0	0	0	0	0	0	0	0	0	0	0	0	0	0	0	0	0	0	0	0	0	0	0	0	0
c_000000002833	0	0	0	0	6.49833e-05	0.000852486	0.000119664	1.17096e-05	0	0	0	0	0	0	0	0	0	0.000123011	0.000674332	0.000504445	0	0	0	0	0	0	0	0	0	0	0	0	0.000236186	4.99562e-05	3.68901e-05	0	0	0	0	0	0	0	0	0	0	0	0	0	1.94451e-05
c_000000002834	0	0	0	0	0	0	0	0	0	0	0	0	0	0	0	0	0	0	0	0	0	0	0	0	0	0	0	0	0	0	0	0	0	0	0	0	0	0	0	0	0	0	0	0	0	0	0	0	0
c_000000002835	0	0	0	0	0	0	0	0	0	0	0	0	0	0	0	0	0	0	0	0	0	0	0	0	0	0	0	0	0	0	0	0	0	0	2.44768e-05	0	0	0	0	0	0	0	0	0	0	0	0	0	0
c_000000002836	0	0	0	0	0	0	0	0	0	0	0	0	0	0	0	0	0	0	0	0	0	0	0	0	0	0	0	0	0	0	0	0	0	0	0	0	0	0	0	0	0	0	0	0	0	0	0	0	0
c_000000002837	0	0	0	0	0	0.000114618	0.000177224	0	0	0	0	0	0	0	0	0	0	0	0.000128882	0.000255884	0	0	0	0	0	0	0	0	0	0	0	0	0.000390284	7.45647e-05	0	0	0	0	0	0	0	0	0	0	0	0	0	0	0
c_000000002838	0	0	0	0	0	0	0	0	0	0	0	0	0	0	0	0	0	0	0	0	0	0	0	0	0	0	0	0	0	0	0	0	0	0	0	0	0	0	0	0	0	0	0	0	0	0	0	0	0
c_000000002839	0	0	0	0	0	0	0	0	0	0	0	0.000726028	0	0	0	0	0.00164245	0	0	0	0	0	0	0	0	0	0	0	0	0	0	0	0	0	0	0.000476407	0	0	0	0	0	0	0	0	0.000438905	0	0	0	0
c_000000002840	0	0	0	0	0	0	0	0	0	0	0	0	0	0	0	0	0	0	0	0	0	0	0	0	0	0	0	0	0	0	0	0	0	0	0	0	0	0	0	0	0	0.000113753	0.000766146	0.000873304	0	0	0	0	0
c_000000002841	1.29496e-05	2.60707e-05	0	0	0	0	0	0	0	0	0	0	0	9.94664e-05	0.000150395	5.41938e-05	0	0	0	0	0	0	0	0	0	0.000220945	0.000132702	4.58348e-05	0	0	0	0	0	0	0	0	0.000445408	0.000300355	0.000506706	0.000406092	0.000295269	0	3.38861e-05	0	0	0.000216963	0.000259996	1.55863e-05	0.000114039
c_000000002842	0	0	0	0	0	0	0	0	0	0	0	0	0	0	0	0	0	0	0	0	0	0	0	0	0	0	0	0	0	0	0	0	0	0	0	0	0	0	0	0	0	0	0	0	0	0	0	0	0
c_000000002843	0	0	0	0	0	6.53978e-05	0.000115071	0	0	0	0	0	0	0	0	0	0	0	6.12305e-05	9.55704e-05	0	0	0	0	0	0	0	0	0	0	0	0	7.35199e-05	0	0	0	0	0	0	0	0	0	0	0	0	0	0	0	0
c_000000002844	0	0	0	0	0	0	0	0	0	0	0	0	0	0	0	0	0	0	0	0	0	0	0	0	0	0	0	0	0	0	0	0	0	0	0	0	0	0	0	0	0	0	0	0	0	0	0	0	0
c_000000002845	0	0	0	0	0	0	0	0	0	0	0	0	0	0	0	0	0	0	0	0.0001365	0	4.18094e-05	0	0	0	0	0	0	0	0	0	0	0	0	0	0	0	0	0	0	0	0	0	0	0	0	0	0	0
c_000000002846	0.000156209	5.17979e-05	3.69647e-05	6.14144e-05	0	0	0	0	0	0	0	0	0	0	0.000191534	0.000144984	0	0	0	0	0	0	0	0	0.000122769	0.000287228	0.000263579	0.000311228	0	0.000367746	0	0	0	0	0	0	0.000451508	0.000349393	0.000493315	0.000446572	0.000224287	8.47345e-05	0	0	0	0.000251861	0.000387941	0.000389656	0.000238824
c_000000002847	0	0	0	0	0	0.000498788	6.67408e-05	0	0	0	0	0	0	0	0	0	0	9.35256e-05	0.000184862	7.00023e-05	0	0	0	0	0	0	4.30781e-05	0	0.000545834	0.000533531	0.00131169	0	0	0	0	0	0	0	0	0	9.29379e-06	0.00124517	0.00169087	0.00307799	0	0	0	0	0.00036529
c_000000002848	0	0	0	0	0	0	0	0	0	0	0	0	0	0	0	0	0	0	0	0	0	0	0	0	0	0	0	0	0	0	0	0	0	0	0	0	0	0	0	0	0	0	0	0	0	0	0	0	0
c_000000002849	0	0	0	0	0	0	0	0	0	0	0	0	0	0	0	0	0	0	0	0	0	0	0	0	0	0	0	0	0	0	0	0	0	0	0	0	0	0	0	0	0	0	0	0	0	0	0	0	0
c_000000002850	0	0	0	0	0	0	0	0	0	0	0	0	0	0	0	0	0	0	0	0	0	0	0	0	0	0	0	0	0	0	0	0	0	0	0	0	0	0	0	0	0	0	0	0	0	0	0	0	0
c_000000002851	0	0	0	0	0	0	0	0	0	0	0	0	0	0	0	0	0	0	0	0	0	0	0	0	0	0	0	0	0	0	0	0	0	0	0	0	0	0	0	0	0	0	0	0	0	0	0	0	0
c_000000002852	0	0	0	0	0.0004908	0	0	0	0	0	0	0	0	0	0	0	0	0.000351866	0.000253954	0	0	0	0	0	0	0	0	0	0	0	0	0	0	0	0	0	0	0	0	0	0	0	0	0	0	0	0	0	0
c_000000002853	0	0	0	0	0.000365599	0.00119694	5.36775e-05	0	0	0	0	0	0	0	0	0	0	0	0	0	0	0	0	0	0	0	0	0	0	0	0	0	0	0	0	0	0	0	0	0	0	0	0	0	0	0	0	0	0
c_000000002854	0	0	0	0	0	0	0	0	0	0	0	0	0	0	0	0	0	0	0	0	0	0	0	0	0	0	0	0	0	0	0	0	0	0	0	0	0	0	0	0	0	0	0	0	0	0	0	0	0
c_000000002855	0	0	0	0	3.18685e-05	8.07217e-05	6.00454e-05	0	0	0	0	0	0	0	0	0	0	4.60616e-05	5.03708e-05	5.19734e-05	0	0	0	0	0	0	0	0	0	0	0	0	0	0	0	0	0	0	0	0	0	0	0	0	0	0	0	0	0
c_000000002856	0	0	0	0	0	0	0	0	0	0	0	0	0	0	0	0	0	0	0	0	0	0	0	0	0	0	0	0	0	0	0	0	0	0	0	0	0	0	0	0	0	0	0	0	0	0	0	0	0
c_000000002857	0	0	0	0	0	0	0	0	0	0	0	0	0	0	0	0	0	0	0	0	0	0	0	0	0	0	0	0	0	0	0	0	0	0	0	0	0	0	0	0	0	0	0	0	0	0	0	0	0
c_000000002858	0	0	0	0	0	0	0	0	0	8.51541e-05	0.000203801	0	0	0	0	0	0	0	0	0	0	0	0	0	0	0	0	0	0	0	0	0	0	0	0	0	0	0	0	0	0	0	0	0	0	0	0	0	0
c_000000002859	0	0	0	0	0	0	0	0	0	0	0	0	0	0	0	0	0	0	0	0	0	0	0	0	0	0	0	0	0	0	0	0	0	0	0	0	0	0	0	0	0	0	0	0	0	0	0	0	0
c_000000002860	0	0	0	0	0	0	0	0	0	0	0	0	0	0	0	0	0	0	0	0	0	0	0	0	0	0	0	0	0	0	0	0	0	0	0	0	0	0	0	0	0	0	0	0	0	0	0	0	0
c_000000002861	0	0	0	0	0	0	0	0	0	0	0	0	0	0	0	0	0	0	0	0	0	0	0	0	0	0	0	0	0	0	0	0	0	0	0	0	0	0	0	0	0	0	0	0	0	0	0	0	0
c_000000002862	0	0	0	0	0	0	0	0	0	0	0	0	0	0	0	0	0	0	0	0	0	0	0	0	0	0	0	0	0	0	0	0	0	0	0	0	0	0	0	0	0	0	0	0	0	0	0	0	0
c_000000002863	0	0	0	0	0	0	0	0	0	0	0	0	0	0	0	0	0	0	0	0	0	0	0	0	0	0	0	0	0	0	0	0	0	0	0	0	0	0	0	0	0	0	0	0	0	0	0	0	0
c_000000002864	0	0	0	0	0	0	0	0	0	0	0	0	0	0	0	0	0	0	0	0	0	0	0	0	0	0	0	0	0	0	0	0	0	0	0	0	0	0	0	0	0	0	0	0	0	0	0	0	0
c_000000002865	0	0	0	0	0	0	0	0	0	0	0	0	0	0	0	0	0	0	0	0	0	0	0	0	0	0	0	0	0	0	0	0	0	0	0	0	0	0	0	0	0	0	0	0	0	0	0	0	0
c_000000002866	0	0	0	0	0	0	0	0	0	0	0	0	0	0	0	0	0	0	0	0	0	0	0	0	0	0	0	0	0	0	0	0	0	0	0	0	0	0	0	0	0	0	0	0	0	0	0	0	0
c_000000002867	0	0	0	0	0	0	0	0	0	0	0	0	0	0	0	0	0	0	0	7.51937e-06	0	0	0	0	0	0	0	0	0	0	0	0	0	0	0	0	0	0	0	0	0	0	0	0	0	0	0	0	0
c_000000002868	0	0	0	0	0	0	0	0	0	0	0	0	0	0	0	0	0	0	0	0	0	0	0	0	0	0	0	0	0	0	0	0	0	0	0	0	0	0	0	0	0	0	0	0	0	0	0	0	0
c_000000002869	0	0	0	0	0	0	0	0	5.3366e-06	9.03557e-05	0	0	0	0	0	0	0	0	0	0	3.09729e-05	0.0001608	0.000179451	0.000152635	0	0	0	0	0	0	0	0	6.83903e-06	8.71766e-05	0.000294816	0	0	0	0	0	0	0	0	0	0	0	0	0	0
c_000000002870	0	0	0	0	0	0	0	0	0	0	0	0	0	0	0	0	0	0	0	0	0	0	0	0	0	0	0	0	0	0	0	0	0	0	0	0	0	0	0	0	0	0	0	0	0	0	0	0	0
c_000000002871	0	0	0	0	0	0	0.000137243	0.000375205	0.000251204	0.000176105	0	0	0	0	0	0	0	0	0	8.82589e-05	0.000105436	0.000111567	0.000456095	0.000451372	0	0	0	0	0	0	0	0.000208921	0.000261582	0.0009101	0.000651231	0	0	0	0	0	0	0	0	0	0	0	0	0	0
c_000000002872	0.000151457	0.000156781	0.000259326	0.000166808	0	0	0	0	0	0	0	0	5.82492e-06	0	0.00018958	0.000132913	0	0	0	0	0	0	0	0	0	0	0.000160097	0	0	0	0	0	0	0	0	0	0	0	0	0	0	0	2.69334e-05	0	0	0	0	0	0
c_000000002873	0.000285291	0.000260753	0.000241367	0.000270381	8.55901e-05	0	0	0	0	0	0	0	0	4.36128e-05	6.35609e-05	4.69355e-05	0	0	0	0	0	0	0	0	0	0	0	0	0	0	0	0	0	0	0	0	0	0	0	0	0	0	0	0	0	0	0	0	0
c_000000002874	0	0	0	0	0	0	0	0	0	0	0	0	0	0	0	0	0	0	0	0	0	0	0	0	0	0	0	0	0	0	0	0	0	0	0	0	0	0	0	0	0	0	0	0	0	0	0	0	0
c_000000002875	0	0	0	0	0	0	0	0	0	0	0	0	0	0	0	0	0	0	0	0	0	0	0	0	0	0	0	0	0	0	0	0	0	0	0	0	0	0	0	0	0	0	0	0	0	0	0	0	0
c_000000002876	0	0	0	0	0	0	2.12061e-05	0	0	0	0	0	0	0	0	0	0	0	0	0	0	0	0	0	0	0	0	0	0	0	0	0	0	7.23243e-05	7.36151e-05	0	0	0	0	0	0	0	0	0	0	0	0	0	0
c_000000002877	0	0	0	0	0	0	0	0	0	0	0	0	0	0	0	0	0	0	0	0	0	0	0	0	0	0	0	0	0	0	0	0	0	0	0	0	0	0	0	0	0	0	0	0	0	0	0	0	0
c_000000002878	0	0	0	0	0	0	4.86056e-05	0	0	8.5906e-06	0	0	0	0	0	0	0	0	3.06731e-05	0.00039215	5.20325e-05	5.206e-05	3.72915e-05	0	0	0	0	0	0	0	0	9.41364e-05	0.000207163	0	0	0	0	0	0	0	0	0	0	0	0	0	0	0	0
c_000000002879	0	0	0	0	0	0	0	0	0	0	0	0	0	0	0	0	0	0	0	0	0	0	0	0	0	0	0	0	0	0	0	0	0	0	0	0	0	0	0	0	0	0	0	0	0	0	0	0	0
c_000000002880	0.000230149	0.000237274	0.000237303	0.000299721	0	0	0	0	0	0	0	0	0	6.11914e-05	9.53721e-05	5.42762e-05	0	0	0	0	0	0	0	0	0.000194025	0.000317148	0.000382919	0	0.000275407	0	0	0	0	0	0	0	0.000642442	0.000583399	0.000674217	0.000579298	0.000367708	0	0.000234592	0	0	0.000193503	0.000227436	0.000489962	0.000147871
c_000000002881	0.000248083	4.78197e-05	0.000102586	9.5766e-05	6.79112e-06	0	0	0	0	0	0	0	0	4.34381e-05	7.85658e-05	9.83625e-05	0	0	0	0	0	0	0	0	0	0	0	0	0	0	0	0	0	0	0	0	0.000147857	0.000255857	0.00029627	8.88011e-05	4.33567e-05	0	7.99433e-05	0	0	0	0	0	0
c_000000002882	0.000110257	0	0	3.65197e-05	0	0	0	0	0	0	0	0	0	0	4.75707e-05	0	0	0	0	0	0	0	0	0	0.000455082	0.000417317	0.000391058	0	0	0	0	0	0	0	0	0	0.000979914	0.000771572	0.000661077	0.000649881	0.000398127	0.000207784	0.00014843	0	0	0.000504516	0.000445043	0.000704515	0.000387729
c_000000002883	0	0	0	0	0	0	8.09698e-06	0	0	0	0	0	0	0	0	0	0	0	2.10145e-05	1.7516e-06	0	0	0	0	0	0	0	0	0	0	0	0	0	2.59084e-05	1.32174e-05	0	0	0	0	0	0	0	0	0	0	0	0	0	0
c_000000002884	0	0	0	0	0	0	0	0	0	0	0	0	0	0	0	0	0	0	0	0	0	0	0	0	0	0	0	0	0	0	0	0	0	0	0	0	0	0	0	0	0	0	0	0	0	0	0	0	0
c_000000002885	0	0	0	0	0	0	0	0	0	0	0	0	0	0	0	0	0	0	0	0	0	0	0	0	0	0	0	0	0	0	0	0	0	0	0	0	0	0	0	0	0	0	0	0	0	0	0	0	0
c_000000002886	0	0	0	0	0	0	0	0	0	0	0	0	0	0	0	0	0	0	0	0	0	0	0	0	0	0	0	0	0	0	0	0	0	0	0	0	0	0	0	0	0	0	0	0	0	0	0	0	0
c_000000002887	0	0	0	0	0	0	0	0	0	0	0	0	0	0	0	0	0	0	0	0	0	0	0	0	0	0	0	0	0	0	0	0	0	0	0	0	0	0	0	0	0	0	0	0	0	0	0	0	0
c_000000002888	0	0	0	0	0	0	0	0	0	0	0	0	0	0	0	0	0	0	0	0	0	0	0	0	0	0	0	0	0	0	0	0	0	0	0	0	0	0	0	0	0	0	0	0	0	0	0	0	0
c_000000002889	0	0	0	0	0.000186444	0	0	0	0	0	0	0	0	0	0	0	0	0	0	0	0	0	0	0	0	0	0	0	0	0	0	0	0	0	0	0	0	0	0	0	0	0	0	0	0	0	0	0	0
c_000000002890	0	0	0	0	0	0	0	0	0	0	0	0	0	0	0	0	0	0	0	0	0	0	0	0	0	0	0	0	0	0	0	0	0	0	0	0	0	0	0	0	0	0	0	0	0	0	0	0	0
c_000000002891	0	0	0	0	0	0	0	0	0	0	0	0	0	0	0	0	0	0	0	0	0	0	0	0	0	0	0	0	0	0	0	0	0	0	0	0	0	0	0	0	0	0	0	0	0	0	0	0	0
c_000000002892	0	0	0	0	0	0	0	0	0	0	0	0	0	0	0	0	0	0	0	0	0	0	0	0	0	0	0	0	0	0	0	0	0	0	0	0	0	0	0	0	0	0	0	0	0	0	0	0	0
c_000000002893	0	0	0	0	0	9.20806e-05	0.000148558	0	0	0	0	0	0	0	0	0	0	8.38094e-05	0.000202515	1.25381e-05	0	0	0	0	0	0	0	0	0	0	0	0	0	0	0	0	0	0	0	0	0	0	0	0	0	0	0	0	0
c_000000002894	0	0	0	0	0.000107805	0	0	0	0	0	0	0	0	0	0	0	0	0	0	0	0	0	0	0	0	0	0	0	0	0	0	0	0	0	0	0	0	0	0	0	0	0	0	0	0	0	0	0	0
c_000000002895	0	0	0	0	0	0	0	0	0	0	0	0	0	0	0	0	0	0	0	0	0	0	0	0	0	0	0	0	0	0	0	0	0	0	0	0	0	0	0	0	0	0	0	0	0	0	0	0	0
c_000000002896	0	0	0	0	0	0	0	0	0	0	0	0	0	0	0	0	0	0	0	0	0	0	0	0	0	0	0	0	0	0	0	0	0	0	0	0	0	0	0	0	0	0	0	0	0	0	0	0	0
c_000000002897	0	0	0	0	0	0	0	0	0	0	0	0	0	0	0	0	0	0	0	0	0	0	0	0	0	0	0	0	0	0	0	0	0	0	0	0	0	0	0	0	0	0	0	0	0	0	0	0	0
c_000000002898	0	0	0	0	0	0	0	0	0	0	0	0	0	0	0	0	0	0	0	0	0	0	0	0	0	0	0	0	0	0	0	0	0	0	0	0	0	0	0	0	0	0	0	0	0	0	0	0	0
c_000000002899	0	0	0	0	0	0	0	0	0	0	0	0	0	0	0	0	0	0	0	0	0	0	0	0	0	0	0	0	0	0	0	0	0	0	0	0	0	0	0	0	0	0	0	0	0	0	0	0	0
c_000000002900	0	0	0	0	0	0	0	0	0	0	0	0	0	0	0	0	0	0	0	0	0	0	0	0	0	0	0	0	0	0	0	0	0	0	0	0	0	0	0	0	0	0	0	0	0	0	0	0	0
c_000000002901	0	0	0	0	0	0	0	0	0	0	0	0	0	0	0	0	0	0	0	0	0	0	0	0	0	0	0	0	0	0	0	0	0	0	0	0	0	0	0	0	0	0	0	0	0	0	0	0	0
c_000000002902	0	0	0	0	0	0	0	0	0	0	0	0	0	0	0	0	0	0	0	0	0	0	0	0	0	0	0	0	0	0	0	0	0	0	0	0	0	0	0	0	0	0	0	0	0	0	0	0	0
c_000000002903	0	0	0	0	0	0	0	0	0	0	0	0	0	0	0	0	0	0	0	0	0	0	0	0	0	0	0	0	0	0	0	0	0	0	0	0	0	0	0	0	0	0	0	0	0	0	0	0	0
c_000000002904	0	0	0	0	0	0	0	0	0	0	0	0	0	0	0	0	0	0	0	0	0	0	0	0	0	0	0	0	0	0	0	0	0	0	0	0	0	0	0	0	0	0	0	0	0	0	0	0	0
c_000000002905	0	0	0	0	0	0	0	0	0	0	0	0	0	0	0	0	0	0	0	0	0	0	0	0	0	0	0	0	0	0	0	0	0	0	0	0	0	0	0	0	0	0	0	0	0	0	0	0	0
c_000000002906	0.000287734	0.000246343	0.000269571	0.000312168	0	0	0	0	0	0	0	0	5.2265e-06	0.00019541	0.000159999	8.62284e-05	0	0	0	0	0	0	0	0	0.000222968	0.000261867	0.000436577	0	0	0.00012105	0	0	0	0	0	0	0.00016173	9.15388e-05	0.000273695	0.000214906	4.70183e-05	0	9.1459e-05	0	0	0	0.000216694	0	4.24677e-05
c_000000002907	0	0	0	0	0	0	0	0	0	0	0	0	0	0	0	0	0	0	0	0	0	0	0	0	0	0	0	0	0	0	0	0	0	0	0	0	0	0	0	0	0	0	0	0	0	0	0	0	0
c_000000002908	0	0	0	0	0	0	0	0	0	0	0	0	0	0	0	0	0	0	0	0	0	0	0	0	0	0	0	0	0	0	0	0	0	0	0	0	0	0	0	0	0	0	0	0	0	0	0	0	0
c_000000002909	0	0	0	0	0	0	0	0	0	0	0	0	0	0	0	0	0	0	0	0	0	0	0	0	0	0	0	0	0	0	0	0	0	0	0	0	0	0	0	0	0	0	0	0	0	0	0	0	0
c_000000002910	0	0	0	0	0.000296599	0	0	0	0	0	0	0	0.00051339	0.000290031	0.000453564	0.000880097	0	0.0046109	0.00162585	1.98755e-06	0	0	0	0	0	0	0	0	0	0	0	0	0	0	0	0	0	0	0	0	0	0.000440639	0	0	0	0	0	0	0
c_000000002911	0	0	0	0	5.75116e-05	0.000922614	0.000483373	0	0	0	0	0	0	0	0	0	0	0.000142489	0.000640617	0.00036329	0.000342737	0.000181078	0	0	0	0	0	0	0	0	0.000327681	0.000516936	0.000686333	0.000574829	0	0	0	0	0	0	0	0	2.17974e-05	0.000412094	0	0	0	0	0.000120263
c_000000002912	0.00203264	0.00180827	0.00175087	0.00183203	0.00264176	0.00229633	0.000238042	0	0	0	0	0	0.00387738	0.00612873	0.00299341	0.003709	0	0.000666502	1.07774e-05	4.60793e-05	0	0	0	0	0.00681563	0.00721509	0.0100363	0.00395072	0.0128212	0.0114778	0.0115012	0	0.000102647	0	0	0	0.00922976	0.00801815	0.00756762	0.00685928	0.00534891	0.00498424	0.00352958	0.00130296	0	0.0116577	0.0131928	0.0164594	0.0074442
c_000000002913	0.000128809	7.16933e-05	2.90667e-05	3.06775e-05	0	0	0	0	0	0	0	0	0	0	0	0	0	0	0	0	0	0	0	0	0	0	0	0	0	0	0	0	0	0	0	0	0	0	0	0	0	0	0	0	0	0	0	0	0
c_000000002914	0	0	0	0	0	0	0	0	0	0	0	0	0	0	0	0	0	0	0	0	0	0	0	0	0	0	0	0	0	0	0	0	0	0	0	0	0	0	0	0	0	0	0	0	0	0	0	0	0
c_000000002915	0	0	0	0	0	0	0	0	0	0	0	0	0	0	0	0	0	0	0	0	0	0	0	0	0	0	0	0	0	0	0	0	0	0	0	0	0	0	0	0	0	0	0	0	0	0	0	0	0
c_000000002916	0	0	0	0	0	0	0	0	0	0	0	0	0	0	0	0	0	0	0	0	0	0	0	0	0	0	0	0	0	0	0	0	0	0	0	0	0	0	0	0	0	0	0	0	0	0	0	0	0
c_000000002917	3.67365e-05	3.95167e-05	6.72668e-06	3.15747e-05	0	0	0	0	0	0	0	0	0	4.11828e-05	4.19052e-05	4.53902e-05	0	0	0	0	0	0	0	0	0	5.41996e-05	0.000204416	0	0	9.39917e-05	0	0	0	0	0	0	7.8991e-05	5.5956e-05	0.000110362	8.36156e-05	6.27051e-05	7.92738e-05	5.39371e-05	0	0	7.24309e-05	0.000160625	7.62825e-05	2.4048e-05
c_000000002918	1.97895e-05	0	0	0	0	0	0	0	0	0	0	0	0	0	0	0	0	0	0	0	0	0	0	0	0	0	0	0	0	0	0	0	0	0	0	0	0	0	0	0	0	0	0	0	0	0	0	0	0
c_000000002919	0	0	0	0	0	0	0	0	0	0	0	0	0	0	0	0	0	0	0	0	0	0	0	0	0	0	0	0	0	0	0	0	0	0	0	0	0	0	0	0	0	0	0	0	0	0	0	0	0
c_000000002920	0	0	0	0	0	0	0	0	0	0	0	0	0	0	0	0	0	0	0	0	0	0	0	0	0	0	0	0	0	0	0	0	0	0	0	0	0	0	0	0	0	0	0	0	0	0	0	0	0
c_000000002921	0.000824163	0.000692376	0.000638317	0.000792066	0.000276435	0	0	0	0	0	0	0	0.00183933	0.00102018	0.000959032	0.00117371	0	0.000221895	0	0	0	0	0	0	0.00112276	0.00121746	0.000729833	0.00129021	0.00137908	0.0017688	0.000533154	0	0	0	0	0	0.00057406	0.000666946	0.000684334	0.00068902	0.00128777	0.0008135	0.000594917	4.76044e-06	0	0.000316394	0.000119583	0	0.00248743
c_000000002922	0	0	0	0	0	0	0	0	0	0	0	0	0	0	0	0	0	0	0	0	0	0	0	0	0	0	0	0	0	0	0	0	0	0	0	0	0	0	0	0	0	0	0	0	0	0	0	0	0
c_000000002923	2.35724e-06	0	0	0	0	0	0	0	0	0	0	0	0	0	3.31416e-05	4.88917e-05	0	0	0	0	0	0	0	0	3.24342e-05	0.000136382	0	0	0	0	0	0	0	0	0	0	0.000130059	0.000215936	0.000121058	0.000119556	9.12229e-06	0	0	0	0	0.000161604	0.0002974	0	0
c_000000002924	0	0	0	0	0	0	0	0	0	0	0	0	0	0	0	0	0	0	0	0	0	0	0	0	0	0	0	0	0	0	0	0	0	0	0	0	0	0	0	0	0	0	0	0	0	0	0	0	0
c_000000002925	0	0	0	0	0.000207513	0	0	0	0	0	0	0	0	0	0	0	0	2.20653e-05	0.000123561	0.000128467	0	0	0	0	0	0	0	0	0	0	0	0	0	0	0	0	0	0	0	0	0	0	0	0	0	0	0	0	0
c_000000002926	0	0	0	0	0	0	0	0	0	0	0	0	0	0	0	0	0	0	0	0	0	0	0	0	0	0	0	0	0	0	0	0	0	0	0	0	0	0	0	0	0	0	0	0	0	0	0	0	0
c_000000002927	0	0	0	0	0	0	0	0	0	0	0	0	0	0	0	0	0	0	0	0	0	0	0	0	0	0	0	0	0	0	0	0	0	0	0	0	0	0	0	0	0	0	0	0	0	0	0	0	0
c_000000002928	0	0	0	0	0	0	0	0	0	0	0	0	0	0	0	0	0	0	0	0	0	0	0	0	0	0	0	0	0	0	0	0	0	0	0	0	0	0	0	0	0	0	0	0	0	0	0	0	0
c_000000002929	0	0	0	0	0	0	4.09873e-05	0.000112294	0.000214278	0.000132904	0	0	0	0	0	0	0	0	0	0	0.000780881	0.000639271	0.000467796	0.000231426	0	0	0	0	0	0	0	0.000472585	0.00024001	0.000116155	0.000172866	0	0	0	0	0	0	0	0	0	0	0	0	0	0
c_000000002930	0	0	0	0	0	0	0	0	0	0	0	0	0	0	0	0	0	0	0	0	0	0	0	0	0	0	0	0	0	0	0	0	0	0	0	0	0	0	0	0	0	0	0	0	0	0	0	0	0
c_000000002931	0	0	0	0	0	0	0	0	0	0	0	0	0	0	0	0	0	0	0	0	0	0	0	0	0	0	0	0	0	0	0	0	0	0	0	0	0	0	0	0	0	0	0	0	0	0	0	0	0
c_000000002932	1.21549e-05	5.89629e-06	5.71571e-05	0	0	0	0	0	0	0	0	0	0	0	2.9439e-05	0	0	0	0	0	0	0	0	0	0	0	0	0	0	0	0	0	0	0	0	0	0	0	0	0	0	0	0	0	0	0	0	0	0
c_000000002933	0	0	0	0	0	0	0	0	0	1.22138e-05	0	0	0	0	0	0	0	0	0	0	0	0	0	0	0	0	0	0	0	0	0	0	0	0	0	0	0	0	0	0	0	0	0	0	0	0	0	0	0
c_000000002934	0	0	0	0	0	0	0	0	0	0	0	0	0	0	0	0	0	0	0	0	0	0	0	0	0	0	0	0	0	0	0	0	0	0	0	0	0	0	0	0	0	0	0	0	0	0	0	0	0
c_000000002935	0	0	0	0	0	0	0	0	0	0	0	0	0	0	0	0	0	0	0	0	0	0	0	0	0	0	0	0	0	0	0	0	0	0	0	0	0	0	0	0	0	0	0	0	0	0	0	0	0
c_000000002936	0	0	0	0	0	0	0	0	0	0	0	0	0	0	0	0	0	0	0	0	0	0	0	0	0	0	0	0	0	0	0	0	0	0	0	0	0	0	0	0	0	0	0	0	0	0	0	0	0
c_000000002937	0	0	0	0	0	0	0	0	0	0	0	0	0	0	0	0	0	0	0	0	0	0	0	0	0	0	0	0	0	0	0	0	0	0	0	0	0	0	0	0	0	0	0	0	0	0	0	0	0
c_000000002938	0	0	0	0	0	0	0	0	0	0	0	0	0	0	0	0	0	0	0	0	0	0	0	0	0	0	0	0	0	0	0	0	0	0	0	0	0	0	0	0	0	0	0	0	0	0	0	0	0
c_000000002939	0	0	0	0	0	0	0	0	0	0	0	0	0	0	0	0	0	0	0	0	0	0	0	0	0	0	0	0	0	0	0	0	0	0	0	0	0	0	0	0	0	0	0	0	0	0	0	0	0
c_000000002940	0.000163908	0.000139593	0.000127676	5.4715e-05	0.00216689	0	0	0	0	0	0	0	2.6588e-05	0.000138427	0.00031749	0.000200658	0	6.37982e-05	4.91375e-05	1.89079e-05	0	0	0	0	0	0	0	0	0	0	0	0	0	0	0	0	0	0	0	0	0	0	0	0	0	0	0	0	0
c_000000002941	0	0	0	0	0	0	0	0	0	0	0	0	0	0	0	0	0	0	0	0	0	0	0	0	0	0	0	0	0	0	0	0	0	0	0	0	0	0	0	0	0	0	0	0	0	0	0	0	0
c_000000002942	0	0	0	0	0	0	0	0	0	0	0	0	0	0	0	0	0	0	0	0	0	0	0	0	0	0	0	0	0	0	0	0	0	0	0	0	0	0	0	0	0	0	0	0	0	0	0	0	0
c_000000002943	0	0	0	0	0	0	0	0	0	0	0	0	0	0	0	0	0	0	0	0	0	0	0	0	0	0	0	0	0	0	0	0	0	0	0	0	0	0	0	0	0	0	0	0	0	0	0	0	0
c_000000002944	0	0	0	0	0	0	0	0	0	0	0	0	0	0	0	0	0	0	0	0	0	0	0	0	0	0	0	0	0	0	0	0	0	0	0	0	0	0	0	0	0	0	0	0	0	0	0	0	0
c_000000002945	0	0	0	0	0	0	0	0	0	0	0	0	0	0	0	0	0	0	0	0	3.53499e-05	0	0	0	0	0	0	0	0	0	0	0	0	0	0	0	0	0	0	0	0	0	0	0	0	0	0	0	0
c_000000002946	0	0	0	0	0	0	0	0	0	0	0	0	0	0	0	0	0	0	0	0	0	0	0	0	0	0	0	0	0	0	0	0	0	0	0	0	0	0	0	0	0	0	0	0	0	0	0	0	0
c_000000002947	0	0	0	0	0	0	0	0	0	0	0	0	0	0	0	0	0	0	0	0	0	0	0	0	0	0	0	0	0	0	0	0	0	0	0	0	0	0	0	0	0	0	0	0	0	0	0	0	0
c_000000002948	0	0	0	0	0	0	0	0	0	4.56904e-05	7.73016e-05	0	0	0	0	0	0	0	0	0	0	0	0	0	0	0	0	0	0	0	0	0	0	0	0	0	0	0	0	0	0	0	0	0	0	0	0	0	0
c_000000002949	0	0	7.6864e-06	0	0	0	0	0	0	0	0	0	0	0	0	0	0	0	0	0	0	0	0	0	0	0	0	0	0	0	0	0	0	0	0	0	0	0	0	0	0	0	0	0	0	0	0	0	0
c_000000002950	0	0	0	0	0	0	0	0	0	0	0	0	0	0	0	0	0	0	0	0	0	0	0	0	0	0	0	0	0	0	0	0	0	0	0	0	0	0	0	0	0	0	0	0	0	0	0	0	0
c_000000002951	0	0	0	0	0	0	0	0	0	0.000196199	0.000278178	0	0	0	0	0	0	0	0	0	0	0	0	7.39959e-05	0	0	0	0	0	0	0	0	0	0	4.48634e-05	0	0	0	0	0	0	0	0	0	0	0	0	0	0
c_000000002952	0	0	0	0	0	0	0.000174398	0	0	0	0	0	0	0	0	0	0	0	0	5.95182e-05	7.03573e-05	0.000295346	0	0	0	0	0	0	0	0	0	0	0	0	0	0	0	0	0	0	0	0	0	0	0	0	0	0	0
c_000000002953	0	0	0	0	0	0	0	0	0	0	0	0	0	0	0	0	0	0	0	0	0	0	0	0	0	0	0	0	0	0	0	0	0	0	0	0	0	0	0	0	0	0	0	0	0	0	0	0	0
c_000000002954	0	0	0	0	0	0	0	0	0	0	0	0	0	0	0	0	0	0	0	0	0	0	0	0	0	0	0	0	0	0	0	0	0	0	0	0	0	0	0	0	0	0	0	0	0	0	0	0	0
c_000000002955	6.02763e-06	0	0	0	0	0	0	0	0	0	0	0	0	0.000110658	5.96775e-05	0.000102277	0	0	0	0	0	0	0	0	9.07835e-05	0.000162546	0	0	0	0	0	0	0	0	0	0	0.000733833	0.000579871	0.000595212	0.000565699	0.000221129	2.24691e-05	9.45584e-05	0	0	0.000164999	0.000495125	0.000364838	0
c_000000002956	0	0	0	0	0	0	0	0	0	0	0	0	0	0	0	0	0	0	0	0	0	0	0	0	0	0	0	0	0	0	0	0	0	0	0	0	0	0	0	0	0	0	0	0	0	0	0	0	0
c_000000002957	0	0	0	0	0	0	0	0	0	0	0	0	0	0	0	0	0	0	0	0	0	0	0	0	0	0	0	0	0	0	0	0	0	0	0	0	0	0	0	0	0	0	0	0	0	0	0	0	0
c_000000002958	0	0	0	0	0	0	0	0	0	0	0	0	0	0	0	0	0	0	0	0	0	0	0	0	0	0	0	0	0	0	0	0	0	0	0	0	0	0	0	0	0	0	0	0	0	0	0	0	0
c_000000002959	0	0	0	0	0	0	0	0	0	0	0	0	0	0	0	0	0	0	0	0	0	0	0	0	0	0	0	0	0	0	0	0	0	0	0	0	0	0	0	0	0	0	0	0	0	0	0	0	0
c_000000002960	0	0	0	0	0	0	0	0	0	0	0	0	0	0	0	0	0	0	0	0	0	0	0	0	0	0	0	0	0	0	0	0	0	0	0	0	0	0	0	0	0	0	0	0	0	0	0	0	0
c_000000002961	3.80218e-06	2.51283e-05	4.30971e-05	5.29032e-05	0	0	0	0	0	0	0	0	0	0	0	0	0	0	0	0	0	0	0	0	0	0	0	0	0	0	0	0	0	0	0	0	0	0	0	0	0	0	0	0	0	0	0	0	0
c_000000002962	0	0	0	0	2.84158e-05	0	0	0	0	0	0	0	0	0	0	0	0	0	0	0	0	0	0	0	0	0	0	0	0	0	0	0	0	0	0	0	0	0	0	0	0	0	0	0	0	0	0	0	0
c_000000002963	0	0	0	0	0	0	0	0	0	0	0	0	0	0	0	0	0	0	0	0	0	0	0	0	0	0	0	0	0	0	0	0	0	0	0	0	0	0	0	0	0	0	0	0	0	0	0	0	0
c_000000002964	0	0	0	0	0	0	0	0	0	0	0	0	0	0	0	0	0	0	0	0	0	0	0	0	0	0	0	0	0	0	0	0	0	0	0	0	0	0	0	0	0	0	0	0	0	0	0	0	0
c_000000002965	0	0	0	0	0	0	0	0	0	0	0	0	0	0	0	0	0	0	0	0	0	0	0	0	0	0	0	0	0	0	0	0	0	0	0	0	0	0	0	0	0	0	0	0	0	0	0	0	0
c_000000002966	0	0	0	0	0	0	0	0	0	0	0	0	0	0	0	0	0	0	0	0	0	0	0	0	0	0	0	0	0	0	0	0	0	0	0	0	0	0	0	0	0	0	0	0	0	0	0	0	0
c_000000002967	0	0	0	0	0	0	0	0	0	0	0	0	0	0	0	0	0	0	0	0	0	0	0	0	0	0	0	0	0	0	0	0	0	0	0	0	0	0	0	0	0	0	0	0	0	0	0	0	0
c_000000002968	0	0	0	0	0	0.00204328	0.000438668	0.000711902	0	0	0	0	0	0	0	0	0	0	0.000539618	0.000609141	0.000111099	3.83153e-05	0	0	0	0	0	0	0	0	0	0	0.00029552	0	0	0	0	0	0	0	0	0	0.000247203	0.00134431	0	0	0	0	7.67481e-06
c_000000002969	0	0	0	0	0	0	0	0	0	0	0	0	0	0	0	0	0	0	0	2.11463e-05	0	4.94369e-06	0	0	0	0	0	0	0	0	0	0	0	0	0	0	0	0	0	0	0	0	0	0	0	0	0	0	0
c_000000002970	0.000185641	0.000229881	0.000165979	0.000134116	0	0	0	0	0	0	0	0	0	0	0.000109654	0.000127296	0	0	0	0	0	0	0	0	0	2.82805e-05	0	2.13144e-05	0	0	0	0	0	0	0	0	0.000105673	3.35426e-05	0.000133752	0.00010798	0.000229016	0	0	0	0	0	0.00011499	0	0
c_000000002971	0	0	0	0	0	0	0	0	0	0	0	0	0	0	0	0	0	0	0	0	0	0	0	0	0	0	0	0	0	0	0	0	0	0	0	0	0	0	0	0	0	0	0	0	0	0	0	0	0
c_000000002972	0	0	0	0	0	0	0	0	0	0	0	0	0	0	0	0	0	0	0	0	0	0	0	0	0	0	0	0	0	0	0	0	0	0	0	0	0	0	0	0	0	0	0	0	0	0	0	0	0
c_000000002973	0	0	0	0	0	0	0	0	0	0	0	0	0	0	0	0	0	0	0	0	0	0	0	0	0	0	0	0	0	0	0	0	0	0	0	0	0	0	0	0	0	0	0	0	0	0	0	0	0
c_000000002974	0	0	0	0	0	0	0	0	0	0	0	0	0	0	0	0	0	0	0	0	0	0	0	0	0	0	0	0	0	0	0	0	0	0	0	0	0	0	0	0	0	0	0	0	0	0	0	0	0
c_000000002975	0.000236223	0.000151128	0.000180475	0.000110591	0	0	0	0	0	0	0	0	0	0	8.47193e-05	3.88356e-05	0	0	0	0	0	0	0	0	0.000164836	0.000136814	6.17076e-05	0.000124706	0	2.27924e-06	0	0	0	0	0	0	0.000246301	0.000211172	0.000249874	0.000240709	0.00029673	3.92663e-06	6.95235e-05	0	0	0.000402802	0.000345355	0	0
c_000000002976	0	0	0	0	0	0	0	0	0	0	0	0	0	0	0	0	0	0	0	0	0	0	0	0	0	0	0	0	0	0	0	0	0	0	0	0	0	0	0	0	0	0	0	0	0	0	0	0	0
c_000000002977	0	0	0	0	0	0	0	0	0	0	0	0	0	0	0	0	0	0	0	0	0	0	0	0	0	0	0	0	0	0	0	0	0	0	0	0	0	0	0	0	0	0	0	0	0	0	0	0	0
c_000000002978	0	0	0	0	0	0	0	0	0	0	0	0	0	0	0	0	0	0	0	0	0	0	0	0	0	0	0	0	0	0	0	0	0	0	0	0	0	0	0	0	0	0	0	0	0	0	0	0	0
c_000000002979	6.30804e-07	0	0	0	0	0	0	0	0	0	0	0	0	0	0	0	0	0	0	0	0	0	0	0	0	0	0	0	0	0	0	0	0	0	0	0	0	0	0	0	0	0	0	0	0	0	0	0	0
c_000000002980	0	0	0	0	0	0	0	0	0	0	0	0	0	0	0	0	0	0	0	0	0	0	0	0	0	0	0	0	0	0	0	0	0	0	0	0	0	0	0	0	0	0	0	0	0	0	0	0	0
c_000000002981	0	0	0	0	0	0	0	0	0.000247087	0.000216458	0	0	0	0	0	0	0	0	0	0	0.000443021	0.000587876	0.000522727	0.000724945	0	0	0	0	0	0	0	2.4638e-05	0	0.000241165	0.000493849	0	0	0	0	0	0	0	0	0	0	0	0	0	0
c_000000002982	0	0	0	0	0.000453766	3.33929e-05	0	0	0	0	0	0	0	0	0	0	0	0	0	0	0	0	0	0	0	0	0	0	0	0	0	0	0	0	0	0	0	0	0	0	0	0	0	0	0	0	0	0	0
c_000000002983	0.00011671	5.6118e-05	0.000169762	9.2023e-05	0	0	0	0	0	0	0	0	0	0	0	0	0	0	0	0	0	0	0	0	0	0	0	0	0	0	0	0	0	0	0	0	0	0	0	0	0	0	0	0	0	0	0	0	0
c_000000002984	0	0	0	0	0	0	1.64296e-05	8.55618e-05	0	0	0	0	0	0	0	0	0	0	0	0.00012998	0	0	0	0	0	0	0	0	0	0	0	0	0.000218644	0	0	0	0	0	0	0	0	0	0	0	0	0	0	0	0
c_000000002985	1.16378e-05	4.40703e-05	1.68062e-05	3.88348e-05	0	0	0	0	0	0	0	0	0	0	0	0	0	0	0	0	0	0	0	0	0	0	0	0	0	0	0	0	0	0	0	0	0	0	0	0	0	0	0	0	0	0	0	0	0
c_000000002986	0	0	0	0	0	0	0	0	0	0	0	0	0	0	0	0	0	0	0	0	0	0	0	0	0	0	0	0	0	0	0	0	0	0	0	0	0	0	0	0	0	0	0	0	0	0	0	0	0
c_000000002987	3.63541e-06	0	0	0	0.000121821	0	0	0	0	0	0	0	0	0	0	0	0	0	0	8.50598e-06	0	0	0	0	0	0	0	0	0	0.000758473	0.000297878	0	0	0	0	0	0	5.09611e-05	0	0	0	0	6.80875e-05	0	0	0	0	0	0
c_000000002988	0	0	0	0	0	0	0	0	0	0	0	0	0	0	0	0	0	0	0	0	0	0	0	0	0	0	0	0	0	0	0	0	0	0	0	0	0	0	0	0	0	0	0	0	0	0	0	0	0
c_000000005565	0	0	0	0	0	0	0	0	0	0	0	0	0	0	0	0	0	0	0	0	0	0	0	0	0	0	0	0	0	0	0	0	0	0	0	0	0	0	0	0	0	0	0	0	0	0	0	0	0
c_000000005568	0	0	0	0	0	0	0	0	0	0	0	0	0	0	0	0	0	0	0	0	0	0	0	0	0	0	0	0	0	0	0	0	0	0	0	0	0	0	0	0	0	0	0	0	0	0	0	0	0
c_000000005569	0	0	0	0	0	0	0	0	0	0	0	0	0	0	0	0	0	0	0	0	0	0	0	0	0	0	0	0	0	0	0	0	0	0	0	0	0	0	0	0	0	0	0	0	0	0	0	0	0
c_000000005570	0	0	0	0	0	0	0	0	0	0	0	0	0	0	0	0	0	0	0	3.89697e-05	0	0	0	0	0	0	0	0	0	0	0	0	0	0	0	0	0	0	0	0	0	0.000179098	0.00280767	0.00398739	0	0	0	0	0
c_000000005571	0	0	0	0	0	0	0.000972509	0.00599811	0.00272625	0.000980164	0	0	0	0	0	0	0	0	0	0.000719988	0.00372908	0.00302071	0.0025207	0.00179056	0	0	0	0	0	0	0	0.0018386	0.00240466	0.00201217	0.00111509	0	0	0	0	0	0	0	0	0.000372034	0	0	0	0	0
c_000000005572	0	0	0	0	0	0	0	0	0	0	0	0	0	0	0	0	0	0	0	0	0	0	0	0	0	0	0	0	0	0	0	0	0	0	0	0	0	0	0	0	0	0	0	0	0	0	0	0	0
c_000000005573	0	0	0	0	0	0	0.000805306	0	0	0	0	0	0	0	0	0	0	0	2.59853e-05	0.000627931	0.000150975	0.000526434	0	0	0	0	0	0	0	0	0	2.76615e-05	0	0	0	0	0	0	0	0	0	0	0	0.00565279	0	0	0	0	0
c_000000005574	0	0	0	0	0	0	0	0	0	0	0	0	0	3.22718e-05	0.000115957	7.25924e-05	0	0	0	0	0	0	0	0	0	0	0	0	0	0	0	0	0	0	0	0	0	0	0	0	0	0	0	0	0	0	0	0	0
c_000000005575	0	0	0	0	0	0	0	0	0	0	0	0	0	0	0	0	0	0	0	0	0	0	0	0	0	0	0	0	0	0	0	0	0	0	0	0	0	0	0	0	0	0	0	0	0	0	0	0	0
c_000000005576	0	0	0	0	0	0	0	0	0	0	0	0	0	0	0	0	0	0.000105085	0.00094007	0.000606916	0	0	0	0	0	0	0	0	0	0	0	0	0	0	0	0	0	0	0	0	0	0.000853388	0.0010778	0.00208503	0	0	0	0	0
c_000000005577	0	0	0	0	0	0	0	0	0	0	0	0	0	0	0	0	0	0.000110392	0.0010021	0.000615007	0	0	0	0	0	0	0	0	0	0	0	0	0	0	0	0	0	0	0	0	0	0.000759912	0.00108261	0.0018427	0	0	0	0	0
c_000000005578	0	0	0	0	0	0	0	0	0	0	0	0	0	0	0	0	0	0	0	6.18629e-05	0	0	0	0	0	0	0	0	0	0	0	0	0	0	0	0	0	0	0	0	0	0	0	0	0	0	0	0	0
c_000000005579	0	0	0	0	0	0	0	0	0	0	0	0	0	0	0	0	0	0	0	0	0	0	0	0	0	0	0	0	0	0	0	0	0	0	0	0	0	0.000129526	0.000144525	0.000171647	0.000170623	0	0	0	0	0	0	0	0
c_000000005580	0	0	0	0	0	0	0	0	0	0	0	0	0	0	0	0	0	0	0	0.0002917	0	0	0	0	0	0	0	0	0	0	0	0	0	0	0	0	0	0	0	0	0	0	0	0	0	0	0	0	0
c_000000005581	0	0	0	0	0	0	0	0	0	0	0	0	0	0	0	0	0	6.94598e-06	0.000421221	0.000150081	0	0	0	0	0	0	0	0	0	0	0	0	0	0	0	0	0	0	0	0	0	0	0	0.00132717	0	0	0	0	0
c_000000005582	0	0	0	0	0	0	0	0	0	0	0	0	0	0	0	0	0	0	0.000394587	0.000158576	0	0	0	0	0	0	0	0	0	0	0	0	0	0	0	0	0	0	0	0	0	0	0	0.00102572	0	0	0	0	0
c_000000005583	0	0	0	0	0	0	0	0	0	0	0	0	0	0	0	0	0	0	0	0	0	0	0	0	0	0	0	0	0	0	0	0	0	0	0	0	0	0	0	0	0	0	0	0	0	0	0	0	0
c_000000005584	0	0	0	0	0	0	0	8.12082e-05	0	0	0	0	0	0	0	0	0	0	0.000320904	0.000405175	0	0	0	0	0	0	0	0	0	0	0	0	0.000138296	0	0	0	0	0	0	0	0	0	0	0	0	0	0	0	0
c_000000005585	0.000226283	0.000370647	0.000292069	0.000324209	0	0	0	0	0	0	0	0	0	0	0	0	0	0	0	0	0	0	0	0	0	0	0	0	0	0	0	0	0	0	0	0	0	0	0	0	0	0	0	0	0	0	0	0	0
c_000000005586	0	0	0	0	0	0	0	0	0	0	0	0	0	0	0	0	0	0	0	0	0	0	0	0	0	0	0	0	0	0	0	0	0	0	0	0	0	0	0	0	0	0	0	0	0	0	0	0	0
c_000000005587	0	0	0	0	0	0	0	0	0	0	0	0	0	0	0	0	0	0	0	0	0	0	0	0	0	0	0	0	0	0	0	0	0	0	0	0	0	0	0	0	0	0	0	0	0	0	0	0	0
c_000000005588	0	0	0	0	0.00045405	0	0	0	0	0	0	0	0	0	0	0	0	0	0	0	0	0	0	0	0	0	0	0	0	0	0	0	0	0	0	0	0	0	0	0	0	0.000355193	0.000766251	0.0010784	0	0	0	0	0
c_000000005589	0	0	0	0	0	0	0	0	0	0	0	0	0	0	0	0	0	0	0	0	0	0	0	0	0	0	0	0	0	0	0	0	0	0	0	0	0	0	0	0	0	0	0	0	0	0	0	0	0
c_000000005590	0	0	0	0	0	0	0	0	0	0	0	0	0	0	0	0	0	0	0	0	0	0	0	0	0	0	0	0	0	0	0	0	0	0	0	0	0	0	0	0	0	0	0	0	0	0	0	0	0
c_000000005591	0	0	0	0	0	0	0	0	0	0	0	0	0	0	0	0	0	0	0	0	0	0	0	0	0	0	0	0	0	0	0	0	0	0	0	0	0	0	0	0	0	0	0	0	0	0	0	0	0
c_000000005592	0	0	0	0	0	0	0	0	0	0	0	0	0	0	0	0	0	0	9.95568e-05	0	0	0	0	0	0	0	0	0	0	0	0	0	0	0	0	0	0	0	0	0	0	0	0	0	0	0	0	0	0
c_000000005593	0	0	0	0	0.000502819	0	0	0	0	0	0	0	0	0	0	0	0	0	0	0	0	0	0	0	0	0	0	0	0	0	0	0	0	0	0	0	0	0	0	0	0	0	0.000594569	0	0	0	0	0	0
c_000000005594	0	0	0	0	0	0	0	0	0	0	0	0	0	0	0	0	0	0	0	0	0	0	0	0	0	0	0	0	0	0	0	0	0	0	0	0	0	0	0	0	0	0	0	0	0	0	0	0	0
c_000000005595	0	0	0	0	0	0	0	0	0	0	0	0	0	0	0	0	0	0	0	0	0	0	0	0	0	0	0	0	0	0	0	0	0	0	0	0	0	0	0	0	0	0	0	0	0	0	0	0	0
c_000000005596	0	0	0	0	0	0	0	0	0	0	0	0	0	0	0	0	0	0	0	0	0	0	0	0	0	0	0	0	0	0	0	0	0	0	0	0	0	0	0	0	0	0	0	0	0	0	0	0	0
c_000000005597	0	0	0	0	0	0	0	0	0	0	0	0	0	0	0	0	0	0	0	0	0	0	0	0	0	0	0	0	0	0	0	0	0	0	0	0	0	0	0	0	0	0	0	0	0	0	0	0	0
c_000000005598	0	0	0	0	0	0	0	0	0	0	0	0	0	0	0	0	0	0	0	8.48721e-05	0	0	0	0	0	0	0	0	0	0	0	0	0	0	0	0	0	0	0	0	0	0	3.37229e-05	0	0	0	0	0	0
c_000000005599	0	0	0	0	0	0	0	0	0	0	0	0	0	0	0	0	0	0	0	0	0	0	0	0	0	0	0	0	0	0	0	0	0	0	0	0	0	0	0	0	0	0	0	0	0	0	0	0	0
c_000000005600	0	0	0	0	0	0	0	0	0	0	0	0	0	0	0	0	0	0	0	0	0	0	0	0	0	0	0	0	0	0	0	0	0	0	0	0	0	0	0	0	0	0	0	0	0	0	0	0	0
c_000000005601	0	0	0	0	0	0	0	0	0	0	0	0	0	0	0	0	0	0	0	0	0	0	0	0	0	0	0	0	0	0	0	0	0	0	0	0	0	0	0	0	0	0	0	0	0	0	0	0	0
c_000000005602	0	0	0	0	0	0	0	0	0	0	0	0	0	0	0	0	0	0	0	0	0	0	0	0	0	0	0	0	0	0	0	0	0	0	0	0	0	0	0	0	0	0	0	0	0	0	0	0	0
c_000000005603	0	0	0	0	0	0	0	0	0	0	0	0	0	0	0	0	0	0	0	0	0	0	0	0	0	0	0	0	0	0	0	0	0	0	0	0	0	0	0	0	0	0	0	0	0	0	0	0	0
c_000000005604	0	0	0	0	0	0	0	0	0	0	0	0	0	0	0	0	0	0	0	0	0	0	0	0	0	0	0	0	0	0	0	0	0	0	0	0	0	0	0	0	0	0	0	0	0	0	0	0	0
c_000000005605	0	0	0	0	0	0	0	0	0	0	0	0	0	0	0	0	0	0	0	0	0	0	0	0	0	0	0	0	0	0	0	0	0	0	0	0	0	0	0	0	0	0	0	0	0	0	0	0	0
c_000000005606	0	0	0	0	0	0	0	0	0	0	0	0	0	0	0	0	0	0	0	0	0	0	0	0	0	0	0	0	0	0	0	0	0	0	0	0	0	0	0	0	0	0	0	0	0	0	0	0	0
c_000000005607	0	0	0	0	0	0	0	0	0	0	0	0	0	0	0	0	0	0	0	0	0	0	0	0	0	0	0	0	0	0	0	0	0	0	0	0	0	0	0	0	0	0	0	0	0	0	0	0	0
c_000000005608	0	0	0	0	0	0	0	0	0	0	0	0	0	0	0	0	0	0.000292779	0.000450752	6.43378e-05	0	0	0	0	0	0	0	0	0	0	0	0	0	0	0	0	0	0	0	0	0	0	0	1.9038e-05	0	0	0	0	0
c_000000005609	0	0	0	0	0	0	3.25271e-05	0	0	0	0	0	0	0	0	0	0	0	0	0	0	0	0	0	0	0	0	0	0	0	0	0	0	0	0	0	0	0	0	0	0	0	0	0	0	0	0	0	0
c_000000005610	0	0	0	0	0	0	0	0	0	0	0	0	0	0	0	0	0	0	0	0	0	0	0	0	0	0	0	0	0	0	0	0	6.12117e-05	0	0	0	0	0	0	0	0	0	0.000155503	0.00138945	0	0	0	0	0
c_000000005697	0	0	0	0	0	0	0	0	0	0	0	0	0	0	0	0	0	0	0	0	0	0	0	0	0	0	0	0	0	0	0	0	0	0	0	0	0	0	0	0	0	0	0	0	0	0	0	0	0
c_000000005699	0.00451511	0.00496483	0.00450749	0.00447503	0	0	0	0	0	0	0	0	0.0031001	0.00598455	0.00455126	0.00511124	0	0.00073176	0	0	0	0	0	0	0.00289918	0.00537655	0.000553164	0.00982297	0	0	0	0	0	0	0	0	0.00498803	0.00637853	0.00626136	0.00432305	0.00338887	0.000415667	0.000517228	0	0	0.0013189	0.000954521	0.00118063	0.000118809
c_000000005700	0.000872578	0.000926082	0.00085275	0.000700751	0	0	0	0	0	0	0	0	0.000108588	0.000922086	0.000889647	0.00100973	0	9.21026e-05	0	0	0	0	0	0	0.000700927	0.000842751	0	0.00152013	0	0	0	0	0	0	0	0	0.000947904	0.00114306	0.00111388	0.000774718	0.00060077	0.000128374	8.9459e-05	0	0	9.8185e-05	1.59558e-05	0	0
c_000000005701	0	0	0	0	0	0	0	0	0	0	0	0	0	0	0	0	0	0	0	0	0	0	0	0	0	0	0	0	0	0	0	0	0	0	0	0	0	0	0	0	0	0	0	0	0	0	0	0	0
c_000000005702	0	0	0	0	0	0	0	0	0	0	0	0	0	0	0	0	0	0	0	0	0	0	0	0	0	0	0	0	0	0	0	0	0	0	0	0	0	0	0	0	0	0	0	0	0	0	0	0	0
c_000000005703	0.00112214	0.00056902	0.000137685	0.00138043	0	0	0	0	0	0	0	0	0	0	0	0	0	0	0	0	0	0	0	0	0	0	0	0	0	0	0	0	0	0	0	0	0	0	0	0	0	0	0	0	0	0	0	0	0
c_000000005704	0	0	0	0	0	0	1.70958e-05	0	0	0	0	0	0	0	0	0	0	0	1.84769e-05	0.000202082	0.000684102	0.000682381	8.25135e-05	0	0	0	0	0	0	0	0	0.000211279	0	0	0	0	0	0	0	0	0	0	0	0	0	0	0	0	0
c_000000005706	0	0	0	0	0	0	0	0	0	0	0	0	0	0	0	0	0	0	0	0	0	0	0	0	0	0	0	0	0	0	0	0	0	0	0	0	0	0	0	0	0	0	0	0	0	0	0	0	0
c_000000005707	0	0	0	0	0	0	0	0	0	0	0	0	0	0	0	0	0	0	0.000384764	0.000736393	0	0	0	0	0	0	0	0	0	0	0	0	0	0	0	0	0	0	0	0	0	0	0	0	0	0	0	0	0
c_000000005708	3.04868e-05	0.000126713	0.000188592	5.74895e-05	0	0	0	0	0	0	0	0	0	0	0	0	0	0	0	0	0	0	0	0	0	0	0	0	0	0	0	0	0	0	0	0	0	0	0	0	0	0	0	0	0	0	0	0	0
c_000000005709	0	0	0	0	0	0	0	0	0	0	0	0	0	0	0	0	0	0	0	0	0	0	0	0	0	0	0	0	0	0	0	0	0	0	0	0	0	0	0	0	0	0	0	0	0	0	0	0	0
c_000000005710	0	0	0	0	0	0	0	0	0	0	0	0	0	0	0	0	0	0	0	0	0	0	0	0	0	0	0	0	0	0	0	0	0	0	0	0	0	0	0	0	0	0	0	0	0	0	0	0	0
c_000000005711	0	0.000161741	0.00015243	0.000248984	0	0	0	0	0	0	0	0	0	0	0	0	0	0	0	0	0	0	0	0	0	0	0	0	0	0	0	0	0	0	0	0	0	0	0	0	0	0	0	0	0	0	0	0	0
c_000000005712	0.00126167	0.00134586	0.0017118	0.00151414	0	0	0	0	0	0	0	0	0.00405191	0.003467	0.00324029	0.00382281	0	0.000394075	0	0	0	0	0	0	0.0620494	0.049307	0.022364	0.0653691	0.0264154	0.0135981	0	0	0	0	0	0	0.0475433	0.0653728	0.0532776	0.061699	0.0818021	0.0776295	0.0351466	0.00187529	0	0.0275451	0.0246276	0.0314669	0.0386383
c_000000005713	0.000566567	0.000967799	0.00091983	0.000831102	4.28708e-05	0	0	0	0	0	0	0	0	0	0.000659702	0.000474366	0	0	0	0	0	0	0	0	0	0	0	0	0	0	0	0	0	0	0	0	0	0	0	0	0	0	0	0	0	0	0	0	0
c_000000005714	0	0	0	0	0	0	0	0	0	0	0	0	0	0	0	0	0	0	0	0	0	0	0	0	0	0	0	0	0	0	0	0	0	0	0	0	0	0	0	0	0	0	0	0	0	0	0	0	0
c_000000005715	0	0	0	0	0	0	0	0	0	0	0	0	0	0	0	0	0	0	0	0	0	0	0	0	0	0	0	0	0	0	0	0	0	0	0	0	0	0	0	0	0	0	0	0	0	0	0	0	0
c_000000005716	0	0	0	0	0	0	0	0	0	0	0	0	0	0	0	0	0	0	0	0	0	0	0	0	0	0	0	0	0	0	0	0	0	0	0	0	0	0	0	0	0	0	0	0	0	0	0	0	0
c_000000005717	0.000992483	0.000930922	0.00123476	0.000711916	0	0	0	0	0	0	0	0	0.00845975	0.00543055	0.00460552	0.00636436	0	0.00139639	0	0	0	0	0	0	0	0	0	0	0	0	0	0	0	0	0	0	0	0	0	0	0	0	0	0	0	0	0	0	0
c_000000005718	0.00210245	0.000790439	0.00115359	0.000829202	0.0129781	0.00695392	0.000526823	0	0	0	0	0	0.017809	0.0116264	0.00921833	0.0110366	0	0.00404039	0.000530025	0	0	0	0	0	0	0	0.00534003	0	0.00587859	0.0138268	0.0120316	0	0	0	0	0	0	0	0	0	0.00181776	0.000222725	0.00324423	0.00158123	0	0	0	0	0.0093899
c_000000005719	0.000384946	0	0	0	0	0	0	0	0	0	0	0	0	0	0.000258235	0.000212606	0	0	0	0	0	0	0	0	0	0.000262916	0	0	0	0	0	0	0	0	0	0	0.00220013	0.0019021	0.00175247	0.00154399	0.00143424	0	0	0	0	0.00451569	0.00560834	0.00228716	0
c_000000005720	0	0	0	0	0	0	0	0	0	0	0	0	0	0	0	0	0	0	0	0	0	0	0	0	0	0	0	0	0	0	0	0	0	0	0	0	0	0	0	0	0	0	0	0	0	0	0	0	0
c_000000005721	0	0	0	0	0	0	0.00118936	0	0	0	0	0	0	0	0	0	0	0	0	0.000804295	4.87932e-05	0.000964057	4.41874e-05	0	0	0	0	0	0	0	0	0	0.000775534	0	0	0	0	0	0	0	0	0	0	0	0	0	0	0	0
c_000000005722	0	0	0	0	0	0	0	0.00123212	0.00502269	0.00354681	0.0012211	0	0	0	0	0	0	0	0	0	0.000296386	0.00147464	0.00291807	0.00450926	0	0	0	0	0	0	0	3.18452e-05	0	0.00135207	0.00289159	0	0	0	0	0	0	0	0	0	0	0	0	0	0
c_000000005723	0	0	0	0	0	0	0.00213047	0.00754864	0.00530105	0.00268798	0	0	0	0	0	0	0	0	0	0.000381073	0.0057858	0.00474969	0.00540997	0.0051045	0	0	0	0	0	0	0	0.00647713	0.00476503	0.00542469	0.004707	0	0	0	0	0	0	0	0	0	0	0	0	0	0
c_000000005724	0	0	0	0	0	0	0	0	0	0	0	0	0	0	0	0	0	0	0	0	0	0	0	0	0	0	0	0	0	0	0	0	0	0	0	0	0	0	0	0	0	0	0	0	0	0	0	0	0
c_000000005725	0	0	0	0	0	0	0	0	0	0	0	0	0	0	0	0	0	0	0	0	0	0	0.000159446	0	0	0	0	0	0	0	0	0	0	0	0.000199917	0	0	0	0	0	0	0	0	0	0	0	0	0	0
c_000000005726	0	0	0	0	0	0	0	0	0	0	0	0	0	0	0	0	0	0	0	0	0	0	0	0	0	0	0	0	0	0	0	0	0	0	0	0	0	0	0	0	0	0	0	0	0	0	0	0	0
c_000000005727	0	0	0	0	0	0	0	0	0	0	0	0	0	0	0	0	0	0	0	0	0	0	0	0	0	0	0	0	0	0	0	0	0	0	0	0	0	0	0	0	0	0	0	0	0	0	0	0	0
c_000000005728	0	0	0	0	0	0	0	0	0	0	0	0	0	0	0	0	0	0	0	0	0	0	0	0	0	0	0	0	0	0	0	0	0	0	0	0	0	0	0	0	0	0	0	0	0	0	0	0	0
c_000000005729	0	0	0	0	0	0	9.51305e-05	0	0	0	0	0	0	0	0	0	0	0	0	0.000109416	0	0	0	0	0	0	0	0	0	0	0	0	0	0	0	0	0	0	0	0	0	0	0	0	0	0	0	0	0
c_000000005730	0	0	0	0	0	0	0	0	0	0	0	0	0	0	0	0	0	0	0	0	0	0	0	0	0	0	0	0	0	0	0	0	0	0	0	0	0	0	0	0	0	0	0	0	0	0	0	0	0
c_000000005731	0.000363527	0.000701874	0.000699688	0.000656311	0	0	0	0	0	0	0	0	0	0	0	0	0	0	0	0	0	0	0	0	0	0	0	0	0	0	0	0	0	0	0	0	0	0	0	0	0	0	0	0	0	0	0	0	0
c_000000005732	0	0	0	0	0	0	0	0	0	0	0	0	0	0	0	0	0	0	0	0	0	0	0	0	0	0	0	0	0	0	0	0	0	0	0	0	0	0	0	0	0	0	0	0	0	0	0	0	0
c_000000005733	0	0	0	0	0	0	0.00166041	0.000937236	0	0	0	0	0	0	0	0	0	0	0.00125749	0.0021598	0.00110137	0.00126098	0.00104767	0.000122199	0	0	0	0	0	0	0	0.00293256	0.00325473	0.00189432	0.00100159	0	0	0	0	0	0	0	0	0.000125608	0	0	0	0	1.338e-05
c_000000005734	0.000629478	0.000313402	0.000313783	0.000266495	0	0	0	0	0	0	0	0	0	0	0.00025026	0	0	0	0	0	0	0	0	0	0	0	0	0	0	0	0	0	0	0	0	0	0	0	0	0	0	0	0	0	0	0	0	0	0
c_000000005735	0	0	0	0	0	0	0	0	0	0	0	0	0	0	0	0	0	0	0	0	0	0	0	0	0	0	0	0	0	0	0	0	0	0	0	0	0	0	0	0	0	0	0	0	0	0	0	0	0
c_000000005736	0	0	0	0	0	0	0	0	0	0	0	0	0	0	0	0	0	0	0	0	0	0	0	0	0	0	0	0	0	0	0	0	0	0	0	0	0	0	0	0	0	0	0	0	0	0	0	0	0
c_000000005737	0	0	0	0	0	0	0	0	0.00092855	0.0044378	0.00646138	0	0	0	0	0	0	0	0	0	0	0	0	0.000416913	0	0	0	0	0	0	0	0	0	0	0.00108979	0	0	0	0	0	0	0	0	0	0	0	0	0	0
c_000000005738	0	0	0	0	0	0	0	0	0	0	0	0	0	0	0	0	0	0	0	0	0	0	0	0	0	0	0	0	0	0	0	0	0	0	0	0	0	0	0	0	0	0	0	0	0	0	0	0	0
c_000000005739	0.00760738	0.0071959	0.00596843	0.00721319	0	0	0	0	0	0	0	0	0.00170082	0.00318486	0.00273343	0.00270069	0	0.000138238	0	0	0	0	0	0	0	0.000250341	0	0	0	0	0	0	0	0	0	0	0	0	0	8.76797e-05	0.000178994	0	0	0	0	0	0	0	0
c_000000005740	0	0	0	0	0	0	0	0	0	0	0	0	0	0	0	0	0	0	0	0	0	0	0	0	0	0	0	0	0	0	0	0	0	0	0	0	1.87416e-05	0.000302152	5.44565e-06	0.000148184	0.000491392	0	0.00051539	0.00158877	0	0	0	0	0.000674665
c_000000005741	0.000824108	0.00098942	0.00147554	0.000849823	0	0	0	0	0	0	0	0	0.00290678	0.00234849	0.00371574	0.00340247	0	0.000414426	0	0	0	0	0	0	0	0	0	0	0	0	0	0	0	0	0	0	0	0	0	0	0	0	0	0	0	0	0	0	0
c_000000005742	0	0	0	0	0	0	0	0	0	0	0	0	0	0	0	0	0	0	0	0	0	0	0	0	0	0	0	0	0	0	0	0	0	0	0	0	0	0	0	0	0	0	0	0	0	0	0	0	0
c_000000005743	0	0	0	0	0	0	0	0	0	0	0	0	0	0	0	0	0	0	0	0	0	0	0	0	0	0	0	0	0	0	0	0	0	0	0	0	0	0	0	0	0	0	0	0	0	0	0	0	0
c_000000005744	0	0	0	0	0	0	0	0	0	0	0	0	0	0	0	0	0	0	0	0	0	0	0	0	0	0	0	0	0	0	0	0	0	0	0	0	0	0	0	0	0	0	0	0	0	0	0	0	0
c_000000005745	0	0	0	0	0	0	0	0	0	0	0	0	0	0	0	0	0	0	0	0	0	0	0	0	0	0	0	0	0	0	0	0	0	0	0	0	0	0	0	0	0	0	0	0	0	0	0	0	0
c_000000005746	0	0	0	0	0	0	0	0	0	0	0	0	0	0	0	0	0	0	0	0	0	0	0	0	0	0	0	0	0	0	0	0	0	0	0	0	0	0	0	0	0	0	0	0	0	0	0	0	0
c_000000005747	0	0	0	0	0	0	0	0	0	0	0	0	0	0	0	0	0	0	0	0	0	0	0	0	0	0	0	0	0	0	0	0	0	0	0	0	0	0	0	0	0	0	0	0	0	0	0	0	0
c_000000005748	0	0	0	0	0	0	0	0	0	0	0	0	0	0	0	0	0	0	0.000118466	0.000150245	0	0	0	0	0	0	0	0	0	0	0	0	0	0	0	0	0	0	0	0	0	0	0	0	0	0	0	0	0
c_000000005749	0	0	0	0	0	0	0	0	0	0	0	0	0	0	0	0	0	0	0	0	0	0	0	0	0	0	0	0	0	0	0	0	0	0	0	0	0	0	0	0	0	0	0	0	0	0	0	0	0
c_000000005750	0	0	0	0	0	0	0	0	0	0	0	0	0	0	0	0	0	0	0	0	0	0	0	0	0	0	0	0	0	0	0	0	0	0	0	0	0	0	0	0	0	0	0	0	0	0	0	0	0
c_000000005751	0	0	0	0	0	0	0	0	0	0	0	0	0	0	0	0	0	0	0	0	0	0	0	0	0	0	0	0	0	0	0	0	0	0	0	0	0	0	0	0	0	0	0	0	0	0	0	0	0
c_000000005752	0	0	0	0	0	0	0	0	0	0	0	0	0	0	0	0	0	0	0	0	0	0	0	0	0	0	0	0	0	0	0	0	0	0	0	0	0	0	0	0	0	0	0	0	0	0	0	0	0
c_000000005753	0	0	0	0	0	0	0	0	0	0	0	0	0	0	0	0	0	0	0	0	0	0	0	0	0	0	0	0	0	0	0	0	0	0	0	0	0	0	0	0	0	0	0	0	0	0	0	0	0
c_000000005754	0	0	0	0	0	0	0.00060581	0	0	0	0	0	0	0	0	0	0	0	0	0.000231399	0	0	0	0	0	0	0	0	0	0	0	0	0	0	0	0	0	0	0	0	0	0	0	0	0	0	0	0	0
c_000000005755	0	0	0	0	0	0	0	0	0	0	0	0	0	0	0	0	0	0	0	0	0.000512888	0	0	0	0	0	0	0	0	0	0	0	0	0	0	0	0	0	0	0	0	0	0	0	0	0	0	0	0
c_000000005756	0	0	0	0	0	0	0	0	0	0	0	0	0	0	0	0	0	0	0	0	0	0	0	0	0	0	0	0	0	0	0	0	0	0	0	0	0	0	0	0	0	0	0	0	0	0	0	0	0
c_000000005757	0	0	0	0	0	0	0	0	0	0	0	0	0	0	0	0	0	0	0	0	0	0	0	0	0	0	0	0	0	0	0	0	0	0	0	0	0	0	0	0	0	0	0	0	0	0	0	0	0
c_000000005758	0	0	0	0	0	0	0	0	0	0	0	0	0	0	0	0	0	0	0	0.000147909	0	0	0	0	0	0	0	0	0	0	0	0	0	0	0	0	0	0	0	0	0	0	0.00535169	0.0134396	0	0	0	0	0
c_000000005759	0	0	0	0	0	0	0	0	0	0	0	0	0	0	0	0	0	0	0	7.24061e-05	0	0	0	0	0	0	0	0	0	0	0	0	0	0	0	0	0	0	0	0	0	0	0	0	0	0	0	0	0
c_000000005760	0	0	0	0	0	0	0	0	0	0	0	0	0	0	0	0	0	0	0	0	0	0	0	0	0	0	0	0	0	0	0	0	0	0	0	0	0	0	0	0	0	0	0	0	0	0	0	0	0
c_000000005761	0	0	0	0	0	0	0	0	0	0	0	0	0	0	0	0	0	0	0	0	0	0	0	0	0	0	0	0	0	0	0	0	0	0	0	0	0	0	0	0	0	0	0	0	0	0	0	0	0
c_000000005762	0	0	0	0	0	0	0	0	0	0	0	0	0	0	0	0	0	0	0	0	0	0	0	0	0	0	0	0	0	0	0	0	0	0	0	0	0	0	0	0	0	0	0	0	0	0	0	0	0
c_000000005763	0	0	0	0	0	0	0	0	0	0	0	0	0	0	0	0	0	0	0	0	0	0	0	0	0	0	0	0	0	0	0	0	0	0	0	0	0	0	0	0	0	0	0	0	0	0	0	0	0
c_000000005764	0	0	0	0	0.000229739	0	0	0	0	0	0	0	0	0	0	0	0	0	0	0	0	0	0	0	0	0	0	0	0	0	0	0	0	0	0	0	0	0	0	0	0	0	0	0	0	0	0	0	0
c_000000005765	0	0	0	0	0	0	0	0	0	0	0	0	0	0	0	0	0	0	0	0	0	0	0	0	0	0	0	0	0	0	0	0	0	0	0	0	0	0	0	0	0	0	0	0	0	0	0	0	0
c_000000005766	0	0	0	0	0	0	0	0	0	0	0	0	0	0	0	0	0	0	0	0	0	0	0	0	0	0	0	0	0	0	0	0	0	0	0	0	0	0	0	0	0	0	8.32318e-05	0	0	0	0	0	0
c_000000005767	0	0	0	0	0	0	0	0	0	0	0	0	0	0	0	0	0	0	0	0	0	0	0	0	0	0	0	0	0	0	0	0	0	0	0	0	0	0	0	0	0	0	0	0	0	0	0	0	0
c_000000005768	0	0	0	0	0	0	7.97899e-06	0	0	0	0	0	0	0	0	0	0	0	0	1.35414e-05	4.53366e-05	0.000371167	4.89353e-05	0	0	0	0	0	0	0	0	0	0	0	0.000301092	0	0	0	0	0	0	0	0	0	0	0	0	0	0
c_000000005769	0	0	0	0	0	0	0.000174749	0	0	0	0	0	0	0	0	0	0	0	6.71948e-05	0.00036362	0.000280531	0.000425978	9.49418e-05	0	0	0	0	0	0	0	0	0.000173408	0.000256899	0	0	0	0	0	0	0	0	0	0	0	0	0	0	0	0
c_000000005770	0	0	0	0	0	0	0	0	0	0	0	0	0	0	0	0	0	0	0	0	0	0	0	0	0	0	0	0	0	0	0	0	0	0	0	0	0	0	0	0	0	0	0	0	0	0	0	0	0
c_000000005771	0	0	0	0	0	0	0	0	0	0	0	0	0	0	0	0	0	0	0	0	0	0	0	0	0	0	0	0	0	0	0	0	0	0	0	0	0	0	0	0	0	0	0	0	0	0	0	0	0
c_000000005772	0	0	0	0	0	0	0	0	0	0	0	0	0	0	0	0	0	0	0	0	0	0	0	0	0	0	0	0	0	0	0	0	0	0	0	0	0	0	0	0	0	0	0	0	0	0	0	0	0
c_000000005773	0	0	0	0	0	0	0	0	0	0	0	0	0	0	0	0	0	0	0	0	0	0	0	0	0	0	0	0	0	0	0	0	0	0	0	0	0	0	0	0	0	0	0	0	0	0	0	0	0
c_000000005774	0	0	0	0	0	0	0	0	0	0	0	0	0	0	0	0	0	0	0	0	0	0	0	0	0	0	0	0	0	0	0	0	0	0	0	0	0	0	0	0	0	0	0	0	0	0	0	0	0
c_000000005775	0	0	0	0	0	0	0	0	0	0	0	0	0	0	0	0	0	0	0	0	0	0	0	0	0	0	0	0	0	0	0	0	0	0	0	0	0	0	0	0	0	0	0	0	0	0	0	0	0
c_000000005776	0	0	0	0	0	0	0	0	0	0	0	0	0	0	0	0	0	0	0	0	0	0	0	0	0	0	0	0	0	0	0	0	0	0	0	0	0	0	0	0	0	0	0	0	0	0	0	0	0
c_000000005777	0	0	0	0	0	0	0	0	0	0	0	0	0	0	0	0	0	0	1.66582e-05	0	0	0	0	0	0	0	0	0	0	0	0	0	0	0	0	0	0	0	0	0	0	0	0	0	0	0	0	0	0
c_000000005778	0	0	0	0	0	0	0	0	0	0	0	0	0	0	0	0	0	0	0.000486377	0.000286146	0	0	0	0	0	0	0	0	0	0	0	0	0	0	0	0	0	0	0	0	0	0	0.000635543	0.00220456	0	0	0	0	0
c_000000005779	0	0	0	0	0	0	0	0	0	0	0	0	0	0	0	0	0	0	0	0	0	0	0	0	0	0	0	0	0	0	0	0	0	0	0	0	0	0	0	0	0	0	0	0	0	0	0	0	0
c_000000005780	0	0	0	0	0	0	0	0	0	0	0	0	0	0	0	0	0	0	0	0	0	0	0	0	0	0	0	0	0	0	0	0	0	0	0	0	0	0	0	0	0	0	0	0	0	0	0	0	0
c_000000005781	0	0	0	0	0	0	0	0	0	0	0	0	0	0	0	0	0	0	0	0	0	0	0	0	0	0	0	0	0	0	0	0	0	0	0	0	0	0	0	0	0	0	0	0	0	0	0	0	0
c_000000005782	0	0	0	0	0	0	0	0	0	0	0	0	0	0	0	0	0	0	0	0	0	0	0	0	0	0	0	0	0	0	0	0	0	0	0	0	0	0	0	0	0	0	0	0	0	0	0	0	0
c_000000005783	0	0	0	0	0	0	0	0	0	0	0	0	0	0	0	0	0	0	0	0	0	0	0	0	0	0	0	0	0	0	0	0	0	0	0	0	0	0	0	0	0	0	0	0	0	0	0	0	0
c_000000005784	0	0	0	0	0	0	0	0	0	0	0	0	0	0	0	0	0	0	0	0	0	0	0	0	0	0	0	0	0	0	0	0	0	0	0	0	0	0	0	0	0	0	0	0	0	0	0	0	0
c_000000005785	0	0	0	0	0	0	0	0	0	0	0	0	0	0	0	0	0	0	0	0	0	0	0	0	0	0	0	0	0	0	0	0	0	0	0	0	0	0	0	0	0	0	0	0	0	0	0	0	0
c_000000005786	0	0	0	0	0	0	0	0	0	0	0	0	0	0	0	0	0	0	0	0	0	0	0	0	0	0	0	0	0	0	0	0	0	0	0	0	0	0	0	0	0	0	0	0	0	0	0	0	0
c_000000005787	9.61008e-05	0.000431562	0.000326462	0.000329808	0	0	0	0	0	0	0	0	0	0	0	0	0	0	0	0	0	0	0	0	0	0	0	0	0	0	0	0	0	0	0	0	0	0	0	0	0	0	0	0	0	0	0	0	0
c_000000005788	0	0	0	0	0	0	0	0	0	0	0	0	0	0	0	0	0	0	0	0	1.7963e-05	1.90976e-05	0	0	0	0	0	0	0	0	0	0	0	0.000336023	0	0	0	0	0	0	0	0	0	0	0	0	0	0	0
c_000000005789	0	0	0	0	0	0	0	0	0	0	0	0	0	0	0	0	0	0	0	0	0	0	0	0	0	0	0	0	0	0	0	0	0	0	0	0	0	0	0	0	0	0	0	0	0	0	0	0	0
c_000000005790	0	0	0	0	0	0	0	0	0	0	0	0	0	0	0	0	0	0	0	0	0	0	0	0	0	0	0	0	0	0	0	0	0	0	0	0	0	0	0	0	0	0	0	0	0	0	0	0	0
c_000000005791	0	0	0	0	0	0	0	0	0	0	0	0	0	0	0	0	0	0	0	0	0	0	0	0	0	0	0	0	0	0	0	0	0	0	0	0	0	0	0	0	0	0	0	0	0	0	0	0	0
c_000000005792	0	0	0	0	0.0031738	0	0	0	0	0	0	0	0	0	0	0	0	0	0	0	0	0	0	0	0	0	0	0	0	0	0	0	0	0	0	0	0	0	0	0	0	0	0	0	0	0	0	0	0
c_000000005793	0	0	0	0	0.000976169	0	0	0	0	0	0	0	0	0	0	0	0	0.00109924	0.000965601	7.46862e-05	0	0	0	0	0	0	0	0	0	0	0	0	0	0	0	0	0	0	0	0	0	0	0	0	0	0	0	0	0
c_000000005794	0	0	0	0	0	0	0	0	0	0	0	0	0	0	0	0	0	0	0	0	0	0	0	0	0	0	0	0	0	0	0	0	0	0	0	0	0	0	0	0	0	0	0	0	0	0	0	0	0
c_000000005795	0	0	0	0	0	0	0	0	0	0	0	0	0	0	0	0	0	0	0	0	0	0	0	0	0	0	0	0	0	0	0	0	0	0	0	0	0	0	0	0	0	0	0	0	0	0	0	0	0
c_000000005796	0	0	0	0	0	0	0	0	0	0	0	0	0	0	0	0	0	0	0	0	0	0	0	0	0	0	0	0	0	0	0	0	0	0	0	0	0	0	0	0	0	0	0	0	0	0	0	0	0
c_000000005797	0	0	0	0	0	0	0	0	0	0	0	0	0	0	0	0	0	0	0	0	0	0	0	0	0	0	0	0	0	0	0	0	0	0	0	0	0	0	0	0	0	0	0	0	0	0	0	0	0
c_000000005798	0.000994177	0.00101957	0.000903619	0.00106072	0	0	0	0	0	0	0	0	0	0	0	0	0	0	0	0	0	0	0	0	0	0	0	0	0	0	0	0	0	0	0	0	0	0	0	0	0	0	0	0	0	0	0	0	0
c_000000005799	0	0	1.80068e-05	9.77838e-05	0	0	0	0	0	0	0	0	0	0	0	0	0	0	0	0	0	0	0	0	0	0	0	0	0	0	0	0	0	0	0	0	0	0	0	0	0	0	0	0	0	0	0	0	0
c_000000005800	0	0	0	0	0	0	0.000200713	0	0	0	0	0	0	0	0	0	0	0	0	3.43228e-05	0	0.000220336	4.91905e-05	0	0	0	0	0	0	0	0	0	0	0	0	0	0	0	0	0	0	0	0	0	0	0	0	0	0
c_000000005801	0	0	0	0	0	0	0	0	0	0	0	0	0	0	0	0	0	0	0	0	0	0	0	0	0	0	0	0	0	0	0	0	0	0	0	0	0	0	0	0	0	0	0	0	0	0	0	0	0
c_000000005802	0	0	0	0	0	0	0	0	0	0	0	0	0	0	0	0	0	0	0	0	0	0	0	0	0	0	0	0	0	0	0	0	0	0	0	0	0	0	0	0	0	0	0	0	0	0	0	0	0
c_000000005803	0	0	0	0	0	0	0.000135714	0	0	0	0	0	0	0	0	0	0	0	0	0.000431531	0.00145505	0.00126085	0	0	0	0	0	0	0	0	0	0	0	0	0	0	0	0	0	0	0	0	0	0	0	0	0	0	0
c_000000005804	0	0	0	0	0	0	0	0	0	0	0	0	0	0	0	0	0	0	0	9.976e-05	0	0	0	0	0	0	0	0	0	0	0	0	0	0	0	0	0	0	0	0	0	0	0	0	0	0	0	0	0
c_000000005805	0	0	0	0	0	0	0	0	0	0	0	0	0	0	0	0	0	0	0	0	0	0	0	0	0	0	0	0	0	0	0	0	0	0	0	0	0	0	0	0	0	0	0	0	0	0	0	0	0
c_000000005806	0	0	0	0	0	0	0	0	0	0	0	0	0	0	0	0	0	0	0	0.000117245	0	0	0	0	0	0	0	0	0	0	0	0	0	0	0	0	0	0	0	0	0	0	0	0	0	0	0	0	0
c_000000005807	0	0	0	0	0	0	0	0	0	0	0	0	0	0	0	0	0	0	0	0	0	0	0	0	0	0	0	0	0	0	0	0	0	0	0	0	0	0	0	0	0	0	0	0	0	0	0	0	0
c_000000005808	0	0	0	0	0	0	0	0	0	0	0	0	0	0	0	0	0	0	0	0	0	0	0	0	0	0	0	0	0	0	0	0	0	0	0	0	0	0	0	0	0	0	0	0	0	0	0	0	0
c_000000005809	0	0	0	0	0	0	0	0	0	0	0	0	0	0	0	0	0	0	0	0	0	0	0	0	0	0	0	0	0	0	0	0	0	0	0	0	0	0	0	0	0	0	0	0	0	0	0	0	0
c_000000005810	0.000137618	0	3.30671e-05	7.19399e-05	0	0	0	0	0	0	0	0	0	0	0.000143021	0.000123464	0	0	0	0	0	0	0	0	0	0	0	0	0	0	0	0	0	0	0	0	0	0	1.6914e-05	0	0.000197884	0	0	0	0	0	0	0	0
c_000000005811	0	0	0	0	0	0	2.8256e-05	0.000307455	0.00169252	0.000980368	0	0	0	0	0	0	0	0	0	0	0.000418143	0.000697299	0.000982601	0.00119461	0	0	0	0	0	0	0	0.000146316	0.000497266	0.000586364	0.00154495	0	0	0	0	0	0	0	0	0	0	0	0	0	0
c_000000005812	0	0	0	0	0	0	0	0	0	0	0	0	0	0	0	0	0	0	0	0	0	0	0	0	0	0	0	0	0	0	0	0	0	0	0	0	0	0	0	0	0	0	0	0	0	0	0	0	0
c_000000005813	1.11582e-05	3.05107e-05	0.000149605	4.41963e-05	0.000128521	0	0	0	0	0	0	0	0	0	2.7839e-05	0	0	0	0	0	0	0	0	0	0	0	0	0	0	0	0	0	0	0	0	0	0	0	0	2.29309e-05	6.91164e-05	0	0	0	0	0	0	0	0
c_000000005814	0	0	0	0	0	0	0	0	0	0	0	0	0	0	0	0	0	0	0	0	0	0	0	0	0	0	0	0	0	0	0	0	0	0	0	0	0	2.35014e-05	0	0	0	0	0	0	0	0	0	0	0
c_000000005815	0	0	0	0	0	0	0	0	0	0	0	0	0	0	0	0	0	0	0	0	0	0	0	0	0	0	0	0	0	0	0	0	0	0	0	0	0	0	0	0	0	0	0	0	0	0	0	0	0
c_000000005816	0	0	0	0	0	0	0	0	0	0	0	0	0	0	0	0	0	0	0	0	0	0	0	0	0	0	0	0	0	0	0	0	0	0	0	0	0	0	0	0	0	0	0	0	0	0	0	0	0
c_000000005817	0	0	0	0	0	0	0	0	0	0	0	0	0	0	0	0	0	0	0	0	0	0	0	0	0	0	0	0	0	0	0	0	0	0	0	0	0	0	0	0	0	0	0	0	0	0	0	0	0
c_000000005818	0	0	0	0	0	0	0	0	0	0	0	0	0	0	0	0	0	0	0	0	0	0	0	0	0	0	0	0	0	0	0	0	0	0	0	0	0	0	0	0	0	0	0	0	0	0	0	0	0
c_000000005819	6.33127e-05	0.000596992	0.000350807	0.000491256	0	0	0	0	0	0	0	0	0	0	0	0	0	0	0	0	0	0	0	0	0	0	0	0	0	0	0	0	0	0	0	0	0	0	0	0	0	0	0	0	0	0	0	0	0
c_000000005820	0	0	0	0	0	0	0	0	0	0	0	0	0	0	0	0	0	0	0	0	0	0	0	0	0	0	0	0	0	0	0	0	0	0	0	0	0	0	0	0	0	0	0	0	0	0	0	0	0
c_000000005821	0.000137679	0.000109646	0.000250425	0.00015381	0	0	0	0	0	0	0	0	0	0	0	0	0	0	0	0	0	0	0	0	0	0	0	0	0	0	0	0	0	0	0	0	0	0	0	0	0	0	0	0	0	0	0	0	0
c_000000005822	0	0	0	0	0	0	0	0	0	0	0	0	0	0	0	0	0	0	0	0	0	0	0	0	0	0	0	0	0	0	0	0	0	0	0	0	0	0	0	0	0	0	0	0	0	0	0	0	0
c_000000005823	0	0	0	0	0	0	0	0	0	0	0	0	0	0	0	0	0	0	0	0	0	0	0	0	0	0	0	0	0	0	0	0	0	0	0	0	0	0	0	0	0	0	0	0	0	0	0	0	0
c_000000005824	0	0	0	0	0	0	0	0	0	0	0	0	0	0	0	0	0	0	0	0	0	0	0	0	0	0	0	0	0	0	0	0	0	0	0	0	0	0	0	0	0	0	0	0	0	0	0	0	0
c_000000005825	0	0	0	0	0	0	0	0	0	0	0	0	0	0	0	0	0	0	0	0	0	0	0	0	0	0	0	0	0	0	0	0	0	0	0	0	0	0	0	0	0	0	0	0	0	0	0	0	0
c_000000005826	0	0	0	0	0	0	0	0	0	0	0	0	0	0	0	0	0	0	0	0	0	0	0	0	0	0	0	0	0	0	0	0	0	0	0	0	0	0	0	0	0	0	0	0	0	0	0	0	0
c_000000005827	0	0	0	0	0	0	0	0	0	0	0	0	0	0	0	0	0	0	0	0	0	0	0	0	0	0	0	0	0	0	0	0	0	0	0	0	0	0	0	0	0	0	0	0	0	0	0	0	0
c_000000005828	0	0	0	0	0	0	0	0	0	0	0	0	0	0	0	0	0	0	0	0	0	0	0	0	0	0	0	0	0	0	0	0	0	0	0	0	0	0	0	0	0	0	0	0	0	0	0	0	0
c_000000005829	0	0	0	0	0	0	0.000365191	0	0	0	0	0	0	0	0	0	0	0	0.000227742	0.00046798	0.000187399	0.000244599	0	0	0	0	0	0	0	0	0	0	0	0	0	0	0	0	0	0	0	0	0	0	0	0	0	0	0
c_000000005830	0	0	0	0	0	0	0	0	0	0	0	0	0	0	0	0	0	0	0	0	0	0	0	0	0	0	0	0	0	0	0	0	0	0	0	0	0	0	0	0	0	0	0	0	0	0	0	0	0
c_000000005831	0	0	0	0	0	0	0	0	0	0	0	0	0	0	0	0	0	0	0	0	0	0	0	0	0	0	0	0	0	0	0	0	0	0	0	0	0	0	0	0	0	0	0	0	0	0	0	0	0
c_000000005832	0	0	0	0	0	0	0	0	0	0	0	0	0	0	0	0	0	0	0	0	0	0	0	0	0	0	0	0	0	0	0	0	0	0	0	0	0	0	0	0	0	0	0	0	0	0	0	0	0
c_000000005833	0	0	0	0	0	0	0	0	0	0	0	0	0	0	0	0	0	0	0	0	0	0	0	0	0	0	0	0	0	0	0	0	0	0	0	0	0	0	0	0	0	0	0	0	0	0	0	0	0
c_000000005834	0	0	3.5629e-05	0	0	0	0	0	0	0	0	0	0	0	0	0	0	0	0	0	0	0	0	0	0	0	0	0	0	0	0	0	0	0	0	0	0	0	0	0	0	0	0	0	0	0	0	0	0
c_000000005835	0	0	0	0	0	0	0	0	0	0	0	0	0	0	0	0	0	0	0	0	0	0	0	0	0	0	0	0	0	0	0	0	0	0	0	0	0	0	0	0	0	0	0	0	0	0	0	0	0
c_000000005836	0	0	0	0	0	0	0	0	0	0	0	0	0	0	0	0	0	0	0	0	0	0	0	0	0	0	0	0	0	0	0	0	0	0	0	0	0	0	0	0	0	0	0	0	0	0	0	0	0
c_000000005837	0	0	0	0	0	0	0	0	0	0	0	0	0	0	0	0	0	0	0	0	0	0	0	0	0	0	0	0	0	0	0	0	0	0	0	0	0	0	0	0	0	0	0	0	0	0	0	0	0
c_000000005838	0	0	0	0	0.00105172	0.00441397	0.00121912	0	0	0	0	0	0	0	0	0	0	7.72476e-05	0.000456796	0.000161865	0	0	0	0	0	0	0	0	0	0	0	0	0	0	0	0	0	0	0	0	0	0	0	0	0	0	0	0	0.00166725
c_000000005839	0	0	0	0	0	0	0	0	0	0	0	0	0	0	0	0	0	0	0	0	0	0	0	0	0	0	0	0	0	0	0	0	0	0	0	0	0	0	0	0	0	0	0	0	0	0	0	0	0
c_000000005840	0	0	0	0	0	0	0	0	0	0	0	0	0	0	0	0	0	0	0	0	0	0	0	0	0	0	0	0	0	0	0	0	0	0	0	0	0	0	0	0	0	0	0	0	0	0	0	0	0
c_000000005841	0.00023888	8.99613e-05	2.32268e-05	6.30707e-05	0.000196542	0	0	0	0	0	0	0	0	0.000409694	0.000273346	0.000338093	0	0	0	0	0	0	0	0	0	0	0.000227843	0	2.44554e-05	0	0	0	0	0	0	0	0.00035692	0.00039924	0.000140506	0.000211909	1.55208e-05	0	5.16067e-05	0	0	0	0	0	0
c_000000005842	0	0	0	0	0	0	0	0	0	0	0	0	0	0	0	0	0	0	0	0	0	0	0	0	0	0	0	0	0	0	0	0	0	0	0	0	0	0	0	0	0	0	0	0	0	0	0	0	0
c_000000005843	0	0	0	0	0	0	0	0	0	0	0	0	0	0	0	0	0	0	0	0	0	0	0	0	0	0	0	0	0	0	0	0	0	0	0	0	0	0	0	0	0	0	0	0	0	0	0	0	0
c_000000005844	0	0	0	0	0	0	0	0	0	0	0	0	0	0	0	0	0	0	0	0	0	0	0	0	0	0	0	0	0	0	0	0	0	0	0	0	0	0	0	0	0	0	0	0	0	0	0	0	0
c_000000005845	0	0	0	0	0	0	0	0	0	0	0	0	0	0	0	0	0	0	0	0	0	0	0	0	0	0	0	0	0	0	0	0	0	0	0	0	0	0	0	0	0	0	0	0	0	0	0	0	0
c_000000005846	0	0	0	0	0	0	0	0	0	0	0	0	0	0	0	0	0	0	0	0	0	0	0	0	0	0	0	0	0	0	0	0	0	0	0	0	0	0	0	0	0	0	0	0	0	0	0	0	0
c_000000005847	0	0	0	0	0	0	0	0	0	0	0	0	0	0	0	0	0	0	0	4.78338e-05	0	0	0	0	0	0	0	0	0	0	0	0	0	0	0	0	0	0	0	0	0	0	0	0	0	0	0	0	0
c_000000005848	0	0	0	0	0	0	0	0	0	0	0	0	0	0	0	0	0	0	0	0	0	0	0	0	0	0	0	0	0	0	0	0	0	0	0	0	0	0	0	0	0	0	0	0	0	0	0	0	0
c_000000005849	0	0	0	0	0	0	0	0	0	0	0	0	0	0	0	0	0	0	0	0	0	0	0	0	0	0	0	0	0	0	0	0	0	0	0	0	0	0	0	0	0	0	0	0	0	0	0	0	0
c_000000005850	0	0	0	0	0	0	0	0	0	0	0	0	0	0	0	0	0	0	0	0	0	0	0	0	0	0	0	0	0	0	0	0	0	0	0	0	0	0	0	0	0	0	0	0	0	0	0	0	0
c_000000005851	0	0	0	0	0	0	0	0	0	0	0	0	0	0	0	0	0	0	0	0	0	0	0	0	0	0	0	0	0	0	0	0	0	0	0	0	0	0	0	0	0	0	0	0	0	0	0	0	0
c_000000005852	0	0	0	0	0.000536005	0.00271577	0.000724972	0.000222062	0	0	0	0	0	0	0	0	0	0.000702963	0.001606	0.00119706	0	8.46671e-05	3.89857e-05	0	0	0	0	0	0	0	0.000239023	6.16011e-05	0.00113632	0.000403757	0.000125956	0	0	0	0	0	0	0	0	0	0	0	0	0	7.77212e-05
c_000000005853	0	0	0	0	0	0	0	0	0	0	0	0	0	0	0	0	0	0	0	0	0	0	0	0	0	0	0	0	0	0	0	0	0	0	0	0	0	0	0	0	0	0	0	0	0	0	0	0	0
c_000000005854	0	0	0	0	0	0	0	0	0	0	0	0	0	0	0	0	0	0	0	0	0	0	0	0	0	0	0	0	0	0	0	0	0	0	0	0	0	0	0	0	0	0	0	0	0	0	0	0	0
c_000000005855	4.3815e-05	6.85426e-05	0.000116119	2.95474e-05	0	0	0	0	0	0	0	0	0	0	0	0	0	0	0	0	0	0	0	0	0	0	0	0	0	0	0	0	0	0	0	0	0	0	0	0	0	0	0	0	0	0	0	0	0
c_000000005856	0	0	0	0	0	0	0	0	0	0	0	0	0	0	0	0	0	0	0	0	0	0	0	0	0	0	0	0	0	0	0	0	0	0	0	0	0	0	0	0	0	0	0	0	0.000403959	0	0	0	0
c_000000005857	0.00010645	6.93785e-05	0	0	0.000129641	0	0	0	0	0	0	0	0	0.000402421	0.000158895	0.000204984	0	0	0	0	0	0	0	0	0	0	0	0	0	0	0	0	0	0	0	0	0.000146407	0.000349328	7.77781e-05	0.000101882	0	0	2.81479e-05	0	0	0	0	0	0
c_000000005858	0	8.38573e-06	2.49248e-05	0	0	0	0	0	0	0	0	0	0	0	0	0	0	0	0	0	0	0	0	0	0	0	0	0	0	0	0	0	0	0	0	0	0	0	0	0	0	0	0	0	0	0	0	0	0
c_000000005859	0	0	0	0	0	0	0	0	0	0	0	0	0	0	0	0	0	0	0	0	0	0	0	0	0	0	0	0	0	0	0	0	0	0	0	0	0	0	0	0	0	0	0	0	0	0	0	0	0
c_000000005860	0	0	0	0	0	8.72666e-05	0	0	0	0	0	0	0	0	0	0	0	2.20519e-05	2.28509e-05	4.32323e-05	0	0	0	0	0	0	0	0	0	0	0	0	0	0	0	0	0	0	0	0	0	0	0	0	0	0	0	0	0
c_000000005861	0	0	0	0	0	0	0	0	0	0	0	0	0	0	0	0	0	0	0	0	0	0	0	0	0	0	0	0	0	0	0	0	0	0	0	0	0	0	0	0	0	0	0	0	0	0	0	0	0
c_000000005862	0	0	0	0	0	0	0	0	0	0	0	0	0	0	0	0	0	0	0	0	0	0	0	0	0	0	0	0	0	0	0	0	0	0	0	0	0	0	0	0	0	0	0	0	0	0	0	0	0
c_000000005863	0.000991985	0.000897953	0.000666178	0.000894894	0	0	0	0	0	0	0	0	0.000287986	0.000891936	0.00102386	0.00105272	0	7.75888e-05	0	0	0	0	0	0	0.00224631	0.00274207	0.000138021	0.00366936	0	0	0	0	0	0	0	0	0.0025299	0.00248235	0.00274611	0.00197716	0.00270498	0.000740497	0.00024675	0	0	3.59613e-05	0.000974293	0.000386991	0.00422151
c_000000005864	0	0	0	0	0	0	0	0	0	0	0	0	0	0	0	0	0	0	0	0	0	0	0	0	0	0	0	0	0	0	0	0	0	0	0	0	0	0	0	0	0	0	0	0	0	0	0	0	0
c_000000005865	0	0	0	0	0	0	0	0	0	0	0	0	0	0	0	0	0	0	0	0	0	0	0	0	0	0	0	0	0	0	0	0	0	0	0	0	0	0	0	0	0	0	0	0	0	0	0	0	0
c_000000005866	0	0	0	0	0	0	0	0	0	0	0	0	0	0	0	0	0	0	0	0	0	0	0	0	0	0	0	0	0	0	0	0	0	0	0	0	0	0	0	0	0	0	0	0	0	0	0	0	0
c_000000005867	0	0	0	0	0	0	0	0	0	0	0	0	0	0	0	0	0	0	0	0	2.75832e-05	5.63242e-05	0	0	0	0	0	0	0	0	0	0	0	0	0	0	0	0	0	0	0	0	0	0	0	0	0	0	0
c_000000005868	0	0	0	0	0	0	0.000841573	0.000662572	0	0	0	0	0	0	0	0	0	0	0	0.000481209	0	0	0	0	0	0	0	0	0	0	0	0	0	0	0	0	0	0	0	0	0	0	0	0	0	0	0	0	0
c_000000005869	0	0	0	0	0	0	0	0	0	0	0	0	0	0	0	0	0	0	0	0	0	0	0	0	0	0	0	0	0	0	0	0	0	0	0	0	0	0	0	0	0	0	0	0	0	0	0	0	0
c_000000005870	0	0	0	0	0	0	0	0	0	0	0	0	0	0	0	0	0	0	0	7.61703e-05	0.000268336	0.000122598	0	0	0	0	0	0	0	0	0	0	1.23097e-05	0	0	0	0	0	0	0	0	0	0	0	0	0	0	0	0
c_000000005871	0.00146754	0.00089877	0.000707642	0.000988469	0.000862559	0	0	0	0	0	0	0	0.000470944	0.00191562	0.00120877	0.00111449	0	0.000401631	0	0	0	0	0	0	0.00215644	0.00227849	0.00331179	0.00131544	0.00376847	0.00402324	0.00258857	0	0	0	0	0	0.00160416	0.00196142	0.00139756	0.00144463	0.00207808	0.00120149	0.000931144	8.64853e-05	0	0	0.000419272	0.000103922	0.00256431
c_000000005872	0	0	0	0	0	0.0014705	0.000796044	0	0	0	0	0	0	0	0	0	0	0	0.000413641	0.00088849	0	9.88645e-05	2.70175e-05	0	0	0	0	0	0	0	0	0	0.000357447	0.000210253	9.63939e-05	0	0	0	0	0	0	0	0	0	0	0	0	0	0.000281832
c_000000005873	0	0	0	0	0	0	0	0	0	0	0	0	0	0	0	0	0	0	0	0	0.00039666	0.000356492	0.000450042	9.50943e-05	0	0	0	0	0	0	0	0	0	0	0.000145494	0	0	0	0	0	0	0	0	0	0	0	0	0	0
c_000000005874	0	0	0	0	0	0	0	0	0	0	0	0	0	0	0	0	0	0	0	0	0	0	0	0	0	0	0	0	0	0	0	0	0	0	0	0	0	0	0	0	0	0	0	0	0	0	0	0	0
c_000000005875	0	0	0	0	0	0	0	0	0	0	0	0	0	0	0	0	0	0	0	0	0	0	0	0	0	0	0	0	0	0	0	0	0	0	0	0	0	0	0	0	0	0	0	0	0	0	0	0	0
c_000000005876	0	0	0	0	0	0	0	0	0	0	0	0	0	0	0	0	0	0	0	0	0	0	0	0	0	0	0	0	0	0	0	0	0	0	0	0	0	0	0	0	0	0	0	0	0	0	0	0	0
c_000000005877	0	0	0	0	0	0	0	0	0	0	0	0	0	0	0	0	0	0	0	0	0	0	0	0	0	0	0	0	0	0	0	0	0	0	0	0	0	0	0	0	0	0	0	0	0	0	0	0	0
c_000000005878	0	0	0	0	0	0	0	0	0	0	0	0	0	0	0	0	0	0	0	0	0	0	0	0	0	0	0	0	0	0	0	0	0	0	0	0	0	0	0	0	0	0	0	0	0	0	0	0	0
c_000000005879	0	0	0	0	0	0	0	0	0	0	0	0	0	0	0	0	0	0	0	0	0	0	0	0	0	0	0	0	0	0	0	0	0	0	0	0	0	0	0	0	0	0	0	0	0	0	0	0	0
c_000000005880	0	0	0	0	0	0	0	0	0	0	0	0	0	0	0	0	0	0	0	0	0	0	0	0	0	0	0	0	0	0	0	0	0	0	0	0	0	0	0	0	0	0	0	0	0	0	0	0	0
c_000000005881	0	0	0	0	0	0	0	0	0	0	0	0	0	0	0	0	0	0	0	0	0	0	0	0	0	0	0	0	0	0	0	0	0	0	0	0	0	0	0	0	0	0	0	0	0	0	0	0	0
c_000000005882	0	0	0	0	0	0	0	0	0	0	0	0	0	0	0	0	0	0	0	0	0	0	0	0	0	0	0	0	0	0	0	0	0	0	0	0	0	0	0	0	0	0	0	0	0	0	0	0	0
c_000000005883	0	0	0	0	0	0	0	0	0	0	0	0	0	0	0	0	0	0	0	0	0	0	0	0	0	0	0	0	0	0	0	0	0	0	0	0	0	0	0	0	0	0	0	0	0	0	0	0	0
c_000000005884	0	0	0	0	0	0	0	0	0	0	0	0	0	0	0	0	0	0	0	0	0	0	0	0	0	0	0	0	0	0	0	0	0	0	0	0	0	0	0	0	0	0	0	0	0	0	0	0	0
c_000000005885	0	0	0	0	0	0	0	0	0	0	0	0	0	0	0	0	0	0	0	0	0	0	0	0	0	0	0	0	0	0	0	0	0	0	0	0	0	0	0	0	0	0	0	0	0	0	0	0	0
c_000000005886	0	0	0	0	0	0	0	0	0	0	0	0	0	0	0	0	0	0	0	0	0	0	0	0	0	0	0	0	0	0	0	0	0	0	0	0	0	0	0	0	0	0	0	0	0	0	0	0	0
c_000000005887	0	0	0	0	0	0	0	0	0	0	0	0	0	0	0	0	0	0	0	0	0	0	0	0	0	0	0	0	0	0	0	0	0	0	0	0	0	0	0	0	0	0	0	0	0	0	0	0	0
c_000000005888	0	0	0	0	0	0	0	0	0	0	0	0	0	0	0	0	0	0	0	0	0	0	0	0	0	0	0	0	0	0	0	0	0	0	0	0	0	0	0	0	0	0	0	0	0	0	0	0	0
c_000000005889	0	0	0	0	0	0	0	0	0	0	0	0	0	0	0	0	0	0	0	0	0	0	0	0	0	0	0	0	0	0	0	0	0	0	0	0	0	0	0	0	0	0	0	0	0	0	0	0	0
c_000000005890	0	0	0	0	0	0	0	0	0	0	0	0	0	0	0	0	0	0	0	4.43919e-05	0	0	0	0	0	0	0	0	0	0	0	0	0	0	0	0	0	0	0	0	0	0	0	0	0	0	0	0	0
c_000000005891	0	0	0	0	0	0	0	0	0	0	0	0	0	0	0	0	0	0	0	0	0	0	0	0	0	0	0	0	0	0	0	0	0	0	0	0	0	0	0	0	0	0	0	0	0	0	0	0	0
c_000000005892	2.07863e-05	0.000147814	0.000116524	0.000200989	0	0	0	0	0	0	0	0	0	0	0	0	0	0	0	0	0	0	0	0	0	0	0	0	0	0	0	0	0	0	0	0	0	0	0	0	0	0	0	0	0	0	0	0	0
c_000000005893	0	7.44117e-07	7.54197e-06	0	0	0	0	0	0	0	0	0	0	0	0	0	0	0	0	0	0	0	0	0	0	0	0	0	0	0	0	0	0	0	0	0	0	0	0	0	0	0	0	0	0	0	0	0	0
c_000000005894	0	0	0	0	0	0	0	0	0	0	0	0	0	0	0	0	0	0	0	0	0	0	0	0	0	0	0	0	0	0	0	0	0	0	0	0	0	0	0	0	0	0	0	0	0	0	0	0	0
c_000000005895	0	0	0	0	0	0	0	0	0	0	0	0	0	0	0	0	0	0	0	0	0	0	0	0	0	0	0	0	0	0	0	0	0	0	0	0	0	0	0	0	0	0	0	0	0	0	0	0	0
c_000000005896	0	0	0	0	0	0	0	0	0	0	0	0	0	0	0	0	0	0	0	0	0	0	0	0	0	0	0	0	0	0	0	0	0	0	0	0	0	0	0	0	0	0	0	0	0	0	0	0	0
c_000000005897	0.000126198	0	0	0	0.000182864	0	0	0	0	0	0	0	0	0	0.000195137	8.08674e-05	0	0	0	0	0	0	0	0	0	0	0	0	0	0	0	0	0	0	0	0	4.48355e-05	0.000205495	6.52876e-05	0.000146467	0.000135893	0	0	0	0	0	0	0	0
c_000000005898	0	0	0	0	0	0	0	0	0	0	0	0	0	0	0	0	0	0	0	0	0	0	0	0	0	0	0	0	0	0	0	0	0	0	0	0	0	0	0	0	0	0	0	0	0	0	0	0	0
c_000000005899	0	0	0	0	0	0	0	0	0	0	0	0	0	0	0	0	0	0	0	0	0	0	0	0	0	0	0	0	0	0	0	0	0	0	0	0	0	0	0	0	0	0	0	0	0	0	0	0	0
c_000000005900	0	0	0	0	0	0	0	0	0	0	0	0	0	0	0	0	0	0	0	0	0	0	0	0	0	0	0	0	0	0	0	0	0	0	0	0	0	0	0	0	0	0	0	0	0	0	0	0	0
c_000000005901	0	0	0	0	0.00471303	0	0	0	0	0	0	0	0	0	0	0	0	0.000246007	0.000160258	0	0	0	0	0	0	0	0	0	0	0	0	0	0	0	0	0	0	0	0	0	0	0.000844466	0	0	0	0	0	0	0
c_000000005902	0	0	0	0	0	0	0	0	0	0	0	0	0	0	0	0	0	0	0	0	0	0	0	0	0	0	0	0	0	0	0	0	0	0	0	0	0	0	0	0	0	0	0	0	0	0	0	0	0
c_000000005903	0	0	0	0	0	0	0	0	0	0	0	0	0	0	0	0	0	0	0	0	0	0	0	0	0	0	0	0	0	0	0	0	0	0	0	0	0	0	0	0	0	0	0	0	0	0	0	0	0
c_000000005904	0	0	0	0	0	0	0	0	0	0	0	0	0	0	0	0	0	0	0	0	0	0	0	0	0	0	0	0	0	0	0	0	0	0	0	0	0	0	0	0	0	0	0	0	0	0	0	0	0
c_000000005905	0	0	0	0	0	0	0	0	0	2.52482e-05	6.97802e-05	0	0	0	0	0	0	0	0	0	0	0	0	0	0	0	0	0	0	0	0	0	0	0	0	0	0	0	0	0	0	0	0	0	0	0	0	0	0
c_000000005906	0	0	0	0	0.000158046	0	0	0	0	0	0	0	0	0	0	0	0	0	0	0	0	0	0	0	0	0	0	0	0	0	0	0	0	0	0	0	0	0	0	0	0	0	0	0	0	0	0	0	0
c_000000005907	0	0	0	0	0	0	0	0	0	0	0	0	0	0	0	0	0	0	0	0	0	0	0	0	0	0	0	0	0	0	0	0	0	0	0	0	0	0	0	0	0	0	0	0	0	0	0	0	0
c_000000005908	0.000172178	7.40184e-05	9.14226e-05	1.34852e-05	9.02949e-05	0	0	0	0	0	0	0	0	0	9.94531e-05	8.26187e-05	0	0	0	0	0	0	0	0	0	0	0	0	0	0	0	0	0	0	0	0	0	0	0	0	0	0	0	0	0	0	0	0	0
c_000000005909	0	0	0	0	0	0	0	0	0	0	0	0	0	0	0	0	0	0	0	0	0	0	0	0	0	0	0	0	0	0	0	0	0	0	0	0	0	0	0	0	0	0	0	0	0	0	0	0	0
c_000000005910	0	0	0	0	4.14975e-05	0	9.26032e-07	0	0	0	0	0	0	0	0	0	0	0	0	0	0	0	0	0	0	0	0	0	0	0	0	0	0	0	0	0	0	0	0	0	0	0	0	0	0	0	0	0	0
c_000000005911	0	0	0	0	0	0	0	0	0	0	0	0	0	0	0	0	0	0	0	0	0	0	0	0	0	0	0	0	0	0	0	0	0	0	0	0	0	0	0	0	0	0	0	0	0	0	0	0	0
c_000000005912	0	0	0	0	0	0	9.82068e-05	0	0	0	0	0	0	0	0	0	0	0	0	3.87848e-05	7.62655e-06	0.000155527	0.000116749	0	0	0	0	0	0	0	0	0	0	2.21953e-05	0.000134442	0	0	0	0	0	0	0	0	0	0	0	0	0	0
c_000000005913	0	0	0	0	0.000517155	0	0	0	0	0	0	0	0	0	0	0	0	9.66522e-05	0	0	0	0	0	0	0	0	0	0	0	0	0	0	0	0	0	0	0	0	0	0	0	8.8131e-05	0	0	0	0	0	0	0
c_000000005914	0	0	0	0	0	0	9.37902e-06	7.07975e-05	0.000661304	0.000476799	0	0	0	0	0	0	0	0	0	0	6.03351e-05	0.000287924	0.000677996	0.00073155	0	0	0	0	0	0	0	0	0	0.000167635	0.000687162	0	0	0	0	0	0	0	0	0	0	0	0	0	0
c_000000005915	0	0	0	0	0.00177747	0.00280102	0.00060521	0.000207559	0	0	0	0	0	0	2.34103e-06	0	0	0.00041875	0.00083441	0.000662388	0	0	4.11899e-05	0	0	0	0	0	0	0	0	0	0.00052539	0.000221214	0	0	0	0	0	0	0	0	0	0	0	0	0	0	0
c_000000005916	0	0	0	0	0	0	0	0	0	0.000122604	0	0	0	0	0	0	0	0	0	0	0	0	0	0	0	0	0	0	0	0	0	0	0	0	0.000121669	0	0	0	0	0	0	0	0	0	0	0	0	0	0
c_000000005917	0	0	0	0	0	0	0	0	0	0	0	0	0	0	0	0	0	0	0	0	0	0	0	0	0	0	0	0	0	0	0	0	0	0	0	0	0	0	0	0	0	0	0	0	0	0	0	0	0
c_000000005918	0	0	0	0	0	0	0.000402727	0	0	0	0	0	0	0	0	0	0	0	0	0.000228982	0.000393324	0.000587434	0.000157039	0	0	0	0	0	0	0	0	5.48568e-05	0.000712989	0.000928459	0.000458532	0	0	0	0	0	0	0	0	0	0	0	0	0	0
c_000000005919	0.00217629	0.00284811	0.00279081	0.0027342	4.99457e-05	0	0	0	0	0	0	0	0.00697306	0.0043175	0.00338546	0.00367042	0	0.000739147	0	0	0	0	0	0	0.00268553	0.00228321	0.002417	0.00308943	0.00177446	0.000882919	0	0	0	0	0	0	0.00120174	0.00159775	0.00127916	0.0014985	0.0015369	0.00103118	0.000904614	9.66458e-05	0	0.000182275	6.87234e-05	0	0.000845428
c_000000005920	0	0	0	0	0	0	0	0	0	0	0	0	0	0	0	0	0	0	0	0	0	0	0	0	0	0	0	0	0	0	0	0	0	0	0	0	0	0	0	0	0	0	0	0	0	0	0	0	0
c_000000005921	0	0	0	0	0	0	0	0	0	0	0	0	0	0	0	0	0	0	0	0	0	0	0	0	0	0	0	0	0	0	0	0	0	0	0	0	0	0	0	0	0	0	0	0	0	0	0	0	0
c_000000005922	0	0	0	0	0	0	0	0	0	0	0	0	0	0	0	0	0	0	0	0	0	0	0	0	0	0	0	0	0	0	0	0	0	0	0	0	0	0	0	0	0	0	0	0	0	0	0	0	0
c_000000005923	0	0	0	0	0	0	0	0	0	0	0	0	0	0	0	0	0	0	0	1.41793e-05	5.79829e-05	1.48554e-05	0	0	0	0	0	0	0	0	0	0	0	0	0	0	0	0	0	0	0	0	0	0	0	0	0	0	0
c_000000005924	3.37541e-05	0	0	0	0.000154649	0.000134602	5.51818e-05	0	0	0	0	0	0	0	1.49891e-05	2.67046e-05	0	2.46714e-06	1.25979e-06	1.28587e-05	0	0	0	0	0	0	0.00010971	0	0	0.00100503	0.000421216	0	0	0	0	0	4.77701e-05	2.31581e-05	4.84316e-05	2.15977e-05	0	0	0.000218253	0	0	0	0	0	0
c_000000005925	0	0	0	0	0	0	0	0	0	0	0	0	0	0	0	0	0	0	0	0	0	0	0	0	0	0	0	0	0	0	0	0	0	0	0	0	0	0	0	0	0	0	0	0	0	0	0	0	0
c_000000005926	0	0	0	0	7.41509e-05	0	0	0	0	0	0	0	0	0	0	0	0	0.000158565	0.000388405	0	0	0	0	0	0	0	0	0	0	0	0	0	0	0	0	0	0	0	0	0	0	0	0	0	0	0	0	0	0
c_000000005927	0	0	0	0	0	0	0	0	0	0	0	0	0	0	0	0	0	0	0	0	0	0	0	0	0	0	0	0	0	0	0	0	0	0	0	0	0	0	0	0	0	0	0	0	0	0	0	0	0
c_000000005928	0	0	0	0	0	0	0	0	0	0	0	0	0	0	0	0	0	0	0	0	0	0	0	0	0	0	0	0	0	0	0	0	0	0	0	0	0	0	0	0	0	0	0	0	0	0	0	0	0
c_000000005929	0	0	0	0	0	0	0	0	0	0	0	0	0	0	0	0	0	0	0	0	0	0	0	0	0	0	0	0	0	0	0	0	0	0	0	0	0	0	0	0	0	0	0	0	0	0	0	0	0
c_000000005930	0	0	0	0	0	0	0	0	0	0	0	0	0	0	0	0	0	0	0	0	0	0	0	0	0	0	0	0	0	0	0	0	0	0	0	0	0	0	0	0	0	0	0	0	0	0	0	0	0
c_000000005931	0	0	0	0	0	0	7.93104e-05	0	0	0	0	0	0	0	0	0	0	0	0	2.38837e-05	0	0	0	0	0	0	0	0	0	0	0	0	3.76527e-05	0	0	0	0	0	0	0	0	0	0	0	0	0	0	0	0
c_000000005932	0	0	0	0	0	0	0	0	0	0	0	0	0	0	0	0	0	0	0	6.7556e-06	0	0	0	0	0	0	0	0	0	0	0	0	0	0	0	0	0	0	0	0	0	0	0	0	0	0	0	0	0
c_000000005933	0	0	0	0	0	0	0	0	0	0	0	0	0	0	0	0	0	0	0	0	0	0	0	0	0	0	0	0	0	0	0	0	0	0	0	0	0	0	0	0	0	0	0	0	0	0	0	0	0
c_000000005934	0	0	0	0	0	0	0	0	0	0	0	0	0	0	0	0	0	0	0	0	0	0	0	0	0	0	0	0	0	0	0	0	0	0	0	0	0	0	0	0	0	0	0	0	0	0	0	0	0
c_000000005935	0	0	0	0	0	0	0	0	0	0	0	0	0	0	0	0	0	0	0	0	0	0	0	0	0	0	0	0	0	0	0	0	0	0	0	0	0	0	0	0	0	0	0	0	0	0	0	0	0
c_000000005936	0	0	0	0	0	0	0	0	0	0	0	0	0	0	0	0	0	0	0	0	0	0	0	0	0	0	0	0	0	0	0	0	0	0	0	0	0	0	0	0	0	0	0	0	0	0	0	0	0
c_000000005937	0	0	0	0	0	0	0	0	0	0	0	0	0	0	0	0	0	0	0	0	0	0	0	0	0	0	0	0	0	0	0	0	0	0	0	0	0	0	0	0	0	0	0	0	0	0	0	0	0
c_000000005938	0	0	0	0	0	0	0	0	0	0	0	0	0	0	0	0	0	0	0	0	0	0	0	0	0	0	0	0	0	0	0	0	0	0	0	0	0	0	0	0	0	0	0	0	0	0	0	0	0
c_000000005939	0	0	0	0	0	0	0	0	0	0	0	0	0	0	0	0	0	0	0	0	0	0	0	0	0	0	0	0	0	0	0	0	0	0	0	0	0	0	0	0	0	0	0	0	0	0	0	0	0
c_000000005940	0	0	0	0	0	0	0	0	0	0	0	0	0	0	0	0	0	0	0	0	0	0	0	0	0	0	0	0	0	0	0	0	0	0	0	0	0	0	0	0	0	0	0	0	0	0	0	0	0
c_000000005941	6.17541e-05	0	4.83692e-06	2.5809e-06	0	0	0	0	0	0	0	0	0	0	0	0	0	0	0	0	0	0	0	0	0	1.86609e-06	0	5.97882e-05	0	0	0	0	0	0	0	0	0.00019463	0.000205893	0.000381346	0.000304721	0.000170346	0	0	0	0	0	0	0	1.21371e-05
c_000000005942	0	0	0	0	0	0	0	0	0	0	0	0	0	0	0	0	0	0	0	0	0	0	0	0	0	0	0	0	0	0	0	0	0	0	0	0	0	0	0	0	0	0	0	0	0	0	0	0	0
c_000000005943	1.34152e-05	5.6437e-05	7.8243e-05	8.92557e-05	0	0	0	0	0	0	0	0	0	0	0	0	0	0	0	0	0	0	0	0	0	0	0	0	0	0	0	0	0	0	0	0	0	0	0	0	0	0	0	0	0	0	0	0	0
c_000000005944	0	0	1.22105e-05	0	0	0	0	0	0	0	0	0	0	0	0	0	0	0	0	0	0	0	0	0	0	0	0	0	0	0	0	0	0	0	0	0	0	0	0	0	0	0	0	0	0	0	0	0	0
c_000000005945	0	0	0	0	0	0	0	0	0	0	0	0	0	0	0	0	0	0	0	0	0	0	0	0	0	0	0	0	0	0	0	0	0	0	0	0	0	0	0	0	0	0	0	0	0	0	0	0	0
c_000000005946	0	0	0	0	0	0	0	0	0	0	0	0	0	0	0	0	0	0	0	4.30073e-05	5.2562e-05	0	0	0	0	0	0	0	0	0	0	0	0.000132894	0	0	0	0	0	0	0	0	0	0	0	0	0	0	0	0
c_000000005947	0	0	0	0	0	0	0	0	0	0	0	0	0	0	0	0	0	0	0	0	0	0	0	0	0	0	0	0	0	0	0	0	0	0	0	0	0	0	0	0	0	0	0	0	0	0	0	0	0
c_000000005948	0	0	0	0	0	0	0	0	0	0	0	0	0	0	0	0	0	0	0	0	0	0	0	0	0	0	0	0	0	0	0	0	0	0	0	0	0	0	0	0	0	0	0	0	0	0	0	0	0
c_000000005949	0	0	0	0	0	0	0	0	0	0	0	0	0	0	0	0	0	0	0	0	0	0	0	0	0	0	0	0	0	0	0	0	0	0	0	0	0	0	0	0	0	0	0	0	0	0	0	0	0
c_000000005950	8.89914e-06	0	0	0	0	0	0	0	0	0	0	0	0	0	0	0	0	0	0	0	0	0	0	0	0	0	0	0	0	0	0	0	0	0	0	0	0	0	0	0	0	0	0	0	0	0	0	0	0
c_000000005951	0.00048653	0.000422502	0.000206107	0.000342914	0	0	0	0	0	0	0	0	0.000278857	0.000684338	0.000401156	0.000557981	0	2.25096e-05	0	0	0	0	0	0	0.00235164	0.00193521	0.000639126	0.00262105	0	0.000379184	0	0	0	0	0	0	0.00234761	0.0017407	0.00218645	0.00188433	0.00134349	0.000504322	0.000265257	0	0	0.00423329	0.00472424	0.00433676	0.00079522
c_000000005952	0	0	0	0	0	0	0	0	0	0	0	0	0	0	0	0	0	0	0	0	0	0	0	0	0	0	0	0	0	0	0	0	0	0	0	0	0	0	0	0	0	0	0	0	0	0	0	0	0
c_000000005953	0	0	0	0	0	0	6.4279e-05	0	0	0	0	0	0	0	0	0	0	0	0	9.32264e-05	3.09709e-05	0.000127305	4.81193e-06	0	0	0	0	0	0	0	0	0	4.8755e-05	0.000183947	2.0027e-05	0	0	0	0	0	0	0	0	0	0	0	0	0	0
c_000000005954	0	0	0	0	0	0	4.94413e-05	0	0	0	0	0	0	0	0	0	0	0	3.69581e-05	0.000228841	0	0	0	0	0	0	0	0	0	0	0	0	0	0	0	0	0	0	0	0	0	0	0	0	0	0	0	0	0
c_000000005955	0	0	0	0	0	0	0.000681088	0.000790037	0	0	0	0	0	0	0	0	0	0	0	0.000139752	0.000905699	0.000893532	0.000249424	0	0	0	0	0	0	0	0	0	0	0	0	0	0	0	0	0	0	0	0	0	0	0	0	0	0
c_000000005956	0	0	0	0	0	0	0	0	0.000131244	0.000275509	0	0	0	0	0	0	0	0	0	0	0	4.8266e-05	0.000255049	0.000403394	0	0	0	0	0	0	0	0	0	0	0.000438664	0	0	0	0	0	0	0	0	0	0	0	0	0	0
c_000000005957	0	0	0	0	0	0	0	0	0.000414211	0.00132471	0.00208429	0	0	0	0	0	0	0	0	0	1.76049e-05	3.95965e-05	0.000116324	0.0005498	0	0	0	0	0	0	0	0	0	0.000102823	0.000319921	0	0	0	0	0	0	0	0	0	0	0	0	0	0
c_000000005958	0	0	0	0	0	0	0	0	0	0	0	0	0	0	0	0	0	0	0	0	0	0	0	0	0	0	0	0	0	0	0	0	0	0	0	0	0	0	0	0	0	0	0	0	0	0	0	0	0
c_000000005959	0	0	0	0	0	0	0	3.11504e-05	0	0	0	0	0	0	0	0	0	0	0	3.71853e-05	0.000656119	0.000616605	0.000135115	0	0	0	0	0	0	0	0	0.000125743	0.000180286	0	0	0	0	0	0	0	0	0	0	0	0	0	0	0	0
c_000000005960	0	0	0	0	0	0	0	0	0	0	0	0	0	0	0	0	0	0	0	0	0	0	0	0	0	0	0	0	0	0	0	0	0	0	0	0	0	0	0	0	0	0	0	0	0	0	0	0	0
c_000000005961	0	0	0	0	0	0	0	0	0	0	0	0	0	0	0	0	0	0	0	0	0	0	0	0	0	0	0	0	0	0	0	0	0	0	0	0	0	0	0	0	0	0	0	0	0	0	0	0	0
c_000000005962	0	0	0	0	0	0	0	0	0	0.000203245	0.000529765	0	0	0	0	0	0	0	0	0	0	0	0	0	0	0	0	0	0	0	0	0	0	0	0	0	0	0	0	0	0	0	0	0	0.000278331	0	0	0	0
c_000000005963	0	0	0	0	0	0	0	0	0	0	0	0	0	0	0	0	0	0	0	0	0	0	0	0	0	0	0	0	0	0	0	0	0	0	0	0	0	0	0	0	0	0	0	0	0	0	0	0	0
c_000000005964	0	0	0	0	0	0	0	0	0	0	0	0	0	0	0	0	0	0	0	0	0	0	0	0	0	0	0	0	0	0	0	0	0	0	0	0	0	0	0	0	0	0	0	0	0	0	0	0	0
c_000000005965	0	0	0	0	2.96893e-05	0	0	0	0	0	0	0	0	0	0	0	0	0	0	0	0	0	0	0	0	0	0	0	0	0	0	0	0	0	0	0	0	0	0	0	0	0	0	0	0	0	0	0	0
c_000000005966	0	0	0	0	0	0	0	0	0	0	0	0	0	0	0	0	0	0	0	0	0	0	0	0	0	0	0	0	0	0	0	0	0	0	0	0	0	0	0	0	0	0	0	0	0	0	0	0	0
c_000000005967	0	0	0	0	0	0	0	0	0	0	0	0	0	0	0	0	0	0	0	0	0	0	0	0	0	0	0	0	0	0	0	0	0	0	0	0	0	0	0	0	0	0	0	0	0	0	0	0	0
c_000000005968	0	0	0	0	0	0	0	0	0	0	0	0	0	0	0	0	0	0	0	0	0	0	0	0	0	0	0	0	0	0	0	0	0	0	0	0	0	0	0	0	0	0	0	0	0	0	0	0	0
c_000000005969	0	0	0	0	0	0	0	0	0	0	0	0	0	0	0	0	0	0	0	0	0	0	0	0	0	0	0	0	0	0	0	0	0	0	0	0	0	0	0	0	0	0	0	0	0	0	0	0	0
c_000000005970	0	0	0	0	0	0	0	0	0	0	0	0	0	0	0	0	0	0	0	0	0	0	0	0	0	0	0	0	0	0	0	0	0	0	0	0	0	0	0	0	0	0	0	0	0	0	0	0	0
c_000000005971	0.000603586	0.000406532	0.000343903	0.000496173	0	0	0	0	0	0	0	0	0	0.000296223	0.000547694	0.000430869	0	2.19489e-05	0	0	0	0	0	0	0	0	0	0	0	0	0	0	0	0	0	0	0	0	3.88826e-05	0	0.000141151	0	0	0	0	0	0	0	0
c_000000005972	0	0	0	0	0	0	0	0	0	0	0	0	0	0	0	0	0	0	0	0	0	0	0	0	0	0	0	0	0	0	0	0	0	0	0	0	0	0	0	0	0	0	0	0	0	0	0	0	0
c_000000005973	0	0	0	0	0	0	1.16598e-05	0	0	0	0	0	0	0	0	0	0	0	0	0	0	0	0	0	0	0	0	0	0	0	0	0	0	0	0	0	0	0	0	0	0	0	0	0	0	0	0	0	0
c_000000005974	0	0	0	0	0	0	0	0	0	0	0	0	0	0	0	0	0	0	0	0	0	0	0	0	0	0	0	0	0	0	0	0	0	0	0	0	0	0	0	0	0	0	0	0	0	0	0	0	0
c_000000005975	0	0	0	0	0	0	0	0	0	0	0	0	0	0	0	0	0	0	0	0	0	0	0	0	0	0	0	0	0	0	0	0	0	0	0	0	0	0	0	0	0	0	0	0	0	0	0	0	0
c_000000005976	0	0	0	0	0	0	0	0	0	0	0	0	0	0	0	0	0	0	0	0	0	0	0	0	0	0	0	0	0	0	0	0	0	0	0	0	0	0	0	0	0	0	0	0	0	0	0	0	0
c_000000005977	0	0	0	0	0	0	0	0	0	0	0	0	0	0	0	0	0	0	0	0	0	0	0	0	0	0	0	0	0	0	0	0	0	0	0	0	0	0	0	0	0	0	0	0	0	0	0	0	0
c_000000005978	0	0	0	0	0	0	0	0	0	0	0	0	0	0	0	0	0	0	0	0	0	0	0	0	0	0	0	0	0	0	0	0	0	0	0	0	0	0	0	0	0	0	0	0	0	0	0	0	0
c_000000005979	0	0	0	0	0	0	0	0	0	1.80569e-05	0	0	0	0	0	0	0	0	0	0	0	0	0	0	0	0	0	0	0	0	0	0	0	0	0	0	0	0	0	0	0	0	0	0	0	0	0	0	0
c_000000005980	0	0	0	0	0.000433091	0.00300136	0.000656676	0.000128522	0	0	0	0	0	0	0	0	0	0.000216559	0.000688135	0.000833254	2.88344e-05	5.97666e-05	3.7555e-05	0	0	0	0	0	0	0	0.000804134	0.000229551	0.0012225	0.000347819	8.08253e-05	0	0	0	0	0	0	0	0	0	0	0	0	0	0
c_000000005981	0	0	0	0	0	0	0	0	0	0	0	0	0	0	0	0	0	0	0	0	0	0	0	0	0	0	0	0	0	0	0	0	0	0	0	0	0	0	0	0	0	0	0	0	0	0	0	0	0
c_000000005982	2.01212e-05	0.00018661	6.91872e-05	0.000101634	0	0	0	0	0	0	0	0	0	0	0	0	0	0	0	0	0	0	0	0	0	0	0	0	0	0	0	0	0	0	0	0	0	0	0	0	0	0	0	0	0	0	0	0	0
c_000000005983	0	0	0	0	0	0	0	0	0	0	0	0	0	0	0	0	0	0	0	0	0.000191433	0.000178831	0.000116144	0	0	0	0	0	0	0	0	9.06583e-05	0	0	0	0	0	0	0	0	0	0	0	0	0	0	0	0	0
c_000000005984	0	0	0	0	0	0	0	0	0	0	0	0	0	0	0	0	0	0	0	0	0	0	0	0	0	0	0	0	0	0	0	0	0	0	0	0	0	0	0	0	0	0	0	0	0	0	0	0	0
c_000000005985	0	0	0	0	0	0	0	0	0	0	0	0	0	0	0	0	0	0	5.02225e-06	1.57241e-05	0	0	0	0	0	0	0	0	0	0	0	0	0	0	0	0	0	0	0	0	0	0	0	0	0	0	0	0	0
c_000000005986	0	0	0	0	0	0	0	0	0	0	0	0	0	0	0	0	0	0	0	0	0	0	0	0	0	0	0	0	0	0	0	0	0	0	0	0	0	0	0	0	0	0	0	0	0	0	0	0	0
c_000000005987	0	0	0	0	0	0	0	0	0	0	0	0	0	0	0	0	0	0	0	0	0	0	0	0	0	0	0	0	0	0	0	0	0	0	0	0	0	0	0	0	0	0	0	0	0	0	0	0	0
c_000000005988	0	0	0	0	0	0	0	0	0	0	0	0	0	0	0	0	0	0	0	0	0	0	0	0	0	0	0	0	0	0	0	0	0	0	0	0	0	0	0	0	0	0	0	0	0	0	0	0	0
c_000000005989	0	8.24276e-06	3.37842e-05	6.45179e-06	0	0	0	0	0	0	0	0	0	0	0	0	0	0	0	0	0	0	0	0	0	0	0	0	0	0	0	0	0	0	0	0	0	0	0	0	0	0	0	0	0	0	0	0	0
c_000000005990	0	0	0	0	0	0	0	0	0	0	0	0	0	0	0	0	0	0	0	2.98313e-05	0	0	0	0	0	0	0	0	0	0	0	0	0	0	0	0	0	0	0	0	0	0	0	0	0	0	0	0	0
c_000000005991	0	0	0	0	0	0	0	0	0	0	0	0	0	0	0	0	0	0	0	0	0	0	0	0	0	0	0	0	0	0	0	0	0	0	0	0	0	0	0	0	0	0	0	0	0	0	0	0	0
c_000000005992	0	0	0	0	0	0	0	0	0	0	0	0	0	0	0	0	0	0	0	8.09147e-06	0	0	0	0	0	0	0	0	0	0	0	0	0	0	0	0	0	0	0	0	0	0	0	0	0	0	0	0	0
c_000000005993	0	0	0	0	0	0	3.21251e-05	0	0	0	0	0	0	0	0	0	0	0	0	2.57166e-05	0	0	0	0	0	0	0	0	0	0	0	0	0.000173123	0	0	0	0	0	0	0	0	0	0	0	0	0	0	0	0
c_000000005994	0.000297436	0.000291853	0.000303628	0.0002936	2.48291e-05	0	0	0	0	0	0	0	0	5.20277e-05	0.000189114	0.000133957	0	0	0	0	0	0	0	0	0	8.5435e-06	0	0	0	0	0	0	0	0	0	0	0	0.000116412	0.000121139	0.000111585	0.000154206	0	0	0	0	0	0	0	0
c_000000005995	0	0	0	0	0	0	0	0	0	0	0	0	0	0	0	0	0	0	0	0	0	0	0	0	0	0	0	0	0	0	0	0	0	0	0	0	0	0	0	0	0	0	0	0	0	0	0	0	0
c_000000005996	0	0	0	0	0	0	0	0	0	0	0	0	0	0	0	0	0	0	0	0	0	0	0	0	0	0	0	0	0	0	0	0	0	0	0	0	0	0	0	0	0	0	0	0	0	0	0	0	0
c_000000005997	0	0	6.77501e-06	0	0	0	0	0	0	0	0	0	0	0	0	0	0	0	0	0	0	0	0	0	0	0	0	0	0	0	0	0	0	0	0	0	0	0	0	0	0	0	0	0	0	0	0	0	0
c_000000005998	0	0	0	0	0	0	0	0	0	0	0	0	0	0	0	0	0	0	0	0	0	0	0	0	0	0	0	0	0	0	0	0	0	0	0	0	0	0	0	0	0	0	0	0	0	0	0	0	0
c_000000005999	0	0	0	0	0	0	4.66629e-05	0	0	0	0	0	0	0	0	0	0	0	0	1.12891e-05	4.94355e-05	0.000251608	0	0	0	0	0	0	0	0	0	0	0	0	0	0	0	0	0	0	0	0	0	0	0	0	0	0	0
c_000000006000	0	0	0	0	0	0	0	0	0	0	0	0	0	0	0	0	0	0	0	0	0	0	0	0	0	0	0	0	0	0	0	0	0	0	0	0	0	0	0	0	0	0	0	0	0	0	0	0	0
c_000000006001	0	0	0	0	0	0	0	0	0	0	0	0	0	0	0	0	0	0.000696389	0.0002621	9.25027e-05	0	0	0	0	0	0	0	0	0	0	0	0	0	0	0	0	0	0	0	0	0	0	0	0	0	0	0	0	0
c_000000006002	0	0	0	0	0	0	0	0	0	0	0	0	0	0	0	0	0	0	0	0	0	0	0	0	0	0	0	0	0	0	0	0	0	0	0	0	0	0	0	0	0	0	0	0	0	0	0	0	0
c_000000006003	0	0	0	0	0	0	0	0	0	0	0	0	0	0	0	0	0	0	0	0	0	0	0	0	0	0	0	0	0	0	0	0	0	0	0	0	0	0	0	0	0	0	0	0	0	0	0	0	0
c_000000006004	0	0	0	0	0	0	0	0	0	0	0	0	0	0	0	0	0	0	0	0	0	0	0	0	0	0	0	0	0	0	0	0	0	0	0	0	0	0	0	0	0	0	0	0	0	0	0	0	0
[truncated: 15,370 more rows]
[truncated: 140 more columns]
