# Supplementary material for: Double-stranded DNA virioplankton dynamics and reproductive strategies in the oligotrophic open ocean water column
Source: ISME J. 2020 Feb 14;14(5):1304–15. doi: 10.1038/s41396-020-0604-8 (PMC7174320; doi:10.1038/s41396-020-0604-8)
Supplement: Supplementary file 18 — Table S6 [file 41396_2020_604_MOESM18_ESM.xlsx]

## Sheet: TableS5_HSD20-02a_ALOHA_2.0_cir
virus	HSD20-02a-267-S2C010-0005-170212	HSD20-02a-267-S2C010-0025-170212	HSD20-02a-267-S2C010-0045-170212	HSD20-02a-267-S2C010-0075-170212	HSD20-02a-267-S2C010-0100-170212	HSD20-02a-267-S2C010-0125-151221	HSD20-02a-267-S2C010-0150-170212	HSD20-02a-267-S2C010-0175-151221	HSD20-02a-267-S2C012-0200-170212	HSD20-02a-267-S2C012-0225-170212	HSD20-02a-267-S2C012-0250-170212	HSD20-02a-267-S2C013-0500-170212	HSD20-02a-268-S2C004-0005-170212	HSD20-02a-268-S2C004-0025-151221	HSD20-02a-268-S2C004-0045-170212	HSD20-02a-268-S2C004-0075-151221	HSD20-02a-268-S2C007-0500-170212	HSD20-02a-268-S2C009-0100-151221	HSD20-02a-268-S2C009-0125-151221	HSD20-02a-268-S2C009-0150-151221	HSD20-02a-268-S2C009-0175-151221	HSD20-02a-268-S2C011-0200-170212	HSD20-02a-268-S2C011-0225-170212	HSD20-02a-268-S2C011-0250-170212	HSD20-02a-269-S2C004-0005-161103	HSD20-02a-269-S2C004-0025-161103	HSD20-02a-269-S2C004-0045-161103	HSD20-02a-269-S2C004-0075-161103	HSD20-02a-269-S2C008-0100-161103	HSD20-02a-269-S2C008-0125-161103	HSD20-02a-269-S2C008-0150-161103	HSD20-02a-269-S2C008-0175-161103	HSD20-02a-269-S2C010-0200-161103	HSD20-02a-269-S2C010-0225-161103	HSD20-02a-269-S2C010-0250-161103	HSD20-02a-269-S2C012-0500-161103	HSD20-02a-270-S2C007-0005-161103	HSD20-02a-270-S2C007-0025-161103	HSD20-02a-270-S2C007-0045-161103	HSD20-02a-270-S2C007-0075-161103	HSD20-02a-270-S2C009-0100-161103	HSD20-02a-270-S2C009-0125-161103	HSD20-02a-270-S2C009-0150-161103	HSD20-02a-270-S2C009-0175-161103	HSD20-02a-270-S2C010-0500-161103	HSD20-02a-271-S2C004-0005-161130	HSD20-02a-271-S2C004-0025-161130	HSD20-02a-271-S2C004-0045-161130	HSD20-02a-271-S2C004-0075-161130
c_000000000001	0	0	0	0	0	0	0.00417519	0	0	0	0	0	0	0	0	0	0	0	0	0.00148432	0	6.82365e-05	1.71193e-05	0	0	0	0	0	0	0	0	0.000171464	0	0	0	0	0	0	0	0	0	0	0	0.000121939	0	0	0	0	0
c_000000000002	0	0	0	0	0	0	0	0	0.000298911	0	2.38118e-05	0	0	0	0	0	0	0	0	0	0.000449567	0.000574881	0.000479194	0	0	0	0	0	0	0	0	0.000230989	0	0.000422134	0.00049924	0	0	0	0	0	0	0	0	0	0	0	0	0	0
c_000000000003	0	0	0	0	0	0	0.0002818	0.000519146	0.00200717	0.00310194	0.00393034	0.00436943	0	0	0	0	0.00445774	0	0	0	0.000472431	0.000859571	0.00126853	0	0	0	0	0	0	0	0	0.000711058	0	0.000860606	0.00232407	0.00415561	0	0	0	0	0	0	0	0	0.00393199	0	0	0	0
c_000000000004	0	0	0	0	0	0	0	0	0	0	0	0	0	0	0	0	0	0	0	0	0	0	0	0	0	0	0	0.0026922	0.00293649	0.00453948	0.00331632	0	0	0	0	0	0	0	0	0	0	1.0649e-05	0.000510555	0.000234738	0	0	0	0	0
c_000000000005	0	0	0	0	0.00015932	0	0.000669678	0.000718825	0.000669621	0.000365837	0.000135252	0	0	0	0	0	0	0	0.00229352	0.00173983	0.00135065	0.00123839	0.00114463	0	0	0	0	0	0	0	0	0.000948495	0.000931679	0.00238139	0.00172841	0	0	0	0	0	0	0	0.000143306	0.000989504	0	0	0	0	0.000435355
c_000000000006	0.0019422	0.00181115	0.00159609	0.00172917	0	0	0	0	0	0	0	0	0.0136776	0.02291	0.0133739	0.0203031	0	0.00860546	0	0	0	0	0	0	0	0	0	0	0	0	0	0	0	0	0	0	0	0	0	0	0	0	0	0	0	0	0	0	0
c_000000000007	0.00631079	0.00670557	0.00719496	0.00646817	0	0	0	0	0	0	0	0	0.00541888	0.00577776	0.00537549	0.00498629	0	0.000807494	0	0	0	0	0	0	0.00317573	0.00233912	0.00077326	0	0	0	0	0	0	0	0	0	0	0	0.000350459	0	0	0	0	0	0	0	0	0	0
c_000000000008	0	0	0	0	0.000234653	0	0.000244795	0	0	0	0	0	0	0	0	0	0	0.000399789	0.000664763	0	0	2.33146e-05	4.22852e-05	0	0	0	0	0	0.000343277	0	0	0	0	0	0	0	0	0	0	0	0	0.000897193	0.00121786	0.00156578	0	0	0	0	0.00170523
c_000000000009	0	0	0	0	0	0	0.000890107	0	0.000124107	0	6.31997e-05	0	0	0	0	0	0	0	0.00147669	0.00441761	0.000997505	0.000733858	8.63937e-05	0	0	0	0	0	0	0	0	0.00103812	0.000239924	0.000418975	4.43541e-05	0	0	0	0	0	0	0	0	0.000915344	0	0	0	0	0.00103885
c_000000000010	0	0	0	0	0	0	0	0	0	0.000247923	0.00157625	0.0128958	0	0	0	0	0.0131816	0	0	0	0	0	0	0	0	0	0	0	0	0	0	0	0	0	0	0.0135229	0	0	0	0	0	0	0	0	0.0140769	0	0	0	0
c_000000000011	0	0	0	0	0	0	0.00598352	0.00313781	0.000826393	0.000283985	0	0	0	0	0	0	0	0	0.00108579	0.0102578	0.0111139	0.00767073	0.00328179	0	0	0	0	0	0	0	0	0.00858325	0.00698079	0.00158984	0.000185385	0	0	0	0	0	0	0	0	0.0032766	0	0	0	0	0
c_000000000012	0.00123559	0.00131899	0.0011525	0.0013864	0	0	0	0	0	0	0	0	0.00122713	0.00120699	0.00107198	0.000758575	0	0	0	0	0	0	0	0	0	0	0	0	0	0	0	0	0	0	0	0	0	0	0	0	0	0	0	0	0	0	0	0	0
c_000000000013	0	0	0	0	0	0	0	0	0	0	0	0	0	0	0	0	0	0	0	0	0	0	0	0	0	0	0	0	0	0	0	0	0	0	0	0	0	0	0.000124039	0	0	0	0.000229607	0.000309088	0	0	0	0.00063531	0
c_000000000045	0	0	0	0	0	0	0.000852785	0	0	0	0	0	0	0	0	0	0	0	0	0.000151568	0	2.24826e-05	0	0	0	0	0	0	0	0	0	0	0	0	0	0	0	0	0	0	0	0	0	0	0	0	0	0	0
c_000000000052	0	0	0	0	0	0	0	0	0	0	0	0	0	0	0	0	0	0.000126637	0.00034313	0	0	0	0	0	0	0	0	0	0	0	0	0	0	0	0	0	0	0	0	0	0	0	0	0.000186915	0	0	0	0	0
c_000000000053	0	0	0	0	0	0	0.00124018	0	0	0	0	0	0	0	0	0	0	0	0.00158078	0.00228619	0.00185991	0.00173906	0.000253632	0	0	0	0	0	0	0	0	0.00181119	0.000683123	0	0	0	0	0	0	0	0	0	0	0.000888252	0	0	0	0	0
c_000000000061	0.0049942	0.00500058	0.0054398	0.00442792	8.14001e-05	0	0	0	0	0	0	0	0.00354159	0.00409577	0.00362114	0.00349741	0	0.00018971	0	0	0	0	0	0	0.0125241	0.011175	0.0132276	0.00925607	0.00517919	0.00538851	0.00122115	0	0	0	0	0	0.00726464	0.00712366	0.00786897	0.00781884	0.00862457	0.004402	0.00316807	0.000963774	0	9.66338e-05	0.00174426	0.00485799	0.00224128
c_000000000063	0	0	0	0	0	0	0	0	0	0	0	0	0	0	0	0	0	0	0	0	0	0	0	0	0	0	0	0	0	0	0	0	0	0	0	0	0	0	0	0	0	0	0	0	0	0	0	0	0
c_000000000070	0.00206021	0.00190882	0.00178526	0.0019638	0.00138742	0	0	0	0	0	0	0	0.00203238	0.00157192	0.00207574	0.00217804	0	0	0	0	0	0	0	0	0	0	0	0	0	0	0	0	0	0	0	0	0	0	0	0	0	0	0	0	0	0	0	0	0
c_000000000075	0	0	0	0	0	0	0	0	0	0	0	0	0	0	0	0	0	0	0	0	0	0	0	0	0	0	0	0	0	0	0	0	0	0	0	0	0	0	0	0	0	0	0	0	0	0	0	0	0
c_000000000077	0	0	0	0	0	0	0	0	0	0	0	0	0	0	0	0	0	0	0	0	0	0	0	0	0	0	0	0	0	0	0	0	0	0	0	0	0	0	0	0	0	0	0	0	0	0	0	0	0
c_000000000079	0.0096144	0.0100117	0.00863721	0.00959636	0.0030424	0	0	0	0	0	0	0	0.0043511	0.00505085	0.00428143	0.00570891	0	0.00217023	0	0	0	0	0	0	0.00350655	0.00476489	0.00309995	0.00783872	0.00421533	0.00238324	0	0	0	0	0	0	0.00270499	0.000783778	0.00289567	0.00358262	0.00272107	0.00155261	0.00204212	0.000615309	0	0	0	7.93421e-05	0
c_000000000080	0	0	0	0	0	0	0	0	0	0	0	0.0124938	0	0	0	0	0.0146752	0	0	0	0	0	0	0	0	0	0	0	0	0	0	0	0	0	0	0.0121696	0	0	0	0	0	0	0	0	0.0112737	0	0	0	0
c_000000000081	0.00251483	0.00244003	0.00209728	0.00259197	0	0	0	0	0	0	0	0	0.000488957	0	0.000548563	0	0	0	0	0	0	0	0	0	0	0	0	0	0	0	0	0	0	0	0	0	0	0	0	0	0	0	0	0	0	0	0	0	0
c_000000000083	0	0	0	0	0	0	0	0	0	0	0	0	0	0	7.98918e-05	0	0	0.00713663	0.00687611	0	0	0	0	0	0	0	0	0	0	0	0	0	0	0	0	0	0	0	0	0	0	0	0	0.000675157	0	0	0	0	0
c_000000000090	0	0	0	0	0	0	9.44185e-05	0	4.18974e-05	0	0	0	0	0	0	0	0	0	0	0	0	0.000345286	0.000178562	0	0	0	0	0	0	0	0	0.000175793	0	0	0	0	0	0	0	0	0	0	0	0	0	0	0	0	0
c_000000000091	0	0	0	0	0	0	0	0	0	0.000277976	0.00220515	0.000492118	0	0	0	0	0.000347219	0	0	0	0	0	0	0	0	0	0	0	0	0	0	0	0	0	0	0	0	0	0	0	0	0	0	0	0	0	0	0	0
c_000000000094	0	0	0	0	0	0	0	0	0	0	0	0	0	0	0	0	0	0	0	0	0	0	0	0	0	0	0	0	0	0	0	0	0	0	0	0	0.00512612	0.00614826	0.00468408	0.00556303	0.0072746	0.00320413	0.00336379	0	0	0.000347955	0.00156834	0.00567649	0.0396532
c_000000000100	0	0	0	0	0	0.00153685	0.0036627	0.00611557	0.00331672	0.0011972	0	0	0	0	0	0	0	0	0	0.000162626	0	5.82565e-05	0.0016744	0	0	0	0	0	0	0	0	0.000467122	0.00144072	0.00232895	0.00178687	0	0	0	0	0	0	0	0	0	0	0	0	0	0
c_000000001796	0.00187099	0.00189586	0.00187247	0.00179393	0.00320741	0	0	0	0	0	0	0	0.00119787	0.000560901	0.00102634	0.000209935	0	0	0	0	0	0	0	0	0	0	1.5382e-05	0	0	0	0	0	0	0	0	0	0	0.000982924	0.000780374	0.000112443	0.000534648	0.000485156	5.53025e-05	0	0	0	0	0	0
c_000000001797	0	0	0	0	0	0	0	0	0	0	0	0	0.00608161	0.00828078	0.00619712	0.0102975	0	0.00480031	0	0	0	0	0	0	0	0	0	0	0	0	0	0	0	0	0	0	0	0	0	0	0	0	0	0	0	0	0	0	0
c_000000001798	0	0	0	0	0	0	0.0016524	0.00271119	0.00128955	0.000188785	0	0	0	0	0	0	0	0	0	0.000894938	0.00235969	0.00246771	0.00179373	0	0	0	0	0	0	0	0	0.00231245	0.0018279	0.00140296	0.000649921	0	0	0	0	0	0	0	0	0.000308178	0	0	0	0	0
c_000000001799	0	0	0	0	0	0	0	0	0	0	0	0.0113297	0	0	0	0	0.0119778	0	0	0	0	0	0	0	0	0	0	0	0	0	0	0	0	0	0	0.0104378	0	0	0	0	0	0	0	0	0.00732125	0	0	0	0
c_000000001800	0	0	0	0	0	0	1.38133e-05	0	0	0	0	0	0	0	0	0	0	0	0	0	0	0	0	0	0	0	0	0	0	0	0	0	0	0	0	0	0	0	0	0	0	0	0	0	0	0	0	0	0
c_000000001801	0	0	0	0	0	0	5.21866e-05	0	0	0	0	0	0	0	0	0	0	0.00120883	0.0117585	0.00417192	0	0.000162523	7.16779e-05	0	0	0	0	0	0.000195	0	0	0.00160887	0	0	0	0	0	0	0	0	0	0.00109958	0.00244475	0.00492561	0	0	0	0	0.0150419
c_000000001802	0	0	0	0	0	0	0	0	0	0	0	0.0144192	0	0	0	0	0.0150772	0	0	0	0	0	0	0	0	0	0	0	0	0	0	0	0	0	0	0.0121972	0	0	0	0	0	0	0	0	0.0123018	0	0	0	0
c_000000001803	0	0	0	0	0	0	0.00273805	0.00114386	0.000207137	0	0	0	0	0	0	0	0	0	0	0.00144503	0	0.000204699	0.000654125	0	0	0	0	0	0	0	0	0.000559414	0.000710066	0.000386612	0	0	0	0	0	0	0	0	0	0.00163173	0	0	0	0	0
c_000000001804	0	0	0	0	0	0	0.00277939	0.00555413	0.00263028	0.00155583	0.000606242	0	0	0	0	0	0	0	0.00418709	0.00564101	0.0050128	0.00437687	0.00328088	0	0	0	0	0	0.00253852	0	0.00127675	0.00446531	0.00482158	0.00339799	0.00230106	0	0	0	0	0	0	0	0.0015311	0.00390668	0	0	0	0	0.0053222
c_000000001805	0	0	0	0	0	0	0.00088653	0	0	0	0	0	0	0	0	0	0	0	0.000626513	0.000171758	2.70069e-05	0.000248931	0	0	0	0	0	0	0	0	0	0	0	0	0	0	0	0	0	0	0	0	0	0	0	0	0	0	0
c_000000001806	0	0	0	0	0	0	0	0	0	0	0	0	0	0	0	0	0	0	0.000245736	0	0	0	0	0	0	0	0	0	0	0	0	0	0	0	0	0	0	0	0	0	0	0	0	7.67808e-05	0	0	0	0	0
c_000000001807	0	0	0	0	0	0	0.00031257	0	0.00100923	0.000282921	0.000187197	0	0	0	0	0	0	0	0	0	0.00135239	0.00304453	0.00207675	0	0	0	0	0	0	0	0	0.00135383	0	0.000311757	0.00153689	0	0	0	0	0	0	0	0	0	0	0	0	0	0
c_000000001808	0	0	0	0	0.0141017	0.0319643	0.00359522	0	0	0	0	0	0.0012614	0	0.000586056	0	0	0.0152392	0.0118186	0.00643296	0	0.000148418	8.02478e-05	0	0	0	0.0339486	0.0421964	0.0639453	0.0483243	0.0444125	0.00178963	0.00338662	0.000251693	0	0	0.000597843	0.00222033	0.00033497	0.000768823	0.00705646	0.0244856	0.062557	0.0313115	0	0	0	0	0.0227469
c_000000001809	0	0	0	0	0	0	0.00102705	0.000807829	0.000374468	0	0	0	0	0	0	0	0	0	0	0.00123218	0.000768237	0.000709668	0.000912943	0	0	0	0	0	0	0	0	0.00126729	0.000994695	0.000363865	0	0	0	0	0	0	0	0	0.0010089	0.00344509	0	0	0	0	0
c_000000001811	0	0	0	0	0	0	0.00280721	0.00119162	2.98592e-05	0	0	0	0	0	0	0	0	0	0.000144238	0.00603995	0.00173775	0.000954509	0.000725712	0	0	0	0	0	0	0	0	0.00252608	0.00220594	0.00100273	0	0	0	0	0	0	0	0	0.000365308	0.00448443	0	0	0	0	0
c_000000001812	0	0	0	0	0	0	0.00300113	0.0053003	0.00600246	0.00545972	0.00190615	0	0	0	0	0	0	0	0	0	0.000248562	0.000717185	0.00208328	0	0	0	0	0	0	0	0.000843431	0.00120803	0.0026744	0.00500505	0.00381095	0	0	0	0	0	0	0	0	8.51007e-05	0	0	0	0	0
c_000000001813	0.00477898	0.0049422	0.00445144	0.00509123	0.0142251	0	0	0	0	0	0	0	0.00363108	0.00425939	0.00325469	0.00304493	0	0.00104849	0	0	0	0	0	0	0	0	0.00318565	0.00206478	0.00268833	0.00281666	0.00184735	0	0	0	0	0	0.000318674	0.000595874	0.000478325	0.00031597	0	0.000555272	0.000952856	0.000463644	0	0	0	0	0
c_000000001814	0	0	9.98491e-05	0	0.00550669	0.0349307	0.0120942	0.0152295	0.00767796	0.00908069	0.00529077	0	0.00076181	7.08596e-05	0.000594504	0	0	0.00388623	0.00659875	0.0102621	0.00560674	0.0040741	0.00560512	0	0	0.000980549	0.0095359	0.0168606	0.0117746	0.0179505	0.0224737	0.00714086	0.0148437	0.0139662	0.00892298	0	0.00165524	0.00145375	0.00215949	0.000967968	0.00525515	0.00386893	0.00525569	0.00512036	0	0	0	0.00109141	0.0179124
c_000000001815	0	0	0	0	0.00171367	0.00449726	0.00621695	0.00254997	0.000183879	0	0	0	0	0	0	0	0	0	0	0.000105401	0	0.000339105	0.00108509	0	0	0	0	0	0.000299972	0.00158793	0.0266351	0.000177584	0.000171488	0.000329272	0	0	0	0	0	0	0	0	0.000490399	0.00152979	0	0	0	0	0
c_000000001816	0	0	0	0	0	0	0	0	0	0	0	0	0.002803	0.00335301	0.00284706	0.00347899	0	0.000549303	0	0	0	0	0	0	0	0	0	0	0	0	0	0	0	0	0	0	0.00164654	0.00172359	0.00203074	0.00164306	0	0	0	0	0	0.00107161	0.00220834	0.00301469	0
c_000000001817	0	0	0	0	0	0	0.00189096	0.00456296	0.00234205	0.00189639	0.000996287	0	0	0	0	0	0	0	0	0	0.00302572	0.00319675	0.00356464	0	0	0	0	0	0	0	0	0.00277622	0.00350754	0.00235021	0.00220017	0	0	0	0	0	0	0	0	0	0	0	0	0	0
c_000000001818	0.000220086	0.000233624	0.000235065	0.000191972	0.00542976	0	0	0	0	0	0	0	0.000520657	0	0.000625753	0	0	0	0.000363175	0	0	0	0	0	0	0	0.00198228	0.00375048	0.0024062	0.00283782	0.000411108	0	0	0	0	0	0.000384	6.16289e-05	0.0005141	0.000526338	0.000979445	0.00463143	0.00438808	0.00117477	0	0	0	0	0.00274996
c_000000001819	0	0	0	0	0	0	0.00227058	0.00331766	0.0063936	0.0104298	0.00952643	0	0	0	0	0	0	5.44199e-05	0.000526829	0.000351759	0.000189369	0.000431205	0.00187662	0	0	0	0	0	0	0	0	0.000606684	0.00117043	0.00507381	0.005325	0	0	0	0	0	0	0	0.00116342	0.0013179	0	0	0	0	0.00027556
c_000000001820	0.00149735	0.00144387	0.0013942	0.00152638	0.0013212	0	0	0	0	0	0	0	0.0010402	0.000648919	0.00107216	0.00104011	0	0	0	0	0	0	0	0	0.000662033	0.000220925	0.00365037	0.00376218	0.00254541	0.00273781	0.00175072	0	0	0	0	0	0.00318214	0.00328155	0.00268237	0.003642	0.00267032	0.00212903	0.00161016	0.000585893	0	0.000406703	0.00206434	0.00361356	0.000522135
c_000000001821	0	0	0	0	0	0	0	0	0.00109391	0.00135894	0.00129951	0	0	0	0	0	0	0	0	0	0	8.38938e-05	0.00060061	0	0	0	0	0	0	0	0	0	0	0.000287765	0.000827469	0	0	0	0	0	0	0	0	0	0	0	0	0	0
c_000000001822	0	0	0	0	0	0	0	0	8.12463e-06	0.0011587	0.00325675	0.00119745	0	0	0	0	0.0012389	0	0	0	0	0	0	0	0	0	0	0	0	0	0	0	0	0	0	7.63278e-05	0	0	0	0	0	0	0	0	0.000168303	0	0	0	0
c_000000001825	0.00307761	0.00307681	0.00209761	0.00309175	0.000249455	0	7.20392e-05	0	0	0	0	0	0.00150476	0.00212349	0.000805067	0.00211271	0	0.000904686	0	0	0	0	7.55339e-05	0	0	0	0.00106778	0.00569183	0.00664842	0.00818248	0.00702148	0	4.33557e-05	3.80264e-05	0	0	0.00193229	0.00175451	0.000415182	0.00129725	0.00304567	0.00263949	0.00404062	0.00347549	0	0	0	0	0.00150615
c_000000001848	0	0	0	0	0	0	0.000681736	0	0	0	0	0	0	0	0	0	0	0	0	0	0.000987084	0.00110802	0.000528831	0	0	0	0	0	0	0	0	0.000606798	0	0	0	0	0	0	0	0	0	0	0	0	0	0	0	0	0
c_000000001850	0	0	0	0	0	0	0	0	0.000301691	0.000294302	0.000121392	0	0	0	0	0	0	0	0	0	0	4.50108e-05	0.00033141	0	0	0	0	0	0	0	0	0	0	0	0.000408801	0	0	0	0	0	0	0	0	0	0	0	0	0	0
c_000000001863	0	0	0	0	0.00218388	0.00242513	0.000905219	0	0	0	0	0	0	0	7.58235e-05	0	0	0	0.000311091	0	0	0.000128554	0.000212496	0	0	0	0	0	0	0	0.000352889	2.19058e-05	4.69359e-05	0.000436615	0	0	0	0	0	0	0	0	0	0.000455589	0	0	0	0	0
c_000000001865	4.31151e-05	4.30814e-05	9.68467e-05	2.1494e-05	0.00303647	0	0.000206503	0	0	0	0	0	0.000543588	0	0.000677165	0	0	0.000661604	0.00194008	0.000716665	0	0	0	0	0	0	0.000502959	0	0.00118906	0.000828914	0.000241405	0	0	0	0	0	0.000943743	0.00163547	0.000994591	0.000773334	0.000889442	0.00235318	0.00251676	0.00168511	0	0	0	0.000954943	0.00166357
c_000000001868	0.00229797	0.00231492	0.00201471	0.00232337	0.000175984	0	0	0	0	0	0	0	0.00147783	0.000255238	0.00138301	0.000267588	0	0	0	0	0	0	0	0	0.000197687	0	0	0	0	0	0	0	0	0	0	0	0.00129431	0.00144624	0.00181845	0.00139839	0	0	0	0	0	0	0	0.00133985	0
c_000000001871	0.00219013	0.00221451	0.0020736	0.00212621	0.00402109	0	0	0	0	0	0	0	0.000821628	0.000461434	0.000930604	0	0	0	0	0	0	0	0	0	0	0	0	0	0	0	0	0	0	0	0	0	0	0	0	0	0	0	0	0	0	0	0	0	0
c_000000001872	2.79397e-05	3.31946e-05	0.000122499	1.82194e-05	0.00326282	0	0.000210752	0	0	0	0	0	0.000617531	0	0.000698018	0	0	0.000646895	0.00215555	0.000638749	0	0	0	0	0	0	0.000376342	0	0.00130691	0.000843878	0	0	0	0	0	0	0.00114684	0.00178856	0.00125036	0.000972651	0.000776397	0.00238058	0.00287179	0.00194299	0	0	0	0.0010206	0.00165367
c_000000001876	0	0	0	0	0	0	0	0	0	0.000707964	0.00284062	0	0	0	0	0	0	0	0	0	0	0	0	0	0	0	0	0	0	0	0	0	0	0	0	0	0	0	0	0	0	0	0	0	0	0	0	0	0
c_000000001879	0	0	0	0	0	0	0.000146349	0	0	0	0	0	0	0	0	0	0	0	0	0.00354487	0	0	0	0	0	0	0.00609381	0.000314763	0.00428464	0.000491384	0	0.00058432	0	0	0	0	0.000860282	0.00141456	0.00102809	0.000112337	0.0042827	0.0345939	0.0303523	0.0240732	0	0	0	0	0.00506591
c_000000001881	0	0	0	0	0	0	0.00217459	0.00241139	0.00266429	0.00301475	0.00217745	0	0	0	0	0	0	0	0.000543051	0.00264533	0.00538989	0.00457957	0.00308951	0	0	0	0	0	0	0	0	0.00467206	0.00389021	0.00218491	0.00333954	0	0	0	0	0	0	0	0	0.00192264	0	0	0	0	0.000581839
c_000000001885	0	0	0	0	0	0	0.000125734	0.000497043	0.00168103	0.00194082	0.00154882	0	0	0	0	0	0	0	0	0	0.00190178	0.00184113	0.00188697	0	0	0	0	0	0	0	0	0.00137383	0.000218577	0.000545043	0.0022404	0	0	0	0	0	0	0	0	0	0	0	0	0	0
c_000000001888	0.00303039	0.00278966	0.00324805	0.00278677	0	0	0	0	0	0	0	0	0.00070795	0	0.000612053	0	0	0	0	0	0	0	0	0	0	0	0	0	0	0	0	0	0	0	0	0	0	0	0	0	0	0	0	0	0	0	0	0	0
c_000000001892	0	0	0	0	0	0	0.000927908	0	0	0	0	0	0	0	0	0	0	0	0.000360529	0.000775252	0.000562411	0.000451672	7.88708e-05	0	0	0	0	0	0	0	0	0.000587332	0	0	0	0	0	0	0	0	0	0	0	0.000412813	0	0	0	0	0
c_000000001893	0	0	0	0	0	0	0	0	0.000172935	0.000908738	0.00175585	0	0	0	0	0	0	0	0	0	0	0	0	0	0	0	0	0	0	0	0	0	0	0	0.00050175	0	0	0	0	0	0	0	0	0	0	0	0	0	0
c_000000001895	0	0	0	0	0	0	0	0	0	0	0	0	0	0	0	0	0	0	0	0	0	0	0	0	0	0	0	0	0	0	0	0	0	0	0	0	0	0	0	0	0	0	0	0	0	0	0	0	0
c_000000001896	0.00223244	0.00224493	0.00256562	0.00261283	0.00209773	0	0	0	0	0	0	0	0.00108991	0	0.00112974	0	0	0	0	0	0	0	0	0	0.00765072	0.00665309	0.0108899	0.00674909	0.00340147	0.0017669	0	0	0	0	0	0	0.0154543	0.0183614	0.0171857	0.0167363	0.0210268	0.00652435	0.00464376	0	0	0.00841644	0.010979	0.0177105	0.00704763
c_000000001898	0	0	0	0	0	0	0.000488072	0.00161136	0.00122758	6.07647e-05	0	0	0	0	0	0	0	0	0	0	0	0	0.000582192	0	0	0	0	0	0	0	0	0	0	0.000322066	2.54881e-05	0	0	0	0	0	0	0	0	0	0	0	0	0	0
c_000000001899	1.10809e-06	0.000105438	0.000109588	0	0.0186349	0	0	0	0	0	0	0	0	0	0	0	0	0	0	0	0	0	0	0	0	0	0	0	0	0	0	0	0	0	0	0	0	0	0	0	0	0	0	0	0	0	0	0	0
c_000000001900	0	0	0	0	0	0	0.000524318	0.000529476	0.00024675	0	0	0	0	0	0	0	0	0	0	0	0.00171448	0.00132531	0.000985152	0	0	0	0	0	0	0	0	0.00103498	0.000198205	0.000174715	0.000142402	0	0	0	0	0	0	0	0	0	0	0	0	0	0
c_000000001902	0	0	0	0	0.00140303	0	0	0	0	0	0	0	3.62274e-05	0	0.000133655	0	0	0.000387978	0.00039897	0	0	0	0	0	0	0	0	0	0	0	0	0	0	0	0	0	0	0	0	0	0.00207987	0.0114043	0.0105292	0.00108825	0	0	0	0	0.00163388
c_000000001906	0	0	0	0	0.000488014	0	0.000147919	0	0	0	0	0	0	0	0	0	0	0	0.000172835	0	0	0	0	0	0	0	0	0	0	0	0	0	0	0	0	0	0	0	0	0	0	0	0	0.000353302	0	0	0	0	0
c_000000001907	0	0	0	0	0	0	0.000932156	0	0	0	0	0	0	0	0	0	0	0	0.00135412	0.0017667	0.00116689	0.000885105	0.000162993	0	0	0	0	0	0	0	0	0.00141344	0.000337039	0.000244952	0	0	0	0	0	0	0	0	0	0.000630904	0	0	0	0	0
c_000000001908	0	0	0	0	0	0	0	0	0	0	0	0.0155521	0	0	0	0	0.015728	0	0	0	0	0	0	0	0	0	0	0	0	0	0	0	0	0	0	0.0146368	0	0	0	0	0	0	0	0	0.0181695	0	0	0	0
c_000000001909	0	0	0	0	0	0	0	0	0	0	0	0	0	0	0	0	0	0	0	0	0	0	0	0	0	0	0	0	0	0	0	0	0	1.42131e-05	0	0	0	0	0	0	0	0	0	0	0	0	0	0	0
c_000000001913	0	0	0	0	0	0	0.00185002	0.00363704	0.00197214	0.00161511	0.00152277	0	0	0	0	0	0	0	0	0.000131676	0.000600314	0.000651165	0.00153856	0	0	0	0	0	0	0	7.56937e-05	0.00115548	0.00250688	0.00250679	0.00152981	0	0	0	0	0	0	0	0	0.000444766	0	0	0	0	0
c_000000001916	0	0	0	0	0	0	0	0	0.000485818	0.000447527	0.00026311	0	0	0	0	0	0	0	0	0	0.000153953	0.000744161	0.000676308	0	0	0	0	0	0	0	0	0.000273566	0	9.22439e-05	0.000443924	0	0	0	0	0	0	0	0	0	0	0	0	0	0
c_000000001919	0	0	0	0	0	0	0.000469558	0.00216023	0.00133709	0.000103484	0	0	0	0	0	0	0	0	0	0	0	0.000241017	0.0008902	0	0	0	0	0	0	0	0	0	0	0.00115368	0.000634277	0	0	0	0	0	0	0	0	0	0	0	0	0	0
c_000000001927	0	0	0	0	0	0	0	0	0	0	0	0	0	0	0	0	0	0	0	0	0.00119758	0.000922426	0.000456329	0	0	0	0	0	0	0	0	0.000292151	0	0	0.000162416	0	0	0	0	0	0	0	0	0	0	0	0	0	0
c_000000001930	0	0	0	0	0	0	0	0	0	0	0	0	0	0	0	0	0	0	0	0	0.00119452	0.000875629	0.000441899	0	0	0	0	0	0	0	0	0.000349986	0	0	0.00021227	0	0	0	0	0	0	0	0	0	0	0	0	0	0
c_000000001932	0.00616722	0.00630117	0.00620109	0.00627621	0	0	0	0	0	0	0	0	0.00150979	7.0119e-05	0.00153519	0	0	0	0	0	0	0	0	0	0	0	0	0	0	0	0	0	0	0	0	0	0	0	0	0	0	0	0	0	0	0	0	0	0
c_000000001941	0	0	0	0	0	0	0	0	3.67042e-05	0.00167377	0.00505459	0	0	0	0	0	0	0	0	0	0	0	0	0	0	0	0	0	0	0	0	0	0	0	0	0	0	0	0	0	0	0	0	0	0	0	0	0	0
c_000000001943	0	0	0	0	0	0	0	0	0.000222064	0.000226481	9.61008e-05	0	0	0	0	0	0	0	0	0	0	0	0	0	0	0	0	0	0	0	0	0	0	0	0	0	0	0	0	0	0	0	0	0	0	0	0	0	0
c_000000001946	0	0	0	0	0	0	0	0	0.000294193	0.0015847	0.00402567	0	0	0	0	0	0	0	0	0	0	0	0	0	0	0	0	0	0	0	0	0	0	0	0.00033012	0	0	0	0	0	0	0	0	0	0	0	0	0	0
c_000000001947	0	0	0	0	0	0	0	0	0	0	0	0	0	0	0	0	0	0	0	0	0	0	0	0	0	0	0	0	0	0	0	0	0	0	0	0	0	0	0	0	0	0	0	0	0	0	0	0	0
c_000000001948	0	0	0	0	0	0	0	0	0	0	0	0.0117331	0	0	0	0	0.0119824	0	0	0	0	0	0	0	0	0	0	0	0	0	0	0	0	0	0	0.0140996	0	0	0	0	0	0	0	0	0.0116535	0	0	0	0
c_000000001950	0	0	0	0	0	0	0	0	0	0	0	0	0	0	0	0	0	0.00322658	0.00228362	0	0	4.57463e-05	0	0	0	0	0	0	0	0	0	0	0	0	0	0	0	0	0	0	0	0	0	0.000110675	0	0	0	0	0
c_000000001951	0	0	0	0	0	0	0	0	0	0	0	0	0	0	0	0	0	0.00335931	0.00231811	0	0	1.50559e-05	0	0	0	0	0	0	0	0	0	0	0	0	0	0	0	0	0	0	0	0	0	5.42417e-05	0	0	0	0	0
c_000000001952	0	0	0	0	0	0	0.000130209	0	0	0	0	0	0	0	0	0	0	0	0.00125299	9.79728e-05	0	0	0	0	0	0	0	0	0	0	0	0	0	0	0	0	0	0	0	0	0	0.00329791	0.000387449	0.000714461	0	0	0	0	0.005141
c_000000001957	0.0001008	0.000145031	0.000226122	0.000135485	0.00135361	0	0	0	0	0	0	0	0.000233457	0	0.000202724	0	0	0	0	0	0	0	0	0	0	0	0	0	1.20327e-05	0.000103164	0	0	0	0	0	0	0	0	9.31933e-05	0	0	0	0	0	0	0	0	0	0
c_000000001970	0	0	0	0	0.000200263	0	0	0	0	0	0	0	0	0	2.80058e-05	0	0	0.00501878	0.00558861	0.00358072	0	0	0	0	0	0	0	0	0	0	0	4.94541e-05	0	0	0	0	0	0	0	0	0	0	0	0.000360798	0	0	0	0	0
c_000000001973	0.000415124	0.000345947	0.000584109	0.000235906	0.00784164	0	0.00029703	0.000195358	9.41677e-05	0	0	0	0.000429029	0	0.000536014	0	0	0	0.000525641	0	0.000493874	0.000636724	0.000385699	0	0	0	0	0	0	0	0	0.000401266	0.000139737	0.000420076	7.7225e-05	0	0	0	0	0	0	0	0	0	0	0	0	0	0
c_000000001976	0	0	0	0	0	0	0	0	0	0.000242609	0.00211561	0	0	0	0	0	0	0	0	0	0	0	0	0	0	0	0	0	0	0	0	0	0	0	0	0	0	0	0	0	0	0	0	0	0	0	0	0	0
c_000000001977	0	0	0	0	8.8364e-05	0	0.000152701	0	0	0	0	0	0	0	0	0	0	0.000110367	0.00251733	0.000851972	0	0	0	0	0	0	0	0	0	0	0	6.54165e-05	0	0	0	0	0	0	0	0	0	0	0	0.000552201	0	0	0	0	0.00195057
c_000000001979	0	0	0	0	0	0	0	0	0.00160311	0.00238757	0.00285314	0	0	0	0	0	0	0	0	0	0	0.000346597	0.00067213	0	0	0	0	0	0	0	0	0	0	0.000291474	0.00164781	0	0	0	0	0	0	0	0	0	0	0	0	0	0
c_000000001980	0	0	0	0	0	0	0.000198037	0.000293356	0.000253389	0	0	0	0	0	0	0	0	0.000385201	0.00258702	0	2.51454e-05	0.000265819	0.00055875	0	0	0	0	0	0	0	0	0.000127079	0	0.00100734	0.00052474	0	0	0	0	0	0	0	0	0.000168514	0	0	0	0	0
c_000000001984	0	0	0	0	0	0	0	0	0.00115617	0.00191485	0.00317684	0	0	0	0	0	0	0	0	0	0	0	0.000160937	0	0	0	0	0	0	0	0	0	0	0	0.000742314	0	0	0	0	0	0	0	0	0	0	0	0	0	0
c_000000001990	0	0	0	0	0	0	0	0	0.00185899	0.00171822	0.00136342	0	0	0	0	0	0	0	0	0	0	0.000291533	0.00125367	0	0	0	0	0	0	0	0	0.000201336	0	0.000225562	0.00175745	0	0	0	0	0	0	0	0	0	0	0	0	0	0
c_000000001991	0	0	0	0	0	0	0.00047671	0.0012864	0.000837667	0.00021419	0.000187211	0	0	0	0	0	0	0	0	0	0.00225439	0.00233867	0.00171958	0	0	0	0	0	0	0	0	0.00160344	0.000938306	0.000335051	0.000452228	0	0	0	0	0	0	0	0	0	0	0	0	0	0
c_000000001993	0	0	0	0	0	0	0	0	0	0.00119831	0.00313907	0.00142064	0	0	0	0	0.00123988	0	0	0	0	0	0	0	0	0	0	0	0	0	0	0	0	0	0	0	0	0	0	0	0	0	0	0	5.9166e-05	0	0	0	0
c_000000001994	0.000646868	0.00065368	0.000770106	0.000653471	0.00974127	0	0	0	0	0	0	0	0.00102667	0	0.00113474	0.000115707	0	0.00147464	0.00154012	0	0	0	0	0	0	0	0	0	0	0	0	0	0	0	0	0	0	0	0	0	0	0	0	0	0	0	0	0	0.00227858
c_000000001995	0	0	0	0	0	0	0.00297426	0.00532849	0.00245726	0.00144367	0.000623948	0	0	0	0	0	0	0	0.0040595	0.0055727	0.00508371	0.00451099	0.00322589	0	0	0	0	0	0.00284692	0	0.00099371	0.00476943	0.00503165	0.0035655	0.00228881	0	0	0	0	0	0	0	0.00145669	0.00419744	0	0	0	0	0.00520025
c_000000001999	0.00157958	0.00166303	0.00167355	0.00158758	0	0	0	0	0	0	0	0	0.000366662	0	0.000565565	0	0	0	0	0	0	0	0	0	0.00221922	0.00125946	0	0	0	0	0	0	0	0	0	0	0.000252229	0.000728537	0.000360217	0.00034083	0	0	0	0	0	0	0	0	0
c_000000002004	0	0	0	0	0	0	6.77485e-05	0.00173928	0.00559631	0.00635573	0.0025327	0	0	0	0	0	0	0	0	0	0	0	0.00246861	0	0	0	0	0	0	0	0	0	0	0.000856013	0.00159354	0	0	0	0	0	0	0	0	0	0	0	0	0	0
c_000000002007	0	0	0	0	0	0	0	0	0	0	0.000329715	0	0	0	0	0	0	0	0	0	0	0	0	0	0	0	0	0	0	0	0	0	0	0	0	0	0	0	0	0	0	0	0	0	0	0	0	0	0
c_000000002009	0	0	0	0	0	0	0	0	0.000261344	0.0005787	0.000671588	0	0	0	0	0	0	0	0	0	0	0	0	0	0	0	0	0	0	0	0	0	0	0	0.00047864	0	0	0	0	0	0	0	0	0	0	0	0	0	0
c_000000002010	0	0	0	0	0.000410081	0	0.000584598	7.54821e-05	0	0	0	0	0.00647259	0.00681554	0.00645757	0.00823154	0	0.0552853	0.00625874	0	0	0	0	0	0.002802	0.00104011	0.000635723	0	0	0	0	0	0	0.000179225	0	0	0.00238752	0.000669228	0.00276139	0.00145821	0.000371582	0.0016243	0.000352004	0.000182523	0	0	0	0.000665738	0.000786961
c_000000002014	0	0	0	0	0	0	0.00123481	0	0.000539706	0.000221449	0.000170976	0	0	0	0	0	0	0	0.000401755	0.00111625	0.00260835	0.00245563	0.00123416	0	0	0	0	0	0	0	0	0.00189137	0.000873903	0.00141481	0.000896473	0	0	0	0	0	0	0	0	0.000624317	0	0	0	0	0
c_000000002015	0.00394196	0.00408303	0.00355532	0.00406915	0	0	0	0	0	0	0	0	0.000160293	0	0.000303426	0	0	0	0	0	0	0	0	0	0	0	0	0	0	0	0	0	0	0	0	0	0	0	0	0	0	0	0	0	0	0	0	0	0
c_000000002018	0.00402123	0.00405129	0.00337974	0.00398951	0	0	0	0	0	0	0	0	0.000142659	0	0.00033557	0	0	0	0	0	0	0	0	0	0	0	0	0	0	0	0	0	0	0	0	0	0	0	0	0	0	0	0	0	0	0	0	0	0
c_000000002019	0.00371501	0.00412193	0.00331055	0.00392024	0	0	0	0	0	0	0	0	0.000241367	0	0.000291271	0	0	0	0	0	0	0	0	0	0	0	0	0	0	0	0	0	0	0	0	0	0	0	0	0	0	0	0	0	0	0	0	0	0
c_000000002022	0	0	0	0	0	0	0	0	0	0	0	0	0	0	0	0	0	0	0	0	0.000414014	0.000558596	1.37326e-05	0	0	0	0	0	0	0	0	0.000410382	0	0	0	0	0	0	0	0	0	0	0	0	0	0	0	0	0
c_000000002027	0	0	0	0	0	0	0.000790266	0.00169857	0.000728919	0.000386504	3.17431e-05	0	0	0	0	0	0	0	0.000797841	0.00288822	0.000322657	0.00090781	0.000921829	0	0	0	0	0	0	0	0	0.0019142	0.000672209	0.00119137	0.000553243	0	0	0	0	0	0	0.00426526	0.00677147	0.00898096	0	0	0	0	0.000493885
c_000000002028	0	0	0	0	0	0	0	0	0	0	0	0	0.00183534	0.00180738	0.00183117	0.00121622	0	0	0	0	0	0	0	0	0.00975113	0.00673904	0.00328879	0.000760377	0.00260756	0.00368488	0	0	0	0	0	0	0.00227503	0.00466539	0.00363699	0.00370639	0.00275693	0.00151607	0.00142059	0.000233293	0	0	0	0.000251278	0
c_000000002031	0	0	0	0	0.000133567	0.0322706	0.000848294	0	0	0	0	0	0	0	0	0	0	0	0.00206806	0.00643268	0	0	0	0	0	0	0	0	0	0.000105519	0.00414065	0.000441477	0.00224273	0.000419563	0	0	0	0	0	0	0	0	0	0	0	0	0	0	0
c_000000002037	0.000347452	0.00056512	0.000668684	0.000465054	0	0	0	0	0	0	0	0	0.00217722	0.00032911	0.00219793	0.000858326	0	0	0	0	0	0	0	0	0	0	0	0	0	0	0	0	0	0	0	0	0	0	0	0	0	0	0	3.91164e-05	0	0	0	0	0
c_000000002040	0.00203887	0.00185	0.00181698	0.00212021	0.0159606	0	0	0	0	0	0	0	0.00322036	0.00196669	0.00307552	0.00140638	0	0	0	0	0	0	0	0	0	0	0	0	0	0	0	0	0	0	0	0	0	0	0	0	0	0	0	0.000128424	0	0	0	0	0
c_000000002042	0	0	0	0	0	0	0	0	0.000292284	0	0	0	0	0	0	0	0	0	0	0	0.000318159	0.000636918	0.000452835	0	0	0	0	0	0	0	0	0.000302114	0	0.000143307	0.000516463	0	0	0	0	0	0	0	0	0	0	0	0	0	0
c_000000002043	0	2.61365e-06	7.3978e-05	0	0.000722573	0	0	0	0	0	0	0	3.8689e-05	0	0.000140604	0	0	0	0	0	0	0	0	0	0	0	0	0	0	0	0	0	0	0	0	0	0	0	0	0	0	0	0	0	0	0	0	0	0
c_000000002045	0	0	0	0	0	0	7.85445e-05	0	0	0	0	0	0	0	0	0	0	0	0	0	0.000800565	0.000657437	0.000276828	0	0	0	0	0	0	0	0	0.000553389	0	0	0	0	0	0	0	0	0	0	0	0	0	0	0	0	0
c_000000002046	0	0	0	0	0	0	0.000243324	0	0	0	0	0	0	0	0	0	0	0	0.000818621	0.000369198	0	2.97132e-05	0	0	0	0	0	0	0	0	0	0.000271315	0	0	0	0	0	0	0	0	0	0	0	0.000275079	0	0	0	0	0.0020006
c_000000002050	0.00497851	0.00463693	0.00545109	0.0044616	0	0	0	0	0	0	0	0	0.00181675	0.00132086	0.00174299	0.000791425	0	0	0	0	0	0	0	0	0	0	0	0	0	0	0	0	0	0	0	0	0	0.000189672	0	0	0	0	0	0	0	0	0	0.00010083	0
c_000000002055	0	0	0	0	0	0	0.000239313	0.000782879	0.00134175	0.000954795	0.000279891	0	0	0	0	0	0	0	0	0	0.000364645	0.000711021	0.00121761	0	0	0	0	0	0	0	0	0.000410815	1.55039e-05	0.00102556	0.00105026	0	0	0	0	0	0	0	0	0	0	0	0	0	0
c_000000002056	0.000189989	0.000116053	2.57859e-05	6.4885e-05	0	0	0	0	0	0	0	0	0.00181197	0.000482009	0.00166278	0.000555233	0	5.80682e-05	4.78458e-05	0	0	2.59859e-05	0	0	0	0	0	1.83409e-05	0.00134364	0.000308626	0.00133992	0	0	0	0	0	0.00156474	0.000602171	0.000898623	0.000885479	0.000710355	0.000451603	0.00118851	0.00134047	0	0	0	0	0
c_000000002073	0.00188943	0.001964	0.00177876	0.0017729	0	0	0	0	0	0	0	0	0.00223385	0.00258579	0.00268949	0.00333528	0	7.05959e-05	0	0	0	0	0	0	0	0	0	0	0	0	0	0	0	0	0	0	0	0	0	0	0	0	0	0	0	0	0	0	0
c_000000002075	0.000137941	0.000117276	0.000198463	0.000167793	0.00854586	0	0	0	0	0	0	0	0.00104942	0	0.000967687	0	0	0.000327356	0.00132834	0	0	0	0	0	0	0	0.00386974	0.00493438	0.00540629	0.0080289	0.00310828	0	0	0	0	0	0.00124667	0.00140359	0.00251864	0.00088709	0.00239656	0.00732034	0.00557202	0.00213359	0	0	0	0	0.00307765
c_000000002078	0	0	0	0	0	0	0	0	0	0	0	0	0	0	0	0	0	0	0	0.00234884	0	0	0	0	0	0	0	0	0.000236068	0	0	0.00055342	0	0	0	0	0	0	0	0	0	0	0.0004784	0.00294274	0	0	0	0	0
c_000000002095	0	0	0	0	0	0	0	0	0	0	0	0	0	0	0	0	0	0	0	0	0	0	0	0	0	0	0	0	0	0	0	0	0	0	0	0	0.00318026	0.0071031	0.00456656	0.00350397	0.00113729	0	0	0	0	0.00217222	0.00405878	0.0113041	0.00426011
c_000000002102	0	0	0	0	0	0	0	0	0	0	0	0	0	0	0	0	0	0	0	0	0	0	0	0	0	0	0	0	0	0	0	0	0	0	0	0	0	0	0	0	0	0	0	0	0	0	0	0	0
c_000000002108	0	0	0	0	0	0	0	0	0	0	0	0	0.00247918	0.00382989	0.00230479	0.00408542	0	0.00298646	0	0	0	0	0	0	0.000901039	0.000931455	0	0	0	0	0	0	0	0	0	0	0.00247847	0.00390535	0.00334323	0.00240453	0.00143398	0.000985345	0.000186575	0.000159042	0	0.00429561	0.00435265	0.00402077	0
c_000000002109	0	0	0	0	0	0	0.000175609	0	0.000150957	3.78239e-05	0	0	0	0	0	0	0	0	0.00107978	0.00164705	0.00317637	0.00238132	0.0011051	0	0	0	0	0	0	0	0	0.00152237	0	0.000268886	5.64472e-05	0	0	0	0	0	0	0	0	0.00149509	0	0	0	0	0
c_000000002114	0	0	0	0	0	0	0.00116139	0.00278	0.00337606	0.00428835	0.0036503	0	0	0	0	0	0	0	0	9.69883e-05	0.00177121	0.00226377	0.00276145	0	0	0	0	0	0	0	0	0.00266787	0.00235616	0.0016448	0.00334163	0	0	0	0	0	0	0	0	0.000183603	0	0	0	0	0
c_000000002115	0	0	0	0	0	0	0.0012375	0.000300146	5.92415e-05	0	0	0	0	0	0	0	0	0	6.61167e-05	0.00211613	0.00439713	0.00376905	0.000973775	0	0	0	0	0	0	0	0	0.00250801	0.00166743	0.000158048	0	0	0	0	0	0	0	0	0	0.00154124	0	0	0	0	0
c_000000002116	0.00709718	0.0078781	0.0088808	0.0072459	0	0	0	0	0	0	0	0	0.00229224	0.00113716	0.00217348	0.000612682	0	0	0	0	0	0	0	0	0.00236476	0.00193753	0.010247	0.0122075	0.00796481	0.0102453	0.00615987	0	0	0	0	0	0.0031648	0.00422515	0.00332841	0.00316268	0.00242555	0.00318544	0.00315028	0.00118264	0	0.00240845	0.00205446	0.00556636	0.00103247
c_000000002119	0	0	0	0	0	0	0	0	0.000708431	0.000539511	0	0	0	0	0	0	0	0	0	0	0	0	3.13963e-05	0	0	0	0	0	0	0	0	0	0	0.0018067	0.00212618	0	0	0	0	0	0	0	0	0	0	0	0	0	0
c_000000002124	0	0	0	0	0.00359922	0	0	0	0	0	0	0	2.10003e-05	0	7.40012e-05	0	0	0	0	0	0	0	0	0	0	0	0	0	0	0	0	0	0	0	0	0	0	0	0	0	0	0	0	0	0	0	0	0	0
c_000000002127	0	0	0	0	0	0	0	0	0	0.00114298	0.00462214	0.0125257	0	0	0	0	0.0112525	0	0	0	0	0	0	0	0	0	0	0	0	0	0	0	0	0	0	0.00698251	0	0	0	0	0	0	0	0	0.0115752	0	0	0	0
c_000000002141	0	0	0	0	0	0	0	0	0	0	0	0	0	0	0	0	0	0	0	0	0	0	0	0	0	0	0	0	0	0	0	0	0	0	0	0	0	0	0	0	0	0	0	0	0	0	0	0	0
c_000000002145	0	0	0	0	0	0	0.00271466	0.0047941	0.00132889	4.45117e-05	0	0	0	0	0	0	0	0	3.66075e-05	0.000375099	0.00187618	0.00149785	0.00240417	0	0	0	0	0	0	0	0	0.00130339	0.00235821	0.00378521	0.00198894	0	0	0	0	0	0	0	0	0	0	0	0	0	0
c_000000002150	0	0	0	0	0	0	0.000892447	0.000698953	0.000327506	0	0	0	0	0	0	0	0	0	0	0.00128311	0.00120788	0.0011409	0.000610376	0	0	0	0	0	0	0	0	0.00232595	0.00193828	0.00105997	0.000293311	0	0	0	0	0	0	0	0	0.000813394	0	0	0	0	0
c_000000002153	0	0	0	0	0	0	0	0	0	0.00031989	0.0022323	0.00572836	0	0	0	0	0.00369357	0	0	0	0	0	2.22092e-06	0	0	0	0	0	0	0	0	0	0	0	0	0	0	0	0	0	0	0	0	0	0.000654567	0	0	0	0
c_000000002155	0	0	0	0	0	0	0	0	0	0	0	0	0	0	0	0	0	0	0	0	0	0	0	0	0	0	0	0	0	0	0	0	0	0	0	0	0	0	0	0	0	0	0	0	0	0	0.00108903	0	0
c_000000002176	0	0	0	0	0	0	0	0	0	0	0	0	0	0	0	0	0	0	0	0	0	0	0	0	0	0	0	0	0	0	0	0	0	0	0	0	0	0	0	0	0	0	0	0	0	0	0	0	0
c_000000002180	0	0	0	0	0.00151685	0	0	0	0	0	0	0	0.00181765	0.0016267	0.00188021	0.00182757	0	0.00320332	0	0	0	0	0	0	0	0	0	0	0	0	0	0	0	0	0	0	0	0	0	0	0	0	0	0	0	0	0	0	0
c_000000002181	0	0	0	0	0.00156115	0	0	0	0	0	0	0	0.00192382	0.00150356	0.00174015	0.0021729	0	0.00349306	0	0	0	0	0	0	0	0	0	0	0	0	0	0	0	0	0	0	0	0	0	0	0	0	0	0	0	0	0	0	0
c_000000002187	0.00546118	0.0053774	0.00567007	0.00527652	0	0	0	0	0	0	0	0	0.00396928	0.00362782	0.00451249	0.00443392	0	0.000558763	0	0	0	0	0	0	0.0023771	0.000422127	0.00352616	0.000534368	0.00179835	0.0013666	0.000263251	0	0	0	0	0	0.00121169	0.00225999	0.00202381	0.00121691	0.000866244	0.000867101	0.000712791	0.000291937	0	0	0	0.000876414	0
c_000000002188	0	0	0	0	0	0	0	0	0	0	0	0	0	0	0	0	0	0.0064704	0.00897372	0.00164314	0	0	0	0	0	0	0	0	0	0	0	0	0	0	0	0	0	0	0	0	0	0	0	0.000401528	0	0	0	0	0
c_000000002192	0.00149992	0.00153126	0.00173183	0.00137184	0	0	0	0	0	0	0	0	0.00734794	0.00747213	0.00795261	0.00730393	0	0.00110951	0	0	0	0	0	0	0	0	0	0	0	0	0	0	0	0	0	0	0	0	0	0	0	0	0	0	0	0	0	0	0
c_000000002221	0	0	0	0	0	0	0	0	0	0	0	0	0.0103737	0.0178856	0.0103056	0.0192671	0	0.0102331	0	0	0	0	0	0	0	0	0	0	0	0	0	0	0	0	0	0	0	0	0	0	0	0	0	0	0	0	0	0	0
c_000000002291	0	0	0	0	0	0	0	0	0	0	0	0	0.000283466	0	0.000403736	0	0	0.005044	0.00299093	0	0	0	0	0	0	0	0	0	0	0	0	0	0	0	0	0	0	0	0	0	0	0	0	0.000172517	0	0	0	0	0
c_000000005565	0	0	0	0	0	0	0.000709086	0.000296007	0.000941275	0	0	0	0	0	0	0	0	0	0	0	0	0.000164139	0.000585106	0	0	0	0	0	0	0	0	3.06777e-05	0	0.00136934	0.00101485	0	0	0	0	0	0	0	0	0	0	0	0	0	0
c_000000005568	0	0	0	0	0	0	0.000303894	9.88205e-05	0.00012979	1.29817e-05	0	0	0	0	0	0	0	0	0	0	0.000448034	0.000614448	0.000490632	0	0	0	0	0	0	0	0	0.000391515	0	0.00022565	0.000277305	0	0	0	0	0	0	0	0	0.000344228	0	0	0	0	0
c_000000005576	0	0	0	0	0.00149598	0.00292261	0.000228572	0	0	0	0	0	0	0	0	0	0	0.00196315	0.00385351	0.00287722	0	0	0	0	0	0	9.86314e-05	0	0.000645413	0	0	0	0	0	0	0	0	0	0	0	0	0.0057575	0.00593413	0.00287308	0	0	0	0	0.000280736
c_000000005577	0	0	0	0	0.00147874	0.00372949	0.000267085	0	0	0	0	0	0	0	0	0	0	0.00218261	0.00351015	0.00295826	0	0	0	0	0	0	0.00055816	0	0.000128112	0	0	0	0	0	0	0	0	0	0	0	0	0.00593382	0.00677922	0.00315219	0	0	0	0	0.000875075
c_000000005583	0	0	0	0	0	0	0.000563639	0	0	0	0	0	0	0	0	0	0	0	0	0	0.000353439	0.000388999	0.000310546	0	0	0	0	0	0	0	0	0	0.000137416	5.82175e-05	0	0	0	0	0	0	0	0	0	0.00121409	0	0	0	0	0
c_000000005592	0	0	0	0	0.000268858	0	0	0	0	0	0	0	0.000110853	0	0.000227196	0	0	0.00665383	0.0114682	0.00169081	0	0	0	0	0.000844945	0.000902257	0.00381203	0.000378299	0.00153402	0	0	0.000287461	0	0	0	0	0	0.00120179	0	0.0001713	2.95257e-05	0.00466312	0.00328576	0.0029243	0	0	0	0	0.00738316
c_000000005599	0	0	0	0	0	0	0	0	0	0	0	0	0	0	0	0	0	0	0	0	0	0	0	0	0	0	0	0	0	0	0	0	0	0	0	0	0	0	0	0	0	0	0	0	0	0	0	0	0
c_000000005706	0	0	0	0	0	0	0	0	0	0	0	0	0	0	0	0	0	0	0	0	0	0	0	0	0	0	0	0.00170342	0.00263556	0.00561484	0.00401314	0	0	0	0	0	0	0	0	0	0	0	0.000412419	0.000268859	0	0	0	0	0
c_000000005707	0	0	0	0	0.000341689	0.00109973	0.00249729	0.000852513	0.000534857	0.000376777	0.000266045	0	0	0	0	0	0	0.000297696	0.00467045	0.00615759	0.00218129	0.00174388	0.00100526	0	0	0	0	0	0.00100891	0	0.000418889	0.00330428	0.0028981	0.00120487	0.000377685	0	0	0	0	0	0	0.000663245	0.00123349	0.00309457	0	0	0	0	0.00889838
c_000000005708	0.00714183	0.0066288	0.00644822	0.0065991	0	0	0	0	0	0	0	0	0.00717473	0.00674213	0.00742865	0.007546	0	0.00314208	0	0	0	0	0	0	0.00271839	0.00935017	0.00179413	0.00595244	0.00210314	0.000793381	0	0	0	0	0	0	0.00667264	0.00366222	0.0067607	0.00696615	0.00619473	0.00188026	0.00161458	0.000381485	0	0.00170357	0.00469366	0.00357998	4.42133e-05
c_000000005709	0	0	0	0	0	0	0.000936266	0	0.000107012	0	7.73703e-05	0	0	0	0	0	0	0	0.00140475	0.00455669	0.000936239	0.000670745	8.47685e-05	0	0	0	0	0	0	0	0	0.00101701	0.000317657	0.000420929	3.29275e-05	0	0	0	0	0	0	0	0	0.000886869	0	0	0	0	0.000879526
c_000000005710	0	0	0	0	0.00135416	0.00967741	0.00288783	0.000497882	0	0	0	0	0	0	0	0	0	0	0.00185362	0.00465445	0	0	0.000187429	0	0	0	0	0	0	0	0	0.000580251	0.000523473	0.000117337	0	0	0	0	0	0	0	0	0	0.000297522	0	0	0	0	0
c_000000005711	0.0071894	0.00717732	0.00883461	0.00711842	0	0	0	0	0	0	0	0	0.00214922	0.000757162	0.00223987	0.000333097	0	0	0	0	0	0	0	0	0.00119718	0.0011608	0.0084806	0.0115286	0.00767289	0.00904788	0.00467433	0	0	0	0	0	0.00288456	0.00414254	0.00285691	0.00209309	0.00216062	0.00300341	0.00254691	0.00103561	0	0.000992791	0.00188496	0.00542339	0.00139068
c_000000005712	3.48717e-05	0.000152092	0.000109829	8.08443e-05	1.48286e-05	0	0	0	0	0	0	0	0.0003109	0	0.000786505	0	0	0	0	0	0	0	0	0	0.0390775	0.0425604	0.0231443	0.0047126	0.00125492	0	0	0	0	0	0	0	0.0270686	0.0418521	0.0352423	0.0340172	0.0367	0.0115459	0.0051994	0	0	0.0284927	0.00770438	0.0132933	0.0130021
c_000000005713	0.000484442	0.000382559	0.000549459	0.000434203	0	0	0	0	0	0	0	0	0.000749502	0	0.000850617	0	0	0	0	0	0	0	0	0	0	0	0	0	0	0	0	0	0	0	0	0	0	0.000155012	6.48056e-05	0	0	0	0	0	0	0	0	0.000647772	0
c_000000005714	0	0	0	0	0	0	0	0	0.00079951	0.00194746	0.00199918	0	0	0	0	0	0	0	0	0	0	0	2.1355e-05	0	0	0	0	0	0	0	0	0	0	0.000188338	0.00069788	0	0	0	0	0	0	0	0	0	0	0	0	0	0
c_000000005715	0	0	0	0	0	0	0	0	0.000651357	0.00103859	0.00180398	0.00237296	0	0	0	0	0.00240401	0	0	0	0.000323309	0.000839302	0.000870361	0	0	0	0	0	0	0	0	0.000687386	0	1.35353e-05	0.00139862	0.00153286	0	0	0	0	0	0	0	0	0.00195347	0	0	0	0
c_000000005716	0.00199107	0.00152273	0.00145141	0.00149857	0	0	0	0	0	0	0	0	0.00112615	0	0.000957505	0	0	0	0	0	0	0	0	0	0	0.00126984	0	0	0	0	0	0	0	0	0	0	0.00184674	0.000142304	0.00166048	0.00111857	0.000951357	2.13277e-05	5.63313e-05	0	0	0	0.000551676	0.000961466	0
c_000000005717	0.00169942	0.00148165	0.00186029	0.00155034	0	0	0	0	0	0	0	0	0.000539256	0	0.000658805	0	0	0	0	0	0	0	0	0	0	0	0	0	0	0	0	0	0	0	0	0	0	0	0	0	0	0	0	0	0	0	0	0	0
c_000000005732	0	0	0	0	0	0	0.00147197	0.00158703	0.00382034	0.00317531	0.00201528	0	0	0	0	0	0	0	0.000225399	0	0.00129831	0.00207121	0.00255565	0	0	0	0	0	0	0	0	0.00207191	0.00209805	0.0039308	0.00388508	0	0	0	0	0	0	0	0	0.000811877	0	0	0	0	0
c_000000005735	0	0	0	0	0	0	0.000211372	0.00063387	0.000641223	0.00048979	0.000292111	0	0	0	0	0	0	0	0	0	0.00181717	0.00173021	0.00133279	0	0	0	0	0	0	0	0	0.000802859	0.000761609	0.000527715	0.00113475	0	0	0	0	0	0	0	0	0	0	0	0	0	0
c_000000005749	0.00128476	0.00122443	0.0013646	0.0011147	0	0	0	0	0	0	0	0	0	0	5.25844e-05	0	0	0	0	0	0	0	0	0	0	0	0	0	0	0	0	0	0	0	0	0	0	0	0	0	0	0	0	0	0	0	0	0	0
c_000000005753	0	0	0	0	0	0.00170534	0.00223056	0	0	0	0	0	0	0	0	0	0	0	0.00035742	0.0030926	0	0.000336651	0	0	0	0	0	0	0	0	0	0.000162221	0	0.000119137	0	0	0	0	0	0	0	0	0	0	0	0	0	0	0
c_000000005756	0	0	0	0	0.000660074	0	0	0	0	0	0	0	0.00134138	0.000785842	0.00130965	0.000774678	0	0	0	0	0	0	0	0	0.00584383	0.0042736	0.00829417	0.00317057	0.0016376	0	0	0	0	0	0	0	0.00472965	0.00400928	0.00443067	0.00421595	0.00597812	0.00526286	0.00343893	0.000535891	0	0	0	0	0.00048957
c_000000005760	0	0	0	0	0	0	0.000831401	0	0	0	0	0	0	0	0	0	0	0	0	7.09714e-05	0	1.57079e-05	0	0	0	0	0	0	0	0	0	0	0	0	0	0	0	0	0	0	0	0	0	0	0	0	0	0	0
c_000000005761	0	0	0	0	0	0	0.000447046	0	0	0	0	0	0	0	0	0	0	0	0.00242485	0	0	0	0	0	0	0	0	0	0	0	0	0	0	4.79859e-06	0	0	0	0	0	0	0	0	0	8.37433e-05	0	0	0	0	0.000961492
c_000000005763	0	0	0	0	0	0	0.00170257	0.000840056	0	0	0	0	0	0	0	0	0	0	0	0	9.41663e-05	0.000356973	0.000305023	0	0	0	0	0	0	0	0	0.000197368	5.08655e-06	0.000243616	0	0	0	0	0	0	0	0	0	0	0	0	0	0	0
c_000000005764	0.000668355	0.000660788	0.000717582	0.000617213	0.00937675	0	0	0	0	0	0	0	0.00104175	0	0.00103125	1.39343e-05	0	0.00149368	0.00144611	0	0	0	0	0	0	0	0	0	0	0	0	0	0	0	0	0	0	0	0	0	0	0	0	0	0	0	0	0	0.00229398
c_000000005767	0	0	0	0	0.000399142	0	0	0	0	0	0	0	0.00158828	0.000562318	0.0015666	0.00067333	0	0.000560062	0	0	0	0	0	0	0	0	0	0	0	0	0	0	0	0	0	0	0	0	0	0	0	0.00089906	0	0	0	0	0	0	0
c_000000005772	0	0	0	0	0.000203876	0	0.000277223	0	0.000175709	0	0	0	0	0	0	0	0	0	0	0	0.00279416	0.00295558	0.0016294	0	0	0	0	0	0	0	0	0.00127525	0.00066221	0.00103943	0.000991853	0	0	0	0	0	0	0	0	0	0	0	0	0	0
c_000000005773	0	0	0	0	0	0	0.000106596	0	0	0	0	0	0	0	0	0	0	0	0.00116909	0.000197027	0.000186286	0.000566894	0	0	0	0	0	0	0	0	0	0.00095962	0	0	0	0	0	0	0	0	0	0	0	0.000692006	0	0	0	0	0
c_000000005776	0	0	0	0	0	0	0.000268296	0.000789537	0.00137553	0.000938672	0.000361003	0	0	0	0	0	0	0	0	0	0.000408052	0.000738509	0.00125117	0	0	0	0	0	0	0	0	0.000501133	0	0.00100953	0.000924479	0	0	0	0	0	0	0	0	0	0	0	0	0	0
c_000000005789	0	0	0	0	0	0	0	0	0.000513843	0.00068802	0.000164688	0	0	0	0	0	0	0	0	0	0	0	0	0	0	0	0	0	0	0	0	0	0	0.000238166	0.00022498	0	0	0	0	0	0	0	0	0	0	0	0	0	0
c_000000005794	0	0	0	0	0	0	0	0	0	0	0	0	0.00276996	0.0011111	0.00285059	0.00186552	0	0.000169787	0	0	0	0	0	0	0	0	0	0	0	0	0	0	0	0	0	0	0	0	0	0	0	0	0	0	0	0	0	0	0
c_000000005802	0	0	0	0	0.00185	0	0	0	0	0	0	0	0.000718887	0	0.000759811	0.000133269	0	0.00399337	0.000954141	0	0	0	0	0	0	0	0	0	0	0	0	0	0	0	0	0	0	0	0	0	0	0.00147267	0.000627963	0.00055092	0	0	0	0	0.00160959
c_000000005804	0	0	0	0	0	0.00418017	0.00143527	0	0	0	0	0	0	0	0	0	0	0	0.000663341	0.00393326	0	0	0	0	0	0	0	0	0	0	0	5.47678e-05	0	0	0	0	0	0	0	0	0	0	0	0	0	0	0	0	0
c_000000005825	0	0	0	0	0	0	0	0	0	0	0	0	0	0	0	0	0	0	0	0	0	0	0	0	0	0	0	0	0	0	0	0	0	0	0	0	0	0	0	0	0	0	0	0	0	0	0	0	0
c_000000007466	0.00312801	0.00315286	0.00256948	0.00397375	0.114983	0	0	0	0	0	0	0	0.0063281	0.00689162	0.00667576	0.00788265	0	0.00843003	0.00240017	0	0	0	0	0	0	0	0	0	0	0	0	0	0	0	0	0	0	0	0	0	0	0.000621098	0	6.0474e-05	0	0	0	0	0
c_000000007467	0.000642367	0.000577896	0.00055895	0.00057668	0	0	0	0	0	0	0	0	9.31522e-05	0	0.000216992	0	0	0	0	0	0	0	0	0	5.86822e-05	0	0.00169962	0	0	0	0	0	0	0	0	0	0.00442661	0.00362505	0.00390869	0.00465042	0.00470875	0.00261263	0.00231803	0	0	0	0	0.000402753	0
c_000000007468	0	0	0	0	0	0	0.00100838	0.000734282	0.000325727	0	0	0	0	0	0	0	0	0	0	0.00138539	0.000919717	0.000714135	0.00091858	0	0	0	0	0	0	0	0	0.00127771	0.00112614	0.000349194	0	0	0	0	0	0	0	0	0.00111302	0.00337706	0	0	0	0	0
c_000000007469	0	0	0	0	0	0.013716	0.00429164	0.00105288	0	0	0	0	0	0	0	0	0	0	0.00675281	0.0136691	0.0044852	0.0026727	0.000310436	0	0	0	0	0	0.00121653	0	0.00135834	0.00497936	0.00523472	0.000979902	0	0	0	0	0	0	0	0	0.000774496	0.00315213	0	0	0	0	0.00373215
c_000000007470	0	0	0	0	0	0	0	0	0.000173695	0.000437461	3.59757e-05	0	0	0	0	0	0	0	0	0	0	0	0	0	0	0	0	0	0	0	0	0	0	0.000131948	5.89765e-05	0	0	0	0	0	0	0	0	0	0	0	0	0	0
c_000000007471	0	0	0	0	0	0	0.000812741	0.00087977	0.000308001	0	0	0	0	0	0	0	0	0	0	0.0014618	0.00124706	0.00110342	0.000595694	0	0	0	0	0	0	0	0	0.00218009	0.00163645	0.00105214	0.00027378	0	0	0	0	0	0	0	0	0.000737082	0	0	0	0	0
c_000000007472	0	0	0	0	0	0	0	0	0	0	0	0	0.00605772	0.00796188	0.00622049	0.00916519	0	0.00448365	0	0	0	0	0	0	0	0	0	0	0	0	0	0	0	0	0	0	1.42813e-05	0	9.76153e-05	0.000336252	0	0	0	0	0	0	0	0	0
c_000000007473	0	0	0	0	0.00396951	0.0190778	0.00524325	0.00234186	0.000548909	0.000231369	3.50827e-06	0	0	0	3.83312e-06	0	0	0	0.00361044	0.00917163	0.00292977	0.00221136	0.00199475	0	0	0	0	0	0.00105906	0.00092696	0.00336655	0.00263463	0.00546552	0.00338186	0.00122904	0	0	0	0	0	0	0	0.000222153	0.00164615	0	0	0	0	0.00383205
c_000000007474	0	0	0	0	0	0	0.00288948	0.00492457	0.00580284	0.00569616	0.00222679	0	0	0	0	0	0	0	0	0	0.00031213	0.000730884	0.00212877	0	0	0	0	0	0	0	0.000709075	0.00121531	0.00243654	0.00516632	0.00392145	0	0	0	0	0	0	0	0	0.00010795	0	0	0	0	0
c_000000007475	0	0	0	0	0	0	0.00287738	0	0	0	0	0	0	0	0	0	0	0	0	0	0	0	0	0	0	0	0	0	0	0	0	0	0	3.95882e-05	0	0	0	0	0	0	0	0	0	0	0	0	0	0	0
c_000000007476	0	0	0	0	0	0	0.00268461	0.00123376	0.000201613	0	0	0	0	0	0	0	0	0	0	0.00143322	0	0.000204564	0.000660774	0	0	0	0	0	0	0	0	0.000657284	0.000697767	0.000316125	0	0	0	0	0	0	0	0	0	0.0014764	0	0	0	0	0
c_000000007477	0	0	0	0	0	0	0	0	0.000400428	0.000773231	0.000794492	0	0	0	0	0	0	0	0	0	0.000186517	0.00035674	0.000514401	0	0	0	0	0	0	0	0	6.33992e-05	0	3.78607e-05	0.000872495	0	0	0	0	0	0	0	0	0	0	0	0	0	0
c_000000007478	0	0	0	0	0	0	0	0	0.000259779	2.73803e-06	2.09682e-06	0	0	0	0	0	0	0	0	0	0.000569814	0.000568548	0.000444745	0	0	0	0	0	0	0	0	0.00016498	0	0.000469652	0.00060322	0	0	0	0	0	0	0	0	0	0	0	0	0	0
c_000000007479	0	0	0	0	0	0	0	0	0.000690155	0.000556085	0.00010314	0	0	0	0	0	0	0	0	0	0	0	7.4154e-05	0	0	0	0	0	0	0	0	0	0	0.000225651	0.000224981	0	0	0	0	0	0	0	0	0	0	0	0	0	0
c_000000007480	0	0	0	0	0	0	0.000270775	0	0	0	0	0	0	0	0	0	0	0	0	0	0.000448323	0.000620005	0.000328235	0	0	0	0	0	0	0	0	0.000161625	0	0	0	0	0	0	0	0	0	0	0	0	0	0	0	0	0
c_000000007481	0	0	0	0	0	0	0.000620702	0.000476762	0.00154317	0.00125249	0.000929518	0	0	0	0	0	0	0	0	0	0.00133751	0.00211629	0.00194613	0	0	0	0	0	0	0	0	0.00177627	0.000795521	0.00148903	0.00230311	0	0	0	0	0	0	0	0	0	0	0	0	0	0
c_000000007482	0	0	0	0	0	0	0.00146842	0.00188824	0.00104454	0.000245351	0.00011497	0	0	0	0	0	0	0	0	0	0.00197157	0.00258714	0.00163716	0	0	0	0	0	0	0	0	0.00183101	0.00147951	0.000763155	0.000514583	0	0	0	0	0	0	0	0	0	0	0	0	0	0
c_000000007483	0	0	0	0	0	0	0	0	0	0	4.38771e-05	0.0122964	0	0	0	0	0.0158577	0	0	0	0	0	0	0	0	0	0	0	0	0	0	0	0	0	0	0.022086	0	0	0	0	0	0	0	0	0.0155523	0	0	0	0
c_000000007484	0	0	0	0	0	0	0	0	0	0	0	0	0	0	0	0	0	0	0.00116687	0.000740598	0	0	0	0	0	0	0	0	0	0	0	0	0	0	0	0	0	0	0	0	0	0	0	0.00019484	0	0	0	0	0
c_000000007486	0	0	0	0	0	0	0	0	0	0	0.000758898	6.4598e-05	0	0	0	0	0	0	0	0	0	0	0	0	0	0	0	0	0	0	0	0	0	0	0	0	0	0	0	0	0	0	0	0	0	0	0	0	0
c_000000007517	0	0	0	0	0.000381591	0.00893881	0.00888202	0.007668	0.00678773	0.00696017	0.00599381	0	0	0	0	0	0	0	0.00362925	0.00886844	0.00622883	0.00557674	0.0056318	0	0	0	0	0	0.000672432	0	0.00441906	0.00692329	0.00891773	0.00812345	0.00736466	0	0	0	0	0	0	0	0.000360379	0.00287119	0	0	0	0	0.00153986
c_000000007518	0	0	0	0	0	0	0.000890213	0.00325969	0.00555017	0.00311532	0.000805739	0	0	0	0	0	0	0	0	0	0.00230469	0.00226195	0.00274304	0	0	0	0	0	0	0	0	0.00133553	0.00168971	0.00501956	0.00485853	0	0	0	0	0	0	0	0	0	0	0	0	0	0
c_000000007519	0	0	0	0	0	0	0	0	0	0	0	0	0	0	0	0	0	0	0	0	0	0	0	0	0	0	0	0	0	0	0	0	0	0	0	0	0	0	0	0	0	0	0	0	0	0	0	0	0
c_000000007521	0.00418265	0.00404083	0.00452372	0.0040904	0.000433883	0	0	0	0	0	0	0	0.00125984	0.000568691	0.00106242	0	0	0	0	0	0	0	0	0	0	0	0.000216037	6.32469e-05	1.66808e-05	0.000523343	0	0	0	0	0	0	0	0	0	0	0	0	0	0	0	0	0	0	0
c_000000007524	0	0	0	0	0.00299396	0.00635507	0.00290902	0.00205192	0.00162348	0.00164689	0.000998328	0	0.000493142	0	0.000567687	0	0	0.00108307	0.00186146	0.00108056	0.000510146	0.000709232	0.00112975	0	0	0	0.00101495	0.00303679	0.00552824	0.00820906	0.00944113	0.00150794	0.00302766	0.00295765	0.00164295	0	0.000862454	0.00127712	0.00122776	0.000604133	0.00062044	0.00114616	0.0019682	0.00253128	0	0	0	0.00147292	0.00388206
c_000000007525	0	0	0	0	0	0	0	0	0	0	0	0	0	0	0	0	0	0	0	0	0	0	0	0	0	0	0	0	0	0	0	0	0	0	0	0	0	0	0	0	0	0	0	0	0	0	0	0	0
c_000000007530	0	0	0	0	0	0	0.000875165	0.00160483	0.00150368	0.00182728	0.00119953	0	0	0	0	0	0	0	0	0	0.00162254	0.00164593	0.00159273	0	0	0	0	0	0	0	0	0.00133756	0.000854724	0.00127878	0.00170232	0	0	0	0	0	0	0	0	0	0	0	0	0	0
c_000000007533	0.000498689	0.00045634	0.000479089	0.00042429	0	0	0	0	0	0	0	0	3.92355e-05	0	0.000111498	0	0	0	0	0	0	0	0	0	0	0	0.000572153	0.00119816	0.000112809	0	0	0	0	0	0	0	0.00196588	0.00232354	0.00212357	0.00216155	0.00433864	0.0013199	0.00181681	0	0	0	0	0.00178486	0
c_000000007534	0	0	0	0	0	0	0	0	4.1885e-05	0.000265598	0.000110837	0	0	0	0	0	0	0	0	0	0	0	0	0	0	0	0	0	0	0	0	0	0	0	0	0	0	0	0	0	0	0	0	0	0	0	0	0	0
c_000000007536	0.00209357	0.00222545	0.00203386	0.00218396	0.00384163	0	0	0	0	0	0	0	0.000784333	0.00068412	0.00081914	0	0	0	0	0	0	0	0	0	0	0	0	0	0	0	0	0	0	0	0	0	0	0	0	0	0	0	0	0	0	0	0	0	0
c_000000007537	0	0	0	0	0.000742497	0.00420751	0.000912423	0	0	0	0	0	0	0	0	0	0	0.000464186	0.00395402	0.00372908	0	0.000100674	2.23175e-05	0	0	0	0.00155246	0	0.00291955	0.00160015	0.00255972	0.000604646	0.000339336	2.18095e-05	0	0	0	0.000478717	0.000130034	0	0.000356278	0.00453938	0.00494088	0.00363638	0	0	0	0	0.00379124
c_000000007540	0	0	0	0	0	0	0	6.37121e-05	0.001504	0.00125741	0.000693811	0	0	0	0	0	0	0	0	0	0.000838094	0.00139749	0.00167129	0	0	0	0	0	0	0	0	0.000944537	0.000606318	0.000657286	0.00161003	0	0	0	0	0	0	0	0	0	0	0	0	0	0
c_000000007552	0	0	0	0	0	0	0.000465487	0.00146819	0.00238684	0.00256565	0.00198366	0.000377997	0	0	0	0	0.000497603	0	0	0	0.000987241	0.00124639	0.00174587	0	0	0	0	0	0	0	0	0.00101922	0.00106106	0.00102553	0.00200284	0	0	0	0	0	0	0	0	0	0	0	0	0	0
c_000000007558	0	0	0	0	0	0	0.00298035	0.00151034	0.000301632	6.16314e-05	0.000116071	0	0	0	0	0	0	0	0.00438923	0.00605296	0.00154963	0.00130512	0.000934494	0	0	0	0	0	0.000337871	0	0.000529277	0.00216765	0.00237033	0.00096184	0	0	0	0	0	0	0	0	0.00139625	0.00429602	0	0	0	0	0.00149228
c_000000007560	0	0	0	0	0	0	0.000903299	0	0	0	0	0	0	0	0	0	0	0	0.00110385	0.00158214	0.00104674	0.000885683	0.000136068	0	0	0	0	0	0	0	0	0.00133444	0.000347123	0.000291556	0	0	0	0	0	0	0	0	0	0.000542149	0	0	0	0	0
c_000000007561	0	0	0	0	0	0	0	0	0.000988271	0.00167454	0.00198749	0	0	0	0	0	0	0	0	0	0	0	0.000435526	0	0	0	0	0	0	0	0	0	0	0.00016836	0.00147552	0	0	0	0	0	0	0	0	0	0	0	0	0	0
c_000000007562	0	0	0	0	0.00137683	0	0	0	0	0	0	0	6.68119e-05	0	0.000126107	0	0	0.000322166	0.000399231	0	0	0	0	0	0	0	0	0	0	0	0	0	0	0	0	0	0	0	0	0	0.0021029	0.0120803	0.0100902	0.00112173	0	0	0	0	0.00172196
c_000000007564	0	0	0	0	0	0	0	0	0.000453263	0	0	0	0	0	0	0	0	0	0	0	0	8.5221e-05	0.000425484	0	0	0	0	0	0	0	0	0	0	0.000881884	0.000343103	0	0	0	0	0	0	0	0	0	0	0	0	0	0
c_000000007566	0	0	0	0	0.000437118	0	0.000160953	0	0	0	0	0	0	0	0	0	0	0	0.000283528	0	0	0	0	0	0	0	0	0	0	0	0	0	0	0	0	0	0	0	0	0	0	0	0	0.000406399	0	0	0	0	0
c_000000007569	0	0	0	0	0	0	0	0	0.000427507	0.000433413	0.000246837	0	0	0	0	0	0	0	0	0	0.000109263	0.000689531	0.00068475	0	0	0	0	0	0	0	0	0.000274584	0	8.25393e-05	0.000377104	0	0	0	0	0	0	0	0	0	0	0	0	0	0
c_000000007576	0	0	0	0	0.000436708	0	0.000869745	0	0	0	0	0	0	0	0	0	0	0	0.00179444	0.00110022	0	0	0	0	0	0	0	0	0	0	0	0	0	0	0	0	0	0	0	0	0	0	0	0	0	0	0	0	0
c_000000007577	0	0	0	0	0	0	7.07582e-06	0	0	0	7.19572e-05	0	0	0	0	0	0	0	0.00486881	0.000416902	0	0.00017561	5.53453e-06	0	0	0	0	0	0	0	0	0.000374881	0	0	0	0	0	0	0	0	0	0	0.00036741	0.00154933	0	0	0	0	0.00140838
c_000000007578	0	0	0	0	0	0	0.000646912	0.000453167	0.00271564	0.00413927	0.00440924	0	0	0	0	0	0	0	0.00117675	0.0015483	0.00125814	0.00125402	0.001228	0	0	0	0	0	0	0	0	0.00126883	0.000541976	0.00185011	0.00288832	0	0	0	0	0	0	0	0	0.000513535	0	0	0	0	0.000100792
c_000000007583	0	0	0	0	0	0	0	0	0	0	0.00153932	0.00489996	0	0	0	0	0.00442949	0	0	0	0	0	0	0	0	0	0	0	0	0	0	0	0	0	0	0.00412043	0	0	0	0	0	0	0	0	0.00218299	0	0	0	0
c_000000007585	0.00606275	0.00649601	0.00626416	0.00610673	0	0	0	0	0	0	0	0	0.00160691	0	0.00157315	0	0	0	0	0	0	0	0	0	0	0	0	0	0	0	0	0	0	0	0	0	0	0	0	0	0	0	0	0	0	0	0	0	0
c_000000007587	0	0	0	0	0	0.00169445	0.00377083	0.00259056	0.00047004	0.000126005	0	0	0	0	0	0	0	0	0.00129864	0.00544368	0.00497912	0.00419019	0.00148444	0	0	0	0	0	0	0	0	0.0047512	0.00332267	0.00289381	0.000968499	0	0	0	0	0	0	0	0	0.00128738	0	0	0	0	0
c_000000007605	0	0	0	0	0	0	0	0	0	0	0	0	0	0	0	0	0	0	0.0022452	0.000239629	0	0	0	0	0	0	0	0	0	0	0	0	0	0	0	0	0	0	0	0	0	0	0	0.000160984	0	0	0	0	0
c_000000007607	0	0	0	0	0	0	0.00210376	0.00287859	0.00329499	0.00310369	0.00229335	0	0	0	0	0	0	0	0	0	0.00368621	0.00348042	0.00316999	0	0	0	0	0	0	0	0	0.00286707	0.00269439	0.00280805	0.00274029	0	0	0	0	0	0	0	0	0	0	0	0	0	0
c_000000007615	0	0	0	0	0	0	0	0	0	0.000249511	0.0016046	0.00464048	0	0	0	0	0.00367313	0	0	0	0	0	0	0	0	0	0	0	0	0	0	0	0	0	0	0.00344293	0	0	0	0	0	0	0	0	0.00239145	0	0	0	0
c_000000007616	0	0	0	0	0	0	0	0	0	0.000211665	0.0017157	0.00448762	0	0	0	0	0.00343751	0	0	0	0	0	0	0	0	0	0	0	0	0	0	0	0	0	0	0.00329205	0	0	0	0	0	0	0	0	0.00303357	0	0	0	0
c_000000007618	0	0	0	0	0	0	0	0	0.000116283	0.00135548	0.00303351	0	0	0	0	0	0	0	0	0	0	0	0	0	0	0	0	0	0	0	0	0	0	0	0	0	0	0	0	0	0	0	0	0	0	0	0	0	0
c_000000007628	0	0	0	0	0	0	0.00033065	0	0	0	0	0	0	0	0	0	0	0	0.00125797	0.00146702	0.00017537	0.000329019	6.48632e-05	0	0	0	0	0	0	0	0	0.000713014	0	0	0	0	0	0	0	0	0	0	0	0.000959954	0	0	0	0	0
c_000000007631	0	0	0	0	0	0	0.000110403	0.00038842	0.000913785	0.000675522	0.000315201	0	0	0	0	0	0	0	0	0	0.000759007	0.000927901	0.00100985	0	0	0	0	0	0	0	0	0.000665993	0.000231936	0.00087494	0.00113236	0	0	0	0	0	0	0	0	0	0	0	0	0	0
c_000000007635	0	0	0	0	0	0	0	0	0	0	0	0	0	0	0	0	0	0	0	0	0	0	0	0	0	0	0	0	0	0	0	0	0	0	0	0	0	0	0	0	0	0	0	0	0	0	0	0	0
c_000000007638	0	0	0	0	0	0	0.0056075	0.0110991	0.00895797	0.00694138	0.00477148	0	0	0	0	0	0	0	0.00120459	0.00475661	0.015066	0.0139919	0.0113742	0.0490911	0	0	0	0	0	0	0	0.00940408	0.0108485	0.00933947	0.0117574	0	0	0	0	0	0	0	0	0.00142162	0	0	0	0	0
c_000000007639	0	0	0	0	0	0	0	0	0	0	0	0	0	0	0	0	0	0	0.000221564	0	0	0	0	0	0	0	0	0	0	0	0	0	0	0	0	0	0	0	0	0	0	0	0	8.20881e-05	0	0	0	0	0
c_000000007643	0	0	0	0	0	0	0.00550935	0.0115516	0.00866717	0.0069179	0.0048399	0	0	0	0	0	0	0	0.00123906	0.00476907	0.0149743	0.0140619	0.0113606	0.397724	0	0	0	0	0	0	0	0.00975526	0.0109723	0.00903278	0.0117201	0	0	0	0	0	0	0	0	0.00143189	0	0	0	0	0
c_000000007645	0.00306387	0.00275781	0.00292988	0.00292327	0	0	0	0	0	0	0	0	0.00102023	0	0.00110714	0	0	0	0	0	0	0	0	0	0.00743648	0.00567129	0	0	0	0	0	0	0	0	0	0	0.00176871	0.0034892	0.00327574	0.00323215	0.00152389	0	0	0	0	0	0	0.000175411	0
c_000000007646	0	0	0	0	0	0	0.000136092	0.000405888	0.00224731	0.00455103	0.00602275	0	0	0	0	0	0	0	0	0	0	0.000163659	0.000638326	0	0	0	0	0	0	0	0	1.9172e-05	0	0.00141524	0.00206045	0	0	0	0	0	0	0	0	0	0	0	0	0	0
c_000000007647	0	0	0	0	0	0	6.44216e-05	0.00105265	0.0035753	0.00245506	0.00117239	0	0	0	0	0	0	0	0	0	0	0.00103894	0.00350875	0	0	0	0	0	0	0	0	0.0013724	0	0.000921242	0.00342932	0	0	0	0	0	0	0	0	0	0	0	0	0	0
c_000000007648	0	0	0	0	0	0	0	0	0.000556265	0.00104167	0.00147621	0	0	0	0	0	0	0	0	0	0	0	0	0	0	0	0	0	0	0	0	0	0	0	1.92596e-05	0	0	0	0	0	0	0	0	0	0	0	0	0	0
c_000000007649	0	0	0	0	0.00114267	0	0	0	0	0	0	0	0	0	0	0	0	0	0	0	0	0	0	0	0	0	0	0	0	0	0	0	0	0	0	0	0	0	0	0	0	0.00195113	0.000133455	0	0	0	0	0	0
c_000000007651	0	0	0	0	0	0	0.000731329	5.89071e-05	0.000124436	0	0.000114799	0	0	0	0	0	0	0	0.00204582	0.00306164	0.000935412	0.000873527	0.00039563	0	0	0	0	0	0.000282974	0	0	0.00184357	0.000753299	7.54105e-05	0	0	0	0	0	0	0	2.58044e-05	0.000671114	0.00250773	0	0	0	0	0.00602204
c_000000007654	0.00152471	0.00153273	0.00163357	0.00157232	0	0	0	0	0	0	0	0	0.000379081	0	0.000483033	0	0	0	0	0	0	0	0	0	0.00252722	0.000439334	0	0	0	0	0	0	0	0	0	0	4.61637e-05	0.000800758	0.000794216	0.000283513	0	0	0	0	0	0	0	0	0
c_000000007655	0	0	0	0	0	0	0	0	0	0	0	0	0	0	0	0	0	0	0	0	0	0	0	0	0.00372457	0.00389121	0.00224927	0.0100675	0.0123828	0.0298348	0.00866595	0	0	0	0	0	0.000540476	0.00126908	0.001345	0.00101799	0.00363372	0.00228145	0.00316414	0.00118042	0	0	0	0.000324446	0
c_000000007657	0	0	0	0	0	0	0.000597206	0	0	0	0	0	0	0	0	0	0	0	0	0	0	0	0	0	0	0	0	0	0	0	0	0	0	0	0	0	0	0	0	0	0	0	0	0	0	0	0	0	0
c_000000007659	0.00253991	0.00275695	0.0028061	0.00268851	0	0	0	0	0	0	0	0	0.000458995	0	0.000586916	0	0	0	0	0	0	0	0	0	0	0	0	0	0	0	0	0	0	0	0	0	0	0	0	0	0	0	0	0	0	0	0	0	0
c_000000007660	0	0	0	0	0	0.00429056	0.00242251	0.00283708	0.00224506	0.00152807	0.000205335	0	0	0	0	0	0	0	0	0	0	0.000266047	0.00111094	0	0	0	0	0	0	0	0.00151265	0.000320302	0.00139797	0.00197723	0.00119996	0	0	0	0	0	0	0	0	6.27822e-05	0	0	0	0	0
c_000000007662	0	0	0	0	0	0	0	0	0	0	0	0	0	0	0	0	0	0	0	0	0	0	0	0	0	0	0	0	0	0	0	0	0	0	0	0	0	0	0	0	0	0	0	6.04532e-05	0	0	0	0	0
c_000000007663	0	0	0	0	0	0	0.00357145	0.00363819	0.00134853	0.000403612	0	0	0	0	0	0	0	0	0	0.000160922	0	0.000320801	0.00159279	0	0	0	0	0	0	0	0	0.00138583	0.00282581	0.00133534	0.000164097	0	0	0	0	0	0	0	0	0.000795902	0	0	0	0	0
c_000000007666	0	0	0	0	0	0	0	0	0	0	0.00163265	0	0	0	0	0	0	0	0	0	0	0	0	0	0	0	0	0	0	0	0	0	0	0	0	0	0	0	0	0	0	0	0	0	0	0	0	0	0
c_000000007678	0.00389388	0.00399061	0.0035806	0.00398007	0	0	0	0	0	0	0	0	0.00019852	0	0.000348306	0	0	0	0	0	0	0	0	0	0	0	0	0	0	0	0	0	0	0	0	0	0	0	0	0	0	0	0	0	0	0	0	0	0
c_000000007681	0	0	0	0	0	0	0.000172395	0.000779679	0.000129	0	0	0	0	0	0	0	0	0	0	0	0	0	0.000428358	0	0	0	0	0	0	0	0	5.37518e-06	0	0.00109022	0.000386157	0	0	0	0	0	0	0	0	0	0	0	0	0	0
c_000000007683	0	0	0	0	0	0	0.000209123	0.000881234	0.000826298	0.000388563	5.38869e-05	0	0	0	0	0	0	0	0	0	0.00025613	0.000521283	0.000969525	0	0	0	0	0	0	0	0	0.000559118	0.000652743	0.000331274	0.000349328	0	0	0	0	0	0	0	0	0	0	0	0	0	0
c_000000007686	0	0	0	0	0	0	0	0	0.000266547	0.000531941	0.000634916	0.0111318	0	0	0	0	0.0116332	0	0	0	0	0	0.000155587	0	0	0	0	0	0	0	0	0	0	8.64973e-06	0.00010642	0.01131	0	0	0	0	0	0	0	0	0.00951615	0	0	0	0
c_000000007689	0.00187237	0.00191027	0.00151322	0.00176126	0	0	0	0	0	0	0	0	0.00244044	0.00224646	0.00233171	0.00326593	0	0.000643622	0	0	0	0	0	0	0	0	0	0	0	0	0	0	0	0	0	0	0	0	0	0	0	0	0	0	0	0	0	0	0
c_000000007692	0	0	0	0	0.000414203	0.0057176	0.0060315	0.00738588	0.00243821	0.00133124	0.000422233	0	0	0	0	0	0	0	0.00302118	0.00745662	0.00698051	0.00583307	0.00414702	0	0	0	0	0	0	0.000318962	0.00610244	0.0068731	0.00987618	0.00775142	0.00401772	0	0	0	0	0	0	0	2.08031e-05	0.00212843	0	0	0	0	0
c_000000007695	0	0	0	0	0	0	0.000401484	0.00102486	0.00149037	0.00100394	0.000193185	0	0	0	0	0	0	0	0	0	0.000899546	0.00102331	0.00149606	0	0	0	0	0	0	0	0	0.000770513	1.81956e-05	0.000334037	0.000941863	0	0	0	0	0	0	0	0	0	0	0	0	0	0
c_000000007699	0	0	0	0	0	0.0138682	0.0043044	0.000842428	0	0	0	0	0	0	0	0	0	0	0.00678773	0.0148033	0.0047123	0.0026898	0.000343514	0	0	0	0	0	0.0011728	0	0.00159926	0.00509936	0.00507306	0.00104714	0	0	0	0	0	0	0	0	0.000795604	0.00316718	0	0	0	0	0.00403821
c_000000007704	0.00125345	0.000982352	0.000985046	0.00102815	0	0	0	0	0	0	0	0	0.00142098	0.000804788	0.00142412	0.000970135	0	0	0	0	0	0	0	0	0	0	0	0	0	0	0	0	0	0	0	0	0	0	0	0	0	0	0	0	0	0	0	0	0
c_000000007709	0	0	0	0	0	0	0.000583362	0	0	0	2.76765e-05	0	0	0	0	0	0	0	0.0180295	0.00715455	2.54427e-05	0.000157293	0	0	0	0	0.00626031	0	0.00420185	0	0	0.00200637	0.000391709	0	0	0	0	0	0	0	0	0.00461883	0.00484754	0.0070415	0	0	0	0	0.0121575
c_000000007711	0.0104272	0.0101765	0.0124659	0.0098574	0	0	0	0	0	0	0	0	0.00273665	0.00126568	0.00270707	0.00106554	0	0	0	0	0	0	0	0	0	0	0	0	0	0	0	0	0	0	0	0	0	0	0	0	0	0	0	0	0	0	0	0	0
c_000000007713	0	0	0	0	0	0	0	0.000737406	0.0044528	0.00688313	0.010053	0	0	0	0	0	0	0	0	0	0	0.000559961	0.00161971	0	0	0	0	0	0	0	0	0.000263192	0	0.00125419	0.00512888	0	0	0	0	0	0	0	0	0	0	0	0	0	0
c_000000007715	0.00105789	0.00110431	0.00123492	0.00131619	0.00888881	0	0	0	0	0	0	0	0.00444333	0.00327207	0.00425156	0.00426495	0	0.00273002	0	0	0	0	0	0	0	0	0	0	0	0	0	0	0	0	0	0	0	0	0	0	0	0	0	0	0	0	0	0	0
c_000000007717	0	0	0	0	0	0.00286016	0.00492327	0.00739107	0.00222106	0.000129371	0	0	0	0	0	0	0	0	4.83523e-05	0.00090116	0.000288855	0.000544253	0.00253808	0	0	0	0	0	0	0	0	0.0017336	0.00359973	0.00393675	0.00228061	0	0	0	0	0	0	0	0	0	0	0	0	0	0
c_000000007718	0	0	0	0	0	0	0	0	0	0	0	0	0	0	0	0	0	0	0	0	0	0	0	0	0	0	0	0	0	0	0	0	0	0	0	0	0	0	0	0	0	0	0	0	0	0	0	0	0
c_000000007719	0.000909604	0.000921981	0.00103895	0.000942744	0	0	0	0	0	0	0	0	0.000362129	0	0.000539324	0	0	0	0	0	0	0	0	0	0	0	0	0	6.19827e-05	0	0	0	0	0	0	0	4.33219e-05	0.000447724	0.000375321	8.89429e-05	0	0	0	0	0	0	0	0.000842919	0
c_000000007720	0	0	0	0	0	0	0	0	0	0	0	0	0	0	0	0	0	0	0	0	0	0	0	0	0	0	0	0	0	0	0	0.000227413	0	0	0	0	0	0	0	0	0	0	0.0026029	0.00544129	0	0	0	0	0
c_000000007727	0.0028334	0.00262233	0.00242889	0.00250021	0.000186886	0	0	0	0	0	0	0	0.00382419	0.00349012	0.00365075	0.00424054	0	0.000446916	0	0	0	0	0	0	0.00718684	0.00635171	0	0	0	0	0	0	0	0	0	0	0.00333436	0.00524148	0.00475087	0.00376969	0.00186574	0.000362758	9.332e-05	0	0	0.00311134	0.00269164	0.00495939	0
c_000000007731	0.00392976	0.00416021	0.00340937	0.00392302	0	0	0	0	0	0	0	0	0.00787814	0.00995146	0.00810881	0.0123742	0	0.00503034	0	0	0	0	0	0	0	0	0	0	0	0	0	0	0	0	0	0	0.00138628	0.00514446	0.00178496	0.000738092	0	0	0	0	0	0.00544985	0.00499518	0.00408068	0
c_000000007737	0	0	0	0	0	0	0	0	0	0	0.000921655	0	0	0	0	0	0	0	0	0	0	0	0	0	0	0	0	0	0	0	0	0	0	0	0	0	0	0	0	0	0	0	0	0	0	0	0	0	0
c_000000007746	0	0	0	0	0	0	0.000992585	0.00143717	0.00198744	0.0012211	0.000512646	0	0	0	0	0	0	0	0	0	0.00381986	0.00259784	0.00312491	0	0	0	0	0	0	0	0	0.00264962	0.00181313	0.00106283	0.00154525	0	0	0	0	0	0	0	0	0	0	0	0	0	0
c_000000007756	0.000160949	0.000226236	0.000391565	9.88168e-05	0.000189701	0	0	0	0	0	0	0	0.000936732	0	0.00101687	0	0	0	0	0	0	0	0	0	0.0028967	0.00257577	0.00181303	0	0	0	0	0	0	0	0	0	0.00517549	0.00480085	0.00515664	0.00454106	0.00510033	0.00142748	0.00130335	0.000235231	0	0.00370347	0.00393528	0.00687749	0.00138086
c_000000007764	0	0	0	0	0	0	0.000319811	0	0	0	0	0	0	0	0	0	0	0	0	0	0.000153234	0.000447211	6.66009e-05	0	0	0	0	0	0	0	0	0	0	0	0	0	0	0	0	0	0	0	0	0	0	0	0	0	0
c_000000007767	0.00182534	0.00159381	0.00129948	0.00149485	0	0	0	0	0	0	0	0	0.0010203	0	0.000919013	0	0	0	0	0	0	0	0	0	0	0.000866441	0	0	0	0	0	0	0	0	0	0	0.00121968	0.000347422	0.0012272	0.00139079	0.000687079	0	4.27932e-06	0	0	0	0.00141605	0.000885177	0
c_000000007768	0	0	0	0	0	0	0	0	0.00103418	0.00161442	0.00287926	0	0	0	0	0	0	0	0	0	0.000152682	0.00100669	0.00228828	0	0	0	0	0	0	0	0	0.000334275	0	0.000488768	0.00188629	0	0	0	0	0	0	0	0	0	0	0	0	0	0
c_000000007770	0	0	0	0	0	0	0	0	0	0	0	0	0	0	0	0	0	0	0	0	0	0	0	0	0	0	0	0	0	0	0	0	0	0	0	0	0	0	0	0	0	0	0	0	0	0	0	0	0
c_000000007779	0	0	0	0	0	0	0	0	0.000238526	0.0015414	0.00446662	0.000739111	0	0	0	0	0.000238575	0	0	0	0	0	0	0	0	0	0	0	0	0	0	0	0	0	0.000172511	0	0	0	0	0	0	0	0	0	0	0	0	0	0
c_000000007784	0	0	0	0	0	0	0	0	0	0	0	0	0	0	0	0	0	0	0.00368026	0.00291878	0	0	0	0	0	0	0	0	0	0	0	0	0	0	0	0	0	0	0	0	0	0	0	0.000763426	0	0	0	0	0
c_000000007790	0	0	0	0	0	0	0	0	0	0	0	0	0.00208962	0.0006827	0.002259	0.00135176	0	0	0	0	0	0	0	0	0.00266742	0.00258309	0.0025593	0	0.000102214	0	0	0	0	0	0	0	0.000832948	0.00312651	0.00193537	0.00124981	0.000907386	0.00342535	0.00148025	0	0	0	0	0	0
c_000000007796	0	0	0	0	0	0	0.000269269	0	0	0	0	0	0	0	0	0	0	0	0.000691941	0.00791273	0	0	0	0	0	0	0.00343021	0.00159287	0.00474767	0.00111273	0.000768176	0.00127769	0	0	0	0	0	0	0	0	0	0.00224453	0.00325962	0.0081516	0	0	0	0	0.00644199
c_000000007801	0	0	0	0	0	0	0	0	0	0.000347533	0.00186523	0	0	0	0	0	0	0	0	0	0	0	0	0	0	0	0	0	0	0	0	0	0	0	0	0	0	0	0	0	0	0	0	0	0	0	0	0	0
c_000000007805	0.00127991	0.00133608	0.00157504	0.00150637	0	0	0	0	0	0	0	0	4.29373e-05	0	0.000252312	0	0	0	0	0	0	0	0	0	0	0	0	0	0	0	0	0	0	0	0	0	0	0	0	0	0	0	0	0	0	0	0	0	0
c_000000007807	0	0	0	0	0	0	0	0	0	0.000141355	0.000874416	0	0	0	0	0	0	0	0	0	0	0	0	0	0	0	0	0	0	0	0	0	0	0	0	0	0	0	0	0	0	0	0	0	0	0	0	0	0
c_000000007809	0.00402006	0.00381838	0.00360858	0.00394183	0.00513538	0.000367079	0.000349755	0	0	0	0	0	0.00367365	0.00346241	0.00343854	0.00389921	0	0.00095747	0.000200873	0	0	0	0	0	0.0142383	0.0123257	0.0176516	0.0263317	0.0180952	0.0206558	0.0148947	0	0	0	0	0	0.0143389	0.0112788	0.0133733	0.0135592	0.0152495	0.00937326	0.00704079	0.0032828	0	0.017553	0.0179138	0.0171703	0.00884707
c_000000007814	0.00474529	0.00477844	0.00515857	0.00484072	0	0	0	0	0	0	0	0	0.00060683	0	0.000888013	0	0	0	0	0	0	0	0	0	0	0	0	0	0	0	0	0	0	0	0	0	0	0	0	0	0	0	0	0	0	0	0	0	0
c_000000007817	0	0	0	0	0	0	0	0	0	0	0	0	0	0	0	0	0	0	0	0	0	0	0	0	0	0	0	0	0	0	0	0	0	0	0	0	0	0	0	0	0	0	0	0	0	0	0	0	0
c_000000007837	0	0	0	0	0	0	0	0	0	0	0	0	0	0	0	0	0	0	0	0	0	0	0	0	0	0	0	0	0	0	0	0	0	0	0	0	0.00446458	0.00802867	0.00517528	0.00567599	0.00460186	0	0	0	0	0.000781833	0.00176273	0.00306997	0
c_000000007856	0	0	0	0	0	0.000993649	0.00334489	0.00606346	0.00334894	0.0012032	0	0	0	0	0	0	0	0	0	0.000186472	0	5.02954e-05	0.00186146	0	0	0	0	0	0	0	0	0.000476175	0.00163384	0.00223377	0.0015604	0	0	0	0	0	0	0	0	0	0	0	0	0	0
c_000000007955	0	0	0	0	0	0	0	0	0	0	0	0	0.000260832	0	0.000357101	0	0	0.00455974	0.00278152	0	0	0	0	0	0	0	0	0	0	0	0	0	0	0	0	0	0	0	0	0	0	3.24237e-06	0	0.000155813	0	0	0	0	0
c_000000007963	0	0	0	0	0	0	0	0	0	0	0	0	0	0	0	0	0	0	0	0	0	0	0	0	0	0	0	0	0	0	0	0	0	0	0	0	0	0	0	0	0	0	0	0	0	0	0	0	0
c_000000011139	0	0	0	0	0.000260035	0	0	0	0	0	0	0	0	0	0	0	0	0	0	0	0	0	0	0	0	0	0	0	0.000626439	0.000315636	0.000657417	0	0	0	0	0	0	0	0	0	0	0.000419121	0.00107853	0.000881626	0	0	0	0	0
c_000000011140	0	0	0	0	0	0	0	0	0	0	0	0	0	0	0	0	0	0	0	0	0	0	0	0	0	0	0	0	0	0	0	0	0	0	0	0	0	0	0	0	0	0	0	0	0	0	0	0	0
c_000000011148	0	0	0	0	0	0	0.00655009	0.015208	0.00594123	0.0028619	0.000122482	0	0	0	0	0	0	0	0.00364061	0.0175978	0.020062	0.013029	0.00825965	0	0	0	0	0	0.00491796	0	0.00419498	0.0134829	0.0157659	0.0139857	0.00899613	0	0	0	0	0	0	0	0.00268847	0.0100447	0	0	0	0	0.00395969
c_000000011165	0	0	0	0	0	0	0.000667226	0	0	0	0	0	0	0	0	0	0	0	0	0	0.000460326	0.000415918	0.00029275	0	0	0	0	0	0	0	0	3.95906e-05	0.000207474	7.00363e-05	0	0	0	0	0	0	0	0	0	0.00105275	0	0	0	0	0
c_000000011169	0	0	0	0	0	0	0.00134373	0.00323327	0.000744063	0.000408358	5.03672e-05	0	0	0	0	0	0	0	0	0	0.00568905	0.00604812	0.00481811	0	0	0	0	0	0	0	0	0.00525912	0.00505109	0.00122021	0.00160775	0	0	0	0	0	0	0	0	0	0	0	0	0	0
c_000000011188	0	0	0	0	0	0	0	0	0.000253804	0	0	0	0	0	0	0	0	0	0	0	0	0.000282657	0.000811914	0	0	0	0	0	0	0	0	0	0	0.000442742	0.000507654	0	0	0	0	0	0	0	0	0	0	0	0	0	0
c_000000011277	0.00380446	0.00376989	0.00394537	0.00387515	0.0025168	0	0	0	0	0	0	0	0.00550891	0.00823145	0.00533722	0.0070142	0	0.00297712	0	0	0	0	0	0	0.0125252	0.0114969	0.0132407	0.0164678	0.011629	0.0147897	0.0107565	0	0	0	0	0	0.0126891	0.0115065	0.0106831	0.0111913	0.0136647	0.00615479	0.00516653	0.0021884	0	0.0133404	0.0165771	0.0158934	0.00430441
c_000000011282	8.53384e-05	0	1.74199e-05	5.90824e-05	0	0	0	0	0	0	0	0	0.000419315	0	0.000613929	0	0	0	0	0	0	0	0	0	0.00447734	0.00517637	0.00701128	0.00221017	0.00114649	0	0	0	0	0	0	0	0.0058631	0.00863705	0.00574812	0.0065064	0.00740207	0.00544231	0.00290586	0	0	0	0	0.00157345	0.000304106
c_000000011283	0.00705331	0.00666052	0.00659289	0.00680234	0	0	0	0	0	0	0	0	0.00726339	0.00677447	0.00745215	0.00729346	0	0.00237325	0	0	0	0	0	0	0.00299421	0.00876851	0.00183507	0.00465715	0.00145907	0.000545559	0	0	0	0	0	0	0.00698089	0.00432457	0.00582277	0.00666352	0.00562563	0.00141879	0.00154277	0.000437931	0	0.0015735	0.00541902	0.00378618	0.000432376
c_000000011284	0	0	0	0	0.000241864	0	0.000223616	0	0	0	0	0	0	0	0	0	0	0.000465587	0.00073881	0	0	3.06311e-05	6.21347e-05	0	0	0	0	0	0.000170348	0	0	0	0	0	0	0	0	0	0	0	0	0.000816646	0.00104446	0.00155093	0	0	0	0	0.00174583
c_000000011285	0	0	0	0	0	0	0	0	0	0	0.000187416	0.023411	0	0	0	0	0.0237467	0	0	0	0	0	0	0	0	0	0	0	0	0	0	0	0	0	0	0.0255797	0	0	0	0	0	0	0	0	0.0274978	0	0	0	0
c_000000011286	0	0	0	0	0	0	0	0	0.000926509	0.00169355	0.00201274	0	0	0	0	0	0	0	0	0	0	0	3.91081e-05	0	0	0	0	0	0	0	0	0	0	0.000189974	0.000685877	0	0	0	0	0	0	0	0	0	0	0	0	0	0
c_000000011287	0	0	0	0	0	0	0.000686867	0.000133439	6.94141e-05	1.44142e-07	8.92706e-05	0	0	0	0	0	0	0	0.00202834	0.00290518	0.00104796	0.000874289	0.000404972	0	0	0	0	0	0	0	0	0.00186797	0.000659332	4.33318e-05	0	0	0	0	0	0	0	0	0.000702334	0.00251707	0	0	0	0	0.00610896
c_000000011288	0	0	0	0	0	0	0.0034358	0.00751636	0.00316058	0.00188703	0.000904087	0	0	0	0	0	0	0	0.000630255	0.00358507	0.00356639	0.00379681	0.00370486	0	0	0	0	0	0.000386085	0	0.00138428	0.00443639	0.00563532	0.00372487	0.00258647	0	0	0	0	0	0	0	0.000155571	0.0023653	0	0	0	0	0
c_000000011289	0	0	0	0	0	0	0.00042976	0.00230597	0.00301635	0.00342916	0.00226114	0	0	0	0	0	0	0	0	0	0.000900426	0.00126508	0.00224132	0	0	0	0	0	0	0	0	0.0012494	0.000574476	0.00145364	0.003252	0	0	0	0	0	0	0	0	0	0	0	0	0	0
c_000000011290	0	0	0	0	0	0	0.000830322	0	9.60514e-05	0	6.28752e-05	0	0	0	0	0	0	0	0.00141328	0.00455782	0.00098369	0.000738127	7.13522e-05	0	0	0	0	0	0	0	0	0.000953238	0.000166035	0.000387293	4.45873e-05	0	0	0	0	0	0	0	0	0.000965245	0	0	0	0	0.000717759
c_000000011291	0.0034405	0.00315039	0.00297838	0.00331939	0.000309152	0	0	0	0	0	0	0	0.000958353	1.86238e-05	0.000746172	0.000125129	0	0	0	0	0	0	0	0	0.000623358	0	0.000579073	0	0.000417922	0	0	0	0	0	0	0	0.00122344	0.00112665	0.00148882	0.00102748	0.000957979	0.00028118	0.000115039	0	0	0.000461633	0.000755437	0.00196054	0
c_000000011292	0.00106365	0.00102891	0.00106922	0.00109053	0.00449585	0.000432503	0.000618312	0	0	0	0	0	0.00221751	0.00206056	0.00205182	0.00174847	0	0.00374018	0.00115518	0	0	5.30772e-05	8.7863e-05	0	0.00474321	0.00371945	0.00576318	0.0078211	0.00563306	0.00728235	0.00518155	2.67591e-05	0	4.2114e-05	0	0	0.00508262	0.00519979	0.00456303	0.00537219	0.00566911	0.00339971	0.00266141	0.00143693	0	0.0038572	0.005133	0.00536537	0.00467731
c_000000011293	0	0	0	0	0	0	0	0	0	0	0	0	0	0	0	0	0	0	0	0	0	0	0	0	0	0	0	0	0	0	0	0	0	0	0	0	0	0	0	0	0	0	0	0	0	0	0	0	0
c_000000011294	0	0	0	0	0	0	0.00380527	0.00489664	0.00462897	0.0044874	0.00325186	0.000130747	0	0	0	0	0.000166871	0	0.00153124	0.00316806	0.0059024	0.00481517	0.00354239	0	0	0	0	0	0	0	0.000441135	0.00519979	0.00580723	0.00550882	0.00472159	0	0	0	0	0	0	0	0	0.00132775	0	0	0	0	0
c_000000011297	0	0	0	0	0	0	0	0	0.000405121	0.00186285	0.00497327	0.0124694	0	0	0	0	0.0105911	0	0	0	0	0	0	0	0	0	0	0	0	0	0	0	0	0	0.000301943	0.00993236	0	0	0	0	0	0	0	0	0.0115126	0	0	0	0
c_000000011298	0	0	0	0	0	0	0.000975049	0.000720238	0.000605488	0.000273376	0.000209997	0	0	0	0	0	0	0	0.00135487	0.00335421	0.00514696	0.00524671	0.00252731	0	0	0	0	0	0	0	0	0.00230956	0.0025551	0.00202059	0.00159144	0	0	0	0	0	0	0	0	0.00138311	0	0	0	0	0
c_000000011302	0	0	0	0	0	0	0	0	0	0	0	0.0159605	0	0	0	0	0.0177342	0	0	0	0	0	0	0	0	0	0	0	0	0	0	0	0	0	0	0.0173053	0	0	0	0	0	0	0	0	0.0164458	0	0	0	0
c_000000011311	0	0	0	0	0	0	0	0	0	0	0	0	9.15622e-05	0	0.000153412	0	0	0	0	0	0	0	0	0	0	0	0	0	0	0	0	0	0	0	0	0	0	0	0	0	0	0	0	0	0	0	0	0	0
c_000000011314	0	0	0	0	0	0	0.000438356	0	0	0	0	0	0	0	0	0	0	0	0.00222929	0.00208686	0	0.000168124	0	0	0	0	0	0	0	0	0	0.000998139	0	0	0	0	0	0	0	0	0	0	0.000334238	0.00173067	0	0	0	0	0.00388475
c_000000011317	0	0	0	0	0	0	0.00194639	0.00357838	0.00195827	0.00159272	0.00158982	0	0	0	0	0	0	0	0	0.000173963	0.000583503	0.000661206	0.00141362	0	0	0	0	0	0	0	0	0.00119897	0.00236197	0.00266058	0.00143619	0	0	0	0	0	0	0	0	0.000459306	0	0	0	0	0
c_000000011318	0	0	0	0	0	0	0	0	0.00163912	0.00199074	0.00189892	0	0	0	0	0	0	0	0	0	0	0.000418661	0.00105892	0	0	0	0	0	0	0	0	0.000299996	0	0.000386575	0.00188407	0	0	0	0	0	0	0	0	0	0	0	0	0	0
c_000000011331	0	0	0	0	0	0	0	0	0	0	0	0	0	0	0	0	0	0	0	0	0	0	0	0	0	0	0	0	0	0	0	0	0	0	0	0	0	0	0	0	0	0	0	0	0	0	0	0	0
c_000000011338	0	0	0	0	0	0	0	0.000664866	0.00526339	0.0079266	0.00810525	0.00338173	0	0	0	0	0.00289596	0	0	0	0	0.000221292	0.00230757	0	0	0	0	0	0	0	0	0.000253705	0	0.000579197	0.0040524	0.00177647	0	0	0	0	0	0	0	0	0.00211367	0	0	0	0
c_000000011346	0	0	0	0	0	0.00487712	0.00224908	0.00305144	0.00233925	0.00163159	0.000170553	0	0	0	0	0	0	0	0	0	0	0.000268657	0.00102986	0	0	0	0	0	0	0	0.00176463	0.000275083	0.00147688	0.00193733	0.000998248	0	0	0	0	0	0	0	0	0.000143239	0	0	0	0	0
c_000000011355	0.00392824	0.00386305	0.00356219	0.00394175	0	0	0	0	0	0	0	0	0.00182868	0.00171233	0.001831	0.00135536	0	0	0	0	0	0	0	0	0.00976092	0.0093629	0.0101086	0.0121136	0.0070401	0.00713277	0.00409417	0	0	0	0	0	0.0135409	0.0101443	0.0128991	0.0129638	0.0155361	0.00684686	0.00390382	0.00103844	0	0.0125547	0.0126806	0.0127965	0.00659054
c_000000011362	0.00639127	0.00643702	0.00792348	0.00603622	0	0	0	0	0	0	0	0	0.00147353	0	0.00164169	0	0	0	0	0	0	0	0	0	0	0	0	0	0	0	0	0	0	0	0	0	0	0	0	0	0	0	0	0	0	0	0	0	0
c_000000011363	0	0	0	0	0.000479847	0	0	0	0	0	0	0	0	0	2.89005e-05	0	0	0	0.000262656	0	0	0	0	0	0	0	0	0	0	0	0	0	0	0	0	0	0	0	0	0	0	0.00290953	0.00165038	0.00270198	0	0	0	0	0.00213868
c_000000011365	0	0	0	0	0	0	0	0	0	0	0	0	0	0	0	0	0	0	0	0	0	0	0	0	0	0	0	0	0	0	0	0	0	0	0	0	0	0	0	0	0	0	0	0	0	0	0	0	0
c_000000011368	0	0	0	0	0.00233842	0.016787	0.0067006	0.0028396	0.00149021	0.00142004	0.00142941	0	0	0	3.97212e-05	0	0	0.00510095	0.0178251	0.0188994	0.007369	0.00453315	0.00182858	0	0	0	0.00177008	0	0.00522396	0.00172988	0.0051855	0.00995443	0.00700915	0.00241456	0.00135489	0	0	0	0	0	0	0.0010575	0.00186569	0.00651824	0	0	0	0	0.0128563
c_000000011376	0	0	0	0	0	0	0.00142259	0.000556383	0.000144875	0	0	0	0	0	0	0	0	0	1.30561e-05	0.00222422	0.00467066	0.00383892	0.000926789	0	0	0	0	0	0	0	0	0.00264491	0.0015597	0.000202834	0	0	0	0	0	0	0	0	0	0.00157736	0	0	0	0	0
c_000000011378	0	0	0	0	0	0	0	0	2.98051e-05	0.00115324	0.00430233	0.000256064	0	0	0	0	8.39128e-05	0	0	0	0	0	0	0	0	0	0	0	0	0	0	0	0	0	0	0	0	0	0	0	0	0	0	0	0	0	0	0	0
c_000000011379	0.00363733	0.00377389	0.00329389	0.00368603	0	0	0	0	0	0	0	0	0.00194698	0.00233415	0.00177102	0.00169848	0	3.54687e-05	0	0	0	0	0	0	0	0	0	0	8.9726e-05	0	0	0	0	0	0	0	0.000111737	0	0.000167416	0.000668503	0	0	0.000408225	0.000430092	0	0	0	0	0
c_000000011381	0	0	0	0	0	0	0.00253488	0.00461903	0.00123722	0	0	0	0	0	0	0	0	0	0	0	0	0.000361081	0.00299548	0	0	0	0	0	0	0	0	0.000902453	0.00237281	0.000796538	0.000166668	0	0	0	0	0	0	0	0	0	0	0	0	0	0
c_000000011382	0	0	0	0	0	0	0	0	0	0	0.000138716	0	0	0	0	0	0	0	0	0	0.000577978	0.000801417	0.000478679	0	0	0	0	0	0	0	0	0.000284423	0	0	0.00056384	0	0	0	0	0	0	0	0	0	0	0	0	0	0
c_000000011387	0.00248901	0.0024298	0.00205803	0.00238872	0	0	0	0	0	0	0	0	0.000412184	0	0.000558143	0	0	0	0	0	0	0	0	0	0	0	0	0	0	0	0	0	0	0	0	0	0	0	0	0	0	0	0	0	0	0	0	0	0
c_000000011390	0	0	0	0	0	0	0.000178546	0	0.000153932	0	0	0	0	0	0	0	0	0	0	0	0.00033229	0.000596246	0.000515878	0	0	0	0	0	0	0	0	0.000172424	0	0.000201982	0.000150223	0	0	0	0	0	0	0	0	0	0	0	0	0	0
c_000000011392	0	0	0	0	0	0	0	0	0.00391138	0.00653178	0.00341164	0	0	0	0	0	0	0	0	0	0	0	0.000423068	0	0	0	0	0	0	0	0	0	0	0.00268566	0.00351991	0	0	0	0	0	0	0	0	0	0	0	0	0	0
c_000000011397	0	0	0	0	0	0	0	0	0	7.06238e-05	0.000611206	0	2.07201e-05	0	5.15528e-05	0	0	0.000682953	0.000150681	0	0	0	0	0	0	0	0	0	0	0	0	0	0	0	0	0	0	0	0	0	0	0	0	9.29267e-05	0	0	0	0	0
c_000000011404	0	0	0	0	0	0	0	0	0	0	0	0	0.00335844	0.00324984	0.00389272	0.00383999	0	0.00206025	0	0	0	0	0	0	0	0	0	0	0	0	0	0	0	0	0	0	0	0	0	0	0	0	0	0	0	0	0	0	0
c_000000013163	0	0	0	0	0	0	0	0	0	0	0	0.0118691	0	0	0	0	0.015173	0	0	0	0	0	0	0	0	0	0	0	0	0	0	0	0	0	0	0.0119335	0	0	0	0	0	0	0	0	0.016754	0	0	0	0
c_000000013164	0	0	0	0	0	0	0	0	9.65663e-05	0.000349814	0.000586239	0	0	0	0	0	0	0	0	0	0	0	0	0	0	0	0	0	0	0	0	0	0	0	0	0	0	0	0	0	0	0	0	0	0	0	0	0	0
c_000000013165	0	0	0	0	0	0	0	3.247e-05	0.00145012	0.00132518	0.00191068	0	0	0	0	0	0	0	0	0	0.000161045	0.000608454	0.00104074	0	0	0	0	0	0	0	0	0.000410906	0	0.00046996	0.00174599	0	0	0	0	0	0	0	0	0	0	0	0	0	0
c_000000013166	0	0	0	0	0	0	0.00211875	0.000560514	0.000299946	0	0	0	0	0	0	0	0	0	4.00165e-05	0.000704502	0.00124659	0.000920374	0.00093523	0	0	0	0	0	0	0	0	0.00143479	0.00242292	0.00210278	0.000782497	0	0	0	0	0	0	0	0	0.000175152	0	0	0	0	0
c_000000013167	0	0	0	0	0	0	0	0	0.00187749	0.00184916	0.00128045	0	0	0	0	0	0	0	0	0	0	0.000286137	0.00114418	0	0	0	0	0	0	0	0	0.00019358	0	0.000182282	0.0016816	0	0	0	0	0	0	0	0	0	0	0	0	0	0
c_000000013168	0	0	0	0	0	0	0	0	0.000720131	0.00193362	0.00400288	0	0	0	0	0	0	0	0	0	0	0	1.0147e-05	0	0	0	0	0	0	0	0	0	0	0.000116358	0.00041701	0	0	0	0	0	0	0	0	0	0	0	0	0	0
c_000000013169	0	0	0	0	0	0	0.00103342	0.000770623	0.000288219	0	0	0	0	0	0	0	0	0	0	0.00119439	0.000887311	0.000730189	0.000929809	0	0	0	0	0	0	0	0	0.00118552	0.00119727	0.000350523	0	0	0	0	0	0	0	0	0.00110533	0.00339728	0	0	0	0	0
c_000000013170	0	0	0	0	0.000572094	0	0	0	0	0	0	0	0.00125329	0.000698601	0.00125902	0.00061432	0	0	0	0	0	0	0	0	0.00557624	0.0028662	0.00817987	0.00330423	0.0019558	0	0	0	0	0	0	0	0.00419461	0.00394156	0.0040287	0.00452128	0.00610263	0.00501603	0.00327088	0.000738946	0	0	0	0	0.000645702
c_000000013171	0.0031494	0.00306867	0.00356618	0.00304932	0	0	0	0	0	0	0	0	0.00466255	0.00203027	0.00482657	0.00309112	0	0	0	0	0	0	0	0	0.014295	0.0120615	0.00204613	0	0	0	0	0	0	0	0	0	0.010598	0.0113481	0.00957456	0.0107845	0.00728349	0.00274028	0.0011283	0	0	0.0179406	0.0193746	0.0178683	0
c_000000013172	0	0	0	0	0	0	0	0	0	0	0	0	0.0029002	0.00405014	0.00282145	0.0037761	0	0.000439503	0	0	0	0	0	0	0	0	0	0	0	0	0	0	0	0	0	0	0.00151515	0.00156938	0.00214543	0.00149021	0	0	0	0	0	0.00145677	0.00254236	0.00222291	0
c_000000013173	0.000122756	3.03809e-05	9.643e-05	0	0.00619566	0.0358412	0.0126538	0.015239	0.00803391	0.00869985	0.00578488	0	0.000667741	0.000363155	0.00064811	0	0	0.00387843	0.00631266	0.0104904	0.00564146	0.00428653	0.00560493	0	0.000383294	0.000529647	0.00924059	0.015052	0.011411	0.0207359	0.0223271	0.00733171	0.0146836	0.0144746	0.00900953	0	0.00178717	0.00224638	0.001674	0.00139847	0.00483059	0.00334618	0.00464903	0.00504331	0	0	0	0.000565815	0.0188548
c_000000013174	0.00460635	0.0043391	0.00429087	0.0045813	0	0	0	0	0	0	0	0	0.00315288	0.00361028	0.00307904	0.0035689	0	0.000610867	0	0	0	0	0	0	0.00150781	0	0	0	0	0	0	0	0	0	0	0	0.000420372	2.45068e-05	0.000689909	0	0	0	0	0	0	0	0	0	0
c_000000013175	0	0	0	0	0	0	0.000469479	0.000561089	0.00319356	0.0036297	0.00298169	0	0	0	0	0	0	0	0	0	0.00235833	0.00264519	0.00316294	0	0	0	0	0	0	0	0	0.00211827	0	0.00146995	0.00456674	0	0	0	0	0	0	0	0	0	0	0	0	0	0
c_000000013176	0	0	0	0	0	0	0.002948	0.00171677	0.000901621	0	0	0	0	0	0	0	0	0	0	0.000103499	0.00213409	0.00248206	0.0038256	0	0	0	0	0	0	0	0	0.00160622	0.00453913	0.0105117	0.0053888	0	0	0	0	0	0	0	0	0	0	0	0	0	0
c_000000013177	0	0	0	0	0	0	3.10815e-05	0	0	0	0	0	0	0	0	0	0	0	0	0	0	0	0	0	0	0	0	0	0	0	0	0	0	0	0	0	0	0	0	0	0	0	0	0	0	0	0	0	0
c_000000013178	0.00202022	0.0015782	0.00169906	0.00163302	0	0	0	0	0	0	0	0	0.0133821	0.0248149	0.0132816	0.0205103	0	0.00904578	0	0	0	0	0	0	0	0	0	0	0	0	0	0	0	0	0	0	0	0	0	0	0	0	0	0	0	0	0	0	0
c_000000013179	0	0	0	0	0	0.00357023	0.0050044	0.00784174	0.00224251	7.47991e-05	0	0	0	0	0	0	0	0	0	0.000752305	0.000226427	0.000626833	0.00249636	0	0	0	0	0	0	0	0	0.00146829	0.00342642	0.00403051	0.00196819	0	0	0	0	0	0	0	0	0	0	0	0	0	0
c_000000013180	0.000182903	0.000209721	0.000209173	0.000185718	0.00541654	0	0	0	0	0	0	0	0.000600474	0	0.000628359	0	0	0	0.000346762	0	0	0	0	0	0	0	0.00163757	0.00296304	0.00234839	0.00235003	0.000439694	0	0	0	0	0	0.00029419	0	0.000655682	0.000628467	0.00147403	0.00429042	0.00438632	0.00109616	0	0	0	0	0.00290672
c_000000013181	0	0	0	0	0	0	0.00101083	0.00575555	0.0116206	0.00982095	0.0050668	7.50453e-06	0	0	0	0	0	0	0	0	0.000887358	0.00137335	0.00702862	0	0	0	0	0	0	0	0	0.00226567	0.00247028	0.00318413	0.00832866	0	0	0	0	0	0	0	0	0	0	0	0	0	0
c_000000013182	0	0	0	0	0	0	0	0	0	0	0	0	0	0	0	0	0	0	0.000233459	0	0	0	0	0	0	0	0	0	0	0	0	0	0	0	0	0	0	0	0	0	0	0	0	0.000158041	0	0	0	0	0
c_000000013183	0	0	0	0	0	0	0	0	0	0	0	0	0	0	0	0	0	0	0.000471902	0	0	2.41213e-05	0	0	0	0	0	0	0	0	0	0	0	0	0	0	0	0	0	0	0	0	0	0	0	0	0	0	0
c_000000013184	0.000607375	0.000560255	0.000541225	0.000608379	0	0	0	0	0	0	0	0	0.000132771	0	0.00018509	0	0	0	0	0	0	0	0	0	0.00037751	0	0.00188381	0	0	0	0	0	0	0	0	0	0.00452606	0.0037002	0.00386729	0.00497655	0.0048037	0.00280975	0.00221167	0	0	0	0	0.000365284	0
c_000000013185	0	0	0	0	0	0	0	0	0	0	0	0	0	0	0	0	0	0	0	0	0	0	0	0	0	0	0	0.00132695	0.00294326	0.00498248	0.00409948	0	0	0	0	0	0	0	0	0	0	0	0.000406946	0.000215598	0	0	0	0	0
c_000000013186	0	0	0	0	0	0	0.00361493	0.00357558	0.00125526	0.000371191	0	0	0	0	0	0	0	0	0	0.000106803	0	0.000285763	0.00151481	0	0	0	0	0	0	0	0	0.00151933	0.00284781	0.00122526	0.000232954	0	0	0	0	0	0	0	0	0.000784994	0	0	0	0	0
c_000000013187	0	0	6.70162e-05	0	0	0	0	0	0	0	0	0	0.00245849	0.00114693	0.00261085	0.00096181	0	0	0	0	0	0	0	0	0.00160794	0.000938995	0	0	0	0	0	0	0	0	0	0	6.13824e-05	0.000347135	0.00105914	7.32363e-06	0	0	0	0	0	0	0	0	0
c_000000013188	0	0	0	0	0	0	0	0	0.000949545	0.00265989	0.00499049	0	0	0	0	0	0	0	0	0	0	0	0.000141596	0	0	0	0	0	0	0	0	0	0	0	0.00115372	0	0	0	0	0	0	0	0	0	0	0	0	0	0
c_000000013189	0.00319697	0.00304078	0.00277577	0.00358321	0	0	0	0	0	0	0	0	0.0011857	0	0.00122127	0	0	0	0	0	0	0	0	0	0	0	0	0	0.000870247	0.000165524	0	0	0	0	0	0	0	0	0	0	0	0	0	0	0	0	0	0	0
c_000000013191	0	0	0	0	0	0	9.75974e-05	0.000483854	0.00311039	0.00600316	0.0063565	0	0	0	0	0	0	0	0	0	0.000236399	0.000879204	0.0031328	0	0	0	0	0	0	0	0	0.000133937	0	0.00230259	0.00484861	0	0	0	0	0	0	0	0	0	0	0	0	0	0
c_000000013198	0	0	0	0	0.000104342	0.0023664	0.00660258	0.009409	0.00316926	0.00187737	0.000420125	0	0	0	0	0	0	0	0.000648034	0.00732149	0.00878617	0.00660124	0.0049937	0	0	0	0	0	0.00115426	0	0.00228667	0.00944261	0.00994704	0.00402356	0.00201296	0	0	0	0	0	0	0	0	0.00307854	0	0	0	0	0.000230126
c_000000013200	0	0	0	0	0	0	0.00440151	0.000214711	0	0	0	0	0	0	0	0	0	0	0.00033153	0.00361014	0.000612445	0.000677636	0.000227573	0	0	0	0	0	0	0	0	0.000692421	0.000361356	0.000200258	0	0	0	0	0	0	0	0	0	0	0	0	0	0	0
c_000000013201	0	0	0	0	0	0	0.00144373	0.000445043	0.000330589	0	0	0	0	0	0	0	0	0	0	0.000395511	0.00285888	0.00213956	0.00127382	0	0	0	0	0	0	0	0	0.00243521	0.00201619	0.000365023	1.07416e-05	0	0	0	0	0	0	0	0	0.00104995	0	0	0	0	0
c_000000013206	0.00379318	0.00357333	0.00337892	0.0038163	0	0	0	0	0	0	0	0	0.000826963	0	0.00084592	0	0	0	0	0	0	0	0	0	0	0	0	0	0	0	0	0	0	0	0	0	0	0	0	0	0	0	0	0	0	0	0	0	0
c_000000013214	0	0	0	0	0	0	0.00718898	0.00297994	0.000143611	0	0	0	0	0	0	0	0	0	0	0.00328369	0.00124059	0.00139313	0.0015042	0	0	0	0	0	0	0	0	0.0019115	0.00183495	0.000337863	0	0	0	0	0	0	0	0	0	0	0	0	0	0	0
c_000000013221	0	0	0	0	0	0	0	0	0.000714531	0.00121587	0.00187155	0	0	0	0	0	0	0	0	0	0	8.03956e-05	0.000248378	0	0	0	0	0	0	0	0	0	0	1.95367e-05	0.000811934	0	0	0	0	0	0	0	0	0	0	0	0	0	0
c_000000013223	0	0	0	0	0.00186628	0.0202625	0.0112954	0.0101142	0.00444503	0.00335103	0.00224414	0	0	0	0	0	0	0.000119786	0.00689508	0.0145623	0.00965174	0.0080776	0.00626382	0	0	0	0	0	0.00410093	0.00365159	0.0100865	0.0103563	0.0158729	0.0117519	0.00700126	0	0	0	0	0	0	7.59798e-05	0.0010889	0.00391033	0	0	0	0	0.0076987
c_000000013226	0	0	0	0	0	0	0.000809355	0.00147234	0.00155758	0.00181502	0.00132011	0	0	0	0	0	0	0	0	0	0.00164402	0.00159455	0.00146906	0	0	0	0	0	0	0	0	0.0012324	0.000997656	0.00129855	0.00159693	0	0	0	0	0	0	0	0	0	0	0	0	0	0
c_000000013227	0.000574081	0.000456333	0.000477193	0.000338311	0	0	0	0	0	0	0	0	2.25162e-05	0	8.19306e-05	0	0	0	0	0	0	0	0	0	0	0	0.000298597	0.000689045	0.000256676	0	0	0	0	0	0	0	0.00232521	0.00247909	0.00149808	0.00209866	0.00412625	0.00147695	0.00191999	0	0	0	0	0.00169257	0
c_000000013230	0.00207522	0.00209221	0.00191965	0.00223436	0	0	0	0	0	0	0	0	0.000888055	0	0.000890853	0	0	0	0	0	0	0	0	0	0.00399523	0.00366041	0.00278566	0	0	0	0	0	0	0	0	0	0.00820637	0.01128	0.00832187	0.0092122	0.00696149	0.00313688	0.0017406	0	0	0.0259306	0.0205107	0.0230041	2.28729e-05
c_000000013231	0	0	0	0	0	0.00754382	0.00703395	0.0071063	0.00182043	0.000954594	0.000372347	0	0	0	0	0	0	0	0.000699756	0.00434342	0.00175647	0.0014784	0.00253614	0	0	0	0	0	0.00223351	0.00229364	0.00692428	0.0030567	0.00494133	0.00369741	0.00148082	0	0	0	0	0	0	0	0.00160326	0.00442963	0	0	0	0	0.000786269
c_000000013234	0	0	0	0	0	0	0	0	0	0	0.00170528	0.00612835	0	0	0	0	0.00661735	0	0	0	0	0	0	0	0	0	0	0	0	0	0	0	0	0	0	0.00507838	0	0	0	0	0	0	0	0	0.00480245	0	0	0	0
c_000000013235	0	0	0	0	0	0	0	0	0.00039662	0.000438308	0.000636495	0	0	0	0	0	0	0	0	0	0.00197195	0.00185534	0.00104854	0	0	0	0	0	0	0	0	0.00103314	0	0.000164154	0.000748567	0	0	0	0	0	0	0	0	0	0	0	0	0	0
c_000000013237	0.00390192	0.00401694	0.00355028	0.00400048	0.000408919	0	0	0	0	0	0	0	0.00175765	0.00116964	0.0018261	0.000637196	0	0	0	0	0	0	0	0	0	0	0.00449212	0.00474268	0.00599971	0.00689144	0.00511206	0	0	0	0	0	0.000895256	0.00316281	0.00133714	0.00119537	0.000373715	0.000887186	0.00168073	0.00058384	0	0	0.000319634	0.0020361	0
c_000000013239	0	0	0	0	0	0	0.000526899	0	0	0	0	0	0	0	0	0	0	0	0.00112507	0.00431441	0.00186787	0.00207269	0.000674228	0	0	0	0	0	0.00158649	0	0	0.0055693	0.00159912	3.2019e-05	0	0	0	0	0	0	0	0	0.00364307	0.0110847	0	0	0	0	0.00189467
c_000000013242	0.000376225	0.000364143	0.000516485	0.000390477	0.000148556	0	0	0	0	0	0	0	0.000202557	0	0.000275475	0	0	0	0	0	0	0	0	0	0	0	0	0	0.00141796	0.0022427	0.00210955	0	0	0	0	0	0	0.000467444	0	0	0	0	0.000170733	0.000384211	0	0	0	0.000750316	0
c_000000013244	0	0	0	0	0	0	0	0.00177444	0.00634638	0.0092057	0.00949299	0.00588001	0	0	0	0	0.00454183	0	0	0	0	0	0.0021041	0	0	0	0	0	0	0	0	2.45979e-05	0	0.00115673	0.00471091	0.00342487	0	0	0	0	0	0	0	0	0.00377668	0	0	0	0
c_000000013247	0	0	0	0	0	0	0.00030939	0.00104313	0.000769829	0	0	0	0	0	0	0	0	0	0	0	0	0	0.000622206	0	0	0	0	0	0	0	0	0	0	0.00113756	0.000747607	0	0	0	0	0	0	0	0	0	0	0	0	0	0
c_000000013253	0	0	0	0	0	0	0.000465964	0.00067017	0.000299353	0	0	0	0	0	0	0	0	0	0	0	0.00161268	0.00137893	0.000939019	0	0	0	0	0	0	0	0	0.00100984	0.000187781	0.000233352	0.000118869	0	0	0	0	0	0	0	0	0	0	0	0	0	0
c_000000013255	0	0	0	0	0.00447101	0.00095019	0.00504336	0.00236815	0.000718032	0	0	0	0.000337045	0	0.000501095	0	0	0.00180104	0.00103572	0.000303406	0	0.000161154	0.00123612	0	0	0	0	0	0	3.00845e-05	0.00153818	0.000305373	0.000789517	0.00162069	0.00042538	0	0	0.000287901	0.000104924	0	0	0.000288939	0	0.000295303	0	0	0	0	0.00247143
c_000000013264	0	0	0	0	0	0	0	0	0	0.000171296	0.00268894	0.0155721	0	0	0	0	0.0119592	0	0	0	0	0	0	0	0	0	0	0	0	0	0	0	0	0	0	0.0107421	0	0	0	0	0	0	0	0	0.0139566	0	0	0	0
c_000000013268	0	0	0	0	0.00187502	0.00144885	0.00161389	0.000383352	7.60786e-05	0	0	0	7.12869e-05	0	0.000175034	0	0	0	0.00057269	0.000694294	0	5.51199e-05	0.000253279	0	0	0	0	0	0.000436412	0.00108635	0.00260222	0.000312772	0.00060393	0.000719615	0	0	0	0	0	0	0	0	7.57238e-05	0.000362032	0	0	0	0	0
c_000000013274	0	0	0	0	0	0	0	0	0	0	0	0	0	0	0	0	0	0	0.00699007	0	0	0	0	0	0	0	0.0161326	0	0.00191062	0	0	0	0	0	0	0	0	0	0	0	0	0.0185237	0.00636444	0.00616577	0	0	0	0	0.0176578
c_000000013276	0	0	0	0	7.12077e-05	0	0.000344623	0	0	0	0	0	0	0	0	0	0	0	0.00313809	0.00421799	0	6.47182e-06	0	0	0	0	0	0	0	0	0	0.000802283	0	0	0	0	0	0	0	0	0	0	0	0.00095898	0	0	0	0	0
c_000000013290	0	0	0	0	0	0	0	0	0.000293924	0.00159896	0.00392415	0	0	0	0	0	0	0	0	0	0	0	0	0	0	0	0	0	0	0	0	0	0	0	0.000353395	0	0	0	0	0	0	0	0	0	0	0	0	0	0
c_000000013295	0	0	0	0	0	0	0	0	0	0.0008637	0.00464096	0.00194513	0	0	0	0	0.00170622	0	0	0	0	0	0	0	0	0	0	0	0	0	0	0	0	0	0	0.00123914	0	0	0	0	0	0	0	0	0.000928428	0	0	0	0
c_000000013308	0	0	0	0	0	0	0.00199258	0.00118661	0.000750382	0	0	0	0	0	0	0	0	0	0	0.00091098	0.00460603	0.00463194	0.0022995	0	0	0	0	0	0	0	0	0.00510258	0.0041895	0.000677777	3.92249e-05	0	0	0	0	0	0	0	0	0.0013989	0	0	0	0	0
c_000000013310	0	0	0	0	0	0	0.00124363	0.00157434	0.00190515	0.00180269	0.0007586	0	0	0	0	0	0	0	0	0	0.000871181	0.000811564	0.00121903	0	0	0	0	0	0	0	0.00107089	0.000668779	0.00090787	0.00242537	0.00166577	0	0	0	0	0	0	0	0	0.00030309	0	0	0	0	0
c_000000013313	0	0	0	0	0	0	0.000949145	0.00144999	0.000576766	0	0	0	0	0	0	0	0	0	0	0	0	0.000310376	0.00082729	0	0	0	0	0	0	0	0	0.00115711	0.00138468	0.000580544	0	0	0	0	0	0	0	0	0	0.00134637	0	0	0	0	0
c_000000013322	0	0	0	0	0	0	0.000333803	0	0	0	0	0	0	0	0	0	0	0	0.00133878	0.00122537	0.000202958	0.000321833	4.99983e-05	0	0	0	0	0	0	0	0	0.00073712	0	0	0	0	0	0	0	0	0	0	0	0.000828946	0	0	0	0	0
c_000000013323	0.000127135	0.000100269	0.000160603	0.000234736	0.0221068	0	0	0	0	0	0	0	0.000280568	0	0.000476607	0	0	0	0	0	0	0	0	0	0	0	0.00029583	0	0.00104677	0	0	0	0	0	0	0	0	0	0	0	0.000243501	0.00700838	0.00826885	0.00101488	0	0	0	0	0
c_000000013325	0	0	0	0	0	0	4.72639e-05	3.03193e-05	0.00101415	0.000502716	3.20826e-05	0	0	0	0	0	0	0	0	0	0	0.000315329	0.000570791	0	0	0	0	0	0	0	0	2.46592e-05	0	0.001082	0.00112582	0	0	0	0	0	0	0	0	0	0	0	0	0	0
c_000000013327	0	0	0	0	0	0	0.00079652	0.000920395	0.00138024	0	0	0	0	0	0	0	0	0	0	0	0	0	0.000517027	0	0	0	0	0	0	0	0	0	0	0	0	0	0	0	0	0	0	0	0	0	0	0	0	0	0
c_000000013332	0	0	0	0	0	0	0	0	0	5.44313e-06	0.00232439	0.00109729	0	0	0	0	0.000701258	0	0	0	0	0	0	0	0	0	0	0	0	0	0	0	0	0	0	0.000149601	0	0	0	0	0	0	0	0	0	0	0	0	0
c_000000013333	0	0	0	0	0	0	2.50885e-05	0.000103074	0.000957531	0.000609978	0	0	0	0	0	0	0	0	0	0	0	0.000310924	0.000608536	0	0	0	0	0	0	0	0	0	0	0.00107432	0.00114805	0	0	0	0	0	0	0	0	0	0	0	0	0	0
c_000000013334	0.00189104	0.00195771	0.00230847	0.00203301	0	0	0	0	0	0	0	0	2.80192e-05	0	0.000159823	0	0	0	0	0	0	0	0	0	0	0	0	0	0	0	0	0	0	0	0	0	0	0	0	0	0	0	0	0	0	0	0	0	0
c_000000013337	0	0	0	0	0	0	0	0	0	0	0	0	0	0	0	0	0	0	0	0	0	0	0	0	0	0	0	0	0	0	0	0	0	0	0	0	0	0	0	0	0	0	0	0	0	0	0	0	0
c_000000013340	0	0	0	0	0	0	0.000149911	0.000536582	0.00220553	0.00442	0.00604329	0	0	0	0	0	0	0	0	0	0	0.000199791	0.000610675	0	0	0	0	0	0	0	0	4.6009e-05	0	0.00137694	0.00196566	0	0	0	0	0	0	0	0	0	0	0	0	0	0
c_000000013350	0	0	0	0	0	0	0	0	0.0011451	0.0033037	0.00570342	0	0	0	0	0	0	0	0	0	0	0	4.90426e-05	0	0	0	0	0	0	0	0	0	0	0	0.00217207	0	0	0	0	0	0	0	0	0	0	0	0	0	0
c_000000013359	0	0	0	0	0	0	0	0	0.00101869	0.0018438	0.0028519	0	0	0	0	0	0	0	0	0	0	0	8.46206e-05	0	0	0	0	0	0	0	0	0	0	0	0.000900973	0	0	0	0	0	0	0	0	0	0	0	0	0	0
c_000000013361	0	0	0	0	0.000173217	0	0	0	0	0	0	0	0	0	0	0	0	0	0	0	0	0	0	0	0	0	0	0	0	0	0	0	0	0	0	0	0	0	0	0	0	0	0	0	0	0	0	0	0.000461673
c_000000013362	0.00113527	0.00108011	0.0010385	0.000927931	0	0	0	0	0	0	0	0	0.00129493	0.00110899	0.00140947	0.00081071	0	0	0	0	0	0	0	0	0	0	0	0	0	0	0	0	0	0	0	0	0	0	0	0	0	0	0	0	0	0	0	0	0
c_000000013363	0	0	0	0	0	0	0.00181884	0.00347377	0.00116345	0.000566019	0.000163385	0	0	0	0	0	0	0	0.000187434	0.00105121	0.000971098	0.00116478	0.00136694	0	0	0	0	0	0	0	0.00192661	0.0014316	0.00178115	0.00116965	0.000349028	0	0	0	0	0	0	0	0.00196288	0.00456648	0	0	0	0	0
c_000000013367	0	0	0	0	0	0	0.000517311	0.001793	0.0016729	0.00124432	0.000634059	0	0	0	0	0	0	0	0.000389614	0	0.00191658	0.00183648	0.00171218	0	0	0	0	0	0	0	0	0.00142681	0.00141299	0.00243395	0.00186815	0	0	0	0	0	0	0	0	6.60018e-05	0	0	0	0	0
c_000000013373	0	0	0	0	0.000152362	0.0247516	0.0043535	0	0	0	0	0	0	0	0	0	0	0	0	0	0	0	0	0	0	0	0	0	0.00672239	0.0120895	0.0529487	0.000847538	0.00626484	0.000973841	0	0	0	0	0	0	0	0	0.000240569	0.000996821	0	0	0	0	0
c_000000013382	0	0	0	0	0	0	0.00546565	0.00631653	0.00414307	0.0024214	0.00123904	0	0	0	3.25444e-06	0	0	0.00525053	0.00500389	0.0048974	0.00483402	0.00414901	0.00443109	0	0	0	0	0	0	0	0.000856819	0.00437532	0.0066843	0.00551188	0.00452729	0	0	0	0	0	0	0.000153278	0.000189081	0.0023652	0	0	0	0	0.00262331
c_000000013385	0	0	0	0	0	0	0	0	0.00180088	0.00339717	0.00498404	0.000872627	0	0	0	0	0.00054257	0	0	0	0	0	0.000440875	0	0	0	0	0	0	0	0	0	0	0.00034306	0.00177318	0	0	0	0	0	0	0	0	0	0	0	0	0	0
c_000000013387	0	0	0	0	0.0101218	0.000566956	0.000610832	0	0	0	0	0	0.000528135	0	0.000591623	0	0	0.0190354	0.019089	0.00837309	0	0	0	0	0	0	0.00456835	0	0.00173529	0	0	0.00136484	0	0	0	0	0	0	0	0	0	0.00181599	0.00298968	0.00624488	0	0	0	0	0.00853874
c_000000013392	0	0	0	0	0	0	0	0	0	0	0	0	0	0	0	0	0	0	0	0	3.1757e-05	0.000108073	0	0	0	0	0	0	0	0	0	0	0	0	0	0	0	0	0	0	0	0	0	0	0	0	0	0	0
c_000000013393	0	0	0	0	0	0	0	0.00153815	0.00490467	0.0048079	0.00419523	0.000306805	0	0	0	0	0.000188646	0	0	0	0	0.000267313	0.00321176	0	0	0	0	0	0	0	0	0.00103989	0.000103385	0.00105744	0.00387635	0	0	0	0	0	0	0	0	0	0	0	0	0	0
c_000000013395	0	0	0	0	0	0	0	6.72895e-05	0.00149442	0.00120523	0.000938095	0	0	0	0	0	0	0	0	0	0	0	0.000602879	0	0	0	0	0	0	0	0	0	0	0.000105346	0.000653221	0	0	0	0	0	0	0	0	0	0	0	0	0	0
c_000000013396	0	0	0	0	0	0	0.0013323	0.00567121	0.0068468	0.00388677	0.000129952	0	0	0	0	0	0	0	0	0	0.000441088	0.00141763	0.00274095	0	0	0	0	0	0	0	0	0.00145757	0.00239132	0.00564715	0.00436067	0	0	0	0	0	0	0	0	0	0	0	0	0	0
c_000000013398	0.0101793	0.0106161	0.0123153	0.0100634	0	0	0	0	0	0	0	0	0.00265072	0.000966983	0.00278028	0.00108163	0	0	0	0	0	0	0	0	0	0	0	0	0	0	0	0	0	0	0	0	0	0	0	0	0	0	0	0	0	0	0	0	0
c_000000013401	0	0	1.80993e-05	0	0	0	0	0	0	0	0	0	0.000393939	0	0.000354645	0	0	0	0	0	0	0	0	0	0	0	0	0	0	0	0	0	0	0	0	0	0	0	0	0	0	0	0	0	0	0	0	0	0
c_000000013405	0	0	0	0	0	0	0	0	0	0	0	0	0	0	0	0	0	0	0	0	0	0	0	0	0	0	0	0	0	0	0	0	0	0	0	0	0	0	0	0	0	0	0	0	0	0	0	0	0
c_000000013411	0	0	0	0	0	0.0183546	0.00407249	0	1.91302e-05	0	6.86134e-05	0	0	0	0	0	0	0.00552941	0.00950682	0.00689984	0.00142651	0.000903744	0.000118918	0	0	0	0	0	0	0	0	0.00250373	0.00281243	0.00128531	0.000167152	0	0	0	0	0	0	0	0	0.0015859	0	0	0	0	0.000246902
c_000000013412	0.0075647	0.00769795	0.00825532	0.00697104	0	0	0	0	0	0	0	0	0.0104196	0.0096947	0.0103468	0.00996775	0	0.00194401	0	0	0	0	0	0	0	0	0	0	0	0	0	0	0	0	0	0	0	0	0	0	0	0	0	0	0	0	0	0	0
c_000000013413	0	0	0	0	0	0	0.00109703	0	3.79159e-05	0	0	0	0	0	0	0	0	0	0	0	0.000913089	0.000720042	0.000424701	0	0	0	0	0	0	0	0	0.00105804	0.0013263	0.00173794	0.000660863	0	0	0	0	0	0	0	0	0	0	0	0	0	0
c_000000013420	0	0	0	0	0	0	0.00105533	0.00170334	0.000786287	0.000562974	0.000397122	0	0	0	0	0	0	0	0.00196084	0.00234408	0.00355449	0.00192645	0.00143894	0	0	0	0	0	0	0	0	0.00189855	0.00138277	0.000989027	0.00108357	0	0	0	0	0	0	0	0	0.000872339	0	0	0	0	0
c_000000013422	0	0	0	0	0	0	0	0	0	0	0	0	0	0	0	0	0	0	0.000391104	0.000899876	0	0.000264623	0	0	0	0	0	0	0	0	0	0.000596831	0	0	0	0	0	0	0	0	0	0	0	0.00239354	0	0	0	0	0
c_000000013426	0	0	0	0	0	0	0	0	0	0	0	0	0	0	0	0	0	0	0	0.00410552	4.39155e-06	0.000187061	0	0	0	0	0	0	0	0	0	0.000144447	0	0	0	0	0	0	0	0	0	0	0	0.00312434	0	0	0	0	0
c_000000013428	0	0	0	0	0	0	0	0	0	0	0	0	0	0	0	0	0	0.00475161	0.00345983	0	0	0	0	0	0	0	0	0	0	0	0	0	0	0	0	0	0	0	0	0	0	0	0	0.00144918	0	0	0	0	0
c_000000013429	0	0	0	0	0	0	2.74323e-05	0	0.000131868	0	0	0	0	0	0	0	0	0	0	0	0.000318455	0.000889405	0.000306751	0	0	0	0	0	0	0	0	0.000775545	0	0	0	0	0	0	0	0	0	0	0	0	0	0	0	0	0
c_000000013431	0	0	0	0	0	0	0	0	0	0	4.46331e-05	0	0	0	0	0	0	0	0	0	0	0	0	0	0	0	0	0	0	0	0	0	0	0	0	0	0	0	0	0	0	0	0	0	0	0	0	0	0
c_000000013437	0.00112635	0.00135541	0.00140784	0.00114063	0	0	0	0	0	0	0	0	0.000581799	0	0.00069718	0	0	0	0	0	0	0	0	0	0	0	0	0	0	0	0	0	0	0	0	0	0.000367203	0.000844484	0.000915106	0.000506766	0	0	0	0	0	0	0.000747301	0.00132956	0
c_000000013443	0.0030864	0.00300296	0.0024763	0.00284547	0	0	0	0	0	0	0	0	0.000181298	0	0.000272288	0	0	0	0	0	0	0	0	0	0	0	0	0	0	0	0	0	0	0	0	0	0	0	0	0	0	0	0	0	0	0	0	0	0
c_000000013446	0	0	0	0	0	0	0.00237874	0.00317921	0.000849493	0	0	0	0	0	0	0	0	0	0	0.000370958	4.89897e-05	0.000211427	0.00110758	0	0	0	0	0	0	0	0	0.000447749	0.0013121	0.00179117	0.00073696	0	0	0	0	0	0	0	0	0	0	0	0	0	0
c_000000013448	0	0	0	0	0	0	0	0	0.000657294	0.000497231	0	0	0	0	0	0	0	0	0	0	0	0	3.51819e-05	0	0	0	0	0	0	0	0	0	0	0.00176927	0.0021442	0	0	0	0	0	0	0	0	0	0	0	0	0	0
c_000000013452	0.00273931	0.00260432	0.00240437	0.00288451	0	0	0	0	0	0	0	0	0.00220064	0.00190104	0.00259398	0.000908569	0	0	0	0	0	0	0	0	0.000447781	0.000140023	0.000378762	0	0	0.00136485	0	0	0	0	0	0	0.00131184	0.00229694	0.00229927	0.000842147	0.000795837	0.000313175	0.000608479	0.00015578	0	0	0	0.00128092	0
c_000000013456	0.00286391	0.00273857	0.00232901	0.00313984	0.0002014	0	0	0	0	0	0	0	0.00173227	0.00053141	0.00155724	0.000194865	0	0	0	0	0	0	0	0	0	0	0	0	0.00171943	0.000334196	0	0	0	0	0	0	0	0	0	0	0	0	0.000514969	0.000250163	0	0	0	0	0
c_000000013457	0	0	0	0	0	0	0	0	0.00143084	0.00326067	0.00564835	0	0	0	0	0	0	0	0	0	0	0	0.000118605	0	0	0	0	0	0	0	0	0	0	0	0.000861236	0	0	0	0	0	0	0	0	0	0	0	0	0	0
c_000000013464	0	0	0	0	0	0	0.00102182	0.00185972	0.000775932	0.000391168	0	0	0	0	0	0	0	0	0	0.00262226	0.00417111	0.0036275	0.00227412	0	0	0	0	0	0	0	0	0.00357651	0.00389961	0.00209746	0.0010829	0	0	0	0	0	0	0	0	0.00308002	0	0	0	0	0
c_000000013470	0.00135881	0.00150034	0.001098	0.00158382	0.00331289	0	0	0	0	0	0	0	0.0125157	0.0204932	0.0121888	0.0216852	0	0.0256567	0.0014158	0	0	0	0	0	0.0262129	0.0352353	0.0145435	0.0130245	0.00284594	0.00019255	0	0	0	0	0	0	0.0324025	0.0197375	0.0241598	0.0286075	0.0293655	0.0104786	0.00714565	0.000959285	0	0.027081	0.0261371	0.018363	0.00804142
c_000000013471	0	0	0	0	0	0	0.000560887	0.000491226	0.00197895	0.00188827	0.00154943	0	0	0	0	0	0	0	0	0	0.00109372	0.00140227	0.00156786	0	0	0	0	0	0	0	0	0.00118669	0.00085835	0.00149932	0.00283064	0	0	0	0	0	0	0	0	0	0	0	0	0	0
c_000000013472	0	0	0	0	0	0	0	0	0	0	0	0	6.85124e-05	0	0.000113149	0	0	0	0	0	0	0	0	0	0	0	0	0	0	0	0	0	0	0	0	0	0	0	0	0	0	0	0	0	0	0	0	0	0
c_000000013475	0	0	0	0	0	0	0	0	0	0	0	0	0	0	0	0	0	0	0	0	0	0	0	0	0	0	0	0	0	0	0	0	0	0	0	0	0	0	0	0	0	0	0	0	0	0	0	0	0
c_000000013478	0	0	0	0	0	0	0	0	0	0	0	0	0	0	8.88405e-05	0	0	0.00772215	0.00651184	0	0	0	0	0	0	0	0	0	0	0	0	0	0	0	0	0	0	0	0	0	0	0	0	0.000699174	0	0	0	0	0
c_000000013482	0	0	0	0	0	0	0	0	0	0	0	0	0	0	0	0	0	0.00481015	0.0063082	0.00082974	0	0	0	0	0	0	0	0	0	0	0	0	0	0	0	0	0	0	0	0	0	0	0	0.000426213	0	0	0	0	0
c_000000013487	0	0	0	0	0	0	0.000320101	0	0.000177358	0	0	0	0	0	0	0	0	0	0	0	0.00193916	0.00155447	0.00102805	0	0	0	0	0	0	0	0	0.000638568	0.000627581	0.00200831	0.00119271	0	0	0	0	0	0	0	0	0	0	0	0	0	0
c_000000013488	0	0	0	0	0	0	0.000101673	0	0.000166378	0	0	0	0	0	0	0	0	0	0	0	0.000370272	0.000611007	0.000448187	0	0	0	0	0	0	0	0	0.00020257	0	0.000209526	0.000169186	0	0	0	0	0	0	0	0	0	0	0	0	0	0
c_000000013498	0	0	0	0	0	0	0	0	0	0	0	0	0	0	0	0	0	0	2.32734e-05	0	0	0	0	0	0	0	0	0	0	0	0	0	0	0	0	0	0	0	0	0	0	0	0	0	0	0	0	0	0
c_000000013500	0	0	0	0	0	0	0	0	0	0	0	0	0	0	0	0	0	0	9.05978e-05	0	0	2.40649e-06	0	0	0	0	0	0	0	0	0	0	0	0	0	0	0	0	0	0	0	0	0	0	0	0	0	0	0
c_000000013509	0	0	0	0	0	0	0	0	0.000140749	0	0	0	0	0	0	0	0	0	0	0	0.000348157	0.000654099	0.00043655	0	0	0	0	0	0	0	0.00145969	0	0	0	0.000288784	0	0	0	0	0	0	0	0	0	0	0	0	0	0
c_000000013517	0.00984888	0.010626	0.0104217	0.0102526	0	0	0	0	0	0	0	0	0.00127956	0	0.00122088	0	0	0	0	0	0	0	0	0	0	0	0	0	0.000497335	0.000118425	0	0	0	0	0	0	0	0	0	0	0	0	0	0	0	0	0	0	0
c_000000013520	0	0	0	0	0	0	0.00184858	0.00268979	0.00281842	0.000654253	0	0	0	0	0	0	0	0	0	0	0	0	0.00113697	0	0	0	0	0	0	0	0	5.97856e-06	0	0.00209332	0.000995282	0	0	0	0	0	0	0	0	0	0	0	0	0	0
c_000000013548	0	0	0	0	0	0	0	0	0	0	0	0	0	0	0	0	0	0	0	0	0	0	0	0	0	0	0	0	0	0	0	0	0	0	0	0	0	0	0	0	0	0	0	0	0	0	0	0	0
c_000000016773	0	0	0	0	0	0	0.000282632	0	0.000133622	0	0	0	0	0	0	0	0	0	0	0	0.00047519	0.000619256	0.000566795	0	0	0	0	0	0	0	0	0.000399431	0.000102879	0.000204405	0.000285521	0	0	0	0	0	0	0	0	0.000435821	0	0	0	0	0
c_000000016781	0.00434865	0.00393838	0.00394206	0.00428218	0	0	0	0	0	0	0	0	0.000798953	0	0.000837185	0	0	0	0	0	0	0	0	0	0	0	0	0	0	0	0	0	0	0	0	0	0	0	0	0	0	0	0	0	0	0	0	0	0
c_000000016805	0	0	0	0	0.000183507	0	0	0	0	0	0	0	9.71259e-05	0	0.000234851	0	0	0.0071242	0.011305	0.00156708	0	0	0	0	0	0.00125219	0.00300764	0	0.00160964	0	0	0.000308728	0	0	0	0	0	0.000780886	0.000209866	2.20616e-05	0	0.00522778	0.00310864	0.00282245	0	0	0	0	0.00610146
c_000000016817	0	0	0	0	0	0	0	0	0.000157801	0.00156788	0.00220342	0	0	0	0	0	0	0	0	0	0	0	0	0	0	0	0	0	0	0	0	0	0	0	0.000297765	0	0	0	0	0	0	0	0	0	0	0	0	0	0
c_000000016921	0.00695611	0.00720182	0.00845734	0.00710567	0	0	0	0	0	0	0	0	0.00261197	0.000442356	0.00267252	0	0	0	0	0	0	0	0	0	0	0	0.00194685	0.00139465	0.0015903	0.00153843	0.000287851	0	0	0	0	0	0.00197905	0.00235372	0.00181284	0.0013132	0.00053047	0.00106399	0.00149819	0.000256186	0	0	0	0.00505858	0
c_000000016922	0.00189844	0.00185185	0.00174435	0.00197793	0.00129212	0	0	0	0	0	0	0	0.00185045	0.00145884	0.00212323	0.00215662	0	0	0	0	0	0	0	0	0	0	0	0	0	0	0	0	0	0	0	0	0	0	0	0	0	0	0	0	0	0	0	0	0
c_000000016923	0	0	0	0	0	0	0.0022578	0.00225577	0.0027102	0.00316007	0.00239654	0	0	0	0	0	0	0	0.000511539	0.00292288	0.00520168	0.00468085	0.00311457	0	0	0	0	0	0	0	0	0.00466773	0.00437034	0.00225254	0.00315579	0	0	0	0	0	0	0	0	0.00202827	0	0	0	0	0.000720952
c_000000016924	0.00465644	0.00414965	0.00415947	0.00467499	0	0	0	0	0	0	0	0	0.00317245	0.00374196	0.00307836	0.00355207	0	0.000550001	0	0	0	0	0	0	0.00118877	0.000278237	0	0	0	0	0	0	0	0	0	0	0.000348669	0	0.000442864	0.000117918	0	0	0	0	0	0	0	9.64412e-05	0
c_000000016925	0.00729145	0.00630655	0.00601576	0.00717624	0.00325024	0	0	0	0	0	0	0	0.00670919	0.00951816	0.00680652	0.00931358	0	0.00270023	0	0	0	0	0	0	0.0150742	0.0167452	0.0161732	0.0245097	0.0142355	0.011592	0.00646826	0	0	0	0	0	0.0185529	0.0116149	0.0166259	0.0188717	0.0238656	0.00926949	0.00726678	0.00196856	0	0.0119118	0.0124951	0.0130942	0.0106518
c_000000016926	0	0	0	0	0	0	0	0	0	0	0	0	0	0	0	0	0	0	0	0	0	0	0	0	0	0	0	0	0	0	0	0	0	0	0	0	0	0	0	0	0	0	0	0	0	0	0	0	0
c_000000016927	0	0	0	0	0	0	0	0	0	0.000265934	0.00187426	0	0	0	0	0	0	0	0	0	0	0	0	0	0	0	0	0	0	0	0	0	0	0	0	0	0	0	0	0	0	0	0	0	0	0	0	0	0
c_000000016928	0	0	0	0	0	0	0	0	0	0.000160173	0.00170328	0	0	0	0	0	0	0	0	0	0	0	0	0	0	0	0	0	0	0	0	0	0	0	0	0	0	0	0	0	0	0	0	0	0	0	0	0	0
c_000000016929	0	0	0	0	0	0	0	0	0	0	0.000638768	0	0	0	0	0	0	0	0	0	0	0	0	0	0	0	0	0	0	0	0	0	0	0	0	0	0	0	0	0	0	0	0	0	0	0	0	0	0
c_000000016930	0	0	0	0	0	0	0	0	0	0	0	0	0	0	0	0	0	0	0	0	0	0	0	0	0	0	0	0	0	0	0	0	0	0	0	0	0	0	0	0	0	0	0	0	0	0	0	0	0
c_000000016931	0	0	0	0	0	0	0	0	0.000964757	0.00186015	0.00206379	0	0	0	0	0	0	0	0	0	0	0	3.37889e-06	0	0	0	0	0	0	0	0	0	0	0.000248435	0.000554147	0	0	0	0	0	0	0	0	0	0	0	0	0	0
c_000000016932	0	0	0	0	0	0	0	0	0	0	0	0	0	0	0	0	0	0	0.000396174	0.000807253	0	0.00021425	0	0	0	0	0	0	0	0	0	0.000613749	0	0	0	0	0	0	0	0	0	0	0	0.00223972	0	0	0	0	0
c_000000016933	0	0	0	0	0	0	0	0	0	0	0.000357457	0.0441596	0	0	0	0	0.0438608	0	0	0	0	0	0	0	0	0	0	0	0	0	0	0	0	0	0	0.0523072	0	0	0	0	0	0	0	0	0.0553472	0	0	0	0
c_000000016937	0	0	0	0	0	0	0.00139631	0.00144809	0.0012663	0.000983832	0.000422145	0	0	0	0	0	0	0	0	0.000288091	0.000396406	0.000785481	0.00103013	0	0	0	0	0	0	0	0	0.00114792	0.0015132	0.00128813	0.00076034	0	0	0	0	0	0	0	0	0.000324304	0	0	0	0	0
c_000000016938	0	0	0	0	0	0	0.00017312	0.000529762	0.0031776	0.00469979	0.00511807	0.000291558	0	0	0	0	0.000354718	0	0	0	0	0.000304711	0.00148614	0	0	0	0	0	0	0	0	0.000122663	0	0.00105889	0.0022815	0	0	0	0	0	0	0	0	0	0	0	0	0	0
c_000000016945	0.000223832	0.000334174	0.000322968	0.000249598	0.00051858	0	0	0	0	0	0	0	0.00321483	0.00421791	0.00323244	0.0046986	0	0.00131132	0	0	0	0	0	0	0.00126482	0.0020153	0.00325708	0.000729561	0.000986282	0.00080906	0.00048265	0	0	0	0	0	0.00472437	0.00479078	0.00445371	0.004496	0.00423264	0.00184081	0.00145769	0.000961906	0	3.72363e-05	0.00104489	0.00312422	0.000340427
c_000000016947	0	0	0	0	0	0	0.000453723	0.00166186	0.00236408	0.00259845	0.0019989	0.000383026	0	0	0	0	0.000386274	0	0	0	0.00107282	0.001307	0.00181687	0	0	0	0	0	0	0	0	0.000991569	0.000904683	0.00101859	0.00183272	0	0	0	0	0	0	0	0	0	0	0	0	0	0
c_000000016948	0	0	0	0	0	0	0.00377536	0.00450702	0.00388349	0.0034946	0.00365402	0	0	0	0	0	0	0	0	0	0.000104132	0.000691544	0.00213971	0	0	0	0	0	0	0	0.00321107	0.00173513	0.00600699	0.0104729	0.00697935	0	0	0	0	0	0	0	0	0	0	0	0	0	0
c_000000016950	0	0	0	0	0	0	0	0	0	0	0	0	0	0	0	0	0	0	0	0	0	0	0	0	0	0	0	0	0	0	0	0	0	0	0	0	0	0	0	0	0	0	0	0	0	0	0	0	0
c_000000016956	0	0	0	0	0	0.00122729	0.00297733	0.000584732	0.00304713	0.00195561	0.000258364	0	0	0	0	0	0	0	0	0.0004016	0.000157876	0.00046192	0.00143503	0	0	0	0	0	0	0	0.00286006	0.000794749	0.00185047	0.00295614	0.00182116	0	0	0	0	0	0	0	0	0.000158228	0	0	0	0	0
c_000000016959	0.0045296	0.00427275	0.00408211	0.00441362	0	0	0	0	0	0	0	0	0.00100144	0	0.00109561	0	0	0	0	0	0	0	0	0	0	0	0	0	0	0	0	0	0	0	0	0	0	0	0	0	0	0	0	0	0	0	0	0	0
c_000000016969	0	0	0	0	0	0	0	0	0	0	0	0.0236946	0	0	0	0	0.0204092	0	0	0	0	0	0	0	0	0	0	0	0	0	0	0	0	0	0	0.0221637	0	0	0	0	0	0	0	0	0.0236716	0	0	0	0
c_000000016970	0	0	0	0	0	0	0.00281788	0.00524725	0.00253423	0.0014999	0.000593491	0	0	0	0	0	0	0	0.00414364	0.0055981	0.00472882	0.00435359	0.00323467	0	0	0	0	0	0.00259258	0	0.00127175	0.00466681	0.00514913	0.00337557	0.00219344	0	0	0	0	0	0	0	0.00132042	0.0040777	0	0	0	0	0.00408551
c_000000016974	0	0	0	0	0	0	0.000372213	0.000221236	0.000564503	0.000351447	0.000351088	0	0	0	0	0	0	0	0	0	0.00143271	0.00178086	0.00134098	0	0	0	0	0	0	0	0	0.000954848	0.000373121	0.000529713	0.000913829	0	0	0	0	0	0	0	0	0	0	0	0	0	0
c_000000016978	0	0	0	0	0	0.00481728	0.00229892	0.00301767	0.00217138	0.00156577	0.00016498	0	0	0	0	0	0	0	0	0	0	0.000227209	0.00110044	0	0	0	0	0	0	0	0.00208594	0.000342742	0.00103976	0.00176842	0.00118313	0	0	0	0	0	0	0	0	8.98829e-05	0	0	0	0	0
c_000000016981	0	0	0	0	0	0	0	0	0	0	0	0	0	0	0	0	0	0	0	0	0.00040892	0.000558118	3.25482e-05	0	0	0	0	0	0	0	0	0.000414449	0	0	0	0	0	0	0	0	0	0	0	0	0	0	0	0	0
c_000000016988	0.00215268	0.00194304	0.00168022	0.00224341	0.0162093	0	0	0	0	0	0	0	0.00322161	0.00171333	0.00308174	0.00174244	0	0	0	0	0	0	0	0	0	0	0	0	0	0	0	0	0	0	0	0	0	0	0	0	0	0	0	8.05361e-05	0	0	0	0	0
c_000000016990	0.00108232	0.00103996	0.00130731	0.000951919	0	0	0	0	0	0	0	0	0.00565795	0.00443564	0.00565453	0.00493671	0	0.0011529	0	0	0	0	0	0	0	0	0	0	0	0	0	0	0	0	0	0	0	0	0	0	0	0	0	0	0	0	0	0	0
c_000000016992	0	0	0	0	0	0	0.00160729	0.00156913	0.000960865	0.00038434	0.000344557	0	0	0	0	0	0	0	0	0.00079441	0.00439112	0.00316639	0.00162124	0	0	0	0	0	0	0	0	0.00336788	0.00168035	0.000815713	0.000603742	0	0	0	0	0	0	0	0	0.000400393	0	0	0	0	0
c_000000016993	0	0	0	0	0	0	0	0	0.000141003	0	0	0	0	0	0	0	0	0	0	0	0.00255082	0.00406419	0.00205155	0	0	0	0	0	0	0	0	0.00147234	0.000913659	0.000170683	0.00110919	0	0	0	0	0	0	0	0	0	0	0	0	0	0
c_000000017009	0	0	0	0	0	0	0	0	0	0	0	0	0	0	0	0	0	0	0	0	0	0	0	0	0	0	0	0	0	0	0	0	0	0	0	0	0	0	0	0	0	0	0	0	0	0	0	0	0
c_000000017010	0.00188163	0.00156521	0.0013895	0.00163067	0	0	0	0	0	0	0	0	0.00101562	0	0.000910707	0	0	0	0	0	0	0	0	0	0	0.00174878	0	0	0	0	0	0	0	0	0	0	0.00155024	0.000605413	0.00127399	0.00163196	0.00057607	0.000126567	4.06552e-05	0	0	0	0.00122875	0.00110008	0
c_000000017012	0.00174157	0.00178735	0.00175802	0.00187628	0.000275679	0	0	0	0	0	0	0	0.00364818	0.00592702	0.00346384	0.00737444	0	0.00188605	0	0	0	0	0	0	0.00270357	0.00334037	0	1.54543e-05	0	0	0	0	0	0	0	0	0.00379095	0.00118421	0.00296288	0.00355242	0.00195819	0	0.000207734	0	0	0.0142769	0.0152928	0.00443003	0
c_000000017017	0	0	0	0	0	0	4.06859e-05	0	4.30494e-05	0	0	0	0	0	0	0	0	0	0	0	0	0.000348272	0.00017525	0	0	0	0	0	0	0	0	0.000153527	0	0	0	0	0	0	0	0	0	0	0	0	0	0	0	0	0
c_000000017028	0	0	0	0	0	0	0	0	0	0	0	0	0	0	0	0	0	0.00162118	0.000831452	0	0	0.000213685	0	0	0	0	0	0	0	0	0	0	0	1.3652e-05	0	0	0	0	0	0	0	0	0	0	0	0	0	0	0
c_000000017038	0	0	0	0	0	0	0	0	0	0	0	0	0	0	0	0	0	0	0	0	0	0	0	0	0	0	0	0	0	0	0	0	0	0	0	0	0	0	0	0	0	0	0	0.00135655	0	0	0	0	0.00044257
c_000000017050	0	0	0	0	0	0	0	0	0	0	0	0	0.0103487	0.0170033	0.0105718	0.0202843	0	0.010359	0	0	0	0	0	0	0	0	0	0	0	0	0	0	0	0	0	0	0	0	0	0	0	0	0	0	0	0	0	0	0
c_000000018732	0.000537586	0.000495406	0.000526162	0.000638607	0	0	0	0	0	0	0	0	0.000127735	0	0.000235951	0	0	0	0	0	0	0	0	0	0.000153994	0.000264513	0.00187062	0	0	0	0	0	0	0	0	0	0.00452249	0.00395444	0.00413791	0.00460465	0.00488972	0.00264805	0.0023673	0	0	0	0	0.000337896	0
c_000000018733	0	0	0	0	0	0	0.000759657	0.00122283	0.00115105	0.00127757	0.00116712	0	0	0	0	0	0	0	0	9.95097e-05	0.00121348	0.00107993	0.00105916	0	0	0	0	0	0	0	0	0.00120157	0.00109199	0.00113858	0.00126236	0	0	0	0	0	0	0	0	1.26869e-05	0	0	0	0	0
c_000000018734	0.000334607	0.000383729	0.000542448	0.000369558	0.000483915	0	0	0	0	0	0	0	2.64314e-05	0	0.000203504	0	0	0	0	0	0	0	0	0	0	0	0.000820283	6.07626e-05	0.00163998	0	0	0	0	0	0	0	0.0010994	0.00117828	0.00180148	0.000766556	0.00243827	0.00208836	0.0023731	0	0	0	0	0.000451854	0
c_000000018735	0.00180219	0.00202483	0.0019231	0.00172768	0	0	0	0	0	0	0	0	0.000428622	0	0.000482371	0	0	0	0	0	0	0	0	0	0	0	0	0	0	0	0	0	0	0	0	0	0	0	0	0	0	0	0	0	0	0	0	0	0
c_000000018736	0.00190961	0.00183436	0.0017989	0.00197505	0.00127186	0	0	0	0	0	0	0	0.00201479	0.00156784	0.00209037	0.00227304	0	0	0	0	0	0	0	0	0	0	0	0	0	0	0	0	0	0	0	0	0	0	0	0	0	0	0	0	0	0	0	0	0
c_000000018737	0	0	0	0	0	0	0.000453874	0.000696218	0.000304185	0	0	0	0	0	0	0	0	0	0	0	0.00166367	0.00140792	0.000969373	0	0	0	0	0	0	0	0	0.00111731	0.000172313	0.000224163	8.97338e-05	0	0	0	0	0	0	0	0	0	0	0	0	0	0
c_000000018738	0	0	0	0	0.00167773	0	0	0	0	0	0	0	0.00106602	0.000476206	0.000948884	0.00110617	0	0.0127297	0.0013662	0	0	0	0	0	0	0	0	0	0	0	0	0	0	0	0	0	0	0	0	0	0	0	0	0	0	0	0	0	0
c_000000018739	0	0	0	0	0	0	0.000142798	0.000319582	0.000835283	0.000669024	0.000274632	0	0	0	0	0	0	0	0	0	0.000781562	0.000902018	0.00102951	0	0	0	0	0	0	0	0	0.000671827	0.000204513	0.000695162	0.00109685	0	0	0	0	0	0	0	0	0	0	0	0	0	0
c_000000018740	0	0	0	0	0	0	0.000433006	0.00148117	0.00222513	0.00251739	0.00197103	0.000345506	0	0	0	0	0.00044962	0	0	0	0.00109589	0.00129308	0.00175425	0	0	0	0	0	0	0	0	0.00099648	0.000946168	0.00108096	0.00186933	0	0	0	0	0	0	0	0	0	0	0	0	0	0
c_000000018741	0	0	0	0	0	0	0	0	0.00152192	0.00126283	0.000902981	0	0	0	0	0	0	0	0	0	0	0	0.00056528	0	0	0	0	0	0	0	0	0	0	2.84236e-05	0.000669335	0	0	0	0	0	0	0	0	0	0	0	0	0	0
c_000000018742	0	0	0	0	0	0	0	0	0	0	0	0	0	0	0	0	0	0	0	0	0	0	0	0	0	0	0	0	0	0	0	0	0	0	0	0	0	0	0	0	0	0	0	0	0	0	0	0	0
c_000000018743	0.000874232	0.000844645	0.000690911	0.000817911	0	0	0	0	0	0	0	0	0	0	2.43035e-05	0	0	0	0	0	0	0	0	0	0	0	0	0	0	0	0	0	0	0	0	0	0	0	0	0	0	0	0	0	0	0	0	0	0
c_000000018744	0.00200373	0.00200517	0.00178658	0.00159271	0	0	0	0	0	0	0	0	0.00228677	0.00226038	0.00265292	0.00331679	0	0.000151033	0	0	0	0	0	0	0	0	0	0	0	0	0	0	0	0	0	0	0	0	0	0	0	0	0	0	0	0	0	0	0
c_000000018745	0	0	0	0	0	0	0.000722628	0.000484646	0.00259158	0.00411181	0.00427368	0	0	0	0	0	0	0	0.00134842	0.00128335	0.00125075	0.00129259	0.00131914	0	0	0	0	0	0	0	0	0.00126775	0.000462074	0.00186842	0.00298478	0	0	0	0	0	0	0	0	0.000638183	0	0	0	0	4.40809e-05
c_000000018746	0	0	0	0	0	0	0.00367487	0.0035744	0.00124213	0.000363537	0	0	0	0	0	0	0	0	0	4.28969e-05	0	0.000313343	0.00149504	0	0	0	0	0	0	0	0	0.00146257	0.0027533	0.00124509	0.00020621	0	0	0	0	0	0	0	0	0.00077556	0	0	0	0	0
c_000000018747	0	0	0	0	0	0	0.00245974	0.00247849	8.61013e-05	0	0	0	0	0	0	0	0	0	0	0.000820015	0	8.84712e-05	0.000580112	0	0	0	0	0	0	0	0	0.000700387	0.00110697	0.000847026	0	0	0	0	0	0	0	0	0	0.00111185	0	0	0	0	0
c_000000018748	0.00216549	0.00233568	0.00227241	0.00224454	0	0	0	0	0	0	0	0	0.00367589	0.00486267	0.00332163	0.00426394	0	0.00155786	0	0	0	0	0	0	0.00750025	0.00753938	0.00384156	0.00249853	0.00168054	0.00134691	0	0	0	0	0	0	0.00595517	0.00559336	0.00463605	0.00515922	0.00471746	0.00237745	0.00134822	0.000299352	0	0.0139319	0.013641	0.00832655	0
c_000000018749	0	0	0	0	0.000349947	0.00745067	0.000868406	0	0	0	0	0	0	0	0	0	0	0	0.00358429	0.00523358	0	0	0	0	0	0	0	0	0	0	0	0	0	0	0	0	0	0	0	0	0	0	0	0.000819021	0	0	0	0	0
c_000000018750	0	0	0	0	0	0	0.00107825	0.00104463	0.00207052	0.00127624	0.000353782	0	0	0	0	0	0	0	0	0	0.00390098	0.00250112	0.00302913	0	0	0	0	0	0	0	0	0.00257731	0.00213029	0.00116385	0.00152216	0	0	0	0	0	0	0	0	0	0	0	0	0	0
c_000000018762	0	0	0	0	0	0	0.00141364	0.000444573	0.000352397	0	0	0	0	0	0	0	0	0	0	0.000392233	0.00280852	0.00215806	0.00124762	0	0	0	0	0	0	0	0	0.0023968	0.00195415	0.000317057	0	0	0	0	0	0	0	0	0	0.00103696	0	0	0	0	0
c_000000018769	0	0	0	0	0	0	0.00227191	0.00134625	0.000438946	0	0	0	0	0	0	0	0	0	0.00479588	0.00531417	0.00236717	0.00221226	0.00144175	0	0	0	0	0	0	0	0	0.00250908	0.00186559	0.000747232	2.39329e-05	0	0	0	0	0	0	0	0	0.00365869	0	0	0	0	0
c_000000018781	0	0	0	0	0	0	0.00106102	0.00254963	0.00358514	0.00291572	0.00182915	0	0	0	0	0	0	0	0	0	0.00215261	0.00200423	0.00419487	0	0	0	0	0	0	0	0	0.00198199	0.00139812	0.00156857	0.00318513	0	0	0	0	0	0	0	0	0	0	0	0	0	0
c_000000018784	0	0	0	0	0	0	0.00097177	0.00266176	0.00361551	0.00300893	0.00190603	0	0	0	0	0	0	0	0	0	0.00217765	0.00214078	0.00441848	0	0	0	0	0	0	0	0	0.00195427	0.00140693	0.0016188	0.00304583	0	0	0	0	0	0	0	0	0	0	0	0	0	0
c_000000018785	0	0	0	0	0.00225192	0.00178008	0.000926991	0	0	0	0	0	5.08324e-07	0	6.59209e-05	0	0	0	0.000321617	0	0	0.000107574	0.00021161	0	0	0	0	0	0	0	0.000141972	0	0.000157493	0.000426179	0	0	0	0	0	0	0	0	0	0.000499114	0	0	0	0	0
c_000000018792	0	0	0	0	0	0	0.000572266	0.000110665	0.000905983	0.000415782	3.20741e-05	0	0	0	0	0	0	0	0	0	0.00102773	0.00110932	0.000921698	0	0	0	0	0	0	0	0	0.000702078	0.00032425	0.00101664	0.000659069	0	0	0	0	0	0	0	0	0	0	0	0	0	0
c_000000018794	0	0	0	0	0	0	0	0	0.000481557	0.000684249	0.00070149	0	0	0	0	0	0	0	0	0	0.000183517	0.00038614	0.000577998	0	0	0	0	0	0	0	0	9.10839e-05	0	5.16496e-06	0.000825181	0	0	0	0	0	0	0	0	0	0	0	0	0	0
c_000000018797	0.00193913	0.00196264	0.00191729	0.00217504	0	0	0	0	0	0	0	0	0.000807301	0	0.000973925	0	0	0	0	0	0	0	0	0	0.00407845	0.00331043	0.00231769	0	0	0	0	0	0	0	0	0	0.0085387	0.0113933	0.00805871	0.00858775	0.00683763	0.00337191	0.00142961	0	0	0.0250128	0.0201122	0.0222972	0
c_000000018801	0	0	0	0	0.00507783	0.0243594	0.00259607	0	0	0	0	0	0.000158878	0	0.000274247	0	0	0.00647804	0.00235695	0.000700276	0	0	0	0	0	0	0	0	0	0	0	2.41011e-05	0.000113505	0.000494678	0	0	0	0	0	0	0	0	0	0	0	0	0	0	0
c_000000018804	0	0	0	0	0	0	0.00197171	0.00140654	0.002615	0.00278444	0.00192244	0	0	0	0	0	0	0	0.000315898	0.000930227	0.00340489	0.00325222	0.00248115	0	0	0	0	0	0	0	0	0.00231865	0.002126	0.00185484	0.0023607	0	0	0	0	0	0	0	0	0.000529543	0	0	0	0	0
c_000000018806	0	0	0	0	0	0	0	0	0.000153552	0.00122044	0.00234952	0.00247763	0	0	0	0	0.00146315	0	0	0	0	0	0	0	0	0	0	0	0	0	0	0	0	0	6.96908e-05	0	0	0	0	0	0	0	0	0	0	0	0	0	0
c_000000018808	0	0	0	0	0	0	0.000912892	0.00142624	0.00221486	0.00225612	0.00138244	0	0	0	0	0	0	0	0	0	0.00180503	0.0017017	0.00275095	0	0	0	0	0	0	0	0	0.000678407	0.000395637	0.00340423	0.00291919	0	0	0	0	0	0	0	0	0	0	0	0	0	0
c_000000018809	0	0	0	0	0	0	0	0	4.94925e-06	0.00113605	0.0038006	0.0207725	0	0	0	0	0.019927	0	0	0	0	0	0	0	0	0	0	0	0	0	0	0	0	0	0	0.0132826	0	0	0	0	0	0	0	0	0.0192055	0	0	0	0
c_000000018814	0	0	0	0	0.00472696	0.0265486	0.00249635	0	0	0	0	0	0.00018707	0	0.00022639	0	0	0.00673942	0.00246692	0.000632853	0	0	0	0	0	0	0	0	0	0	0	4.5523e-05	3.14774e-05	0.000516334	0	0	0	0	0	0	0	0	0	0	0	0	0	0	0
c_000000018815	0	0	0	0	0	0	0	0	0	0	0	0	0.000119051	0	0.000150855	0	0	0	0	0	0	0	0	0	0	0	0	0	0	0	0	0	0	0	0	0	0	0	0	0	0	0	0	0	0	0	0	0	0
c_000000018827	0	0	0	0	0	0	0	0	0	0	0	0.0105559	0	0	0	0	0.0116225	0	0	0	0	0	0	0	0	0	0	0	0	0	0	0	0	0	0	0.0145233	0	0	0	0	0	0	0	0	0.0131616	0	0	0	0
c_000000018829	0.000160343	8.51159e-05	0.000284814	0.000172287	0.0072356	0.0228565	0.00680509	0.00671486	0.00272959	0.00144611	0.000592301	0	0.00201713	0.00184324	0.00180705	0.00164927	0	0.0125786	0.0142282	0.0132559	0.00571122	0.00431849	0.00359578	0	0.0114526	0.0109446	0.017905	0.0172064	0.0141702	0.0147151	0.0132335	0.00652236	0.0077972	0.00534125	0.00308262	0	0.010789	0.00977384	0.00975553	0.0107837	0.0139167	0.011881	0.00985125	0.00934448	0	0.00702839	0.0077856	0.0120025	0.0236961
c_000000018839	0	0	0	0	0.00174376	0.000916705	0.00113691	0.000547958	0.000505241	0.000180419	0	0	4.13868e-05	0	7.66893e-05	0	0	0	0.000403925	0	0	0.000172137	0.000566543	0	0	0	0	0	0.000311008	0.000199956	0.00137622	0.000127097	0.000197267	0.000986047	0.000352691	0	0	0	0	0	0	0.000772239	0.00170888	0.00145136	0	0	0	0	0
c_000000018840	0	0	0	0	0.00165901	0.00171531	0.00114306	0.000421136	0.000580333	0.000204876	0	0	2.03819e-05	0	9.14307e-05	0	0	0	0.000340161	0	0	0.000167235	0.000541642	0	0	0	0	0	0.000530417	0	0.00142296	9.15739e-05	0.000137082	0.000961093	0.000358419	0	0	0	0	0	0	0.00062271	0.00163828	0.00154021	0	0	0	0	0.000266668
c_000000018845	0	0	0	0	0	0	0	0	0	0.000420054	0.00315663	0.00054306	0	0	0	0	0.000162804	0	0	0	0	0	0	0	0	0	0	0	0	0	0	0	0	0	0	0	0	0	0	0	0	0	0	0	0	0	0	0	0
c_000000018849	0	0	0	0	0.000230412	0.00310683	0.0032507	0.00297454	0.000185838	0	0	0	0	0	0	0	0	0	0	0.000619844	0	0	0.000562494	0	0	0	0	0	0	0	0	0.000100033	0.000359579	0.00151207	0.000140255	0	0	0	0	0	0	0	0	0	0	0	0	0	0
c_000000018858	0.00339035	0.00346241	0.00319971	0.00317398	0.00218685	0	0	0	0	0	0	0	0.00286674	0.00355186	0.0026562	0.00345587	0	0.000462685	0	0	0	0	0	0	0	0	0	0	0	0	0	0	0	0	0	0	0	0	0	0	0	0	0	0	0	0	0	0	0
c_000000018875	0	0	0	0	0	0	0.00197646	0.00151447	0.00063962	0	0	0	0	0	0	0	0	0	0	0.000950858	0.00490396	0.00441712	0.00230254	0	0	0	0	0	0	0	0	0.00493474	0.00400731	0.000550652	0	0	0	0	0	0	0	0	0	0.00133311	0	0	0	0	0
c_000000018876	0	0	0	0	0	0	0	0	0	0	0	0	0	0	0	0	0	0	0	0	0	0	0	0	0	0	0	0	0	0	0	0	0	0	0	0	0	0	0	0	0	0	0	0	0	0	0	0	0
c_000000018877	0	0	0	0	0	0	0	0	1.14294e-05	0.000853117	0.00215762	0	0	0	0	0	0	0	0	0	0	0	0	0	0	0	0	0	0	0	0	0	0	0	0	0	0	0	0	0	0	0	0	0	0	0	0	0	0
c_000000018880	0	0	0	0	0.000264065	0	0	0	0	0	0	0	0	0	0	0	0	0	0	0	0	0	0	0	0	0	0	0	0	0	0	0	0	0	0	0	0	0	0	0	0	0	0	0	0	0	0	0	0
c_000000018886	0	0	0	0	0.000217676	0.00565822	0.00992701	0.0181394	0.0143566	0.0158115	0.0127832	0	0	0	0	0	0	6.01972e-05	0.0109228	0.0187544	0.0361272	0.0261043	0.018604	0.553185	0	0	6.18703e-05	0	0.00462027	0.0014716	0.00757397	0.0206274	0.0204725	0.0135849	0.0172491	0	0	0	0	0	0	0.000715752	0.00230071	0.00748356	0	0	0	0	0.00906584
c_000000018891	0.000105258	0.000115302	0.000147771	0.000225772	0.0212435	0	0	0	0	0	0	0	0.000257366	0	0.000425219	0	0	0	0	0	0	0	0	0	0	0	0.000651108	0	0.000963539	0	0	0	0	0	0	0	0	0	0	0	0	0.00707939	0.00774131	0.000968227	0	0	0	0	0
c_000000018892	0	0	0	0	0	0	0.000707453	0.00105949	0.0014478	2.17287e-05	0	0	0	0	0	0	0	0	0	0	0	0	0.00048071	0	0	0	0	0	0	0	0	0	0	0	0	0	0	0	0	0	0	0	0	0	0	0	0	0	0
c_000000018894	0	0	0	0	0	0	0.000312866	0.000581548	0.00129846	0.00120817	0.00117388	0	0	0	0	0	0	0	0	0	0.0025977	0.00233081	0.00164106	0	0	0	0	0	0	0	0	0.00166757	0.00076443	0.000889829	0.00198016	0	0	0	0	0	0	0	0	0	0	0	0	0	0
c_000000018896	0.00372524	0.00386734	0.00338102	0.00396158	0	0	0	0	0	0	0	0	0.000739687	0	0.000700751	0	0	0	0	0	0	0	0	0	0	0	0	0	0	0	0	0	0	0	0	0	0	0	0	0	0	0	0	0	0	0	0	0	0
c_000000018899	0	0	0	0	0	0	0	0	0	0	0	0	0	0	0	0	0	0	0	0	0	0	0	0	0	0	0	0	0	0	0	0	0	0	0	0	0	0	0	0	0	0	0	0	0	0	0	0	0
c_000000018902	0	0	0	0	0	0	0.00272316	0.00386461	0.00166627	0.000627331	1.97883e-05	0	0	0	0	0	0	0	0	0.000411588	0.00336218	0.00267183	0.00263804	0	0	0	0	0	0	0	0	0.00290236	0.00372694	0.00296722	0.00203496	0	0	0	0	0	0	0	0	0.000225459	0	0	0	0	0
c_000000018904	0	0	0	0	0	0	0.000126171	0.000347526	0.00218825	0.00433819	0.00589085	0	0	0	0	0	0	0	0	0	0	0.00017827	0.000584035	0	0	0	0	0	0	0	0	2.89637e-05	0	0.00124259	0.00187832	0	0	0	0	0	0	0	0	0	0	0	0	0	0
c_000000018910	0	0	0	0	0	0	0.00173205	0.000819559	0	0	0	0	0	0	0	0	0	0	0	0	0.000110914	0.000357823	0.000321115	0	0	0	0	0	0	0	0	0.000165274	5.47975e-05	0.000218571	0	0	0	0	0	0	0	0	0	0	0	0	0	0	0
c_000000018914	0	0	0	0	0	0	0	0	0	0	0	0.0103242	0	0	0	0	0.0110922	0	0	0	0	0	0	0	0	0	0	0	0	0	0	0	0	0	0	0.0131249	0	0	0	0	0	0	0	0	0.0134699	0	0	0	0
c_000000018918	0	0	0	0	0	0	0	0	0	0	0	0	0	0	0	0	0	0	0	0	0	0	0	0	0	0	0	0	0	0	0	0	0	0	0	0	0	0	0	0	0	0	0	0	0	0	0	0	0
c_000000018923	0	0	0	0	0	0	8.61582e-05	0	0	0	0	0	0	0	0	0	0	0	0	0	0	0	0	0	0	0	0	0	0	0	0	0	0	0	0	0	0	0	0	0	0	0	0	0	0	0	0	0	0
c_000000018925	0	0	0	0	0	0	0.000791885	0	0	0	0	0	0	0	0	0	0	0.00305127	0.00388168	0.000559418	0	0	0	0	0	0	0	0	0	0	0	0	0	0	0	0	0	0	0	0	0	0.000870152	0.00263405	0.00276819	0	0	0	0	0
c_000000018926	0	0	0	0	0	0	0	0	0	0	0	0	0	0	0	0	0	0	0	0	0	0	0	0	0	0	0	0	0	0	0	0	0	0	0	0	0	0	0	0	0	0	0	0	0	0	0	0	0
c_000000018933	0	0	0	0	0	0	0	0	0	0	0	0	0	0	0	0	0	6.13948e-05	0.000317851	0	0	0	0	0	0	0	0	0	0	0	0	0	0	0	0	0	0	0	0	0	0	0	0	0.000168816	0	0	0	0	0
c_000000018935	0.000862469	0.00106874	0.000901741	0.000733066	0	0	0	0	0	0	0	0	0.000541202	0	0.000667797	0	0	0	0	0	0	0	0	0	0.00166186	0.00138841	0.00891907	0.0117936	0.00860689	0.0135111	0.00176248	0	0	0	0	0	1.76407e-05	0.00109117	0.0012932	0.000359779	0.00307357	0.00295441	0.00376469	0.000858767	0	0	0	0	0.00337695
c_000000018937	0	0	0	0	0	0	0.00118277	0	0	0	0	0	0	0	0	0	0	0	0.00153124	0.00249606	0.00187832	0.00164928	0.000224836	0	0	0	0	0	0	0	0	0.00173795	0.000759648	7.11613e-05	0	0	0	0	0	0	0	0	0	0.000842642	0	0	0	0	0
c_000000018943	0	0	0	0	0	0	0	0	0.00275512	0.00572841	0.00828372	0.000137061	0	0	0	0	0	0	0	0	0	0	0.000613528	0	0	0	0	0	0	0	0	0	0	0.000115516	0.00315522	0	0	0	0	0	0	0	0	0	0	0	0	0	0
c_000000018968	0	0	0	0	0	0	0	0	0	0	0	0	0	0	0	0	0	0	0	0.00302739	0	0	0	0	0	0	0.00298702	0	0.00219791	0	0	0.000573373	0	0	0	0	0	0	0	0	0.000551344	0.0235213	0.0218029	0.025331	0	0	0	0	0.00304309
c_000000018971	0.00116169	0.00128914	0.00138128	0.00119477	0.004064	0	0	0	0	0	0	0	0.00113117	0.000272026	0.00140627	0	0	0	0	0	0	0	0	0	0.00107737	0	0.00129885	0.000273868	0	0	0	0	0	0	0	0	0.00396237	0.00430316	0.0042664	0.00513446	0.00247944	0.00147869	0.00122574	0	0	0	0	0.00204753	0.00167065
c_000000018978	0	0	0	0	0	0	0	0	0.00202122	0.00237166	0.00108068	0	0	0	0	0	0	0	0	0	0	0	0.000199022	0	0	0	0	0	0	0	0	0	0	0.00078844	0.000944486	0	0	0	0	0	0	0	0	0	0	0	0	0	0
c_000000018979	0	0	0	0	0.0023648	0	0	0	1.43546e-05	0	0	0	0.000901707	0	0.00098117	0	0	0.00174463	0	0	0	0	1.77672e-06	0	0	0	0	0	0	0	0	0	0	3.07207e-05	0	0	0	0	0.000152506	0	0	0.000495126	0	0	0	0	0	0	0
c_000000018980	0	0	0	0	0	0	0	0	0	0	0	0	0	0	0	0	0	0	0	0	0	0	0	0	0	0	0	0	0	0	0	0	0	0	0	0	0	0	0	0	0	0	0	0	0	0	0	0	0
c_000000018981	0	0	0	0	0	0	0.000800515	0	0	0	0	0	0	0	0	0	0	0	0	0.00228761	0	1.97242e-05	0	0	0	0	0	0	0	0	0	0.000872953	7.96753e-05	0	0	0	0	0	0	0	0	0	0	0.000649685	0	0	0	0	0
c_000000018983	0	0	0	0	0.000295422	0	0	0	0	0	0	0	0	0	7.74968e-05	0	0	0	0.00025822	0	0	0	0	0	0	0	0	0	0	0	0	0	0	0	0	0	0	0	0	0	0	0.00294456	0.00161381	0.0026513	0	0	0	0	0.00142441
c_000000018989	0	0	0	0	0	0	0.000628104	0	0	0	0	0	0	0	0	0	0	0	0.0153341	0.0077082	0.000849056	0.000917011	0.000227131	0	0	0	0	0	0.00143857	0	0	0.00202273	0.000656624	0	0	0	0	0	0	0	0	0.000975845	0.00363802	0.00890625	0	0	0	0	0.00376984
c_000000018996	0	0	0	0	0.000316211	0	0	0	0	0	0	0	0	0	0	0	0	0	0	0	0	0	0	0	0	0	0	0	0	0	0	0	0	0	0	0	0	0	0	0	0	0	0	0	0	0	0	0	0
c_000000019002	0.00189794	0.00189262	0.00176291	0.0019905	0.00135166	0	0	0	0	0	0	0	0.0017773	0.00159538	0.00209925	0.0020863	0	0	0	0	0	0	0	0	0	0	0	0	0	0	0	0	0	0	0	0	0	0	0	0	0	0	0	0	0	0	0	0	0
c_000000019003	0.00274833	0.00273305	0.00240052	0.0027526	0	0	0	0	0	0	0	0	0.000175811	0	0.000256651	0	0	0	0	0	0	0	0	0	0	0	0	0	0	0	0	0	0	0	0	0	0	0	0	0	0	0	0	0	0	0	0	0	0
c_000000019005	0	0	0	0	0	0	0	0	0	0	0	0	0	0	0	0	0	0	0.00160285	0.000404866	0.00207787	0.00120151	8.39403e-05	0	0	0	0	0	0	0	0	9.89733e-05	0	0	0	0	0	0	0	0	0	0	0	0.00020139	0	0	0	0	0
c_000000019011	0	0	0	0	0	0	0.00187311	4.30551e-05	0	0	0	0	0	0	0	0	0	0	0	0	0.00477283	0.0058629	0.00210494	0	0	0	0	0	0	0	0	0.00260086	0.0024903	0.00205563	0.00125242	0	0	0	0	0	0	0	0	0	0	0	0	0	0
c_000000019015	0.000153172	0.000288735	0.000228172	8.41022e-05	0	0	0	0	0	0	0	0	0.00351596	0.00259467	0.00352726	0.00303793	0	1.62698e-05	0	0	0	0	0	0	0	0	0	0	0	0	0	0	0	0	0	0	0.000132841	0	0.000344453	2.35492e-05	0	0	0	0	0	0.00202189	0.00390935	0.000497026	0
c_000000019029	0.0111946	0.0109806	0.010879	0.0111057	0	0	0	0	0	0	0	0	0.00411935	0.00521833	0.00399986	0.00412221	0	0.000279273	0	0	0	0	0	0	0	0	0	0	0	0	0	0	0	0	0	0	0	0	0	0	0	0	0	0	0	0	0	0	0
c_000000019034	0	6.95519e-05	9.13809e-05	0.000180031	0.0300057	0	0	0	0	0	0	0	0.00639368	0.00915522	0.00666559	0.00929462	0	0.00595343	0.00109499	0	0	0	0	0	0	0	0.00154355	0.000883299	0.000910103	0	0	0	0	0	0	0	0.00231824	0.00110932	0.00315395	0.0021354	0.00439461	0.0168075	0.00902295	0.00255854	0	0	0	0	0.0122517
c_000000019038	0	0	0	0	0	0	0.000336812	0.000249651	0.000173382	0	0	0	0	0	0	0	0	0	0	0	0	0	0.000133473	0	0	0	0	0	0	0	0	0	0	0.000218527	0	0	0	0	0	0	0	0	0	0	0	0	0	0	0
c_000000019052	0	0	0	0	0	0	0.000546388	0.000475496	0.00190609	0.00160114	0.0014969	0	0	0	0	0	0	0	0	0	0.00116769	0.00146535	0.00167107	0	0	0	0	0	0	0	0	0.00102217	0.00076822	0.0013899	0.00258411	0	0	0	0	0	0	0	0	0	0	0	0	0	0
c_000000019057	0	0	0	0	0	0	0.00140272	0	0	0	0	0	0	0	0	0	0	0	0.000150634	0	0.00101405	0.00133892	0.000626546	0	0	0	0	0	0	0	0	0.000469712	0.000158225	0.00030036	0	0	0	0	0	0	0	0	0	0	0	0	0	0	0
c_000000019060	0	0	0	0	0	0	0.000195047	0	0	0	0	0	0	0	0	0	0	0	0.000735479	0.00789919	0	0	0	0	0	0	0.00372046	0.00219021	0.00376742	0.00114713	0.000294787	0.00120265	0	0	0	0	0	0	0	0	0	0.00204233	0.0031401	0.00778233	0	0	0	0	0.0067459
c_000000019086	0.000254334	0.00026243	0.000262918	0.000171241	0	0	0	0	0	0	0	0	0.0015131	0.00130119	0.00163912	0.0010127	0	0.000396999	0	0	0	0	0	0	0	0	0.00506143	0.0181624	0.0150569	0.0183479	0.0196456	0	0.000363646	0	0	0	0.00179838	0.00206148	0.00147828	0.00201928	0.00211704	0.00281725	0.00376245	0.00311559	0	0	0	4.43786e-05	0.00339395
c_000000019109	0.00349966	0.00345218	0.00292461	0.00375136	0	0	0	0	0	0	0	0	0.000905049	0	0.00107762	0	0	0	0	0	0	0	0	0	0	0	0	0	0	0	0	0	0	0	0	0	0	0	0	0	0	0	0	0	0	0	0	0	0
c_000000019126	0.00191612	0.00186281	0.00169218	0.00183038	0	0	0	0	0	0	0	0	6.58041e-05	0	0.000178	0	0	0	0	0	0	0	0	0	0	0	0	0	0	0	0	0	0	0	0	0	0	0	0	0	0	0	0	0	0	0	0	0	0
c_000000019137	0	0	0	0	0	0	0	0	0.000849393	0.000478184	0.000367911	0	0	0	0	0	0	0	0	0	0.00064043	0.00101903	0.00067332	0	0	0	0	0	0	0	0	0.000360973	0	0.000565534	0.000944692	0	0	0	0	0	0	0	0	0	0	0	0	0	0
c_000000022454	0	0	0	0	0.00141639	0.00317662	0.000270467	0	0	0	0	0	0	0	0	0	0	0.00236478	0.00360696	0.00296094	0	0	0	0	0	0	5.51304e-05	0	0.000275105	0	0	0	0	0	0	0	0	0	0	0	0	0.00605687	0.00638852	0.0030529	0	0	0	0	0.000805434
c_000000022456	0	0	0	0	0	0	0	0	0	0	0	0	0	0	0	0	0	0	0	0	0	0	0	0	0	0	0	0	0	0	0	0	0	0	0	0	0	0	0	0	0	0	0	0	0	0	0	0	0
c_000000022457	0	0	0	0	0	0	0	0	0.000264812	0.000149693	0	0	0	0	0	0	0	0	0	0	0	0.000328682	0.000781556	0	0	0	0	0	0	0	0	0	0	0.000417527	0.00070804	0	0	0	0	0	0	0	0	0	0	0	0	0	0
c_000000022469	0	0	0	0	0	0	0	0	0	0	0	0	0	0	0	0	0	0	0	0	0	0	0	0	0	0	0	0	0	0	0	0	0	0	0	0	0	0	0	0	0	0.00358699	0.0021904	0.000163213	0	0	0	0	0
c_000000022473	0	0	0	0	0	0	0.00064673	5.70287e-05	0	0	0	0	0	0	0	0	0	0	0	0	0.000398806	0.000388031	0.000305619	0	0	0	0	0	0	0	0	2.51282e-05	8.72134e-05	0.000106613	0	0	0	0	0	0	0	0	0	0.00121004	0	0	0	0	0
c_000000022474	0	0	0	0	0	0	0	0	0	0	0	0	0	0	0	0	0	0	0	0	0	0	0	0	0	0	0	0	0	0	0	0	0	0	0	0	0	0	0	0	0	0	8.87318e-05	0	0	0	0	0	0
c_000000022478	0	0	0	0	0.00325758	0	0	0	0	0	0	0	0.000304434	0	0.00040747	0	0	0.0246891	0.0264634	0.0065033	0	0	0	0	0	0	0.00192922	0	0.00159897	0	0	6.29818e-05	0	0	0	0	0	0	0	0	0.000109859	0.0136933	0.0124913	0.00745791	0	0	0	0	0.00699392
c_000000022484	0	0	0	0	0	0	0.000579178	0	0	0	0	0	0	0	0	0	0	0	0	0	0.000302861	0.00041018	0.00036417	0	0	0	0	0	0.000416183	0.00064385	0.00263633	0.000340577	0.0011026	0.00086922	0.000383412	0	0	0	0	0	0	0	0.000184234	0.00116274	0	0	0	0	0
c_000000022509	0	0	0	0	0	0	0	0	0	0.000275123	0.00108042	0	0	0	0	0	0	0	0	0	0	0	0	0	0	0	0	0	0	0	0	0	0	0	0	0	0	0	0	0	0	0	0	0	0	0	0	0	0
c_000000022513	0	0	0	0	0	0	8.51253e-05	1.28346e-05	0.000743794	0.000904088	0.00179393	0.000623567	0	0	0	0	0.000602375	0	0	0	0.000333416	0.000364125	0.000576282	0	0	0	0	0	0	0	0	0.000285001	0	0.000369533	0.000560817	0	0	0	0	0	0	0	0	0	0	0	0	0	0
c_000000022589	0	0	0	0	0	0	0.000442134	0	0.000397569	0.000214421	0	0	0	0	0	0	0	0	0	0	0	0.00010351	0.000284802	0	0	0	0	0	0	0	0	0.00011038	0.000831107	0.00268541	0.00112833	0	0	0	0	0	0	0	0	0	0	0	0	0	0
c_000000022590	0	0	0	0	0	0	0.00185479	1.12322e-05	0	0	0	0	0	0	0	0	0	0	0	0	0.00504629	0.00593957	0.00208028	0	0	0	0	0	0	0	0	0.00291469	0.00270243	0.002048	0.00120024	0	0	0	0	0	0	0	0	0	0	0	0	0	0
c_000000022591	0	0	0	0	0.00104259	0.00980623	0.00373028	0.0050731	0	0	0	0	7.47898e-06	0	1.18263e-05	0	0	0	0.000585502	0.00117967	0.000875989	0.000758966	0.00126415	0	0	0	0	0	6.54784e-05	0.00106176	0.00178657	0.00124932	0.00196309	0.00215291	0.000614663	0	0	0	0	0	0	0	0	0.000358982	0	0	0	0	0
c_000000022592	0	0	0	0	0.000952745	0.0046156	0.000904964	0	0	0	0	0	0	0	0	0	0	0.000600276	0.00418588	0.00366924	4.03142e-05	0.000109485	1.43471e-05	0	0	0	0.00150904	0	0.00327848	0.00145	0.002233	0.000538204	0.000357024	3.94243e-06	0	0	0	0.000259258	0.00029515	0	0.000129569	0.00479114	0.00515958	0.00367878	0	0	0	0	0.00408316
c_000000022593	0	0	0	0	0	0.00117307	0.001849	0	0	0	0	0	0	0	0	0	0	0	0.00263795	0.00369339	0	4.06698e-05	0	0	0	0	0	0	0.00357764	0.00731241	0.0199138	0.00195781	0.00811059	0.00294186	0	0	0	0	0	0	0	0	0	0.000764294	0	0	0	0	4.69959e-05
c_000000022594	0.00353463	0.00353438	0.00336728	0.00361712	0.00105459	0	0	0	0	0	0	0	0.001714	0.00114033	0.00180873	0.000491889	0	0	0	0	0	0	0	0	0	0.00118028	0.00113171	0.00409939	0.00378242	0.00237306	0.00101235	0	0	0	0	0	0.00374048	0.000285326	0.00304931	0.00213506	0.00227918	0.00151824	0.00278897	0.000973584	0	0	0.00223789	0.00238657	0
c_000000022595	0	0	0	0	0	0	0	0	0	0	0.00028773	0	0	0	0	0	0	0	0	0	0	0	0	0	0	0	0	0	0	0	0	0	0	0	0	0	0	0	0	0	0	0	0	0	0	0	0	0	0
c_000000022596	0	0	0	0	0	0.00717645	0.00693998	0.00699683	0.00170531	0.000941809	0.000309021	0	0	0	0	0	0	0	0.000646526	0.0042082	0.0016796	0.00147269	0.00260473	0	0	0	0	0	0.00239744	0.0029015	0.00636107	0.00317577	0.005085	0.00378473	0.00132892	0	0	0	0	0	0	0	0.00161226	0.00435287	0	0	0	0	0.000434277
c_000000022597	0.00277084	0.00244087	0.0023331	0.00281427	0.00329474	0	0.000101875	0	0	0	0	0	0.00566753	0.00479284	0.00559775	0.00500249	0	0.00167814	0	0	0	0	0	0	0.0315361	0.0278591	0.0159471	0.0116561	0.00796903	0.00552928	0.00155157	0	0	0	0	0	0.0339296	0.0296125	0.0324376	0.0316254	0.0281443	0.0116629	0.00635497	0.000837502	0	0.037153	0.032932	0.0281795	0.0080597
c_000000022598	0	0	0	0	0	0	0	0	0	0	0	0.016285	0	0	0	0	0.0161753	0	0	0	0	0	0	0	0	0	0	0	0	0	0	0	0	0	0	0.0142431	0	0	0	0	0	0	0	0	0.0109086	0	0	0	0
c_000000022599	0	0	0	0	7.04377e-05	0.0165197	0.00711172	0.00472971	8.44646e-05	0	0	0	0	0	0	0	0	0	0.0034346	0.0121409	0.00287517	0.00181724	0.00130276	0	0	0	0	0	0.000271004	0	0.000493832	0.00386606	0.00592485	0.00247175	0.000141053	0	0	0	0	0	0	0	0	0.00203608	0	0	0	0	0.00196162
c_000000022600	0.00184214	0.00202002	0.00184671	0.0018611	0	0	0	0	0	0	0	0	0.00247666	0.00293788	0.00284771	0.00347709	0	0.000132856	0	0	0	0	0	0	0	0	0	0	0	0	0	0	0	0	0	0	0	0	0	0	0	0	0	0	0	0	0	0	0
c_000000022603	5.68812e-05	0.000120076	0.000145298	6.79116e-05	0.00736773	0.00767559	0.00157226	0.000419364	0	0	0	0	0.000839849	0	0.000827271	0	0	0.00228617	0.00271171	0.00272615	0	3.87504e-05	0.000118689	0	0	0	0.00252739	0.00199852	0.00428309	0.00325948	0.00282179	0.000401647	0.000480828	0.000321442	0	0	0.000641534	0.00128007	0.00120166	0.00034742	0.00115302	0.00240901	0.00231731	0.0012608	0	0	0	0.000350964	0.00501766
c_000000022604	0.00165119	0.0017784	0.00167173	0.00168817	0.000223296	0	0	0	0	0	0	0	0.000800357	1.48294e-05	0.000851819	0	0	0	0	0	0	0	0	0	0.0022067	0.00278125	0.00359324	0.00241669	0.00174204	0.0013579	0	0	0	0	0	0	0.00373592	0.00400728	0.00337085	0.0034591	0.00313609	0.00168196	0.00124988	0.000112812	0	0.00138117	0.00254223	0.00382256	0
c_000000022606	0	0	0	0	0	0	0	0	0.000744161	0.00100099	0.00105451	3.24661e-05	0	0	0	0	9.55332e-05	0	0	0	0.000129337	0.000529465	0.000807185	0	0	0	0	0	0	0	0	0.000211422	0	0.000142762	0.00141523	0	0	0	0	0	0	0	0	0	0	0	0	0	0
c_000000022610	0	0	0	0	0.00205595	0	0.0016647	0.00122308	0.00235647	0.00269331	0.00113344	0	0.00035328	0	0.000404023	0	0	0	0.000167173	0	1.65264e-05	0.000357579	0.000861501	0	0	0	0	0	0.000884489	0.00208903	0.0028292	0.000272104	0.000485093	0.00208736	0.00154007	0	0	0.000167874	0	0	0	0	0.000280388	0.000604651	0	0	0	0.000360976	0
c_000000022611	0.00083758	0.00071447	0.000840436	0.000772559	0	0	0	0	0	0	0	0	0.0073102	0.00811951	0.00656797	0.00698191	0	0.00270278	0	0	0	0	0	0	0.00749166	0.0159	0.00194612	0.00232122	0.00106106	0	0	0	0	0	0	0	0.0160742	0.0104138	0.0112308	0.0145028	0.0144515	0.00380849	0.00424461	0.00107322	0	0.00250683	0.0124613	0.00714055	0.000677202
c_000000022613	0	0	0	0	0	0	0.000600953	0.000979968	0.00152002	0.00117175	0.000643144	0	0	0	0	0	0	0	0	0	0.000531194	0.00100786	0.00122084	0	0	0	0	0	0	0	0	0.000728101	0.00057986	0.00111612	0.00131095	0	0	0	0	0	0	0	0	0	0	0	0	0	0
c_000000022616	0	0	0	0	0	0	0.000415598	0	0	0	0	0	0	0	0	0	0	0	0.00200652	0.00189927	0	0.000167513	0	0	0	0	0	0	0	0	0	0.000964668	0	0	0	0	0	0	0	0	0	0	0.000399917	0.00162469	0	0	0	0	0.00414056
c_000000022621	0	0	0	0	0	0	0.00121434	0	0	0	0	0	0	0	0	0	0	0	0	0	0	3.36099e-05	4.73824e-05	0	0	0	0	0	0	0	0	0	0	0.000312851	0	0	0	0	0	0	0	0	0	0	0	0	0	0	0
c_000000022632	0	0	0	0	0	0	0.000126737	0	0	0	0	0	0.000610939	0	0.000718384	0	0	0.0217838	0.00225294	0	0	0	0	0	0	0	0	0	0	0	0	0	0	0	0	0	0	0	0	0	0	0.00217675	0	0	0	0	0	0	0.00518307
c_000000022636	0	0	0	0	0	0	0	0	0	0	0	0	0	0	0	0	0	0	0	0	0	0	0	0	0	0	0	0	0	0	0	0	0	0	0	0	0	0	0	0	0	0	0	0	0	0	0	0	0
c_000000022637	0	0	0	0	0	0	0	0	0.00164613	0.00250911	0.00303153	0	0	0	0	0	0	0	0	0	0	0.00037032	0.000681354	0	0	0	0	0	0	0	0	0	0	0.00025974	0.00144294	0	0	0	0	0	0	0	0	0	0	0	0	0	0
c_000000022639	0	0	0	0	0.00332236	0.0244264	0.00691279	0.00510522	0.000880857	0.000489193	0.000340107	0	0	0	0	0	0	0.000867702	0.00367871	0.0048962	0.0022377	0.00158779	0.00176653	0	0	0	0	0	0.00141835	0.00096392	0.0052244	0.00367377	0.00629561	0.00538081	0.00179916	0	0	0	0	0	0	0	0	0.00132789	0	0	0	0	0.00658927
c_000000022644	0	0	0	0	0	0	0	0	0	0	0	0	0	0	0	0	0	0	0	0	0	0	0	0	0	0	0	0	0	0	0	0	0	0	0	0	0	0	0	0	0	0	0	0	0	0	0	0	0
c_000000022647	0	0	0	0	0.000433715	0	0.00022482	0	0	0	0	0	0.00196689	0.00137444	0.00207493	0.00265568	0	0.0269358	0.00168736	0	0	5.84046e-05	0	0	0	0	0	0	0	0	0	0	0	0	0	0	0	0	0	0	0	0	0	0	0	0	0	0	0
c_000000022648	0	0	0	0	0	0	0	0	0	0	0	0	0	0	0	0	0	0	0	0	0.000469875	0.000535019	0	0	0	0	0	0	0	0	0	0.000453513	0	0	0	0	0	0	0	0	0	0	0	0	0	0	0	0	0
c_000000022652	0.00105959	0.000998979	0.000714815	0.000993507	0.00477946	0	0	0	0	0	0	0	0.00231584	0.000911032	0.00217331	0.000715833	0	0.00122441	0.000151664	0	0	0	0	0	0	0.00259816	0	0	0	0	0	0	0	0	0	0	0.00495466	0.00186482	0.00496192	0.00583509	0.00631192	0.000887957	0.00125587	0	0	0	0	0.000134624	0.000857046
c_000000022656	0.00167576	0.0015829	0.00139542	0.00168477	0.0112149	0.0100257	0.00153775	0	0	0	0	0	0.00221141	0.000515443	0.00212296	0.000463145	0	0.000937907	0.000605466	0.000200004	0	0	0.000177099	0	0	0	0	0.0121036	0.0089734	0.0102599	0.00840196	0	0.000192294	0.000247152	0	0	0.00328445	0.000162619	0.00227579	0.00217663	0.00272073	0.00142733	0.0032243	0.00186252	0	0	0.000817652	0.000489296	0.00216903
c_000000022661	0.000392647	0.000310639	0.000416098	0.000298944	0	0	0	0	0	0	0	0	0.00394138	0.00333454	0.0036864	0.00353893	0	0.000281995	0	0	0	0	0	0	0	0	0	0	0	0	0	0	0	0	0	0	0.00102449	0.00112257	0.00131659	0.000486434	0.000641787	0	0	0	0	0	0	0	0
c_000000022663	0	0	0	0	0	0	0	0	0	0	0	0	0	0	0	0	0	0	0	0	0	0	0	0	0	0	0	0	0	0	0	0	0	0	0	0	0	0	0	0	0	0	0	0	0	0	0	0	0
c_000000022664	0.00976867	0.0104214	0.011296	0.00978314	0	0	0	0	0	0	0	0	0.00262647	0.00306958	0.00248733	0.0021129	0	0.000225113	0	0	0	0	0	0	0.00465768	0.00307062	0.0118438	0.0126924	0.00756181	0.00890273	0.00426072	0	0	0	0	0	0.00510326	0.00544453	0.00493158	0.00566906	0.00639464	0.00366111	0.00330598	0.000888089	0	0.00246521	0.00374983	0.00629402	0.00132994
c_000000022669	0	0	0	0	0	0	0	0	0	0	0	0	0	0	0	0	0	0	0	0	0	0	0	0	0	0	0	0	0	0	0	0	0	0	0	0	0	0	0	0	0	0	0	0	0	0	0	0	0
c_000000022672	0	0	0	0	0	0	0	0	0	0	0	0	0	0	0	0	0	0	0	0	0	0	0	0	0	0	0.000757125	0	0.00118868	0	0	0	0	0	0	0	0.00164899	0.000372657	0.00208581	0.00186896	0.00480628	0.0150606	0.016244	0.00338772	0	0	0	0	0.000152854
c_000000022673	0	0	0	0	0	0	0	0	0	0	0	0	0.0022041	0.000915566	0.002357	0.000857559	0	0	0	0	0	0	0	0	0.00321351	0.00246744	0.00275881	0	0.000307689	0	0	0	0	0	0	0	0.00112613	0.00327683	0.00178104	0.00105502	0.000983024	0.00334464	0.00146785	0	0	0	0	0	0
c_000000022675	0	0	0	0	0	0	0	0	0.00139512	0.00326874	0.00582308	0	0	0	0	0	0	0	0	0	0	0	0.000137325	0	0	0	0	0	0	0	0	0	0	0	0.00100444	0	0	0	0	0	0	0	0	0	0	0	0	0	0
c_000000022678	0	0	0	0	0	0	0.00114499	0	0	0	0	0	0	0	0	0	0	0	0.00150963	0.00186026	0.00301145	0.00279858	0.000882081	0	0	0	0	0	0	0	0	0.00180881	0.000826852	0.0001456	0	0	0	0	0	0	0	0	0	0.000635793	0	0	0	0	0
c_000000022679	0	0	0	0	0	0	0	0	0	0	0	0	0.00267392	0.00085104	0.00274466	0.00178924	0	0	0	0	0	0	0	0	0	0	0	0	0	0	0	0	0	0	0	0	0	0	0	0	0	0	0	0	0	0	0	0	0
c_000000022681	0.000421984	0.000494136	0.000450277	0.000467772	0	0	0	0	0	0	0	0	0.000486833	0	0.00055866	0	0	0	0	0	0	0	0	0	0	0	0	0	0	0	0	0	0	0	0	0	0.00158336	0.00110364	0.00134526	0.00185231	0.000642046	0	0	0	0	0.00819889	0.0106389	0.0129539	0
c_000000022691	0	0	0	0	0	0	0	0	0.000709821	0.0014609	0.00228181	0	0	0	0	0	0	0	0	0	0	6.08219e-05	4.38318e-05	0	0	0	0	0	0	0	0	0	0	0.00164577	0.00141482	0	0	0	0	0	0	0	0	0	0	0	0	0	0
c_000000022693	0	0	0	0	0	0	0	0	0	0	0	0	0	0	0	0	0	0	0	0	0	0	0	0	0	0	0	0.00144401	0.00250166	0.00377673	0.00360553	0	0	0	0	0	0	0	0	0	0	9.19428e-05	0.000390854	0.000229258	0	0	0	0	0
c_000000022695	0	0	0	0	0.000521874	0	0	0	0	0	0	0	0.00490366	0.00591265	0.00506085	0.00620443	0	0.00269343	0.000230391	0	0	0	0	0	0	0	0	0	0	0	0	0	0	0	0	0	0	0	0	0	0	0	0	0	0	0	0	0	0
c_000000022716	0	0	0	0	0	0	0.00013424	0	0	0	0	0	0	0	0	0	0	0	0	0	0	0	0	0	0	0	0	0	0	0	0	0	0	0	0	0	0	0	0	0	0	0	0	0	0	0	0	0	0
c_000000024451	0	0	0	0	0	0	0.000883458	0.000311207	0.000224789	0	0	0	0	0	0	0	0	0	0	0	0	0	0.000174601	0	0	0	0	0	0	0	0	0	0	0.000874232	0.000230809	0	0	0	0	0	0	0	0	0	0	0	0	0	0
c_000000024452	0.00462341	0.00419817	0.00422489	0.00464728	0	0	0	0	0	0	0	0	0.00328262	0.00393106	0.00292201	0.00339682	0	0.000535578	0	0	0	0	0	0	0.00144853	6.75843e-05	0	0	0	0	0	0	0	0	0	0	0.00042481	0	0.000648644	4.64743e-05	0	0	0	0	0	0	0	6.78063e-05	0
c_000000024453	0	0	0	0	0	0	0.000110632	0.000381552	0.000927938	0.000461028	0.000297553	0	0	0	0	0	0	0	0	0	0.000842452	0.000939836	0.00102933	0	0	0	0	0	0	0	0	0.000692179	0.000153322	0.000868809	0.00117724	0	0	0	0	0	0	0	0	0	0	0	0	0	0
c_000000024454	0	0	0	0	0	0	0	0	0	0	0	0	6.84636e-05	0	0.000139639	0	0	0	0	0	0	0	0	0	0	0	0	0	0	0	0	0	0	0	0	0	0	0	0	0	0	0	0	0	0	0	0	0	0
c_000000024455	0	0	0	0	0	0	0	0	4.71148e-05	3.69043e-06	0.000108579	0	0	0	0	0	0	0	0	0	2.43582e-05	6.57699e-05	4.03051e-06	0	0	0	0	0	0	0	0	2.1313e-05	0	0	0	0	0	0	0	0	0	0	0	0	0	0	0	0	0
c_000000024456	0	0	0	0	0	0	0.0029703	0.00554624	0.00526543	0.00386021	0.00294077	0	0	0	0	0	0	0	0	0.000748341	0.00458078	0.00595075	0.00458429	0	0	0	0	0	0	0	0	0.00669208	0.00763926	0.00377358	0.00356749	0	0	0	0	0	0	0	0	0.00123004	0	0	0	0	0
c_000000024457	0	0	0	0	0	0	0.000339692	0.00031957	0.000583974	0.000305977	0.000362944	0	0	0	0	0	0	0	0	0	0.00130151	0.00179573	0.00131466	0	0	0	0	0	0	0	0	0.000748427	0.000389973	0.000777543	0.000964034	0	0	0	0	0	0	0	0	0	0	0	0	0	0
c_000000024458	0	0	0	0	0	0	0	0	0	0	0	0	0	0	0	0	0	0	0	0	0	0	0	0	0	0	0	0	0	0	0	0	0	0	0	0	0.00442265	0.00877299	0.00518956	0.00623503	0.00319121	0	0	0	0	9.05546e-05	0.00165257	0.00291801	0
c_000000024459	0	0	0	0	0	0	0.00180117	0.00404187	0.00140901	0.000218695	0	0	0	0	0	0	0	0	0.000704441	0.000855673	0.000377117	0.000431439	0.00114319	0	0	0	0	0	0	0	0	0.000879367	0.00175884	0.00199348	0.00123966	0	0	0	0	0	0	0	0	0.00102816	0	0	0	0	7.81023e-05
c_000000024460	0	0	0	0	0	0	0	0	0.000980663	0.00170036	0.00200428	0	0	0	0	0	0	0	0	0	0	0	3.90077e-05	0	0	0	0	0	0	0	0	0	0	0.000221296	0.000711417	0	0	0	0	0	0	0	0	0	0	0	0	0	0
c_000000024461	0	0	0	0	0.00176501	0	0	0	0	0	0	0	0.00144748	0.000332998	0.00113314	0	0	0.00821447	0.00266347	0	0	0	0	0	0.00010772	0	0	0	0	0	0	0	0	0	0	0	0.00119907	0.00147582	0.0019772	0.00107299	0.00064763	0.00102862	0.000759809	0.000245677	0	0	0	0.000241321	0.000781762
c_000000024463	0.00147193	0.00143423	0.00132962	0.00142505	0.013354	0	0	0	0	0	0	0	0.00234405	0.0023141	0.00241403	0.00207275	0	0.00120923	0	0	0	0	0	0	0	0	0.00117935	0.00173749	0.00418776	0.0058707	0.00438184	0	0	0	0	0	0.000470387	1.05465e-05	0.000649197	0.000193144	0	0.000262223	0.000439462	0.000230441	0	0	0	0.000436427	0
c_000000024464	0	0	0	0	0	0	2.55441e-05	0.000810211	0.000213452	0	0.000164316	0	0	0	0	0	0	0	0	0	0	0	0.00163929	0	0	0	0	0	0	0	0	0.000641304	0.00132632	0.00109955	4.0224e-05	0	0	0	0	0	0	0	0	0	0	0	0	0	0
c_000000024465	0	0	0	0	0	0	0	0	0	6.54401e-05	0.000497607	0	0	0	0	0	0	0	0	0	0	0	4.8572e-05	0	0	0	0	0	0	0	0	0	0	0	0	0	0	0	0	0	0	0	0	0	0	0	0	0	0
c_000000024466	0.000587697	0.000580807	0.000578645	0.000561935	0	0	0	0	0	0	0	0	0.00015492	0	0.000204939	0	0	0	0	0	0	0	0	0	0	0	0	0	0	0	0	0	0	0	0	0	0	0	0	0	0	0	0	0	0	0	0	0	0
c_000000024467	0	0	0	0	0	0	0.000421077	0	0	0	0	0	0	0	0	0	0	0	0.00131811	0.00113615	0.000196428	0.000331217	3.83289e-05	0	0	0	0	0	0	0	0	0.000930039	0	0	0	0	0	0	0	0	0	0	0	0.000935311	0	0	0	0	0
c_000000024468	0	0	0	0	0	0	0.000445604	0.00168771	0.00245825	0.00254044	0.00197354	0.000310503	0	0	0	0	0.000401045	0	0	0	0.000980841	0.00127798	0.00177066	0	0	0	0	0	0	0	0	0.0010339	0.000974504	0.00106075	0.00204106	0	0	0	0	0	0	0	0	0	0	0	0	0	0
c_000000024469	0.00152936	0.00151345	0.00173371	0.00156539	0	0	0	0	0	0	0	0	0.000371424	0	0.000548388	0	0	0	0	0	0	0	0	0	0.00217985	0.00105458	0	0	0	0	0	0	0	0	0	0	0.000316131	0.000588546	0.000564795	0.000295557	0	0	0	0	0	0	0	0	0
c_000000024470	0	0	0	0	0	0	0.00143191	0.00196004	0.00161588	0.00180912	0.00133299	0	0	0	0	0	0	0	0	0	0.00354738	0.00316842	0.00218636	0	0	0	0	0	0	0	0	0.00361536	0.00172735	0.00126281	0.00165292	0	0	0	0	0	0	0	0	0.000265541	0	0	0	0	0
c_000000024471	0	0	0	0	0	0.00100464	0.00174485	0	0	0	0	0	0	0	0	0	0	0	0.00144088	0.00101468	0	6.57121e-05	0	0	0	0	0	0	0	0	0	0	0.000486989	0.00039189	0	0	0	0	0	0	0	0	0	0	0	0	0	0	0
c_000000024472	0	0	0	0	0	0	0.00554892	0.0087583	0.00538803	0.00176982	0	0	0	0	0	0	0	0	0	8.05945e-05	0.00291414	0.00246573	0.0049147	0	0	0	0	0	0	0	2.96113e-05	0.0033159	0.00564681	0.00729613	0.00507239	0	0	0	0	0	0	0	8.48174e-05	0.00402577	0	0	0	0	0
c_000000024473	0.00112512	0.000933122	0.000963125	0.000989424	0	0	0	0	0	0	0	0	0.00134304	0.000884495	0.00127616	0.000974832	0	0	0	0	0	0	0	0	0	0	0	0	0	0	0	0	0	0	0	0	0	0	0	0	0	0	0	0	0	0	0	0	0
c_000000024474	0	0	0	0	0	0	0	0	0	0	0	0	0	0	0	0	0	0	0	0	0	0	0	0	0	0	0	0	0	0	0	0	0	0	0	0	0	0	0	0	0	0	0	0	0	0	0	0	0
c_000000024475	0	0	0	0	0	0	0	0	1.8788e-05	0.000750209	0.00215015	0	0	0	0	0	0	0	0	0	0	0	0	0	0	0	0	0	0	0	0	0	0	0	0	0	0	0	0	0	0	0	0	0	0	0	0	0	0
c_000000024476	0	0	0	0	0	0	0	0	0	0	0	0	0	0	0	0	0	0	0	0	0	0	0	0	0	0	0	0	0	0	0	0	0	0	0	0	0	0	0	0	0	0	0	0	0	0	0	0	0
c_000000024477	0	0	0	0	0	0	0.00122197	0.0026201	0.00318087	0.00406618	0.00382863	0	0	0	0	0	0	0	0	0.00012611	0.00166541	0.00232058	0.00271798	0	0	0	0	0	0	0	0	0.00260643	0.00223452	0.00165895	0.00343979	0	0	0	0	0	0	0	0	0.000187446	0	0	0	0	0
c_000000024478	0	0	0	0	0	0	0.000673675	0	0	0	0	0	0	0	0	0	0	0	0.0157232	0.00838291	0.000919852	0.000902619	0.000244418	0	0	0	0	0	0.00125722	0	0	0.00218317	0.000513921	0	0	0	0	0	0	0	0	0.000710526	0.00348732	0.00901192	0	0	0	0	0.0027292
c_000000024480	0	0	0	0	0	0	0	0	0	8.2344e-05	0.00051722	0	0	0	0	0	0	0	0	0	0	0	4.52185e-05	0	0	0	0	0	0	0	0	0	0	0	0	0	0	0	0	0	0	0	0	0	0	0	0	0	0
c_000000024481	0.00928137	0.00884153	0.00640345	0.00887101	0.000304222	0	0	0	0	0	0	0	0.00574493	0.00912105	0.00453797	0.00759272	0	0.00326506	0	0	0	0	0	0	0.00240373	0.0060969	0	0	0	0	0	0	0	0	0	0	0.00102264	0.000527061	0.000826338	0.00139349	0.00155241	0	0.000192365	0	0	0.00176551	0.00186112	3.15615e-05	0
c_000000024485	0.00303001	0.00306989	0.00205386	0.00310057	0.00029553	0	7.4403e-05	0	0	0	0	0	0.00152249	0.00243282	0.000744698	0.00228508	0	0.000807453	0	0	0	0	8.38107e-05	0	0	0	0.0015656	0.00528614	0.00684243	0.00838326	0.00705765	0	0.000186072	5.13664e-05	0	0	0.00202151	0.00193157	0.00043912	0.00120495	0.00279519	0.00263504	0.00390249	0.00338674	0	0	0	0	0.0014353
c_000000024513	0.000471158	0.000386147	0.000511876	0.000467199	0	0	0	0	0	0	0	0	0	0	0.000100602	0	0	0	0	0	0	0	0	0	0	0	0	0	0	0	0	0	0	0	0	0	0	0.000534508	0.000316347	4.45344e-05	0	0	0	0	0	0.00057864	0	0.0019302	0
c_000000024516	0.00216153	0.00228873	0.00193897	0.00218871	0.00700934	0	0	0	0	0	0	0	0.00450716	0.00591743	0.0047694	0.00552043	0	0.000760537	0	0	0	0	0	0	0.00472291	0.00598752	0.0230834	0.0234668	0.0181423	0.0116752	0.00524856	0	0	0	0	0	0.00723199	0.0121707	0.00871407	0.00776503	0.0112881	0.0142953	0.0133331	0.00720794	0	0	0	0.000875959	0.014035
c_000000024518	0.000225049	0.000267946	0.000455743	0.000378647	0.0210376	0	0	0	0	0	0	0	0.00159997	0	0.00166093	0	0	0.0118758	0.00341721	0	0	0	0	0	0	0	0	0	0	0	0	0	0	0	0	0	0	0	0	0	0	0	0	0	0	0	0	0	0
c_000000024527	0.00214211	0.00220139	0.00204837	0.00216192	0.00409384	0	0	0	0	0	0	0	0.000813304	0.000553362	0.00093974	0	0	0	0	0	0	0	0	0	0	0	0	0	0	0	0	0	0	0	0	0	0	0	0	0	0	0	0	0	0	0	0	0	0
c_000000024529	0.00256106	0.00285942	0.00293033	0.00271797	0.0016732	0	5.7321e-05	0	0	0	0	0	0.00211595	0.001985	0.00203322	0.00102841	0	0.000106605	0	0	0	0	0	0	0.0061551	0.00404075	0.00934656	0.0104955	0.00799142	0.00939503	0.00748705	0	0	0	0	0	0.00681755	0.00615921	0.00572496	0.0066134	0.00749473	0.00425016	0.00369358	0.00148445	0	0.00413648	0.00734293	0.00873289	0.0037974
c_000000024531	0	0	0	0	0	0	0	0	0.00114649	0.00169066	0.00167354	0	0	0	0	0	0	0	0	0	0.000125709	0.00042709	0.000549291	0	0	0	0	0	0	0	0	0.000104876	0	0.000412641	0.00122791	0	0	0	0	0	0	0	0	0	0	0	0	0	0
c_000000024534	0.00193799	0.00198775	0.00193954	0.00213264	0	0	0	0	0	0	0	0	0.000825878	0	0.000924371	0	0	0	0	0	0	0	0	0	0.00468879	0.00343122	0.00289896	0	0	0	0	0	0	0	0	0	0.00839424	0.0112201	0.00810738	0.00852095	0.00701153	0.00325921	0.00140781	0	0	0.0257615	0.020315	0.0220368	0
c_000000024539	0	0	0	0	0	0	0.000324111	0	4.78337e-06	0	0	0	0	0	0	0	0	0	0	0	0.00147518	0.00122739	0.000670098	0	0	0	0	0	0	0	0	0.000973523	0	0	0	0	0	0	0	0	0	0	0	0	0	0	0	0	0
c_000000024544	0	0	0	0	0	0	0.00437349	0.005455	0.00233146	0.00129367	0.000355335	0	0	0	0	0	0	0	0	0.00405138	0.00608963	0.00461032	0.00352125	0	0	0	0	0	0	0	0	0.00576767	0.00594215	0.00239158	0.0016683	0	0	0	0	0	0	0	0	0.00238859	0	0	0	0	0
c_000000024547	0.0028343	0.00294271	0.00311756	0.0028601	0.000479692	0	0	0	0	0	0	0	0.00630159	0.00861887	0.00599829	0.00774092	0	0.0022951	0	0	0	0	0	0	0.0122226	0.0120161	0.00694546	0.00456767	0.00381781	0.00544175	0.00217255	0	0	0	0	0	0.00793974	0.00710756	0.00732872	0.00813143	0.00656201	0.0018559	0.00157409	0.000407563	0	0.0136799	0.0114869	0.00832075	0
c_000000024549	0.00287742	0.00277721	0.00326597	0.00286768	0	0	0	0	0	0	0	0	0.000623611	0	0.000646749	0	0	0	0	0	0	0	0	0	0	0	0	0	0	0	0	0	0	0	0	0	0	0	0	0	0	0	0	0	0	0	0	0	0
c_000000024550	0	0	0	0	0	0	0	0	0.000151091	0	0	0	0	0	0	0	0	0	0	0	0.000134896	0.000494571	0.000333945	0	0	0	0	0	0	0	0	0	0	0.000227931	0.000856921	0	0	0	0	0	0	0	0	0	0	0	0	0	0
c_000000024551	0	0	0	0	0	0	0.00062764	0.00226252	0.00470507	0.00457202	0.0026203	0	0	0	0	0	0	0	0	0	0.00203455	0.0026514	0.00362224	0	0	0	0	0	0	0	0	0.00189044	0.00230901	0.00341519	0.00594749	0	0	0	0	0	0	0	0	0	0	0	0	0	0
c_000000024553	0.00030978	0.000378898	0.000510443	0.000381512	0.000131415	0	0	0	0	0	0	0	0.000199465	0	0.000301861	0	0	0	0	0	0	0	0	0	0	0	0	0	0.00154405	0.00246357	0.00223577	0	0	0	0	0	0	0.000273453	3.05557e-06	0	0	0	0.000264273	0.000378498	0	0	0	0.000725909	0
c_000000024556	0	0	0	0	0	0	0	0	0.00129783	0.00178887	0.00172053	0	0	0	0	0	0	0	0	0	8.45327e-05	0.000379552	0.000548071	0	0	0	0	0	0	0	0	4.90578e-05	0	0.000457031	0.00124948	0	0	0	0	0	0	0	0	0	0	0	0	0	0
c_000000024558	0	0	0	0	0	0	0	0	0.00126817	0.00195875	0.00183086	0	0	0	0	0	0	0	0	0	9.72871e-05	0.000442858	0.000577427	0	0	0	0	0	0	0	0	7.67788e-05	0	0.000478613	0.00143835	0	0	0	0	0	0	0	0	0	0	0	0	0	0
c_000000024559	0	0	0	0	0	0	0.000191505	0.000438135	0.000989302	0.000344202	2.34816e-05	0	0	0	0	0	0	0	0	0	0	0.000172842	0.000738855	0	0	0	0	0	0	0	0	9.73527e-05	0.000335003	0.00292645	0.0020556	0	0	0	0	0	0	0	0	0	0	0	0	0	0
c_000000024564	0	0	0	0	0	0	0.00132576	0.000930573	0.00050215	0	0	0	0	0	0	0	0	0	0	0.00122956	0.00361512	0.00281964	0.00156921	0	0	0	0	0	0	0	0	0.00214638	0.000218908	0.000245378	1.12348e-05	0	0	0	0	0	0	0	0	0.000806986	0	0	0	0	0
c_000000024565	0.00692387	0.00625142	0.00662872	0.00639381	0.000173279	0	0	0	0	0	0	0	0.00664585	0.0111316	0.00672004	0.00902764	0	0.00258765	0	0	0	0	0	0	0.00175702	0.000784826	0.000103533	0	0.000193976	0.000143099	0	0	0	0	0	0	0.00341254	0.00323548	0.00340952	0.0028962	0.000402776	0	0	0	0	0.00906165	0.0043352	0.00349598	0
c_000000024568	0	0	0	0	0.00053666	0	0.000174049	0	0	0	0	0	0	0	0	0	0	0	0.000242361	0	0	0	0	0	0	0	0	0	0	0	0	0	0	0	0	0	0	0	0	0	0	0	0	0.000327954	0	0	0	0	0
c_000000024569	0	0	0	0	0	0	0.0013588	0.0020628	0.00170682	0.00114852	0.000780889	0	0	0	0	0	0	0	0	0	0.00190719	0.00217928	0.00195659	0	0	0	0	0	0	0	0	0.00152947	0.00166861	0.00148457	0.00169065	0	0	0	0	0	0	0	0	0	0	0	0	0	0
c_000000024571	0	0	0	0	0	0	0.000589741	0.000610422	0.000884525	0.000187704	0	0	0	0	0	0	0	0	0.000136216	3.99024e-05	0.00180516	0.00204933	0.00210208	0	0	0	0	0	0	0	0	0.00163422	0	0.000412172	0.00162829	0	0	0	0	0	0	0	0	0	0	0	0	0	0
c_000000024572	0	0	0	0	0	0	0.00198893	0.00343373	0.00195002	0.00150998	0.00158057	0	0	0	0	0	0	0	0	0.000154616	0.000597587	0.00062215	0.00142493	0	0	0	0	0	0	0	0	0.00123217	0.00249968	0.00258877	0.00152688	0	0	0	0	0	0	0	0	0.000431398	0	0	0	0	0
c_000000024576	0	0	0	0	0	0	0.00260935	0.00441919	0.00302524	0.00294445	0.00240757	0.000126988	0	0	0	0	7.49312e-05	0	0.0012392	0.00569184	0.0109675	0.00895279	0.00529333	0	0	0	0	0	0	0	0	0.00632934	0.00509891	0.00421719	0.00466137	0	0	0	0	0	0	0	0.000397703	0.00343738	0	0	0	0	0.00169836
c_000000024577	0	0	0	0	0	0	9.53054e-05	0	0.000198933	0.000299745	0.000385498	0	0	0	0	0	0	0	0	0	0	0	0	0	0	0	0	0	0	0	0	0	0	0.000660516	6.31637e-05	0	0	0	0	0	0	0	0	0	0	0	0	0	0
c_000000024583	0	0	0	0	0.0020593	0.00101325	0.00144573	0.000343625	9.97146e-05	0	0	0	9.71617e-05	0	0.000164367	0	0	0	0.000658451	0.000439185	0	3.35972e-05	0.000246848	0	0	0	0	0	0.00100084	0.00148725	0.00296834	0.000216535	0.000303885	0.000660404	0	0	0	0	0	0	0	0	1.36445e-06	0.000371836	0	0	0	0	0
c_000000024584	0	0	0	0	0.00203996	0.00141804	0.00151892	0.000333492	9.12824e-05	0	0	0	6.61742e-05	0	0.000159585	0	0	0	0.000595322	0.000448133	0	5.25737e-05	0.000237083	0	0	0	0	0	0.000443092	0.00178804	0.00218507	0.000257323	0.000567419	0.000650661	0	0	0	0	0	0	0	0	0.00019955	0.00035646	0	0	0	0	0
c_000000024586	0	0	0	0	0.000790502	0.000955934	0.0026106	0.000408881	0	0	0	0	0	0	0	0	0	0.000342334	0.00123433	0.00103115	0	0.000148707	0.000226025	0	0	0	0	0	0	0	0.00244475	0.000937067	0.00260781	0.00218759	0.000428748	0	0	0	0	0	0	0	0	0	0	0	0	0	0
c_000000024587	0	0	0	0	0	0	0	0	0	0	0	0	0	0	0	0	0	0	0.000531404	0	0	0	0	0	0	0	0	0	0	0	0	0	0	0	0	0	0	0	0	0	0	0	0	0.000819563	0	0	0	0	0.000518642
c_000000024593	0	0	0	0	0.00410458	0.0268927	0.00717313	0.00450852	0.00156313	0.000400961	0	0	5.87033e-05	0	0.000162595	0	0	0	0.00176628	0.00272053	0.000344828	0.000700004	0.00168171	0	0	0	0	0.000303815	0.00469729	0.00646177	0.00950288	0.00237654	0.00588688	0.00644293	0.00253904	0	0	0	0	0	0	0	0.00039728	0.000980361	0	0	0	0	0
c_000000024598	0	0	0	0	0	0	9.72793e-05	0	0	0	0	0	0	0	0	0	0	0	0	0	0.00139037	0.00125786	0.000903552	0	0	0	0	0	0	0	0	0.000185625	0	0	0	0	0	0	0	0	0	0	0	0	0	0	0	0	0
c_000000024601	0	0	0	0	0	0	0	8.6931e-06	0.00239876	0.00276796	0.00166635	0	0	0	0	0	0	0	0	0	0	0.000383037	0.00170235	0	0	0	0	0	0	0	0	0.000432945	0	0.000239612	0.00252616	0	0	0	0	0	0	0	0	0	0	0	0	0	0
c_000000024602	0	0	0	0	0.000101323	0.00334661	0.00371806	0.0018256	0.000284441	5.3371e-05	7.72417e-05	0	0	0	0	0	0	0	0.0048518	0.00956189	0.00473304	0.00374642	0.0012194	0	0	0	0.000144058	0	0.00162679	0	0.00092252	0.00513716	0.00382769	0.00132032	0.000235117	0	0	0	0	0	0	0.000120897	0.00130631	0.00366611	0	0	0	0	0.00680434
c_000000024615	0	0	0	0	0	0	0	0	0	0.000196414	0.00379705	0.00124213	0	0	0	0	0.000716126	0	0	0	0	0	0	0	0	0	0	0	0	0	0	0	0	0	0	0	0	0	0	0	0	0	0	0	0	0	0	0	0
c_000000024616	0	0	0	0	0	0	0	0	0.000683274	0.000957579	0.00177961	0.00256725	0	0	0	0	0.00235719	0	0	0	0.000281276	0.00086795	0.000906978	0	0	0	0	0	0	0	0	0.000584784	0	6.6514e-08	0.00145012	0.0018191	0	0	0	0	0	0	0	0	0.00213755	0	0	0	0
c_000000024633	0	0	0	0	0.00682405	0.0200649	0.006416	0.0016759	0	0	0	0	0.000191941	0	0.000285119	0	0	0.000545867	0.00211706	0.00358243	0	0	0.000417098	0	0	0	0	0	0	0	0.00115804	0.00029968	0.00143712	0.00132894	0	0	0	0	0	0	0	0	0	1.01344e-05	0	0	0	0	0
c_000000024638	0	0	0	0	0	0	0.00021632	0	0.000523088	1.69327e-05	0	0	0	0	0	0	0	0	0	0	0.000617842	0.000652129	0.00063614	0	0	0	0	0	0	0	0	0.000564954	0	0	0	0	0	0	0	0	0	0	0	0	0	0	0	0	0
c_000000024641	0	0	0	0	0	0	0	0	0	0.000215707	0.00164925	0.0134573	0	0	0	0	0.0131646	0	0	0	0	0	0	0	0	0	0	0	0	0	0	0	0	0	0	0.0141904	0	0	0	0	0	0	0	0	0.0154579	0	0	0	0
c_000000024649	0.00284447	0.00292543	0.0029172	0.00293576	0	0	0	0	0	0	0	0	0.000906915	0	0.00105504	0	0	0	0	0	0	0	0	0	0.00838816	0.00601037	0	0	0	0	0	0	0	0	0	0	0.00173786	0.00360983	0.00360605	0.00380788	0.00154054	0	0	0	0	0	0	0.000418821	0
c_000000024654	0	0	0	0	0	0	7.46358e-05	0	0	0	0	0	0	0	0	0	0	0	0.00316357	0.00355014	0.000104338	0.000276337	5.15485e-05	0	0	0	0	0	0	0	0	0.000300419	0	0	0	0	0	0	0	0	0	0	5.405e-05	0.00207602	0	0	0	0	0.00260201
c_000000024655	0	0	0	0	0	0	0	0	0.000456818	0.00112319	0.00142417	0	0	0	0	0	0	0	0	0	0	0	0	0	0	0	0	0	0	0	0	0	0	0	2.09839e-05	0	0	0	0	0	0	0	0	0	0	0	0	0	0
c_000000024658	0	0	0	0	0	0	0.00150277	0.00398128	0.00164847	0.000959128	0.00011783	0	0	0	0	0	0	0	0	0	0.000396081	0.000520699	0.00178187	0	0	0	0	0	0	0	0	0.00186729	0.00314766	0.00174019	0.000911468	0	0	0	0	0	0	0	0	0	0	0	0	0	0
c_000000024666	0	0	0	0	0.000414439	0	0	0	0	0	0	0	0	0	0	0	0	0	0	0	0	0	0	0	0	0	0	0	0	0	0	0	0	0	0	0	0	0	0	0	0	0	0	0	0	0	0	0	0
c_000000024667	0	0	0	0	0	0	0.000578129	0.00223788	0.00376731	0.00304928	0.0024477	0	0	0	0	0	0	0	0	0	0.0019607	0.00359898	0.00445283	0	0	0	0	0	0	0	0	0.00329059	0.00354981	0.0019289	0.00469517	0	0	0	0	0	0	0	0	0	0	0	0	0	0
c_000000024669	0	0	0	0	0	0	0	0	0	0	0.000291709	0	0	0	0	0	0	0	0	0	0	0	0	0	0	0	0	0	0	0	0	0	0	0	0	0	0	0	0	0	0	0	0	0	0	0	0	0	0
c_000000024672	0.00798799	0.00807257	0.00691928	0.00811864	0	0	0	0	0	0	0	0	0.000205483	0	0.00040543	0	0	0	0	0	0	0	0	0	0	0	0	0	0	0	0	0	0	0	0	0	0	0	0	0	0	0	0	0	0	0	0	0	0
c_000000024673	0	0	0	0	0	0	0	0	0.000322224	0.000652562	0.000609896	0	0	0	0	0	0	0	0	0	0	0	0	0	0	0	0	0	0	0	0	0	0	0	0.00044909	0	0	0	0	0	0	0	0	0	0	0	0	0	0
c_000000024675	0	0	0	0	0	0	6.14759e-05	0	0	0	0	0	0	0	0	0	0	0	0	0	0	0	0	0	0	0	0	0	0	0	0	0	0	0	0	0	0	0	0	0	0	0	0	0	0	0	0	0	0
c_000000024677	0.000889507	0.000950238	0.000849124	0.000858354	0	0	0	0	0	0	0	0	0.000524587	0	0.000705573	0	0	0	0	0	0	0	0	0	0.00164965	0.00120919	0.0102684	0.0107342	0.00913525	0.0130828	0.00139259	0	0	0	0	0	0.000174999	0.00123754	0.00123971	1.13585e-05	0.00380497	0.00289439	0.00377994	0.00084328	0	0	0	0	0.00348008
c_000000024678	5.86655e-05	0.000105407	0.00013892	9.98344e-05	0	0	0	0	0	0	0	0	0.00121602	0.00070208	0.00120642	0.000540257	0	0.00018873	0	0	0	0	0	0	0	0	0	0	0	0	0	0	0	0	0	0	0	0	0.000355908	5.13e-06	0	2.05734e-05	8.72733e-05	0	0	0	0	0	0
c_000000024680	4.23451e-05	0.000121551	0.000135682	3.3966e-05	0	0	0	0	0	0	0	0	0	0	1.13822e-05	0	0	0	0	0	0	0	0	0	0	0	0	0	0	0	0	0	0	0	0	0	0	0	0	0	0	0	0	0	0	0	0	0	0
c_000000024687	0	0	0	0	0	0	0	0	0.000541986	0.00192866	0.0053347	0.00639977	0	0	0	0	0.00428396	0	0	0	0	0	0	0	0	0	0	0	0	0	0	0	0	0	0.000286839	0.00228942	0	0	0	0	0	0	0	0	0.00465204	0	0	0	0
c_000000024692	0	0	0	0	0	0	0.00122589	0	0	0	0	0	0	0	0	0	0	0	0.000960889	0.000126039	0	0.000115174	3.80896e-05	0	0	0	0	0	0	0	0.00300106	0.000434642	0.000985895	0.00072696	0	0	0	0	0	0	0	0	0	0.000261253	0	0	0	0	0
c_000000024695	0	0	0	0	0	0	0.00188814	0.00332863	0.00325906	0.00240873	0.00157534	0	0	0	0	0	0	0	0	0.00119216	0.00341239	0.00408823	0.0032372	0	0	0	0	0	0	0	0	0.0036872	0.00401473	0.00280151	0.00342936	0	0	0	0	0	0	0	0	0.000966523	0	0	0	0	0
c_000000024701	0	0	0	0	0	0	0	0	0	0	3.65764e-06	0	0	0	0	0	0	0	0	0	0	0	0	0	0	0	0	0	0	0	0	0	0	0	0	0	0	0	0	0	0	0	0	0	0	0	0	0	0
c_000000024710	0	0	0	0	0	0	0.00428621	0.00408995	0.00243212	0.00122774	0.000406622	0	0	0	0	0	0	0	0.00342868	0.00722515	0.00239924	0.00320069	0.0029351	0	0	0	0.000628586	0	0.00282087	0	0	0.00516251	0.00393941	0.00160243	0.00106037	0	0	0	0	0	0	0.00152124	0.00578859	0.00888	0	0	0	0	0.00384338
c_000000024716	0	0	0	0	0	0	0.000866421	0.000186853	0.000818413	0.000166778	4.41902e-05	0	0	0	0	0	0	0	0.000861792	0	0.00108624	0.00153814	0.00117325	0	0	0	0	0	0	0	0	0.00119544	0.000557194	0.000930065	0.000724545	0	0	0	0	0	0	0	0	0.000978443	0	0	0	0	0
c_000000024720	0	0	0	0	0	0	0	0	0	0	0	0	0	0	0	0	0	0	0	0	0	0	0	0	0	0	0	0	0	0	0	0	0	0	0	0	0	0	0	0	0	0	0	0	0	0	0	0	0
c_000000024721	0	0	0	0	0	0	0	0	0	0	0	0.0107809	0	0	0	0	0.0128008	0	0	0	0	0	0	0	0	0	0	0	0	0	0	0	0	0	0	0.0128106	0	0	0	0	0	0	0	0	0.0152937	0	0	0	0
c_000000024728	0	0	0	0	0	0	0	0	0	0	0.00102933	0	0	0	0	0	0	0	0	0	0	0	0	0	0	0	0	0	0	0	0	0	0	0	0	0	0	0	0	0	0	0	0	0	0	0	0	0	0
c_000000024729	0	0	0	0	0	0	0.000898583	0.000679936	0	0	0	0	0	0	0	0	0	0	0	0.000943502	0.000223242	0.000346656	0.00025121	0	0	0	0	0	0	0	0	0.00073645	0	0	0	0	0	0	0	0	0	0	0.000833827	0.00435043	0	0	0	0	0
c_000000024732	0	0	0	0	0	0	0	0	2.11482e-05	0	2.53921e-05	0	0	0	0	0	0	0	0	0	0.000641987	0.00108098	0.000606625	0	0	0	0	0	0	0	0	0.000126457	0	0	4.57285e-05	0	0	0	0	0	0	0	0	0	0	0	0	0	0
c_000000024744	0	0	0	0	0	0	0	0	0	0	0	0	0	0	0	0	0	0	0	0	0	0	0	0	0	0	0	0	0	0	0	0	0	0	0	0	0	0	0	0	0	0	0	0	0	0	0	0	0
c_000000024745	0	0	0	0	0	0	0	0	0	0	0	0	0	0	0	0	0	0.005157	0.00382824	0	0	0	0	0	0	0	0	0	0	0	0	0	0	0	0	0	0	0	0	0	0	0	0	0.0013841	0	0	0	0	0
c_000000024746	0	0	0	0	0	0	0.00120954	0.00251839	0.00315621	0.00395755	0.00362975	0	0	0	0	0	0	0	0	0	0.00163543	0.00223132	0.00264403	0	0	0	0	0	0	0	0	0.00251921	0.00213483	0.00167102	0.00342432	0	0	0	0	0	0	0	0	0.00024047	0	0	0	0	0
c_000000024753	0	0	0	0	0	0	0	0	0	0	7.72172e-07	0.00771297	0	0	0	0	0.00870053	0	0	0	0	0	0	0	0	0	0	0	0	0	0	0	0	0	0	0.0077802	0	0	0	0	0	0	0	0	0.00789725	0	0	0	0
c_000000024757	0.00123783	0.00139241	0.00169376	0.00134287	0.00538317	0	3.44272e-05	0	0	0	0	0	0.00173401	0.000459602	0.00185354	0.000482643	0	0	0	0	0	0	0	0	0	0	0.00187733	0.00360935	0.00425423	0.00780713	0.00407558	0	0	0	0	0	0.00174499	0.00287718	0.00204225	0.0020274	0.00119001	0.00118469	0.00184195	0.000510315	0	4.36852e-05	0	0.0037578	0.000311646
c_000000024759	0.00219006	0.00212427	0.00202985	0.00206667	0.000824344	0	0	0	0	0	0	0	0.0025486	0.00259703	0.00242436	0.00282587	0	8.42404e-05	0	0	0	0	0	0	0	0.000582347	0	0.00437212	0.00172485	0.00248511	0.00118114	0	0	0	0	0	0.00154079	0.000179386	0.00144465	0.00125693	0.00085182	0.000463068	0.00140012	0.000460391	0	0	0	0	0
c_000000024765	0	0	0	0	0.00402534	0	2.67674e-05	0	0	0	0	0	0.000162785	0	0.000226366	0	0	0	0.000764404	0	0	3.71579e-05	3.39545e-05	0	0	0.00013149	0.00335467	0.00739454	0.00443496	0.00362877	0.00167552	0	0	7.43966e-05	0	0	0.00352109	0.00150527	0.00231751	0.00227948	0.0054907	0.00374398	0.0047999	0.00197251	0	0	0	0.000876779	0.00118108
c_000000024773	0.00256666	0.00241093	0.00206017	0.00243318	0	0	0	0	0	0	0	0	0.000395303	0	0.000542939	0	0	0	0	0	0	0	0	0	0	0	0	0	0	0	0	0	0	0	0	0	0	0	0	0	0	0	0	0	0	0	0	0	0
c_000000024774	0	0	0	0	0	0	0.00298798	0.00098805	0	0	0	0	0	0	0	0	0	0	0.00728156	0.00629906	0.0123317	0.00745909	0.00237144	0	0	0	0	0	0	0	0	0.00408932	0.00175496	0.00107756	6.83851e-05	0	0	0	0	0	0	0	0	0.00173148	0	0	0	0	0
c_000000024784	0	0	0	0	0	0	0.000539973	0.000501675	0.00198043	0.00178143	0.00150024	0	0	0	0	0	0	0	0	0	0.00112906	0.00143092	0.00157738	0	0	0	0	0	0	0	0	0.00104178	0.000826484	0.0014369	0.00256435	0	0	0	0	0	0	0	0	0	0	0	0	0	0
c_000000024787	0	0	0	0	0	0	0.000114632	0.00227051	0.0114818	0.010953	0.00209258	0	0	0	0	0	0	0	0	0	0	0	0.00159079	0	0	0	0	0	0	0	0	0	0.000576937	0.00817251	0.008699	0	0	0	0	0	0	0	0	0	0	0	0	0	0
c_000000024790	0	0	0	0	0	0	0	0	0	0	0	0	0	0	0	0	0	0.00391265	0.00181284	0	0	0	0	0	0	0	0	0	0	0	0	0	0	0	0	0	0	0	0	0	0	0	0	0	0	0	0	0	0
c_000000024799	0	0	0	0	0	0	0	0	0	0	0.00193191	0	0	0	0	0	0	0	0	0	0	0	0	0	0	0	0	0	0	0	0	0	0	0	0	0	0	0	0	0	0	0	0	0	0	0	0	0	0
c_000000024812	0	0	0	0	0	0	0	0	0	0	0	0	0	0	0	0	0	0	0	0	0	0	0	0	0	0	0	0	0	0	0	0	0	0	0	0	0	0	0	0	0	0	0	0	0	0	0	0	0
c_000000024826	0	0	0	0	0.000769575	0	0	0	0	0	0	0	0.00470427	0.00532405	0.00492564	0.00591769	0	0.00271037	0.000186656	0	0	0	0	0	0	0	0	0	0	0	0	0	0	0	0	0	0	0	0	0	0	0	0	0	0	0	0	0	0
c_000000024849	0	0	0	0	0.000156381	0	0	0	0	0	0	0	0	0	0	0	0	0	0	0	0	0	0	0	0	0	0	0	0	0	0	0	0	0	0	0	0	0	0	0	0	0	0	0	0	0	0	0	0
c_000000024853	0	0	0	0	0	0	0	0	0.000610012	0.000348375	0.000148582	0	0	0	0	0	0	0	0	0	0.000315756	0.000860061	0.00137083	0	0	0	0	0	0	0	0	0.000687701	3.5954e-05	0.0004039	0.00137668	0	0	0	0	0	0	0	0	0	0	0	0	0	0
c_000000024859	0.00666596	0.007174	0.00679161	0.0072881	0	0	0	0	0	0	0	0	0.00543968	0.00536006	0.00561091	0.00679854	0	0.00115856	0	0	0	0	0	0	9.97017e-05	0	0	0	0	0	0	0	0	0	0	0	0	0.000487638	0.000386516	0	0	0	0	0	0	0	0	0	0
c_000000024915	0	0	0	0	0	0	0	0	0	0	0	0	0.000300379	0	0.000382019	0	0	0.0043493	0.00324177	0	0	0	0	0	0	0	0	0	0	0	0	0	0	0	0	0	0	0	0	0	0	0	0	0.000163401	0	0	0	0	0
c_000000025284	0	0	0	0	0	0	0	0	0.000718998	0.00171889	0.00342073	0	0	0	0	0	0	0	0	0	0	0	6.20024e-05	0	0	0	0	0	0	0	0	0	0	9.98025e-06	0.0018104	0	0	0	0	0	0	0	0	0	0	0	0	0	0
c_000000028065	0	0	0	0	0	0	0	0	0	0	0	0	0	0	0	0	0	0	0	0	0	0.000184533	0	0	0	0	0	0	0	0	0	0	0	0	0	0	0	0	0	0	0	0	0	9.705e-05	0	0	0	0	0
c_000000028066	0	0	0	0	0.000304204	0	0	0	0	0	0	0	0	0	0	0	0	0	0	0	0	0	0	0	0	0	0	0	0.000964501	0.000471192	0.000813064	0	0	0	0	0	0	0	0	0	0	0.000230204	0.000894229	0.000902252	0	0	0	0	0
c_000000028080	0	0	0	0	0	0	0.000584059	0	0	0	0	0	0	0	0	0	0	0	0	0	0.000555131	0.0004227	0.000250823	0	0	0	0	0	0	0	0	1.62401e-05	3.30442e-05	3.30415e-05	0	0	0	0	0	0	0	0	0	0.00116797	0	0	0	0	0
c_000000028085	0	0	0	0	0.00364592	0	0	0	0	0	0	0	0.00040263	0	0.0005472	0	0	0.0252222	0.0255129	0.0062491	0	0	0	0	0	0	0.00204264	0	0.00180924	0	0	0.000108677	0	0	0	0	0	0	0	0	3.32266e-05	0.0135911	0.0120937	0.00745592	0	0	0	0	0.00649378
c_000000028094	0	0	0	0	0	0	0.000475745	0	0	0	0	0	0	0	0	0	0	0	0	0	0.000276519	0.000415083	0.000434542	0	0	0	0	0	5.53503e-05	0.000253244	0.00331325	0.00022255	0.000955038	0.000812785	0.000327967	0	0	0	0	0	0	0	0.000294543	0.0011045	0	0	0	0	0
c_000000028202	0	0	0	0	0	0	7.03418e-05	0	0.000790173	0.00127261	0.00119081	0	0	0	0	0	0	0	0	0	0.00175413	0.00173499	0.00153972	0	0	0	0	0	0	0	0	0.000811309	2.8989e-05	0.000802328	0.0017433	0	0	0	0	0	0	0	0	0	0	0	0	0	0
c_000000028203	0	0	0	0	0	0	0	0	0	0	0	0.015239	0	0	0	0	0.0179527	0	0	0	0	0	0	0	0	0	0	0	0	0	0	0	0	0	0	0.0210814	0	0	0	0	0	0	0	0	0.0156312	0	0	0	0
c_000000028204	0.00132105	0.00124969	0.00136347	0.00102769	0	0	0	0	0	0	0	0	0	0	0.00012166	0	0	0	0	0	0	0	0	0	0	0	0	0	0	0	0	0	0	0	0	0	0	0	0	0	0	0	0	0	0	0	0	0	0
c_000000028205	0	0	0	0	0	0	0.00179975	0.00325188	0.00314632	0.00232362	0.00156207	0	0	0	0	0	0	0	0	0.00115314	0.0032066	0.00412906	0.00318827	0	0	0	0	0	0	0	0	0.00338557	0.0038085	0.00269488	0.00340036	0	0	0	0	0	0	0	0	0.000910348	0	0	0	0	0
c_000000028206	0	0	0	0	0	0	0.00440498	0.000715148	0	0	0	0	0	0	0	0	0	0	0	0.00233962	0.00148988	0.00171017	0.000560349	0	0	0	0	0	0	0	0	0.0011056	0.001094	0.000627279	0	0	0	0	0	0	0	0	0	7.61417e-05	0	0	0	0	0
c_000000028207	0	0	0	0	0	0	0	0	0	0	0	0	0.00207937	0.000750057	0.00235989	0.00109698	0	0	0	0	0	0	0	0	0.00299737	0.00268027	0.00263052	0	0	0	0	0	0	0	0	0	0.00126548	0.00306096	0.00156611	0.00062873	0.000940169	0.0032686	0.00154897	0	0	0	0	0	0
c_000000028208	0.00120816	0.00112181	0.000917683	0.0013521	0.00179562	0	0	0	0	0	0	0	0.00159365	0.000936416	0.00134452	0.00118897	0	0	0	0	0	0	0	0	0	0	0	0	0	0	0	0	0	0	0	0	0	0	0	0	0	0	0	0	0	0	0	0	0
c_000000028209	0	0	0	0	0	0	0.00031467	0.000153661	0.000484256	0.000129844	7.7587e-05	0	0	0	0	0	0	0	0	0	0.00148893	0.0019485	0.00135345	0	0	0	0	0	0	0	0	0.00130782	0.000233654	0.000491718	0.000505979	0	0	0	0	0	0	0	0	0	0	0	0	0	0
c_000000028210	0	0	0	0	0	0	0.000781934	0	0	0	0	0	0	0	0	0	0	0	0	0.000110464	0	0	0	0	0	0	0	0	0	0	0	0	0	0	0	0	0	0	0	0	0	0	0	0	0	0	0	0	0
c_000000028211	0.0016422	0.00171945	0.00166172	0.00169561	0.000243259	0	0	0	0	0	0	0	0.000800626	0.000226897	0.000903796	5.41205e-06	0	0	0	0	0	0	0	0	0.0025249	0.00287795	0.00341967	0.002302	0.00181046	0.00109023	0	0	0	0	0	0	0.0033929	0.00380649	0.00325328	0.00333915	0.00338754	0.00166778	0.00125239	0.000155541	0	0.00109721	0.00231125	0.00410335	0
c_000000028212	0.00394089	0.00363424	0.00341288	0.00392026	0	0	0	0	0	0	0	0	0.00168981	0.00119772	0.0016824	0.00114635	0	0.000230493	0	0	0	0	0	0	0.0103375	0.0105699	0.00944163	0.0125063	0.00668568	0.00604878	0.00362178	0	0	0	0	0	0.0127946	0.00917182	0.0131375	0.012479	0.0153738	0.00615491	0.00401802	0.000950633	0	0.0135317	0.0128547	0.0135452	0.00523832
c_000000028213	0	0	0	0	0	0.00344817	0.00431545	0.00708335	0.001876	2.60104e-05	0	0	0	0	0	0	0	0	4.81717e-05	0.000997785	0.000308134	0.000543111	0.00230742	0	0	0	0	0	0	0	0	0.00103725	0.00304878	0.00336766	0.0018063	0	0	0	0	0	0	0	0	0	0	0	0	0	0
c_000000028214	0.00390664	0.00414216	0.00359204	0.00408562	0.000506383	0	0	0	0	0	0	0	0.00207185	0.00124817	0.00186042	0.000792838	0	0	0	0	0	0	0	0	0	0	0.00429847	0.00437279	0.00585392	0.0072046	0.00489535	0	0	0	0	0	0.000817154	0.00267966	0.00126497	0.000688497	0.000304861	0.00091042	0.00148658	0.00064721	0	0	0.000194217	0.00158046	0
c_000000028215	0	0	9.0995e-05	0	0.000431359	0	0	0	0	0	0	0	0.00372398	0.00370613	0.0037107	0.00296283	0	0.000924005	0	0	0	0	0	0	0	0	0	0	0	0	0	0	0	0	0	0	0	0	0	0	0	0	0	0	0	0	0	0	0
c_000000028216	0	0	0	0	0	0	0	0	0	0	0	0	8.90801e-05	0	0.000139966	0	0	0	0	0	0	0	0	0	0	0	0	0	0	0	0	0	0	0	0	0	0	0	0	0	0	0	0	0	0	0	0	0	0
c_000000028231	0	0	0	0	0	0	0.00124954	0.0027578	0.00529818	0.00790119	0.00846275	0	0	0	0	0	0	0	0	0	0.00134023	0.00137926	0.00229735	0	0	0	0	0	0	0	0	0.00172696	0.00215066	0.00522042	0.00712607	0	0	0	0	0	0	0	0	0	0	0	0	0	0
c_000000028238	0.0152553	0.0146951	0.0129129	0.0151876	0.00116857	0	0	0	0	0	0	0	0.0216416	0.0226333	0.0204791	0.0233537	0	0.0093609	0	0	0	0	0	0	0.00719912	0.00691847	0.00345498	0.000697801	0.00369279	0.00105878	0.000863568	0	0	0	0	0	0.0108744	0.00772629	0.00919086	0.00733359	0.00584513	0.00157131	0.000666229	0.000168848	0	0.00744272	0.00969456	0.00709299	0
c_000000028244	0.00431236	0.00437301	0.00423003	0.00455865	0	0	0	0	0	0	0	0	0.000972561	0	0.00114651	0	0	0	0	0	0	0	0	0	0	0	0	0	0	0	0	0	0	0	0	0	0	0	0	0	0	0	0	0	0	0	0	0	0
c_000000028245	0	0	0	0	0	0	0.00403195	0	0	0	0	0	0	0	0	0	0	0.0032667	0.00206734	0	0	5.63163e-05	0	0	0	0	0	0	0	0	0	0.000178404	0.00110372	0.00179251	0	0	0	0	0	0	0	0	0	0	0	0	0	0	0
c_000000028252	0	0	0	0	0	0	0.000406076	0.000632493	0.00139545	0.00129455	0.0012828	0	0	0	0	0	0	0	0	0	0.00266026	0.00220731	0.00168169	0	0	0	0	0	0	0	0	0.00152617	0.000730766	0.000871719	0.00187852	0	0	0	0	0	0	0	0	0	0	0	0	0	0
c_000000028255	0	0	0	0	0	0	0.000274656	0.000720769	0.00130822	0.000959773	0.000276357	0	0	0	0	0	0	0	0	0	0.000395557	0.000738158	0.00119147	0	0	0	0	0	0	0	0	0.000412694	5.03226e-05	0.00096523	0.000899649	0	0	0	0	0	0	0	0	0	0	0	0	0	0
c_000000028273	0	0	0	0	0	0	0.00311178	0.00629624	0.00420645	0.00251673	0.000251759	0	0	0	0	0	0	0	9.70029e-05	0.000511069	0.00162818	0.00208184	0.00332338	0	0	0	0	0	0	0	0	0.00236443	0.00527858	0.00657173	0.00344022	0	0	0	0	0	0	0	0	0.000484884	0	0	0	0	0
c_000000028276	0	0	0	0	0	0.000703152	0.00389112	0.00117822	0	0	0	0	0	0	0	0	0	1.06243e-05	0.00237379	0.00314103	0.00188886	0.00174922	0.00052763	0	0	0	0	0	0.000490742	7.44178e-05	0.0012715	0.00381211	0.0041154	0.00155918	0	0	0	0	0	0	0	0	0.000285002	0.00255214	0	0	0	0	0.000581755
c_000000028279	0	0	0	0	0	0	0	0	0	0	0	0	0.00300312	0.00280921	0.00319459	0.00263904	0	0.000249187	0	0	0	0	0	0	0	0	0	0	0	0	0	0	0	0	0	0	0	0	0	0	0	0	0	0	0	0	0	0	0
c_000000028280	0	0	0	0	0	0	3.97129e-05	0	0	0	0	0	0	0	0	0	0	0	0.000912481	0.000551445	0	0	0	0	0	0	0	0	0	0	0	0	0	0	0	0	0	0	0	0	0	0	0	0.000116441	0	0	0	0	0
c_000000028296	0.000544519	0.000428973	0.000681285	0.000540132	0	0	0	0	0	0	0	0	5.16907e-05	0	7.2296e-05	0	0	0	0	0	0	0	0	0	0	0	0	0	0.000596609	0.000413751	0	0	0	0	0	0	0	8.59382e-05	0	0	0	0	9.56098e-05	0	0	0	0.000400006	0.00288047	0
c_000000028297	0	0	0	0	0	0	0.00103578	0	0	0	0	0	0	0	0	0	0	0	0.00048185	0.000145556	0	0	0	0	0	0	0	0	0	0	0	0	0	0	0	0	0	0	0	0	0	0	0	0	0	0	0	0	0
c_000000028299	0	0	0	0	0	0	0.000201976	0	0	0	0	0	0	0	0	0	0	0	0	0	0	0	0	0	0	0	0	0	0	0	0	0	0	0	0	0	0	0	0	0	0	0	0	0	0	0	0	0	0
c_000000028301	0	0	0	0	0	0	0	0	0	0	0	0	0	0	0	0	0	0	0	0	0	0	0	0	0	0	0	0	0	0	0	0	0	0	0	0	0	0	0	0	0	0	0	0	0	0	0	0	0
c_000000028304	0	0	0	0	0	0	0	0	0.000529639	0.000710733	0.000129043	0	0	0	0	0	0	0	0	0	0	0	0	0	0	0	0	0	0	0	0	0	0	0.000272166	0.000108816	0	0	0	0	0	0	0	0	0	0	0	0	0	0
c_000000028306	0	0	0	0	0.0018582	0	0	0	0	0	0	0	0.000120989	0	0.000243591	0	0	0	0.000398058	0	0	0	0	0	0	0	0	0	0	0	0	0	0	0	0	0	0	0	0	0	0	0	0	0	0	0	0	0	0
c_000000028308	0	0	0	0	0	0	0	0	0	0	0	0	0	0	0	0	0	0.00359281	0.00176461	0	0	0	0	0	0	0	0	0	0	0	0	0	0	0	0	0	0	0	0	0	0	0	0	6.74181e-05	0	0	0	0	0
c_000000028317	0	0	0	0	0	0	0	0	0	0	0	0	0	0	0	0	0	0	0	0	0	0	0	0	0	0	0	0	0	0	0	0	0	0	0	0	0	0	0	0	0	0	0	0	0	0	0	0	0
c_000000028320	0	0	0	0	0	0	0	0	0.00193684	0.00283571	0.00178603	0	0	0	0	0	0	0	0	0	0	0	0.000719812	0	0	0	0	0	0	0	0	0	0	0.000259424	0.00135581	0	0	0	0	0	0	0	0	0	0	0	0	0	0
c_000000028331	0	0	0	0	0	0	0	0	0	0.000142044	0.000596521	0	0	0	0	0	0	0	0	0	0	0	0	0	0	0	0	0	0	0	0	0	0	0	2.43229e-05	0	0	0	0	0	0	0	0	0	0	0	0	0	0
c_000000030074	0	0	0	0	0.00182393	0.00199657	0.00102635	9.44182e-05	2.3675e-05	0	0	0	0.000125273	0	0.00012565	0	0	0.00281305	0.00383253	0.00309866	0.000634394	0.000437002	0.000105462	0	0	0	0	0	0.000590669	0	0.000178682	0.00118363	0.000594995	0.000294722	0	0	0	0	0	0	0	0.000235793	0.000465582	0.00151711	0	0	0	0	0.00512701
c_000000030075	0	0	0	0	0	0	0	0	0	0	0.000345955	0.0273824	0	0	0	0	0.0283897	0	0	0	0	0	0	0	0	0	0	0	0	0	0	0	0	0	0	0.0269377	0	0	0	0	0	0	0	0	0.0281219	0	0	0	0
c_000000030076	0	0	0	0	0	0	0	0	0.00170884	0.00322817	0.00492407	0.000776058	0	0	0	0	0.000439574	0	0	0	0	0	0.000386776	0	0	0	0	0	0	0	0	0	0	0.000361276	0.00158869	0	0	0	0	0	0	0	0	0	0	0	0	0	0
c_000000030077	0	0	0	0	0	0	0	0	0.00245992	0.00391702	0.00480713	0.00210322	0	0	0	0	0.00153848	0	0	0	0	7.1074e-05	0.00104701	0	0	0	0	0	0	0	0	0	0	0.000261423	0.00230176	0.000308528	0	0	0	0	0	0	0	0	0.000994526	0	0	0	0
c_000000030078	0	0	0	0	0	0	0.000963717	0.00173746	9.21918e-05	0	0.000200609	0	0	0	0	0	0	0	0	0	0	0.000140968	0.000402213	0	0	0	0	0	0	0	0	0.000277641	0.00079514	0.000602422	0	0	0	0	0	0	0	0	0	0	0	0	0	0	0
c_000000030079	0	0	0	0	0	0	0	0	0.000418969	0.00127223	0.00143464	0	0	0	0	0	0	0	0	0	0	0	0	0	0	0	0	0	0	0	0	0	0	0	0.000376075	0	0	0	0	0	0	0	0	0	0	0	0	0	0
c_000000030080	0.00721753	0.00712235	0.00943102	0.00715532	0	0	0	0	0	0	0	0	0.00222731	0.000852465	0.00243638	0.00124183	0	0	0	0	0	0	0	0	0	0	0	0	0	0	0	0	0	0	0	0	0	0	0	0	0	0	0	0	0	0	0	0	0
c_000000030081	0	0	0	0	0	0	0.000775215	0.000180007	6.43019e-05	0	0	0	0	0	0	0	0	0	0	0	0	0	0.000299596	0	0	0	0	0	0	0	0	0.000134617	0	0	0	0	0	0	0	0	0	0	0	6.31843e-05	0	0	0	0	0
c_000000030082	0	0	0	0	0	0	0	7.8346e-05	0.00214504	0.0023754	0.00214129	0	0	0	0	0	0	0	0	0	0	0	0.000700288	0	0	0	0	0	0	0	0	0	0	0.000104937	0.00100718	0	0	0	0	0	0	0	0	0	0	0	0	0	0
c_000000030083	0	0	0	0	8.80705e-05	0	0.000131481	0	0	0	0	0	0	0	0	0	0	0.000115426	0.00257201	0.000801675	0	0	0	0	0	0	0	0	0	0	0	4.32433e-05	0	0	0	0	0	0	0	0	0	0	0	0.000508794	0	0	0	0	0.00183672
c_000000030084	0	0	0	0	0.0145876	0	0.000144195	0	2.74167e-05	0	0	0	0.00163952	0	0.00164825	0	0	0.0306352	0.0183469	0.0052129	0.000342682	0.000489588	0.000185358	0	0	0	0.000409316	0	0	0	0	0.0012014	4.7761e-05	0.000111193	0	0	0	0	0	0	0	0.000302774	0.000873585	0.00280246	0	0	0	0	0.00335559
c_000000030085	0	0	0	0	0	0	0	0	0	0	0	0	0	0	0	0	0	0	0	0	0	0	0	0	0	0	0	0	0	0	0	0	0	0	0	0	0	0	0	0	0	0	0	0	0	0	0	0	0
c_000000030086	0	0	0	0	0.000558614	0	0	0	0	0	0	0	0.000268597	0	0.000356457	0	0	0.00948624	0.00494438	0	0	0	0	0	0	0	0	0	0	0	0	0	0	0	0	0	0	0	0	0	0	0.000401883	0.000679891	0.000423509	0	0	0	0	0.00103369
c_000000030087	0	0	0	0	0	0	0	0	0	0	0	0	0.00236042	0.00368531	0.00223651	0.00436564	0	0.0026273	0	0	0	0	0	0	0.000540558	0.00119988	0	0	0	0	0	0	0	0	0	0	0.00344341	0.00368237	0.0031278	0.00230036	0.00129495	0.000869941	0.000318648	0.000141382	0	0.00410112	0.00544917	0.00415953	0
c_000000030088	0	0	0	0	0.00300833	0	0	0	0	0	0	0	0	0	0	0	0	0.00379922	0.00137807	0	0	0	0	0	0	0	0	0	0	0	0	0	0	0	0	0	0	0	0	0	0	0	0	0	0	0	0	0	0
c_000000030089	0	0	0	0	0	0	0.000152103	0	0	0	0	0	0	0	0	0	0	0	0.00121732	0.000126884	0	0	0	0	0	0	0	0	0	0	0	0	0	0	0	0	0	0	0	0	0	0.00328459	0.000327675	0.000761544	0	0	0	0	0.00467385
c_000000030090	0	0	0	0	0	0	0.00028284	0.00104256	0.000779923	0	0	0	0	0	0	0	0	0	0	0	0	0	0.000606391	0	0	0	0	0	0	0	0	0	0	0.00105321	0.000644385	0	0	0	0	0	0	0	0	0	0	0	0	0	0
c_000000030093	0.0443577	0.0430412	0.0315603	0.0434938	0.0149936	0.000544056	0.000519455	0	0	0	0	0	0.0288321	0.0462784	0.0219269	0.0401883	0	0.0188348	0.000638971	0	0	0	0	0	0.0290224	0.0404969	0.0264521	0.0395185	0.0147034	0.0192449	0.0109971	0	0	0	0	0	0.0148235	0.0135218	0.0120683	0.0160015	0.022231	0.00604389	0.00693207	0.00223636	0	0.0199672	0.0113101	0.00727355	0.0133252
c_000000030094	0	0	0	0	0	0	0.00441303	0.00807399	0.00257125	0.00110856	0	0	0	0	0	0	0	0	0	0	0.00173899	0.00141041	0.00365726	0	0	0	0	0	0	0	0	0.00318083	0.00592169	0.00438619	0.00185801	0	0	0	0	0	0	0	0	0	0	0	0	0	0
c_000000030098	0	0	0	0	0	0	0.00251736	0.000431808	0	0	0	0	0	0	0	0	0	0	0	0	0	0.000179962	0.000423857	0	0	0	0	0	0	0	0	0.000234593	0.000470111	0.000825838	0	0	0	0	0	0	0	0	0	0	0	0	0	0	0
c_000000030120	0	0	0	0	0	0	0.000593352	0	0	0	0	0	0	0	0	0	0	0	0	0	0.000950807	0.00114488	0.000585336	0	0	0	0	0	0	0	0	0.000499103	0	5.17328e-06	0	0	0	0	0	0	0	0	0	0	0	0	0	0	0
c_000000030122	0	0	0	0	0	0	0	0	0.000298221	0.000255964	9.48842e-05	0	0	0	0	0	0	0	0	0	0	4.45855e-05	0.000292464	0	0	0	0	0	0	0	0	0	0	0	0.000380083	0	0	0	0	0	0	0	0	0	0	0	0	0	0
c_000000030123	0	0	0	0	0	0	0.000628503	0.00089139	0.00198426	0.00130133	0.000749971	0	0	0	0	0	0	0	0	0	0.000916752	0.00106753	0.00157191	0	0	0	0	0	0	0	0	0.00120232	0.0013797	0.000955351	0.00132111	0	0	0	0	0	0	0	0	0	0	0	0	0	0
c_000000030136	0	0	0	0	0	0	0.00103168	0.000549425	0.000537704	0	0	0	0	0	0	0	0	0	0	0	0.00117017	0.00115251	0.000881814	0	0	0	0	0	0	0	0	0.000844469	0.000520546	0.00152361	0.000692094	0	0	0	0	0	0	0	0	0	0	0	0	0	0
c_000000030138	0	0	0	0	0	0	0	0	0.000738834	0.00104053	0.00110579	0.000116696	0	0	0	0	1.16006e-05	0	0	0	0.000130027	0.000516202	0.000810279	0	0	0	0	0	0	0	0	0.000192743	0	0.000144868	0.00130109	0	0	0	0	0	0	0	0	0	0	0	0	0	0
c_000000030147	1.98535e-05	6.16161e-05	0.000144435	5.13219e-05	0.00274977	0	0	0	0	0	0	0	0.000217046	0	0.000323203	0	0	0	0	0	0	0	0	0	0	0	0.000808978	0.00282034	0.0038756	0.00638917	0.00595064	0	0	0	0	0	0.000303531	0.00116141	0.000440119	0.000212944	0	0.00173219	0.00268704	0.00117436	0	0	0	0.000469655	0
c_000000030151	0	0	0	0	0	0	0.00525674	0.0102841	0.00814377	0.00520327	0.00258458	0.00020905	0	0	0	0	0.000113591	0	0	0.0013842	0.00639194	0.00843376	0.00884619	0	0	0	0	0	0	0	0	0.00747599	0.00914804	0.00765994	0.00688006	0	0	0	0	0	0	0	0	0.00137213	0	0	0	0	0
c_000000030152	0	0	7.00343e-06	0	0.000659814	0	0.00113343	0.000327647	6.60074e-05	0	0	0	0.000135963	0	0.000183199	0	0	0.000158231	0.0011394	0	0	0.00023064	0.000255829	0	0	0	0	0	0.000873438	0.000814389	0.00174186	0.000383338	0.000461964	0.000756877	0	0	0	0	0	0	0	0.000150423	0.000705169	0.000964109	0	0	0	0.000247402	0.000274353
c_000000030156	0	0	0	0	0	0	0	0	0	0	0	0	0	0	0	0	0	0	0	0	0	0	0	0	0	0	0	0	0	0	0	0	0	0	0	0	0	0	0	0	0	0	0	0	0	0	0	0	0
c_000000030159	0	0	0	0	0	0	0	0	0.000126549	9.30799e-06	0	0	0	0	0	0	0	0	0	0	8.66783e-05	0.000488995	0.000315962	0	0	0	0	0	0	0	0	0	0	0.000268724	0.000815319	0	0	0	0	0	0	0	0	0	0	0	0	0	0
c_000000030161	0	0	0	0	0	0	0.000931491	0	0	0	0	0	0	0	0	0	0	0	0.000342932	0.00080513	0.000485234	0.000447849	8.54479e-05	0	0	0	0	0	0	0	0	0.000555374	0	0	0	0	0	0	0	0	0	0	0	0.000422152	0	0	0	0	0
c_000000030162	0	0	0	0	0	0	0	0	0.00130122	0.00172611	0.000990545	0	0	0	0	0	0	0	0	0	0	0	0.000748887	0	0	0	0	0	0	0	0	3.71956e-05	0	0	0.00155819	0	0	0	0	0	0	0	0	0	0	0	0	0	0
c_000000030163	0.00242803	0.00232458	0.00231954	0.00241405	0	0	0	0	0	0	0	0	0.00377152	0.00474152	0.0034408	0.00448508	0	0.00139393	0	0	0	0	0	0	0.00848036	0.00954287	0.00359871	0.00267535	0.00173059	0.0016615	0.000344938	0	0	0	0	0	0.00550421	0.00629031	0.00474111	0.00620997	0.00456507	0.00228725	0.00144423	0.000315037	0	0.0132791	0.0126632	0.00815063	0
c_000000030165	0	0	0	0	0	0	0	0	0.0014215	0.00167259	0.00101708	0	0	0	0	0	0	0	0	0	0	0	0.000781881	0	0	0	0	0	0	0	0	5.58383e-05	0	2.53645e-05	0.00151122	0	0	0	0	0	0	0	0	0	0	0	0	0	0
c_000000030166	0	0	0	0	0	0	0.000896995	0.000338428	0.000486845	3.58192e-05	0	0	0	0	0	0	0	0	0.00190923	0.000691425	0.00164772	0.00109772	0.000858638	0	0	0	0	0	0	0	0	0.00114113	0.000290974	0.000718536	0.000313388	0	0	0	0	0	0	0	0	0.000269483	0	0	0	0	0
c_000000030167	0	0	0	0	0	0	0.000479377	0.00161697	0.00117439	8.51219e-05	0	0	0	0	0	0	0	0	0	0	0	0	0.000548228	0	0	0	0	0	0	0	0	0	0	0.000358478	0	0	0	0	0	0	0	0	0	0	0	0	0	0	0
c_000000030168	0	0	0	0	0	0	0	0	0	0	0	0	0.000953406	0	0.0010727	0	0	0	0	0	0	0	0	0	0.0231222	0.0210072	0.000962941	0	0	0	0	0	0	0	0	0	0.0107104	0.00940761	0.00951201	0.0102189	0.00654381	0.001806	0.000784094	0	0	0.0306901	0.0307928	0.0153293	0
c_000000030169	0	0	0	0	0	0	0.00047691	0.00162986	0.00112687	4.78719e-05	0	0	0	0	0	0	0	0	0	0	0	0	0.00055433	0	0	0	0	0	0	0	0	0	0	0.00037414	2.71664e-05	0	0	0	0	0	0	0	0	0	0	0	0	0	0
c_000000030170	0	0	0	0	0	0	0	0	0.00234188	0.00518011	0.00818868	0	0	0	0	0	0	0	0	0	0	0	5.59507e-05	0	0	0	0	0	0	0	0	0	0	0.000855202	0.00168449	0	0	0	0	0	0	0	0	0	0	0	0	0	0
c_000000030173	0	0	0	0	0.000344495	0	0	0	0	0	0	0	0.000227489	0	0.000395734	0	0	0.000132604	0	0	0	0	0	0	0	0	0	0	0	0	0	0	0	0	0	0	0.000942898	0.000973073	0.00114545	0.000964956	0	0	0	0	0	0	0	0.000598736	0
c_000000030178	0	0	0	0	0	0	0	0	0.000130556	0.000305821	0.000711506	0	0	0	0	0	0	0	0	0	0	0	0	0	0	0	0	0	0	0	0	0	0	0	0	0	0	0	0	0	0	0	0	0	0	0	0	0	0
c_000000030179	0	0	0	0	0	0	0	0	0	0	0	0	0	0	0	0	0	0	0.00041347	0	0	3.11332e-05	0	0	0	0	0	0	0	0	0	0	0	0	0	0	0	0	0	0	0	0	0	0	0	0	0	0	0
c_000000030185	0	0	0	0	0.000220015	0	0.00243231	0.0009852	0.0011155	0.000633763	0.000379408	0	0	0	0	0	0	0	0.00309212	0.00412738	0.00352677	0.00306394	0.00183068	0	0	0	0	0	0	0	0	0.00322076	0.00261305	0.0022718	0.0012716	0	0	0	0	0	0	0	0	0.00143758	0	0	0	0	0
c_000000030193	0.00599562	0.00599457	0.00615838	0.00607418	0	0	0	0	0	0	0	0	0.00151324	3.43824e-05	0.00149356	0	0	0	0	0	0	0	0	0	0	0	0	0	0	0	0	0	0	0	0	0	0	0	0	0	0	0	0	0	0	0	0	0	0
c_000000030195	0	0	0	0	0	0	0	0	0	0	0	0	0	0	0	0	0	0	0	0	0.00129081	0.000903842	0.000469132	0	0	0	0	0	0	0	0	0.000347685	0	0	0.000183251	0	0	0	0	0	0	0	0	0	0	0	0	0	0
c_000000030197	0	0	0	0	0	0	0.000261707	8.91421e-05	0.000396242	2.9698e-05	3.97538e-05	0	0	0	0	0	0	0	0	0	0.00103052	0.00107102	0.000882156	0	0	0	0	0	0	0	0	0.000465318	0	0.000619272	0.000583794	0	0	0	0	0	0	0	0	0	0	0	0	0	0
c_000000030206	0	0	0	0	0	0	0	0	0	0	0	0	0	0	0	0	0	0	0	0	0	0	0	0	0	0	0	0	0	0	0	0	0	0	0	0	0	0	0	0	0	0	0	0	0	0	0	0	0
c_000000030208	0	0	0	0	0	0	0	0	0.00329408	0.00481656	0.00477379	0	0	0	0	0	0	0	0	0	0	0.000450365	0.00221146	0	0	0	0	0	0	0	0	0.000343691	0	0.001012	0.0049047	0	0	0	0	0	0	0	0	0	0	0	0	0	0
c_000000030209	0	0	0	0	0	0	0	0	0.00322709	0.00451433	0.00496543	0	0	0	0	0	0	0	0	0	0	0.000465055	0.00221625	0	0	0	0	0	0	0	0	0.000282591	0	0.00104034	0.00461668	0	0	0	0	0	0	0	0	0	0	0	0	0	0
c_000000030218	0	0	0	0	0	0	0	0	0	0.00115844	0.00297414	0	0	0	0	0	0	0	0	0	0	0	0	0	0	0	0	0	0	0	0	0	0	0	0	0	0	0	0	0	0	0	0	0	0	0	0	0	0
c_000000030228	0	0	0	0	0	0	0.00130543	0.00254448	6.65201e-05	0	0	0	0	0	0	0	0	0	0	0	0	0	0.000566235	0	0	0	0	0	0	0	0	0	0.000269457	0.00117029	0	0	0	0	0	0	0	0	0	0	0	0	0	0	0
c_000000030230	0.000118952	0.000106074	0.000146694	0.000233402	0.021674	0	0	0	0	0	0	0	0.000224784	0	0.000429163	0	0	0	0	0	0	0	0	0	0	0	0.000612902	0	0.00116254	0	0	0	0	0	0	0	0	0	0	0	5.28998e-05	0.00719925	0.007667	0.000973893	0	0	0	0	0
c_000000030234	0	0	0	0	0	0	7.1447e-05	0.000249088	0.000246224	0	0	0	0	0	0	0	0	0	0	0	0.000790881	0.00076296	0.000664502	0	0	0	0	0	0	0	0	0.00168902	0.000776715	0.000162954	0	0	0	0	0	0	0	0	0	0.000162487	0	0	0	0	0
c_000000030240	0	0	0	0	0	0	0	0	0.000695048	0.000557448	0.000494075	0	0	0	0	0	0	0	0	0	0	0.000381305	0.000604023	0	0	0	0	0	0	0	0	0.000215023	0	0	0.000535849	0	0	0	0	0	0	0	0	0	0	0	0	0	0
c_000000030243	0	0	0	0	0	0	0	0	0.000145998	0.00110077	0.00263738	0	0	0	0	0	0	0	0	0	0	0	0	0	0	0	0	0	0	0	0	0	0	0	0	0	0	0	0	0	0	0	0	0	0	0	0	0	0
c_000000030244	0	0	0	0	0	0	0.00015215	0	0	0	0	0	0	0	0	0	0	0	0.00147163	0.000922362	0	8.38029e-05	0	0	0	0	0	0	0	0	0	0.000172252	0	0	0	0	0	0	0	0	0	0	0	0.000914692	0	0	0	0	0.000385179
c_000000030249	0	0	0	0	0	0	0	0	0	0	0	0	0	0	0	0	0	0	0	0	0	0	0	0	0	0	0	0	0	0	0	0	0	0	0	0	0	0	0	0	0	0	0	0	0	0	0	0	0
c_000000030252	0	0	0	0	0	0	0.000237379	0.000862531	0.0010233	0.00122483	0.000702532	0	0	0	0	0	0	0	0	0	0	0.000215209	0.000806553	0	0	0	0	0	0	0	0	8.2051e-05	0	0.00102435	0.00105403	0	0	0	0	0	0	0	0	0	0	0	0	0	0
c_000000030253	0	0	0	0	0	0	0.000269693	0	0	0	0	0	0	0	0	0	0	0.00192518	0.00245886	0.00138713	0.000404614	0.00054997	3.42765e-05	0	0	0	0	0	0	0	0	0.00109536	0	0	0	0	0	0	0	0	0	0.00068211	0.000900227	0.0025663	0	0	0	0	0.00432298
c_000000030254	0	0	0	0	0	0	0.000413853	0.000667448	0.000906796	0.000152316	0	0	0	0	0	0	0	0	0	0	0.00200523	0.00267961	0.00230568	0	0	0	0	0	0	0	0	0.00156054	0.00190037	0.000622183	0.00104442	0	0	0	0	0	0	0	0	0	0	0	0	0	0
c_000000030257	0	0	0	0	0	0	0.00302048	0.00354069	0.00130195	0.000395822	3.91904e-05	0	0	0	0	0	0	0	0	0	0.000872922	0.00110078	0.00172189	0	0	0	0	0	0	0	0	0.00134267	0.00229231	0.00270786	0.00125626	0	0	0	0	0	0	0	0	0	0	0	0	0	0
c_000000030263	0	0	0	0	0	0	0	0	0.000284556	0.000550788	0.000611209	0	0	0	0	0	0	0	0	0	0	0	0	0	0	0	0	0	0	0	0	0	0	0	0.000460711	0	0	0	0	0	0	0	0	0	0	0	0	0	0
c_000000030266	0	0	0	0	0	0	0	0	0	0	0	0	0	0	0	0	0	0	0	0	0	0	0	0	0	0	0	0	0	0	0	0	0	0	0	0	0	0	0	0	0	0	0	0	0	0	0	0	0
c_000000030268	0	0	0	0	0	0	0	0	0	0	0	0.00980108	0	0	0	0	0.0108036	0	0	0	0	0	0	0	0	0	0	0	0	0	0	0	0	0	0	0.0185852	0	0	0	0	0	0	0	0	0.01885	0	0	0	0
c_000000030273	0.00188373	0.00178545	0.00157378	0.00158452	0	0	0	0	0	0	0	0	0.00238976	0.00259633	0.00218872	0.0030364	0	0.000748929	0	0	0	0	0	0	0	0	0	0	0	0	0	0	0	0	0	0	0	0	0	0	0	0	0	0	0	0	0	0	0
c_000000030274	0	0	0	0	0	0	0	0	0	0.000939611	0.0014859	0	0	0	0	0	0	0	0	0	0	0	0	0	0	0	0	0	0	0	0	0	0	0	0	0	0	0	0	0	0	0	0	0	0	0	0	0	0
c_000000030278	0	0	0	0	0	0	0.000214656	0.000889374	0.000144015	0	0	0	0	0	0	0	0	0	0	0	0	0	0.00038509	0	0	0	0	0	0	0	0	2.15157e-05	7.15982e-05	0.000999384	0.000391145	0	0	0	0	0	0	0	0	0	0	0	0	0	0
c_000000030281	0	0	0	0	0	0	0	0	9.6168e-06	0	0	0	0	0	0	0	0	0	0	0	0	0	0	0	0	0	0	0	0	0	0	0	0	0	0	0	0	0	0	0	0	0.00903059	0.0071763	0.00486035	0	0	0	0	0
c_000000030282	0	0	0	0	3.82041e-06	0	0.000193707	0	0	0	0	0	0	0	0	0	0	0	0.000892353	0.000319023	0	3.94169e-05	0	0	0	0	0	0	0	0	0	0.000348786	0	0	0	0	0	0	0	0	0	0	0	0.000329221	0	0	0	0	0.00151799
c_000000030285	0	0	0	0	0	0	0.00135768	0	0	0	0	0	0	0	0	0	0	0	0.000917583	9.01018e-05	0	9.26371e-05	5.03853e-05	0	0	0	0	0	0	0	0.00303594	0.000386634	0.000962616	0.000672887	0	0	0	0	0	0	0	0	0	0.000253154	0	0	0	0	0
c_000000030290	0	0	0	0	0	0	0	0	0.000262999	0.000347073	0.000695466	0	0	0	0	0	0	0	0	0	0.000159822	0.000471116	0.00039216	0	0	0	0	0	0	0	0	0	0	0.000100705	0.000931789	0	0	0	0	0	0	0	0	0	0	0	0	0	0
c_000000030292	0	0	0	0	0	0	0	0	9.86861e-05	0	0	0	0	0	0	0	0	0	0	0	0.00199111	0.00142138	0.000727429	0	0	0	0	0	0	0	0	0.000528509	0	0	0.000431394	0	0	0	0	0	0	0	0	0	0	0	0	0	0
c_000000030297	0	0	0	0	0	0	0	1.17385e-05	0.00141704	0.00125094	0.00088337	0	0	0	0	0	0	0	0	0	0	0	0.00054359	0	0	0	0	0	0	0	0	0	0	8.33664e-05	0.000803418	0	0	0	0	0	0	0	0	0	0	0	0	0	0
c_000000030299	0	0	0	0	0	0	0.000524873	0.000546727	0.00204604	0.00184863	0.00237771	0	0	0	0	0	0	0	0	0	0.0022395	0.0028078	0.00196992	0	0	0	0	0	0	0	0	0.0019303	0.000672571	0.00131429	0.00192025	0	0	0	0	0	0	0	0	0	0	0	0	0	0
c_000000030310	0.000926199	0.000862779	0.00110232	0.00131776	0.0114172	0	0	0	0	0	0	0	0.0147849	0.0174606	0.0153157	0.0191835	0	0.0134645	0	0	0	0	0	0	0.0310709	0.0254757	0.0195944	0.007177	0.00275922	0.000337008	0	0	0	0	0	0	0.018072	0.0142673	0.0189361	0.0184451	0.0160456	0.0130341	0.00714931	0.000857783	0	0.0144489	0.00992945	0.00869887	0.00298156
c_000000030313	0	0	0	0	0.000134614	0.00384414	0.00201946	0.000113608	0.000664385	0.000406107	0	0	0	0	0	0	0	0	0	0	0	0	0.000165968	0	0	0	0	0	0	0	0	0	0.00017019	0.00164428	0.00107916	0	0	0	0	0	0	0	0	0	0	0	0	0	0
c_000000030321	0	0	0	0	0	0	0.00110198	7.92935e-05	4.05781e-05	0	0	0	0	0	0	0	0	0	0	0	0.000883469	0.000716555	0.000458542	0	0	0	0	0	0	0	0	0.00111127	0.00132992	0.00177415	0.000739745	0	0	0	0	0	0	0	0	0	0	0	0	0	0
c_000000030325	0.00637926	0.00653322	0.00793902	0.00617646	0	0	0	0	0	0	0	0	0.0015688	0	0.00162295	0	0	0	0	0	0	0	0	0	0	0	0	0	0	0	0	0	0	0	0	0	0	0	0	0	0	0	0	0	0	0	0	0	0
c_000000030333	0	0	0	0	0	0	0	0	0.000255116	0	1.2529e-05	0	0	0	0	0	0	0	0	0	0.000507568	0.00054614	0.000462935	0	0	0	0	0	0	0	0	0.000199002	0	0.000451222	0.000440546	0	0	0	0	0	0	0	0	0	0	0	0	0	0
c_000000030339	0	0	0	0	0	0	0	0	0	0	0	0	0	0	0	0	0	0	0	0	0	0	0	0	0	0	0	0	0	0	0	0	0	0	0	0	0.00387103	0.0074832	0.00489181	0.00419686	0.00125831	0	0	0	0	0.00268183	0.00587984	0.0108608	0.0036391
c_000000030340	0	0	0	0	0	0	0	0	0	0	0	0	0	0	0	0	0	0	0	0	0.00222148	0.00183963	0.00114576	0	0	0	0	0	0	0	0	0.000295789	0	0	0	0	0	0	0	0	0	0	0	0	0	0	0	0	0
c_000000030344	0	0	0	0	0.000165258	0	0.000264019	0.000489223	0.00235927	0.00182327	0.000142865	0	0	0	0	0	0	0	0.00252541	0.0014653	0	2.14557e-05	0.000430977	0	0	0	0	0	0	0	0	0	0	0.00144829	0.00113698	0	0	0	0	0	0	0	0.000744444	0.001866	0	0	0	0	0.000285396
c_000000030345	0	0	0	0	0.000124654	0	0	0	0	0	0	0	0	0	0	0	0	0	0	0	0	0	0	0	0	0	0	0	0	0	0	0	0	0	0	0	0	0	0	0	0	0	0	0	0	0	0	0	0
c_000000030349	0.00111212	0.00123539	0.00139006	0.00109101	0	0	0	0	0	0	0	0	0.000733611	0	0.000756642	0	0	0	0	0	0	0	0	0	0	0	0	0	0	0	0	0	0	0	0	0	0.000102683	0.000892037	0.000998612	0.000505032	0	0	0	0	0	0	0.00112807	0.00123499	0
c_000000030355	0.00298249	0.00296612	0.00244928	0.00294975	0	0	0	0	0	0	0	0	0.000155371	0	0.00023885	0	0	0	0	0	0	0	0	0	0	0	0	0	0	0	0	0	0	0	0	0	0	0	0	0	0	0	0	0	0	0	0	0	0
c_000000030363	0	0	0	0	0	0	0	0	0.000287656	0.00157	0.00444426	0.00082361	0	0	0	0	0.000192538	0	0	0	0	0	0	0	0	0	0	0	0	0	0	0	0	0	0.000121622	0	0	0	0	0	0	0	0	0	0	0	0	0	0
c_000000030366	0	0	0	0	0	0	0	0	0.000379708	0.000252008	0.000114853	0	0	0	0	0	0	0	0	0	0.00187255	0.00177884	0.00142564	0	0	0	0	0	0	0	0	0.000249457	0	0.00115208	0.00185449	0	0	0	0	0	0	0	0	0	0	0	0	0	0
c_000000030367	0	0	0	0	0	0	0.000351789	0.000556511	0.00014335	0	0	0	0	0	0	0	0	0	0	0	0	0	0.000126449	0	0	0	0	0	0	0	0	0	0	0.000329348	0	0	0	0	0	0	0	0	0	0	0	0	0	0	0
c_000000030379	0	0	0	0	0	0	0	0	0	0	0	0	0	0	0	0	0	0	0	0	0	0	0	0	0	0	0	0	0	0	0	0	0	0	0	0	0	0	0	0	0	0	0	0	0	0	0	0	0
c_000000030386	0	0	0	0	0	0	0	0	0	0	0	0	0.00470725	0.00574445	0.00454044	0.00606137	0	0.00206001	0	0	0	0	0	0	0.00292643	0.00325423	0	0	0	0	0	0	0	0	0	0	0.00530307	0.00403349	0.00454637	0.00438717	0.00236195	0.000720111	0.000256493	1.5932e-05	0	0.00330004	0.00273138	0.00269731	0
c_000000030388	0.00101014	0.0012788	0.00120356	0.00152209	0	0	0	0	0	0	0	0	0.00212078	0.0106165	0.00294493	0.00968251	0	0.00351224	0	0	0	0	0	0	0	0	0.000716765	0.00260638	0.00262191	0.00610682	0.00287871	0	0	0	0	0	0	0	0	0	0	0	0	0	0	0	0	0	0
c_000000030389	0	0	0	0	0	0	0	0	0	0	0	0	0	0	0	0	0	0.00441867	0.00670081	0.000789321	0	0	0	0	0	0	0	0	0	0	0	0	0	0	0	0	0	0	0	0	0	0	0	0.000502915	0	0	0	0	0
c_000000030392	0	0	0	0	0	0	0	0	0	0	0	0	0	0	0	0	0	0	0	0	0	0	0	0	0	0	0	0	0	0	0	0	0	0	0	0	0	0	0	0	0	0	0	0	0	0	0	0	0
c_000000030393	0	0	0	0	0	0	0.000275478	0	0.00017056	0	0	0	0	0	0	0	0	0	0	0	0.00191133	0.00152777	0.0010396	0	0	0	0	0	0	0	0	0.000581591	0.000597878	0.00194973	0.00130191	0	0	0	0	0	0	0	0	0	0	0	0	0	0
c_000000030394	0	0	0	0	0.000214081	0	0.000649209	0.000713542	0.000669348	0.000349451	0.000127116	0	0	0	0	0	0	0	0.00220701	0.00186049	0.00128876	0.00115121	0.00117642	0	0	0	0	0	0	0	0	0.000939185	0.000986409	0.00221476	0.00165344	0	0	0	0	0	0	0	0.000159843	0.000759601	0	0	0	0	0.000311012
c_000000030397	0	0	0	0	0	0	0	0	0	0	0	0	0	0	0	0	0	0	0	0	0	0	0	0	0	0	0	0	0	0	0	0	0	0	0	0	0	0	0	0	0	0	0	0	0	0	0	0	0
c_000000030399	0	0	0	0	0	0	0	0	0	0	0	0	0	0	0	0	0	0	0	0	0	0	0	0	0	0	0	0	0	0	0	0	0	0	0	0	0	0	0	0	0	0	0	0	0	0	0	0	0
c_000000030400	0	0	0	0	0.000827583	0	0	0	0	0	0	0	0	0	0	0	0	0	0	0	0	0	0	0	0	0	0.00144523	0.00264296	0.00283711	0.000946007	0	0	0	0	0	0	0.00264653	0.00243378	0.00279959	0.00193569	0.00429543	0.00306468	0.00356822	0	0	0	0	0.00245315	0
c_000000030403	0	0	0	0	0	0	0	0	0.00115291	0.00172761	0.00260543	0	0	0	0	0	0	0	0	0	0	0	9.55496e-05	0	0	0	0	0	0	0	0	0	0	9.48866e-05	0.000878207	0	0	0	0	0	0	0	0	0	0	0	0	0	0
c_000000030407	0	0	0	0	0	0	8.00787e-05	0.00026705	0.00100934	0.000952475	0.000524293	0	0	0	0	0	0	0	0	0	0.000516533	0.000798746	0.000643121	0	0	0	0	0	0	0	0	0.000761075	0	0.000758341	0.000748998	0	0	0	0	0	0	0	0	0	0	0	0	0	0
c_000000030413	0.000620062	0.000466784	0.000583652	0.000434058	0.00897187	0	0.0016694	0.000796578	0.000246015	0	0	0	0.000468217	0	0.000774066	0	0	0	0.000509119	0.000176213	0	0	0.000520162	0	0	0	0	0	0	0	0	5.58679e-05	0	0.000302806	0	0	0	0	0	0	0	0	0	3.50505e-05	0	0	0	0	0
c_000000030421	0.00746412	0.00701207	0.00719959	0.00713914	0	0	0	0	0	0	0	0	0.0133824	0.0166173	0.0128629	0.0165507	0	0.00650146	0	0	0	0	0	0	0.00957966	0.0123329	0.0100149	0.0114669	0.00724163	0.00854264	0.00603754	0	0	0	0	0	0.00704038	0.00566001	0.00746075	0.00720065	0.0070268	0.00422938	0.00281326	0.00172313	0	0.0092078	0.00815743	0.00654113	0.00277175
c_000000030423	0	0	0	0	0	0	0	0	0	0	0.000131519	0	0	0	0	0	0	0	0	0	0.000387624	0.000606671	0.000458622	0	0	0	0	0	0	0	0	0.000176806	0	0	0.000483431	0	0	0	0	0	0	0	0	0	0	0	0	0	0
c_000000030434	0	0	0	0	0	0	0	0	0	0	0	0	0	0	0	0	0	0	0	0	0	0	0	0	0	0	0	0	0	0	0	0	0	0	0	0	0.00482233	0.0064312	0.00438117	0.00493086	0.00671849	0.00295233	0.0026097	0	0	0.000666297	0.00155169	0.00536026	0.0399825
c_000000030450	0	0	0	0	0	0	0	0	0	0	0	0	0	0	0	0	0	0	0	0	0	0	4.74701e-05	0	0	0	0	0	0	0	0	0	0	0	0	0	0	0	0	0	0	0	0	0	0	0	0	0	0
c_000000030457	0.00653627	0.00650592	0.00730644	0.00677038	0	0	0	0	0	0	0	0	0.00514313	0.0056431	0.00566427	0.00549449	0	0.0013077	0	0	0	0	0	0	0.00038704	0	0.00176102	0.0014638	0.00235403	0.00192569	0	0	0	0	0	0	0	0	0	0	0	0	0	0	0	0	0	0	0
c_000000030477	0	0	0	0	0	0	0	0	0	0	0.000245168	0	0	0	0	0	0	0	0	0	0	0	0	0	0	0	0	0	0	0	0	0	0	0	0	0	0	0	0	0	0	0	0	0	0	0	0	0	0
c_000000030489	0.00181919	0.00164544	0.00175681	0.00167631	0	0	0	0	0	0	0	0	0.0133875	0.0225588	0.0127152	0.0192466	0	0.00844891	0	0	0	0	0	0	0	0	0	0	0	0	0	0	0	0	0	0	0	0	0	0	0	0	0	0	0	0	0	0	0
c_000000033751	0	0	0	0	0	0	0.000648846	0	0.00104595	0.00419885	0.00597664	0	0	0	0	0	0	0	0	0	0.000613533	0.000492943	0.0018091	0	0	0	0	0	0	0	0	0.000599212	0	0.00146955	0.00128244	0	0	0	0	0	0	0	0	0	0	0	0	0	0
c_000000033752	0	0	0	0	0	0	0	0	0	0	0	0	0	0	0	0	0	0	0	0	0	0	0	0	0	0	0	0	0	0	0	0	0	0	0	0	0	0	0	0	0	0	0	0	0	0	0	0	0
c_000000033755	0.00200877	0.00206072	0.00186658	0.00229572	0.00207362	0	0	0	0	0	0	0	0.00145913	0	0.0015137	0	0	0	0	0	0	0	0	0	0	0	0	0	0	0	0	0	0	0	0	0	0	0	0	0	0	0	0	0	0	0	0	0	0
c_000000033757	0	0	0	0	0	0	0.000626466	0.00127088	0.00258591	0.00136536	0.000394982	0	0	0	0	0	0	0	0	0	0.000786775	0.00177794	0.00255688	0	0	0	0	0	0	0	0	0.00128995	0.00121167	0.00142918	0.00195211	0	0	0	0	0	0	0	0	0	0	0	0	0	0
c_000000033774	0	0	0	0	0.00272821	0	0.000198492	0	0	0	0	0	0.000123789	0	0.000153259	0	0	0.0120348	0.015449	0.00476477	0	0	0	0	0	0	0	0	0.000146931	0	0	0.000128078	0	0	0	0	0	0	0	0	0	0.00287685	0.0030699	0.0021363	0	0	0	0	0
c_000000033785	0	0	0	0	0	0	0	0	0.000340382	0.000149778	0	0	0	0	0	0	0	0	0	0	0	0.000344755	0.000834522	0	0	0	0	0	0	0	0	0	0	0.000448506	0.000573159	0	0	0	0	0	0	0	0	0	0	0	0	0	0
c_000000033876	0	0	0	0	0	0	0	0	0.000179664	0.000792414	0.000446645	0	0	0	0	0	0	0	0	0	0	0	0	0	0	0	0	0	0	0	0	0	0	0.000204596	0.000306798	0	0	0	0	0	0	0	0	0	0	0	0	0	0
c_000000033877	0	0	0	0	0	0	0	0	0	0	0	0.0198444	0	0	0	0	0.0238392	0	0	0	0	0	0	0	0	0	0	0	0	0	0	0	0	0	0	0.0196018	0	0	0	0	0	0	0	0	0.0194632	0	0	0	0
c_000000033878	0	0	0	0	0	0	0	0	0.000407256	0.00157156	0.00192191	0	0	0	0	0	0	0	0	0	0	0	0	0	0	0	0	0	0	0	0	0	0	7.70085e-05	0.000334154	0	0	0	0	0	0	0	0	0	0	0	0	0	0
c_000000033879	0	0	0	0	0	0	0	0	0.00103216	0.0024371	0.00356613	0	0	0	0	0	0	0	0	0	0	0	2.56171e-05	0	0	0	0	0	0	0	0	0	0	0.000307212	0.0013305	0	0	0	0	0	0	0	0	0	0	0	0	0	0
c_000000033880	0	0	0	0	0	0	0.000158744	0	0	0	0	0	0	0	0	0	0	0.000252566	0.00229758	0.000830011	0	0	0	0	0	0	0	0	0	0	0	1.76262e-05	0	0	0	0	0	0	0	0	0	0	0	0.000522722	0	0	0	0	0.00186991
c_000000033881	0	0	0	0	0	0	0.000989773	0.000440809	0	0	0	0	0	0	0	0	0	0	0	0	0.000198903	0.000384293	0.000451623	0	0	0	0	0	0	0	0	0.000409817	0.000592609	0.000925194	0.000231199	0	0	0	0	0	0	0	0	0	0	0	0	0	0
c_000000033882	0.000923924	0.00100657	0.00113492	0.000955165	0	0	0	0	0	0	0	0	0.0040794	0.00369511	0.00455272	0.00466288	0	0.000652118	0	0	0	0	0	0	0	0	0	0	0	0	0	0	0	0	0	0	0	0	0	0	0	0	0	0	0	0	0	0	0
c_000000033883	0.000350191	0.000339148	0.000545624	0.000437852	0	0	0	0	0	0	0	0	0.000751308	0	0.000833355	0	0	0	0	0	0	0	0	0	0	0	0	0	0	0	0	0	0	0	0	0	0	3.93882e-05	9.89813e-05	0	0	0	0	0	0	0	0	0.000600621	0
c_000000033884	0	0	0	0	0.00397172	0.0015725	0.00510636	0.00249715	0.000682584	0	0	0	0.000269875	0	0.000443847	0	0	0.00162942	0.000763785	0.000572953	0	0.000132059	0.00120723	0	0	0	0	0	0.000378277	0.000384012	0.00146183	0.00043013	0.000633812	0.00176361	0.000332502	0	0	0.000240636	0.00022122	0	0	0.000113447	8.68718e-05	0.000290748	0	0	0	0	0.00295438
c_000000033885	0.000135679	0.000209222	0.000244438	0.000164985	0	0	0	0	0	0	0	0	0.00017827	0	0.000273758	0	0	0	0	0	0	0	0	0	0	0	0	0	0	0	0	0	0	0	0	0	0	0	0	0	0	0	0	0	0	0	0	0	0
c_000000033888	0	0	0	0	0	0	0.00128213	0.00160034	0.00126307	0.00101484	0.000411	0	0	0	0	0	0	0	1.45919e-05	0.000304374	0.000371621	0.000770745	0.00101813	0	0	0	0	0	0	0	0	0.00114722	0.00159239	0.00134286	0.000766556	0	0	0	0	0	0	0	0	0.000335624	0	0	0	0	0
c_000000033890	0.000705762	0.000644325	0.000718974	0.000711653	0	0	0	0	0	0	0	0	0.00401559	0.00578972	0.0033466	0.00494919	0	0.00130772	0	0	0	0	0	0	0.00435608	0.00445767	0.00317658	0.00159763	0.000981641	0.000414462	0	0	0	0	0	0	0.00298791	0.00310305	0.0020993	0.00234401	0.00167099	0.00062976	0.000517433	0	0	0.000575377	0.00137014	0.00133447	0
c_000000033891	0	0	0	0	0	0	0.00124013	0.00232651	0.00171501	0.00133704	0.000764831	0	0	0	0	0	0	0	0	0	0.00114525	0.00121368	0.00190322	0	0	0	0	0	0	0	0	0.00132402	0.00151916	0.00101628	0.00115438	0	0	0	0	0	0	0	0	0	0	0	0	0	0
c_000000033901	0.0029557	0.00308931	0.00268366	0.00292571	0	0	0	0	0	0	0	0	0.00936178	0.0138669	0.00905361	0.0150223	0	0.00548601	0	0	0	0	0	0	0.00317568	0.00300181	0	0	0	0	0	0	0	0	0	0	0.00362421	0.00251685	0.00460471	0.00458686	0.00166215	0.000809098	0.000361825	0	0	0.00391103	0.00525056	0.00292014	0
c_000000033903	0.000167794	0.0002254	0.000206764	0.000196767	0	0	0	0	0	0	0	0	0.00024467	0	0.000294896	0	0	0	0	0	0	0	0	0	0	0	0	0	0	0	0	0	0	0	0	0	0	0	0	0	0	0	0	0	0	0	0	0	0
c_000000033908	0	0	0	0	0	0	0.00315533	0.00052099	0.000197197	0	0	0	0	0	0	0	0	0	0	0.000734794	0.00150808	0.00149304	0.00133738	0	0	0	0	0	0	0	0	0.000934339	0.00217152	0.00285034	0.000604468	0	0	0	0	0	0	0	0	0.00130426	0	0	0	0	0
c_000000033914	0	0	0	0	0	0	0	0	0.000578149	0.000904571	0.000954083	0	0	0	0	0	0	0	0	0	0.00202995	0.00289038	0.00288918	0	0	0	0	0	0	0	0	0.000364262	0	0.0009775	0.00262619	0	0	0	0	0	0	0	0	0	0	0	0	0	0
c_000000033915	0	0	0	0	0	0	0	0	0	0	0	0	0	0	0	0	0	0	0	0	0	0	0	0	0	0	0	0	0	0	0	0	0	0	0	0	0	0	0	0	0	0	0	0	0	0	0	0	0
c_000000033926	0	0	0	0	0	0	0	0	0	0	0	0	0	0	0	0	0	0	0	0	0	0	0	0	0	0	0	0	0	0	0	0	0	0	0	0	0	0	9.76886e-05	0	0	3.71988e-05	0.000214198	0.000325956	0	0	0	0.000295177	0
c_000000033928	0	0	0	0	0	0	0.000267149	0.000797063	0.000770199	0.000449892	4.98129e-05	0	0	0	0	0	0	0	0	0	0.000250024	0.000534833	0.000929462	0	0	0	0	0	0	0	0	0.000544497	0.000613328	0.000303648	0.000377937	0	0	0	0	0	0	0	0	0	0	0	0	0	0
c_000000033931	0.000220868	0.000110913	0.000559189	0.000300702	0.00104137	0	0	0	0	0	0	0	0.000596286	0	0.000756739	0	0	0	0	0	0	0	0	0	0	0	0	0	0	0	0	0	0	0	0	0	0	0	0	0	0	0	0	0	0	0	0	0	0
c_000000033932	0	0	0	0	0.00318146	0.012046	0.0035279	0.00202168	0.00249819	0.000886406	0	0	0	0	0	0	0	0	0	0.000167343	0	0.000178604	0.00207881	0	0	0	0	0	0	0.000575684	0.000826916	8.15478e-05	0.000754829	0.00270312	0.00157354	0	0	0	0	0	0	0	0	0.00053069	0	0	0	0	0
c_000000033933	0.00112839	0.00103255	0.00125282	0.000957444	0	0	0	0	0	0	0	0	0.00129914	0	0.00130093	0	0	0	0	0	0	0	0	0	0	0	0	0	0	0	0	0	0	0	0	0	0	0	0	0	0	0	0	0	0	0	0	0	0
c_000000033934	0	0	0	0	0	0	0.00114916	0	4.02239e-05	0	0	0	0	0	0	0	0	0	0	0	0.000780153	0.00076481	0.00040553	0	0	0	0	0	0	0	0	0.00107992	0.00137513	0.00168747	0.000732898	0	0	0	0	0	0	0	0	0	0	0	0	0	0
c_000000033940	0	0	0	0	0.00329043	0.0112621	0.00350576	0.00212525	0.00245742	0.000980289	0	0	0	0	0	0	0	0	0	0.000268186	0	0.000160201	0.00203503	0	0	0	0	0	0	0	0.00105906	9.56752e-05	0.000813353	0.00274769	0.0015379	0	0	0	0	0	0	0	0	0.000588986	0	0	0	0	0
c_000000033942	0.000398724	0.000255286	0.000324088	0.00024366	0	0	0	0	0	0	0	0	0.00382754	0.00305631	0.00400447	0.00329894	0	0.000310859	0	0	0	0	0	0	0	0	0	0	0	0	0	0	0	0	0	0	0.00122662	0.000772517	0.00195181	0.000835765	0	0	0	0	0	0	0	0	0
c_000000033946	0.0102882	0.0108891	0.0116498	0.00998662	0	0	0	0	0	0	0	0	0.00276377	0.0030699	0.00262328	0.00196591	0	0.000231966	0	0	0	0	0	0	0.00423827	0.00346349	0.0130607	0.0145707	0.00804343	0.0089935	0.00484131	0	0	0	0	0	0.00534325	0.00556073	0.00523146	0.00582706	0.00633025	0.00372343	0.0032266	0.000955097	0	0.00374239	0.00448104	0.00654168	0.00109352
c_000000033953	0	0	0	0	0	0	0.000480231	3.00834e-05	0.000300993	0.000185371	0.000299907	8.8256e-05	0	0	0	0	0	0	0.000394771	0.00291107	0.00324064	0.00226597	0.00126625	0	0	0	0	0	0	0	0	0.00129129	0.000609807	0.000441204	0.000336112	0	0	0	0	0	0	0	0	0.00169529	0	0	0	0	0
c_000000033954	0	0	0	0	0	0	0	0	0	0	0	0	0	0	0	0	0	0	0	0	0	0	0	0	0	0	0	0	0	0	0	0	0	0	0	0	0	0	0	0	0	0	0	0	0	0	0	0	0
c_000000033960	0	0	0	0	0	0.00487606	0.00143794	0	0	0	0	0	0	0	0	0	0	0	0.000635847	0.00428331	0	0	0	0	0	0	0	0	0	0	0	0.000140808	0	0	0	0	0	0	0	0	0	0	0	0	0	0	0	0	0
c_000000033961	0	0	0	0	0	0	0	0	0	0	0	0	0	0	0	0	0	0	0	0	0	0	0	0	0	0	0	0	0	0	0	0	0	0	0	0	0	0	0	0	0	0	0	0	0	0	0	0	0
c_000000033965	0	0	0	0	0	0	0	0	0	0.000376537	0.00376156	0.0146493	0	0	0	0	0.0140115	0	0	0	0	0	0	0	0	0	0	0	0	0	0	0	0	0	0	0.00971318	0	0	0	0	0	0	0	0	0.0101641	0	0	0	0
c_000000033968	0.000236028	0.000220951	0.000263188	0.00019627	0	0	0	0	0	0	0	0	0.00168756	0.000976944	0.00164762	0.00123022	0	0.000116531	0	0	0	0	0	0	0	0	0.0053247	0.0186071	0.015063	0.0181767	0.0194167	0	0.000374645	0	0	0	0.00181928	0.00136663	0.00190954	0.00178396	0.00263252	0.00293572	0.00374676	0.00322875	0	0	0	0.000187311	0.00332857
c_000000033971	0.00158416	0.00134507	0.00131806	0.00154596	4.58093e-05	0	0	0	0	0	0	0	0.000738208	8.60502e-05	0.000861509	0	0	0	0	0	0	0	0	0	0	0	0	0	0	0	0	0	0	0	0	0	0.000201469	0.000382822	0.000330091	0	0	0	0	0	0	0	0	0.000387943	0
c_000000033975	0.000810551	0.000805537	0.00060688	0.000812051	0	0	0	0	0	0	0	0	0.000833178	0	0.000957819	0	0	0	0	0	0	0	0	0	0	0	0	0	0	0	0	0	0	0	0	0	0	0	0	0	0	0	1.33411e-05	0	0	0	0	0	0
c_000000033978	0	0	0	0	0	0	0.000473703	0	0	0	0	0	0	0	0	0	0	0	0	0	0	0	0	0	0	0	0	0	0	0	0	0	0	0	0	0	0	0	0	0	0	0	0	0	0	0	0	0	0
c_000000033985	0.00624891	0.0067641	0.00674435	0.00676798	0	0	0	0	0	0	0	0	0.00206491	0.000474506	0.00234413	0.000816547	0	0	0	0	0	0	0	0	0	0	0	0	0	0	0	0	0	0	0	0	0	0	0	0	0	0	0	0	0	0	0	0	0
c_000000033990	0.00717638	0.00734832	0.00659471	0.00749995	0	0	0	0	0	0	0	0	0.00528038	0.00547308	0.00570392	0.00643606	0	0.000987648	0	0	0	0	0	0	0.000207012	0	0	0	0	0	0	0	0	0	0	0	0	8.56938e-05	0.000611226	0	0	0	0	0	0	0	0	0	0
c_000000035701	0	0	0	0	0	0	0	0	0.00221779	0.00206192	0.00129908	0	0	0	0	0	0	0	0	0	0	0.00056923	0.00185458	0	0	0	0	0	0	0	0	0.000670115	0	0.000318589	0.00245059	0	0	0	0	0	0	0	0	0	0	0	0	0	0
c_000000035702	0	0	0	0	0	0	0.000512391	0.000951599	0.00151687	0.00116711	0.000691702	0	0	0	0	0	0	0	0	0	0.000526363	0.000972654	0.00123646	0	0	0	0	0	0	0	0	0.000708935	0.000648204	0.00105463	0.00135129	0	0	0	0	0	0	0	0	0	0	0	0	0	0
c_000000035703	0	0	0	0	0	0	9.87137e-05	0.000336294	0.000899838	0.000929476	0.000549675	0	0	0	0	0	0	0	0	0	0.000569224	0.000825601	0.000588862	0	0	0	0	0	0	0	0	0.000599733	0	0.000808696	0.000653189	0	0	0	0	0	0	0	0	0	0	0	0	0	0
c_000000035704	0	0	0	0	0	0	0.00125933	0.000118371	7.36261e-05	0	0	0	0	0	0	0	0	0.00113237	0.000370616	0	0	0	0.000259398	0	0	0	0	0	0	0	0	0	0	0.00045998	3.23949e-05	0	0	0	0	0	0	0	0	0	0	0	0	0	0
c_000000035705	0	0	0	0	0	0	0.000365708	0.000189141	6.82795e-05	0	0	0	0	0	0	0	0	0	0	0	0.00046429	0.000613382	0.00047237	0	0	0	0	0	0	0	0	0.000828189	0	1.35108e-05	0	0	0	0	0	0	0	0	0	0.000872908	0	0	0	0	0
c_000000035706	0	0	0	0	0	0	0	0.0015557	0.00328921	0.00368062	0.00192018	0	0	0	0	0	0	0	0	0	0.00160784	0.00238213	0.00492477	0	0	0	0	0	0	0	0	0.00168941	0.000979502	0.00263437	0.00430904	0	0	0	0	0	0	0	0	0	0	0	0	0	0
c_000000035707	0	0	0	0	9.03676e-05	0	0.000400148	0	0	0	0	0	0	0	0	0	0	0	0.00329777	0.00424617	0	0	0	0	0	0	0	0	0	0	0	0.000836438	0	0	0	0	0	0	0	0	0	0	0	0.000881448	0	0	0	0	0
c_000000035709	0	0	0	0	0	0	0	0	0	0	0	0	0	0	0	0	0	0.00475852	0.00347194	0	0	0	0	0	0	0	0	0	0	0	0	0	0	0	0	0	0	0	0	0	0	0	0	0.00144838	0	0	0	0	0
c_000000035710	0	0	0	0	0	0	0	0	0	0	0	0.0115576	0	0	0	0	0.0115564	0	0	0	0	0	0	0	0	0	0	0	0	0	0	0	0	0	0	0.0182729	0	0	0	0	0	0	0	0	0.0116869	0	0	0	0
c_000000035711	0.0115644	0.0113641	0.01118	0.0117981	0	0	0	0	0	0	0	0	0.00797082	0.0116722	0.00784541	0.0107561	0	0.0016843	0	0	0	0	0	0	0	0	0	0	0	0	0	0	0	0	0	0	0	0	0.000302168	0	0	0	0	0	0	0	0	0	0
c_000000035712	0.000991842	0.00139096	0.00118738	0.00149577	0	0	0	0	0	0	0	0	0.002352	0.0114456	0.00296804	0.0105731	0	0.00330872	0	0	0	0	0	0	0	0	0.000259294	0.00247072	0.00245813	0.0062035	0.00284498	0	0	0	0	0	0	0	0	0	0	0	0	0	0	0	0	0	0
c_000000035713	0	0	0	0	0	0	0	0	0.000103974	0	0	0	0	0	0	0	0	0	0	0	0.000136475	0.000453205	0.000338813	0	0	0	0	0	0	0	0	0	0	0.000256674	0.000921573	0	0	0	0	0	0	0	0	0	0	0	0	0	0
c_000000035714	0	0	0	0	0	0	0	0	0	0	0	0.0106082	0	0	0	0	0.0101206	0	0	0	0	0	0	0	0	0	0	0	0	0	0	0	0	0	0	0.0156561	0	0	0	0	0	0	0	0	0.00818072	0	0	0	0
c_000000035715	0	0	0	0	0.000468866	0	0	0	0	0	0	0	0	0	0	0	0	0.00344852	0.00150175	0	0	0	0	0	0	0	0	0	0	0	0	0	0	0	0	0	0	0	0	0	0	0.000811427	0	0.000319495	0	0	0	0	0.00172781
c_000000035716	0	0	0	0	0	0	0.000723505	0.000406473	7.68841e-05	0	0	0	0	0	0	0	0	0	0	0	0	0	0.000347167	0	0	0	0	0	0	0	0	0.000113152	0	0	0	0	0	0	0	0	0	0	0	0.000129227	0	0	0	0	0
c_000000035717	0	0	0	0	0	0	0	0	0	0.000115269	0.0021894	0.000991561	0	0	0	0	0.000795713	0	0	0	0	0	0	0	0	0	0	0	0	0	0	0	0	0	0	0.000391013	0	0	0	0	0	0	0	0	0.000340315	0	0	0	0
c_000000035718	0.00285839	0.00276782	0.00300715	0.0028475	0.000424885	0	0	0	0	0	0	0	0.00639545	0.00830669	0.00606148	0.00813244	0	0.0023532	0	0	0	0	0	0	0.0114963	0.011639	0.00667594	0.00537768	0.00398248	0.00509376	0.00192087	0	0	0	0	0	0.00749353	0.00726015	0.00696341	0.00871744	0.0066416	0.0022206	0.0011171	0.000391789	0	0.0143684	0.0108995	0.00818955	0
c_000000035719	0	0	0	0	0	0	0	0	0.000269801	0	0	0	0	0	0	0	0	0	0	0	0.000349702	0.000685966	0.000450025	0	0	0	0	0	0	0	0	0.000224786	0	0.000195573	0.000529026	0	0	0	0	0	0	0	0	0	0	0	0	0	0
c_000000035720	0	0	0	0	0.00210198	0.000903802	0.000844386	0	0	0	0	0	0	0	0	0	0	0.000492318	0.00172062	0.000544346	0	0	0	0	0	0	0	0	0	0	0	0	0	0	0	0	0	0	0	0	0	0	0	0	0	0	0	0	0
c_000000035721	3.5716e-05	2.22499e-05	5.02346e-05	6.06559e-07	0.00103055	0.00127728	0.000744163	0	0	0	0	0	0.000173236	0	0.000209133	0	0	0	0	0	0	0	0	0	0	0	0	0	0.00199492	0.00672471	0.0132079	0	0	0	0	0	0	0	0	0	0	0	0.000324283	0.000587848	0	0	0	0	0
c_000000035722	0	0	0	0	0	0	0.0056201	0.0112928	0.00494466	0.00212754	0.000636442	0	0	0	0	0	0	0	0	0.00117941	0.00969107	0.00781248	0.00814289	0	0	0	0	0	0	0	0	0.00671796	0.00880276	0.00463272	0.00400782	0	0	0	0	0	0	0	0	0.000841671	0	0	0	0	0
c_000000035723	0.000151596	0.000122602	0.000280328	0.000148885	0.00703228	0.0222767	0.0070357	0.00710479	0.00268165	0.00155861	0.000594336	0	0.00206798	0.00175717	0.00171201	0.0014023	0	0.0113034	0.0139946	0.0134712	0.00532665	0.00440221	0.00354832	0	0.0124833	0.0109283	0.0161415	0.018009	0.0143615	0.0147595	0.0150572	0.006091	0.00804797	0.00525211	0.0032334	0	0.0124686	0.00979661	0.00956529	0.0106692	0.0137989	0.0122559	0.0100724	0.00928236	0	0.00699409	0.0080535	0.011564	0.0227425
c_000000035725	0	0	0	0	0	0	0.00149611	0.000637904	0.000348269	0.000193386	0.000380942	0	0	0	0	0	0	0	0	0.000838819	0.00344598	0.00312255	0.00148513	0	0	0	0	0	0	0	0	0.0023439	0.00119722	0.00145368	0.000695381	0	0	0	0	0	0	0	0	3.82314e-05	0	0	0	0	0
c_000000035726	0	0	0	0	0	0	0	0	0	0	0	0	0.00293256	0.00253363	0.00303493	0.00206518	0	0.000283528	0	0	0	0	0	0	0	0	0	0	0	0	0	0	0	0	0	0	0	0	0	0	0	0	0	0	0	0	0	0	0
c_000000035727	0	0	0	0	0	0	0.000873363	0.000204544	0.000110496	0	0	0	0	0	0	0	0	0	0	0	0	0.000309393	0.000580938	0	0	0	0	0	0	0	0	0.000627561	0	0	0	0	0	0	0	0	0	0	0	3.17713e-05	0	0	0	0	0
c_000000035728	0	0	0	0	0	0	0.00186521	0.00432934	0.00154062	0.000216559	0	0	0	0	0	0	0	0	0.000548587	0.00100161	0.000400709	0.000414459	0.00118402	0	0	0	0	0	0	0	0	0.000948066	0.00152733	0.00205659	0.00119801	0	0	0	0	0	0	0	0	0.00111843	0	0	0	0	0
c_000000035730	0.000500703	0.000446815	0.000361954	0.000614029	0.00753108	0	0	0	0	0	0	0	0.00036434	0	0.000342459	0	0	0	0	0	0	0	0	0	0	0	0	0	0	0	0	0	0	0	0	0	0	0	0	0	0	0	0	0	0	0	0	0	0
c_000000035734	0	0	0	0	0	0	0.00117758	0.000811274	0.0011132	0.00141086	0.000973241	0	0	0	0	0	0	0	1.89743e-06	0.000564776	0.00413203	0.0030642	0.00228512	0	0	0	0	0	0	0	0	0.00191138	0.000929226	0.00144378	0.00156734	0	0	0	0	0	0	0	0	0.000323297	0	0	0	0	0
c_000000035735	0	0	0	0	0	0	0.00234296	0.000576923	0	0	0	0	0	0	0	0	0	0	0.0012058	0.00165107	0	0.000188681	0.000334578	0	0	0	0	0	0	0	0	0.000743055	0.000729099	0.00038352	0	0	0	0	0	0	0	2.48963e-05	0.00131005	0.00261372	0	0	0	0	0
c_000000035738	0	0	0	0	0	0	0.00258885	0.000406951	0	0	0	0	0	0	0	0	0	0	0	0	0	0.000169125	0.00042562	0	0	0	0	0	0	0	0	0.000230638	0.000429841	0.000933332	0	0	0	0	0	0	0	0	0	0	0	0	0	0	0
c_000000035740	0	0	0	0	0.00250723	0.0271417	0.00726367	0.00303889	0.00126412	0	0	0	0	0	9.75506e-06	0	0	0	0.000798242	0.000312753	0	0.000171534	0.00132152	0	0	0	0.00869754	0.0233373	0.0376548	0.0453435	0.0515447	0.00070027	0.00250987	0.00138207	0	0	0.00108442	0.00137998	0.00102559	0.000907114	0.00394579	0.013671	0.0205311	0.0144885	0	0	0	0	0.00723657
c_000000035741	0.00439286	0.00449925	0.00384889	0.00470321	0.00044919	0	0	0	0	0	0	0	0.00379395	0.0044979	0.00333511	0.00402431	0	0.00135582	0	0	0	0	0	0	0.00201987	0.00178388	0.00278095	0.00145117	0.00160098	0.000432208	0.000287378	0	0	0	0	0	0.00269061	0.00287896	0.00198046	0.00163234	0.0017154	0.00113925	0.00138795	0.0014383	0	0	0.00157236	0.00148441	0
c_000000035756	0	0	0	0	0	0	2.4126e-05	7.24747e-05	0.00315985	0.00225765	0.000406944	0	0	0	0	0	0	0	0	0	0.000351977	0.000505098	0.00127613	0	0	0	0	0	0	0	0	6.53447e-05	0.000118914	0.00486638	0.00513584	0	0	0	0	0	0	0	0	0	0	0	0	0	0
c_000000035757	0	0	0	0	0	0	0	0	0.000821366	0.00149655	0.00231378	0	0	0	0	0	0	0	0	0	0	0	5.77376e-05	0	0	0	0	0	0	0	0	0	0	0	0.000193386	0	0	0	0	0	0	0	0	0	0	0	0	0	0
c_000000035758	0	0	0	0	0	0	0	0	0.00168407	0.00389121	0.00611391	0	0	0	0	0	0	0	0	0	0	0	0.000233413	0	0	0	0	0	0	0	0	0	0	0.00066967	0.00171094	0	0	0	0	0	0	0	0	0	0	0	0	0	0
c_000000035760	0	0	0	0	0.000387693	0.00915416	0.00877756	0.00795362	0.00686564	0.00692042	0.00579942	0	0	0	0	0	0	0	0.00388554	0.00862667	0.00641807	0.00552885	0.00554047	0	0	0	0	0	0.000629576	0	0.00397544	0.00678109	0.00934954	0.00794839	0.00746535	0	0	0	0	0	0	0	0.000292912	0.00291808	0	0	0	0	0.00140457
c_000000035761	0	0	0	0	0	0	0.000683522	0.000944456	0.00183759	0.00131162	0.000699031	0	0	0	0	0	0	0	0	0	0.000944082	0.00110487	0.00150169	0	0	0	0	0	0	0	0	0.00116656	0.00125059	0.00090328	0.00128775	0	0	0	0	0	0	0	0	0	0	0	0	0	0
c_000000035764	0	0	0	0	0	0.00888482	0.00411623	0.0076185	0.00424821	0.00324469	0.000504681	0	0	0	0	0	0	0	0.000278901	0.000704528	0.000667038	0.000869109	0.00245724	0	0	0	0	0	0	0.00129119	0.00686249	0.00156458	0.00441388	0.00466424	0.00295571	0	0	0	0	0	0	0	0	0.0015488	0	0	0	0	0
c_000000035768	0	0	0	0	0	0	0.000124811	0	0.00408939	0.00718078	0.00933113	0	0	0	0	0	0	0	0	0	0.000271725	0.000706302	0.00145513	0	0	0	0	0	0	0	0	0.000382595	0	0.00252617	0.00560004	0	0	0	0	0	0	0	0	0	0	0	0	0	0
c_000000035771	0	0	0	0	0	0	0.000300406	0.0013226	0.00496481	0.00787388	0.0111326	0.00128092	0	0	0	0	0.00114391	0	0	0	0.000166324	0.000964832	0.00223587	0	0	0	0	0	0	0	0	0.00065027	0	0.00189193	0.00475888	0.000581321	0	0	0	0	0	0	0	0	0.000432119	0	0	0	0
c_000000035773	0	0	0	0	0	0	0	0	0	0	0.00192795	0	0	0	0	0	0	0	0	0	0	0	0	0	0	0	0	0	0	0	0	0	0	0	0	0	0	0	0	0	0	0	0	0	0	0	0	0	0
c_000000035775	0	0	0	0	0	0	0.00106132	0.000616398	0.000552434	0	0	0	0	0	0	0	0	0	0	0	0.00108562	0.00112083	0.000910315	0	0	0	0	0	0	0	0	0.00092545	0.000535459	0.00150873	0.000767528	0	0	0	0	0	0	0	0	0	0	0	0	0	0
c_000000035776	0	0	0	0	0	0	0	0	0.000710439	0.00094403	0.00108786	7.8963e-05	0	0	0	0	0	0	0	0	0.000139949	0.000513583	0.000795864	0	0	0	0	0	0	0	0	0.000180889	0	0.000107693	0.00141012	0	0	0	0	0	0	0	0	0	0	0	0	0	0
c_000000035777	0	0	0	0	0	0	0.00282336	0.00117814	8.08058e-06	0	0	0	0	0	0	0	0	0	0.000141049	0.00595805	0.00189392	0.00104361	0.000727871	0	0	0	0	0	0	0	0	0.00254015	0.00227543	0.000910852	0	0	0	0	0	0	0	0	0.000450365	0.00425248	0	0	0	0	0
c_000000035782	0	0	0	0	0	0	0	0	0	0	0	0	0	0	0	0	0	0	0	0	0	0	0	0	0	0	0	0	0	0	0	0	0	0	0	0	0	0	0	0	0	0	0	0	0	0	0	0	0
c_000000035787	0	0	0	0	0	0	9.68166e-05	0	0.00211035	0.00307373	0.0025341	0	0	0	0	0	0	0	0	0	4.08544e-05	0.000273136	0.000717224	0	0	0	0	0	0	0	0	4.68934e-05	0	0.00187324	0.00224116	0	0	0	0	0	0	0	0	0	0	0	0	0	0
c_000000035789	0	0	0	0	0	0	0	1.93877e-06	0.000879792	0.000777288	0.000270223	0	0	0	0	0	0	0	0	0	0.000292337	0.000615837	0.000871872	0	0	0	0	0	0	0	0	0.000251178	0	0.000209557	0.000918655	0	0	0	0	0	0	0	0	0	0	0	0	0	0
c_000000035793	0	0	0	0	0	0	8.52415e-05	0	0	0	0	0	0	0	0	0	0	0	0	0.00335002	0	0	0	0	0	0	0.00457553	0.000221896	0.00400271	0.000682171	0	0.000617358	0	0	0	0	0.000463059	0.00182398	0.000995349	8.87978e-05	0.00477379	0.0345401	0.0303518	0.0230727	0	0	0	0	0.00570216
c_000000035797	0	0	0	0	0	0	0.000890859	0.000824003	0.00180629	0.0014231	0.00120303	0	0	0	0	0	0	0	1.46087e-05	0	0.00203196	0.00243789	0.00193746	0	0	0	0	0	0	0	0	0.00189467	0.00155865	0.00191105	0.00264676	0	0	0	0	0	0	0	0	0.000363677	0	0	0	0	0
c_000000035799	0	0	0	0	0	0	0.000418888	0	0	0	0	0	0	0	0	0	0	0	0.000227642	0	0.00169055	0.00103005	0.000444109	0	0	0	0	0	0	0	0	0.000799113	9.4656e-05	0.000403709	0	0	0	0	0	0	0	0	0	4.76394e-05	0	0	0	0	0
c_000000035803	0.00137172	0.00130789	0.00153144	0.00144771	0	0	0	0	0	0	0	0	0.00307695	0.00253086	0.00324797	0.00246513	0	0.000182375	0	0	0	0	0	0	0.00333737	0.00286831	0.00201268	0	0.000216903	0	0	0	0	0	0	0	0.00341253	0.00401597	0.00330677	0.00325706	0.00205695	0.00128613	0.000838025	0.000175082	0	0.00340586	0.00759394	0.00571077	0
c_000000035804	0	0	0	0	0	0	0.000301536	0.00100965	0.000810507	0	0	0	0	0	0	0	0	0	0	0	0	7.75667e-06	0.000614094	0	0	0	0	0	0	0	0	0	0	0.00106974	0.000709468	0	0	0	0	0	0	0	0	0	0	0	0	0	0
c_000000035806	0	0	0	0	0	0	0	0	0	0	0	0	0	0	0	0	0	0	0	0	0	0	0	0	0	0	0	0	0	0	0	0	0	0	0	0	0	0	0	0	0	0	0	0	0	0	0	0	0
c_000000035807	0	0	0	0	0	0	0	0.000435499	0.00253311	0.00367121	0.00342113	0	0	0	0	0	0	0	0	0	0	0.000160817	0.00103525	0	0	0	0	0	0	0	0	0	0	0.00135143	0.00244506	0	0	0	0	0	0	0	0	0	0	0	0	0	0
c_000000035809	0	0	0	0	0	0	0	0	0.000502566	0.00259178	0.00637511	0.00894063	0	0	0	0	0.00819899	0	0	0	0	0	0	0	0	0	0	0	0	0	0	0	0	0	8.97432e-05	0.00455467	0	0	0	0	0	0	0	0	0.00621849	0	0	0	0
c_000000035812	0	0	0	0	0	0	0	0	0	0	0	0	0	0	0	0	0	0	0	0	0.0027808	0.00190321	0.000317501	0	0	0	0	0	0	0	0	0.000201237	0	0	0	0	0	0	0	0	0	0	0	0	0	0	0	0	0
c_000000035816	0	0	0	0	0	0	0	0	0.00103502	0.00171635	0.00197403	0	0	0	0	0	0	0	0	0	0	0	0.000492496	0	0	0	0	0	0	0	0	0	0	8.21122e-05	0.00136719	0	0	0	0	0	0	0	0	0	0	0	0	0	0
c_000000035818	0	0	0	0	0.00140591	0	0	0	0	0	0	0	3.53768e-05	0	0.000120213	0	0	0.000483501	0.000402267	0	0	0	0	0	0	0	0	0	0	0	0	0	0	0	0	0	0	0	0	0	0.00195969	0.0113202	0.00964793	0.00103702	0	0	0	0	0.0019431
c_000000035821	0	0	0	0	0	0	0.000922201	0	0	0	0	0	0	0	0	0	0	0	0.00111461	0.00182971	0.00112338	0.000891586	0.000163814	0	0	0	0	0	0	0	0	0.00127849	0.000413222	0.000285749	0	0	0	0	0	0	0	0	0	0.000522707	0	0	0	0	0
c_000000035822	0	0	0	0	0	0	0.000575565	0.000620433	0.000860947	0.000207666	0	0	0	0	0	0	0	0	0.000160661	8.92624e-05	0.00191552	0.00192351	0.00201796	0	0	0	0	0	0	0	0	0.00143877	0	0.000402526	0.00148773	0	0	0	0	0	0	0	0	0	0	0	0	0	0
c_000000035833	0	0	0	0	0	0	0	0	0	0	4.00053e-05	0	0	0	0	0	0	0	0.00479759	0.000324031	3.57552e-05	0.000169666	9.38457e-06	0	0	0	0	0	0	0	0	0.000296857	0	0	0	0	0	0	0	0	0	0	0.000180611	0.00157661	0	0	0	0	0.00192282
c_000000035852	0	0	0	0	0	0	0	0	0.000277171	0.0015239	0.00377946	0	0	0	0	0	0	0	0	0	0	0	0	0	0	0	0	0	0	0	0	0	0	0	0.000309648	0	0	0	0	0	0	0	0	0	0	0	0	0	0
c_000000035862	0	0	0	0	0	0	0	0	0	0.00100403	0.00469286	0.00198334	0	0	0	0	0.0016014	0	0	0	0	0	0	0	0	0	0	0	0	0	0	0	0	0	0	0.00141167	0	0	0	0	0	0	0	0	0.000469744	0	0	0	0
c_000000035867	0	0	0	0	0	0	0	0	0	0.00013577	0.00172636	0	0	0	0	0	0	0	0	0	0	0	0	0	0	0	0	0	0	0	0	0	0	0	0	0	0	0	0	0	0	0	0	0	0	0	0	0	0
c_000000035868	6.70155e-05	9.19628e-05	0.000129866	4.48715e-05	0.000239952	0	0	0	0	0	0	0	0.000663543	0.000127874	0.000814635	0	0	0.00016677	0	0	0	0	0	0	0	0	0	0	0	0	0	0	0	0	0	0	0.000276165	0.000123671	0.00075479	0.000266656	0	0	0	0	0	0	0	0.000121874	0
c_000000035869	0	0	0	0	0	0	0.00137547	0.00156835	0.00183064	0.00173507	0.000678336	0	0	0	0	0	0	0	0	0	0.000939532	0.000745323	0.00115158	0	0	0	0	0	0	0	0.00152964	0.000664046	0.000998726	0.00238028	0.00171014	0	0	0	0	0	0	0	0	0.000261231	0	0	0	0	0
c_000000035877	0	0	0	0	0	0	0	0	8.97693e-05	0.001234	0.00308669	0	0	0	0	0	0	0	0	0	0	0	0	0	0	0	0	0	0	0	0	0	0	0	0	0	0	0	0	0	0	0	0	0	0	0	0	0	0
c_000000035882	0	0	0	0	0	0	0	8.41882e-05	0.00132192	0.00144145	0.00182853	2.84268e-05	0	0	0	0	0	0	0	0	0.000206494	0.000605705	0.00103202	0	0	0	0	0	0	0	0	0.00037956	0	0.000400097	0.00168573	0	0	0	0	0	0	0	0	0	0	0	0	0	0
c_000000035883	0	0	0	0	0	0	0	0	0	0	0	0.0121573	0	0	0	0	0.0125512	0	0	0	0	0	0	0	0	0	0	0	0	0	0	0	0	0	0	0.0127366	0	0	0	0	0	0	0	0	0.0106872	0	0	0	0
c_000000035885	0.00077598	0.000850706	0.000852018	0.000693096	8.39936e-05	0	0	0	0	0	0	0	0.00113849	0.000105108	0.00116848	0	0	0	0	0	0	0	0	0	0.00827219	0.00926617	0.00120453	0	0	0	0	0	0	0	0	0	0.00534317	0.00593873	0.00552587	0.00662658	0.00425027	0.0015613	0.000614237	0	0	0.0104055	0.00990486	0.00651883	0
c_000000035891	0.000454362	0.000434259	0.000363204	0.000466282	0.00466085	0.0152284	0.00416976	0.00182152	2.4181e-05	0	0	0	0.000812298	0.000164593	0.000952488	0.000368889	0	0.000640722	0.00118807	0.00189153	0	0.000239846	0.000830098	0	0.000391782	0.00113435	0.00027391	0.00371734	0.00282451	0.00455931	0.00311964	0.000454219	0.00152633	0.00237606	0.000214468	0	0.00195717	0.000691519	0.00147056	0.00136632	0.00145029	0.000404764	0.000876528	0.00125946	0	0.000572974	0.00191888	0.000937274	0.00199935
c_000000035900	0	0	0	0	0	0	0.00057098	0.00139528	0.00086077	0.000183689	0.00015602	0	0	0	0	0	0	0	0	0	0.00215178	0.00231361	0.00176042	0	0	0	0	0	0	0	0	0.00145599	0.000974585	0.000268979	0.000408759	0	0	0	0	0	0	0	0	0	0	0	0	0	0
c_000000035904	0	0	0	0	0	0	0	0	0	0	8.02501e-05	0.0185851	0	0	0	0	0.0195085	0	0	0	0	0	0	0	0	0	0	0	0	0	0	0	0	0	0	0.0110881	0	0	0	0	0	0	0	0	0.0209775	0	0	0	0
c_000000035907	0	0	0	0	0	0	0	0	0.000502975	0.00106463	0.00133933	0	0	0	0	0	0	0	0	0	0	0	0	0	0	0	0	0	0	0	0	0	0	0	6.74657e-05	0	0	0	0	0	0	0	0	0	0	0	0	0	0
c_000000035914	0	0	0	0	0	0	0	0	0	0	0	0	0	0	0	0	0	0	0	0	0	0	0	0	0	0	0	0	0	0	0	0	0	0	0	0	0	0	0	0	0	0	0	0	0	0	0	0	0
c_000000035930	0	0	0	0	0	0	0.000657261	0	0	0	0	0	0	0	0	0	0	0	0	0.00136038	0	0	0.000108547	0	0	0	0	0	0	0	0	0.000305675	0	0	0	0	0	0	0	0	0	0.00452801	0.0147935	0.0135804	0	0	0	0	0.00327608
c_000000035931	0	0	0	0	0	0	0	0	0	0	0	0	0	0	0	0	0	0.000208899	0.000331532	0	0	0	0	0	0	0	0	0	0	0	0	0	0	0	0	0	0	0	0	0	0	0	0	0.000128992	0	0	0	0	0
c_000000035937	0	0	0	0	0	0	0.00111574	0.0033963	0.00430441	0.00292166	0.00130574	0	0	0	0	0	0	0	0	0	0.00147321	0.00248677	0.0035394	0	0	0	0	0	0	0	0	0.00152127	0.000913143	0.00350343	0.00438113	0	0	0	0	0	0	0	0	3.56726e-05	0	0	0	0	0
c_000000035938	0	0	0	0	0	0	0.000148007	0	0.000181015	0.000381488	0.000383655	0	0	0	0	0	0	0	0	0	8.34165e-05	0.000190253	0.000191789	0	0	0	0	0	0	0	0	0.000220985	0.000224346	0.000869334	0.000631612	0	0	0	0	0	0	0	0	0	0	0	0	0	0
c_000000035944	0.00035842	0.000446978	0.000489793	0.000383338	0.00330854	0	0	0	0	0	0	0	0.00314822	0	0.00362595	0.00106331	0	0	0	0	0	0	0	0	0	0	0	0	0	0	0	0	0	0	0	0	0	0	0	0	0	0	0	0	0	0	0	0	0
c_000000035946	0.000892732	0.000882897	0.000746302	0.000884801	0.00453266	0	0	0	0	0	0	0	0.00235837	0.000932206	0.00218459	0.000855811	0	0.00149943	0.000180981	0	0	0	0	0	0	0.00301455	0	0	0	0	0	0	0	0	0	0	0.00588574	0.00205755	0.00473871	0.00626412	0.00573159	0.00118267	0.00124489	2.97773e-06	0	0	0	0.00035847	0.000701358
c_000000035947	0	0	0	0	0	0	0	0	0.000656639	0.00126733	0.00166442	0	0	0	0	0	0	0	0	0	0	0.000127627	0.000607136	0	0	0	0	0	0	0	0	0	0	0	0.000890006	0	0	0	0	0	0	0	0	0	0	0	0	0	0
c_000000035948	0	0	0	0	0	0	0	0	0	0	0	0	0	0	0	0	0	0	0	0	0.00175953	0.00141035	0.000262513	0	0	0	0	0	0	0	0	0.000729908	0	0	0	0	0	0	0	0	0	0	0	0	0	0	0	0	0
c_000000035949	0	0	0	0	0	0	0	0	0.000327895	0.000300789	0.000670293	0	0	0	0	0	0	0	0	0	0.000173734	0.000446965	0.000407339	0	0	0	0	0	0	0	0	5.75903e-05	0	0.000176616	0.000964422	0	0	0	0	0	0	0	0	0	0	0	0	0	0
c_000000035951	0.000625714	0.000583737	0.000550828	0.000563613	0	0	0	0	0	0	0	0	0.000155677	0	0.000187241	0	0	0	0	0	0	0	0	0	0.00044759	0	0.000875999	0	0	0	0	0	0	0	0	0	0.00440084	0.00340701	0.00395907	0.00512687	0.00524761	0.00254164	0.00208878	0	0	0	0	0.000509882	0
c_000000035955	0	0	0	0	0	0	0	0	0	0	0	0	0	0	0	0	0	0	0.000973355	0	0	0	0	0	0	0	0	0	0	0	0	0	0	0	0	0	0	0	0	0	0	0.000101688	0.000211627	0.000970117	0	0	0	0	0.00314736
c_000000035956	0.00116311	0.00104297	0.000930943	0.00103512	0	0	0	0	0	0	0	0	0.00134567	0.00124723	0.00129284	0.00134503	0	0	0	0	0	0	0	0	0	0	0	0	0	0	0	0	0	0	0	0	0	0	0	0	0	0	0	0	0	0	0	0	0
c_000000035962	0	0	0	0	0	0	0	0	0	0	0	0	0	0	0	0	0	0	0.00178136	0.000902255	0	4.29381e-05	0	0	0	0	0	0	0	0	0	4.76334e-05	0	0	0	0	0	0	0	0	0	0	0	0.00025515	0	0	0	0	0
c_000000035963	0	0	0	0	0	0	0	0	0	0.000677369	0.00431071	0.00227843	0	0	0	0	0.00206102	0	0	0	0	0	0	0	0	0	0	0	0	0	0	0	0	0	0	0.00052433	0	0	0	0	0	0	0	0	0	0	0	0	0
c_000000035964	0.00481644	0.00484848	0.00515373	0.00468827	0	0	0	0	0	0	0	0	0.00167529	0.00130679	0.00187448	0.000816493	0	0	0	0	0	0	0	0	0	0	0	0	0	0	0	0	0	0	0	0	0	0	0	0	0	0	0	0	0	0	0	0.000261448	0
c_000000035969	0.00127597	0.00128782	0.00144003	0.00136047	0.00436747	0	0	0	0	0	0	0	0.00119372	0.000199568	0.00133006	0	0	0	0	0	0	0	0	0	0.00148517	2.29024e-05	0.00116541	0	0	0	0	0	0	0	0	0	0.00368582	0.00384795	0.00401498	0.0048741	0.00364303	0.00172036	0.000873264	0	0	0	0	0.00235709	0.00186552
c_000000035978	0	0	0	0	0.00460029	0	0	0	0	0	0	0	0	0	6.85017e-05	0	0	0.000580869	0.00159255	0	0	0	0	0	0	0	0	0	0	0	0	0	0	0	0	0	0	0	0	0	0	0	0	0	0	0	0	0	0
c_000000035979	0	0	0	0	0	0	0	0	0.00174729	0.00220636	0.00079435	0	0	0	0	0	0	0	0	0	0	0	2.35634e-05	0	0	0	0	0	0	0	0	0	0	5.90627e-06	6.81261e-05	0	0	0	0	0	0	0	0	0	0	0	0	0	0
c_000000035981	0	0	0	0	0.000421706	0	0	0	0	0	0	0	0	0	1.56641e-05	0	0	0	0.000272747	0	0	0	0	0	0	0	0	0	0	0	0	0	0	0	0	0	0	0	0	0	0	0.00273382	0.00178321	0.00262893	0	0	0	0	0.0017018
c_000000035985	0	0	0	0	0	0	0.000233752	8.27624e-05	0.000333665	2.183e-05	0	0	0	0	0	0	0	0	0	0	0.000953218	0.00142691	0.000777906	0	0	0	0	0	0	0	0	0.000776165	0.000329809	0.00016534	0.000243451	0	0	0	0	0	0	0	0	0	0	0	0	0	0
c_000000035986	0	0	0	0	0	0	0.000191337	0	0.000333748	3.41856e-05	0	0	0	0	0	0	0	0	0	0	0.000939093	0.00132714	0.00080264	0	0	0	0	0	0	0	0	0.000802722	0.000319507	0.000147463	6.26559e-05	0	0	0	0	0	0	0	0	0	0	0	0	0	0
c_000000035989	0	0	0	0	0	0	0.000921168	0.000570905	0	0	0	0	0	0	0	0	0	0	0	0.000894718	0.000252544	0.000335854	0.000283171	0	0	0	0	0	0	0	0	0.000567873	0	0	0	0	0	0	0	0	0	0	0.000957565	0.0042988	0	0	0	0	0
c_000000035991	0	0	0	0	0	0	0.000111914	0	0	0	0	0	0	0	0	0	0	0	0.000912925	0	8.42747e-05	0.000387281	0.000152994	0	0	0	0	0	0	0	0	0.000130557	0	0	0	0	0	0	0	0	0	0.000826041	0.000829671	0.0030505	0	0	0	0	0
c_000000035997	0	0	0	0	0	0	0.000771643	0	0	0	0	0	0	0	0	0	0	0	0.00127655	0.000505033	0.000454231	0.000452577	0	0	0	0	0	0	0	0	0	0.00166003	0.000950757	0.000376324	0	0	0	0	0	0	0	0	0	0.00182012	0	0	0	0	0
c_000000036002	0	0	0	0	0.000444197	0.0102727	0.000835027	0	0	0	0	0	0	0	0	0	0	0	0.0036935	0.00486475	0	0	0	0	0	0	0	0	0	0	0	0	0	0	0	0	0	0	0	0	0	0	0	0.000871188	0	0	0	0	0
c_000000036003	0.00104757	0.00110828	0.000936455	0.000999587	0	0	0	0	0	0	0	0	0.00193958	0.000475369	0.001869	0.00105717	0	0	0	0	0	0	0	0	0.00893691	0.00642615	0	0	0	0	0	0	0	0	0	0	0.003613	0.00340324	0.00433757	0.0034777	0.00157755	0.000441216	0	0	0	0.0080959	0.00440474	0.00370694	0
c_000000036005	0	0	0	0	0	0	0	0	0	0	0	0	0	0	0	0	0	0	0	0	0	0	0	0	0	0	0	0	0	0	0	0	0	0	0	0	0	0	0	0	0	0	0	0	0	0	0	0	0
c_000000036007	0	0	0	0	0	0	0	0	0	0	0	0	0	0	0	0	0	0	0	0	0	0.000166238	0	0	0	0	0	0	0	0	0	0.000744346	0	0	0	0	0	0	0	0	0	0	0	0.000787118	0	0	0	0	0
c_000000036008	0	0	0	0	0	0	0	0	0.00229303	0.00515154	0.00699342	0	0	0	0	0	0	0	0	0	0	0	0.000194034	0	0	0	0	0	0	0	0	0	0	1.32978e-05	0.00147662	0	0	0	0	0	0	0	0	0	0	0	0	0	0
c_000000036019	0.00274576	0.00273627	0.0024166	0.00288509	0.000131157	0	0	0	0	0	0	0	0.00183692	0.000503387	0.00168305	0.00041775	0	0	0	0	0	0	0	0	0	0	0	0	0.00143663	0.00056273	0.000108043	0	0	0	0	0	0	0	0	0	0	0	0.000417999	0.000218963	0	0	0	0	0
c_000000036023	5.59368e-05	0.000108884	6.138e-05	6.589e-05	0.00656948	0	0	0	0	0	0	0	7.49247e-05	0	8.69378e-05	0	0	0	0	0	0	0	0	0	0	0	0	0.0013356	0.00245998	0.00273783	0.00425414	0	0	0	0	0	0	0	0	0	0	0	0.000119857	0.000314243	0	0	0	0	0
c_000000036024	0	0	0	0	0	0	0	0	0	0	0	0	0	0	0	0	0	0	0	0	0	0	0	0	0	0	0	0	0	0	0	0	0	0	0	0	0	0	0	0	0	0	0	0	0	0	0	0	0
c_000000036036	0	0	0	0	0	0	0	0	0	0	0	0	0	0	0	0	0	0	0	0	0	0	0	0	0	0	0	0	0	0	0	0	0	0	0	0	0	0	0	0	0	0	0	0	0	0	0	0	0
c_000000036040	0	0	0	0	0	0	0.00265829	0.00507015	0.00119372	0.000115503	1.65795e-05	0	0	0	0	0	0	0	9.13289e-05	0.000737904	0.00185862	0.00134078	0.00223531	0	0	0	0	0	0	0	0	0.00124755	0.00214781	0.00327536	0.00184723	0	0	0	0	0	0	0	0	0	0	0	0	0	0
c_000000036042	5.57275e-05	1.67713e-05	3.91027e-05	1.26765e-05	0.00106321	0.00204835	0.000704965	0	0	0	0	0	0.000212849	0	0.000212892	0	0	0	0	0	0	0	0	0	0	0	0	0	0.00172541	0.00468785	0.0129175	0	0	0	0	0	0	0	0	0	0	0	0.000260358	0.000418078	0	0	0	0	0
c_000000036044	0	0	0	0	0	0	0.000330268	0.000457403	0.000116416	0	0	0	0	0	0	0	0	0	0	0	0	0	0.000126136	0	0	0	0	0	0	0	0	0	0	0.000186872	0	0	0	0	0	0	0	0	0	0	0	0	0	0	0
c_000000036046	0.00904134	0.0100399	0.0086679	0.00991915	0.00338605	0	0	0	0	0	0	0	0.00409072	0.0051466	0.00421137	0.00576819	0	0.00220514	0	0	0	0	0	0	0.002774	0.00406673	0.00412761	0.0056229	0.00388625	0.00173786	0.000623507	0	0	0	0	0	0.00224095	0.00077535	0.00297215	0.00275888	0.0029328	0.00143777	0.00192174	0.000555454	0	0	0	0	0
c_000000036050	0	0	0	0	0	0	0.000556704	0	0.000287356	0.000199384	0.000288262	6.26858e-05	0	0	0	0	0	0	0.000415567	0.00338608	0.0033835	0.00231461	0.00124929	0	0	0	0	0	0	0	0	0.00153437	0.000700821	0.000498333	0.000378326	0	0	0	0	0	0	0	0	0.00172106	0	0	0	0	0
c_000000036064	0.00302263	0.00258365	0.00226455	0.00285045	0	0	0	0	0	0	0	0	0.000662292	0	0.000742436	0	0	0	0	0	0	0	0	0	0	0	0	0	0	0	0	0	0	0	0	0	0	0	0	0	0	0	0	0	0	0	0	0	0
c_000000036071	0.000564372	0.000529362	0.00055308	0.000572222	0	0	0	0	0	0	0	0	0.000161678	0	0.000175079	0	0	0	0	0	0	0	0	0	0	0	0	0	0	0	0	0	0	0	0	0	0	0	0	0	0	0	0	0	0	0	0	0	0
c_000000036082	0	0	0	0	0.00139393	0	0	0	0	0	0	0	0.00190908	0.00160864	0.0017139	0.00160195	0	0.00365934	0	0	0	0	0	0	0	0	0	0	0	0	0	0	0	0	0	0	0	0	0	0	0	0	0	0	0	0	0	0	0
c_000000036085	0	0	0	0	0	0	0	0	0	0	0	0	0	0	0	0	0	0	0	0	0	0	0	0	0	0	0	0	0	0	0	0	0	0	0	0	0	0	0	0	0	0.000123167	0	0	0	0	0	0	0
c_000000036090	0	0	0	0	0	0	0	0	0.000182518	0	7.62949e-05	0	0	0	0	0	0	0	0	0	0.00205799	0.00198661	0.00259813	0	0	0	0	0	0	0	0	0.000906609	0.000736961	0.000619803	0.00153524	0	0	0	0	0	0	0	0	0	0	0	0	0	0
c_000000036092	0	0	0	0	0	0	0	0	0	0	0	0	0	0	0	0	0	0	0	0	0	0	0	0	0	0	0	0	0	0	0	0	0	0	0	0	0	0	0	0	0	0	0	0	0	0	0	0	0
c_000000036100	0	0	0	0	0	0	0	0	0	0	0	0	0	0	0	0	0	0	0	0	0	0	0	0	0	0	0	0	0	0	0	0	0	0	0	0	0.00465848	0.00791322	0.00509209	0.00601315	0.00357096	0	0	0	0	0.000754845	0.00100453	0.00373309	0
c_000000036101	0.00124924	0.00107832	0.000956984	0.00130966	0.00159333	0	0	0	0	0	0	0	0.00150144	0.000566273	0.00133576	0.00127579	0	0	0	0	0	0	0	0	0	0	0	0	0	0	0	0	0	0	0	0	0	0	0	0	0	0	0	0	0	0	0	0	0
c_000000036107	0	0	0	0	0.0020617	0	0	0	0	0	0	0	0.000758599	0	0.000786519	0.000368048	0	0.00358863	0.000966587	0	0	0	0	0	0	0	0	0	0	0	0	0	0	0	0	0	0	0	0	0	0	0.00156348	0.000724646	0.00079133	0	0	0	0	0.0021772
c_000000036162	0	0	0	0	0	0	0.00039978	0	0.000357334	0.000120343	0	0	0	0	0	0	0	0	0	0	0	9.71936e-05	0.000283621	0	0	0	0	0	0	0	0	5.88092e-05	0.000925175	0.00260034	0.00110466	0	0	0	0	0	0	0	0	0	0	0	0	0	0
c_000000039419	0	0	0	0	0	0	0	0	0	0	0	0	0	0	0	0	0	0	0	0	0	0	0	0	0	0	0	0	0	0	0	0	0	0	0	0	0	0	0	0	0	0	0.000134808	0	0	0	0	0	0
c_000000039422	0	0	0	0	0.00033158	0	0	0	0	0	0	0	0	0	0	0	0	0	0	0	0	0	0	0	0	0	0	0	0.000805113	0.000383628	0.000560871	0	0	0	0	0	0	0	0	0	0	0.000402783	0.0010041	0.000921676	0	0	0	0	0
c_000000039424	0.00189306	0.00215172	0.00193785	0.00222863	0.00207209	0	0	0	0	0	0	0	0.00148446	0	0.00160867	0	0	0	0	0	0	0	0	0	0	0	0	0	0	0	0	0	0	0	0	0	0	0	0	0	0	0	0	0	0	0	0	0	0
c_000000039432	0	0	0	0	0	0	0	0	0	0	0	0	0	0	0	0	0	0	0	0	0	0.000936877	0.00285512	0	0	0	0	0	0	0	0	0	0	0	7.51835e-05	0	0	0	0	0	0	0	0	0	0	0	0	0	0
c_000000039434	0	0	0	0	0	0	0	0	0	0	0	0	0	0	0	0	0	0.0011641	0	0	0	0	0	0	0	0	0	0	0	0	0	0	0	0	0	0	0	0	0	0	0	0	0	0	0	0	0	0	0
c_000000039443	0	0	0	0	0	0	0	0	0	0	0	0	0	0	0	0	0	0	0	0	0	0	0	0	0	0	0	0	0	0	0	0	0	0	0	0	0	0	0	0	0	0	0.00014696	0	0	0	0	0	0
c_000000039446	0	0	0	0	0	0	0.000417283	0	0	0	0	0	0	0	0	0	0	0	0	0	0.0010037	0.00115892	0.000662449	0	0	0	0	0	0	0	0	0.000839854	0.000480612	4.31251e-05	4.24982e-05	0	0	0	0	0	0	0	0	0	0	0	0	0	0
c_000000039452	0	0	0	0	0	0	0.000511611	0	0	0	0	0	0	0	0	0	0	0	0	0	0.000313933	0.000350663	0.000407225	0	0	0	0	0	0	0.000437315	0.00298537	0.000179695	0.00107591	0.000890405	0.000365536	0	0	0	0	0	0	0	0.000251748	0.00103213	0	0	0	0	0
c_000000039455	0	0	0	0	0	0	0.00307444	0.00350197	0.0018503	0.00181644	0.00174113	0	0	0	0	0	0	0	0	0.000574139	0.00511819	0.0056174	0.00437722	0	0	0	0	0	0	0	0	0.00346407	0.00593377	0.00361432	0.00494051	0	0	0	0	0	0	0	0	0.000374716	0	0	0	0	0
c_000000039565	0	0	0	0	0	0	0.00135032	0.00232826	0.00432369	0.00307994	0.000197104	0	0	0	0	0	0	0	0	0	0	0	0.00107398	0	0	0	0	0	0	0	0	0	0	0.00187907	0.00159268	0	0	0	0	0	0	0	0	0	0	0	0	0	0
c_000000039566	0	0	1.78358e-05	0	0.00235342	0.0084522	0.00376855	0.00470028	0.00159579	0.000474589	4.70876e-06	0	0.000931588	0	0.000831714	0	0	0.00774045	0.00314479	0.00188784	0.00134162	0.00130307	0.00188332	0	0.00063687	1.34265e-05	0.0024561	0.00362869	0.00403631	0.00593407	0.00686041	0.00169762	0.00365104	0.00358469	0.00208007	0	0.00215589	0.00312704	0.00218642	0.00224524	0.00229128	0.00265326	0.00225947	0.00149419	0	0	0	0.00121676	0.00422141
c_000000039567	0	0	0	0	0	0	0.000991725	0.000512323	0	0	0	0	0	0	0	0	0	0	0	0	0.000129898	0.000383648	0.000466701	0	0	0	0	0	0	0	0	0.000408549	0.000424024	0.0010336	0.00025848	0	0	0	0	0	0	0	0	0	0	0	0	0	0
c_000000039568	0	0	0	0	0	0	0	0	0	0	0	0.00955893	0	0	0	0	0.0107022	0	0	0	0	0	0	0	0	0	0	0	0	0	0	0	0	0	0	0.0110888	0	0	0	0	0	0	0	0	0.0121483	0	0	0	0
c_000000039569	8.6869e-05	0.00013023	0.000154934	9.1827e-05	0.000156731	0	0	0	0	0	0	0	0.000480012	0.000100634	0.00047586	0	0	0	0	0	0	0	0	0	0	0	0	0	0	0	0	0	0	0	0	0	0.000232496	0.000468645	0.000835816	0.000538008	0	0	0	0	0	0	0	0.000270707	0
c_000000039570	0	0	0	0	0	0	0	0	0.000121467	0.000686553	0.00121842	0	0	0	0	0	0	0	0	0	0	1.79951e-05	2.81209e-05	0	0	0	0	0	0	0	0	0	0	0	0.000445505	0	0	0	0	0	0	0	0	0	0	0	0	0	0
c_000000039571	0.00431909	0.00406679	0.00474817	0.0042587	0	0	0	0	0	0	0	0	0.00447567	0.00309029	0.00438833	0.00310792	0	0	0	0	0	0	0	0	0.0043163	0.003522	0.00151137	9.49879e-05	0.000476687	0	0	0	0	0	0	0	0.0049049	0.00502116	0.00499401	0.00368631	0.00183782	0.000600301	0.000691292	5.4501e-06	0	0.0134066	0.0119384	0.0106859	0
c_000000039572	0.000733192	0.00059011	0.000657409	0.000592089	0.00376703	0	0	0	0	0	0	0	0.000728755	0	0.000748772	0	0	0	0	0	0	0	0	0	0	0	0	0.00272495	0.00179043	0.0018561	0	0	0	0	0	0	0.00038861	0	0.000841132	0.000228447	0.000499537	0	0.000236406	8.69904e-05	0	0	0	0	0
c_000000039573	0	0	0	0	0	0	0.00164591	0.000575879	0.000442884	0.000171234	0.000390239	0	0	0	0	0	0	0	0	0.000891735	0.00358364	0.00309018	0.00144427	0	0	0	0	0	0	0	0	0.00206552	0.00124633	0.00138776	0.000624634	0	0	0	0	0	0	0	0	4.93477e-05	0	0	0	0	0
c_000000039574	0.00400611	0.00382223	0.00377119	0.0042328	0.00521876	0.000682292	0.000431564	0	0	0	0	0	0.00355996	0.00318226	0.00362433	0.00392375	0	0.00130196	0.000291943	0	0	0	0	0	0.0150692	0.013323	0.018246	0.0296717	0.0191391	0.0207388	0.0155373	0	0	0	0	0	0.0146159	0.00987951	0.0140609	0.0132586	0.0151954	0.00936424	0.00705241	0.00315973	0	0.0202925	0.0203161	0.0168464	0.00981865
c_000000039575	0	0	0	0	0	0	4.68772e-05	0	0.000148048	0.000222714	0.000741729	0	0	0	0	0	0	0	0	0	0.00323943	0.0035384	0.00193335	0	0	0	0	0	0	0	0	0.00189961	0.000161731	6.05254e-05	0.000603032	0	0	0	0	0	0	0	0	0	0	0	0	0	0
c_000000039576	0.00254995	0.00267538	0.0024326	0.00256174	0	0	0	0	0	0	0	0	0.00592226	0.00288499	0.00544481	0.00498336	0	0.000907238	0	0	0	0	0	0	0.00948624	0.00759546	0	0	0	0	0	0	0	0	0	0	0.00612202	0.00614503	0.00814292	0.00608754	0.00412378	0.000375083	7.32366e-05	0	0	0.0202147	0.0150088	0.00942018	0
c_000000039577	0	0	0	0	0	0	0	0	0	0	0	0	0	0	0	0	0	0	0	0	0	0	0	0	0	0	0	0	0	0	0	0	0	0	0	0	0	0	0	0	0	0	0	0	0	0	0	0	0
c_000000039578	0	0	0	0	0	0	0	0	0.00222066	0.00271827	0.00214689	0	0	0	0	0	0	0	0	0	0	6.23405e-05	0.000748561	0	0	0	0	0	0	0	0	0	0	0.000350315	0.00200605	0	0	0	0	0	0	0	0	0	0	0	0	0	0
c_000000039586	0	0	0	0	0	0	0	0	0.000683171	0.00112688	0.00184033	0	0	0	0	0	0	0	0	0	0	9.77001e-05	0.000278143	0	0	0	0	0	0	0	0	0	0	5.25883e-05	0.000755609	0	0	0	0	0	0	0	0	0	0	0	0	0	0
c_000000039596	0	0	0	0	0	0	0.00080808	0.00259498	0.00312098	0.00278549	0.00155642	0	0	0	0	0	0	0	0	0	0.000945196	0.0011457	0.00190207	0	0	0	0	0	0	0	0	0.00114667	0.00175594	0.0030896	0.00319126	0	0	0	0	0	0	0	0	0	0	0	0	0	0
c_000000039600	0.00112547	0.000931595	0.00116156	0.00113883	7.18202e-05	0	0	0	0	0	0	0	0.00205126	8.89123e-06	0.00195772	0.000951887	0	0	0	0	0	0	0	0	0.00261649	0.000252298	0	0	0	0	0	0	0	0	0	0	0.00264979	0.00247519	0.00386755	0.00204001	0.00127651	0.000604758	0.00015441	0	0	0.00387138	0.00369455	0.00256185	0
c_000000039606	0.00456275	0.00437476	0.00428305	0.00451902	0	0	0	0	0	0	0	0	0.00303147	0.00323951	0.00304406	0.00345449	0	0.000425879	0	0	0	0	0	0	0.00105253	0.000108563	0	0	0	0	0	0	0	0	0	0	0.000488558	9.25431e-05	0.000359184	0	0	0	0	0	0	0	0	0	0
c_000000039609	0	0	0	0	0	0	0.00155942	0	0	0	0	0	0	0	0	0	0	0	0	0.000639508	0.000111961	0.0004944	3.63883e-05	0	0	0	0	0	0	0	0	0.000301494	0	0	0	0	0	0	0	0	0	0	0	0.000635424	0	0	0	0	0
c_000000039620	0	0	0	0	0	0	0	5.74105e-05	0.00187301	0.00219342	0.00137739	0	0	0	0	0	0	0	0	0	0	0.00038016	0.00099908	0	0	0	0	0	0	0	0	2.87237e-05	0	0.000824728	0.00160673	0	0	0	0	0	0	0	0	0	0	0	0	0	0
c_000000039621	0.00074853	0.000830212	0.000754554	0.00108145	0.0129163	0	0.00024796	0	0	0	0	0	0.000991828	0	0.00107761	0	0	0	0	0	0	0	0	0	0	0	0	0	0	0	0	0	0	0	0	0	0	0	0	0	0	0	0	0	0	0	0	0	0
c_000000039626	0	0	0	0	0	0	0.00301174	0.00571729	0.00233529	0.00150455	0.000592185	0	0	0	0	0	0	0	0.00398816	0.00562124	0.0051272	0.00441342	0.00317097	0	0	0	0	0	0.0023667	0	0.00100692	0.00512955	0.00485596	0.00354562	0.00227531	0	0	0	0	0	0	0	0.00133819	0.00437876	0	0	0	0	0.00536621
c_000000039633	0	0	0	0	0	0	0.000760426	0.00122529	0.00112595	0.00122113	0.000982149	0	0	0	0	0	0	0	0	7.52779e-05	0.00122952	0.00112944	0.000974948	0	0	0	0	0	0	0	0	0.00118826	0.00109441	0.001074	0.00113808	0	0	0	0	0	0	0	0	0	0	0	0	0	0
c_000000039635	0	0	0	0	0	0	0.00143968	0.00510255	0.00197856	0.000671302	0	0	0	0	0	0	0	0	0	0	0.0040445	0.00342793	0.00311503	0	0	0	0	0	0	0	0	0.00292328	0.00410976	0.00220564	0.00164802	0	0	0	0	0	0	0	0	6.64869e-05	0	0	0	0	0
c_000000039637	0.00195772	0.00197391	0.00180608	0.00212658	0.00108137	0	0	0	0	0	0	0	0.0058011	0.00633995	0.00561035	0.00769165	0	0.00158147	0	0	0	0	0	0	0.00777064	0.00866953	0.00311737	0.00267161	0.004709	0.00331572	0.0033561	0	0	0	0	0	0.00799408	0.0105702	0.00901228	0.00776413	0.00703428	0.00289704	0.00179536	0.00109702	0	0.00505786	0.00858353	0.00661747	0.000200551
c_000000039644	0.00197202	0.00262539	0.00249236	0.00241712	0	0	0	0	0	0	0	0	0.000207805	0.000141547	0.000647524	0	0	0	0	0	0	0	0	0	0	0	0	0	0	0	0	0	0	0	0	0	0	0	0	0	0	0	0	0	0	0	0	0	0
c_000000039647	0	0	0	0	0.000464949	0	0	0	0	0	0	0	0	0	3.18974e-05	0	0	0	0.000342464	0	0	0	0	0	0	0	0	0	0	0	0	0	0	0	0	0	0	0	0	0	0	0.00302771	0.00161568	0.00285135	0	0	0	0	0.00188364
c_000000039650	0.000988396	0.000913781	0.00100594	0.000966082	0	0	0	0	0	0	0	0	0.00208959	0.000644368	0.00199772	0.00132163	0	0	0	0	0	0	0	0	0.00828361	0.0075953	0	0	0	0	0	0	0	0	0	0	0.00375957	0.00304266	0.00404614	0.0038564	0.00136889	0.00029509	0	0	0	0.00828161	0.00487406	0.00328624	0
c_000000039653	0	0	0	0	0.000155978	0	0	0	0	0	0	0	0	0	0	0	0	0	0	0	0	0	0	0	0	0	0	0	0	0	0	0	0	0	0	0	0	0	0	0	0	0	0	0	0	0	0	0	0
c_000000039654	0	0	0	0	0	0	0	0	0	0	0	0	0.00222647	0.00385406	0.00230608	0.00415421	0	0.00248794	0	0	0	0	0	0	0.00120652	0.000822713	0	0	0	0	0	0	0	0	0	0	0.00201672	0.00385907	0.00340525	0.0020719	0.00138233	0.00103125	0.000239779	9.12807e-05	0	0.0038929	0.00540499	0.00421617	0
c_000000039662	0	0	0	0	0	0.00733429	0.00568342	0	0	0	0	0	0	0	0	0	0	0.00576462	0.0110699	0.00732788	0.00325906	0.00242965	0.000370745	0	0	0	0	0	0.000542991	0	0.0011986	0.00503377	0.00369192	0.00218123	7.68683e-05	0	0	0	0	0	0	0	0.000664281	0.00313579	0	0	0	0	0.0030352
c_000000039664	0	0	0	0	0	0	0	0	0	0.000227926	0.000538498	0	0	0	0	0	0	0	0	0	0	0	0	0	0	0	0	0	0	0	0	0	0	0	0	0	0	0	0	0	0	0	0	0	0	0	0	0	0
c_000000039669	0	0	0	0	0	0	0.000159514	0.000494398	0.00178606	0.00134535	0.000597549	0	0	0	0	0	0	0	0	0	0.00301854	0.00386781	0.00309938	0	0	0	0	0	0	0	0	0.00283906	0.00257994	0.00128238	0.002135	0	0	0	0	0	0	0	0	0	0	0	0	0	0
c_000000039678	0.00366918	0.00351075	0.00306335	0.00342983	0	0	0	0	0	0	0	0	0.000960138	0	0.00104503	0	0	0	0	0	0	0	0	0	0	0	0	0	0	0	0	0	0	0	0	0	0	0	0	0	0	0	0	0	0	0	0	0	0
c_000000039680	0	0	0	0	0.00205128	0	0	0	0	0	0	0	0.000758293	0	0.00079198	0.00046111	0	0.00433073	0.00102681	0	0	0	0	0	0	0	0	0	0	0	0	0	0	0	0	0	0	0	0	0	0	0.00125484	0.000623497	0.000679406	0	0	0	0	0.00233698
c_000000041415	0	0	0	0	0	0	0.00414469	0.00213708	0.00141293	0.000579576	0.000458138	0	0	0	0	0	0	0	0.0071001	0.0124148	0.0120294	0.00892972	0.00348993	0	0	0	0.00187829	0	0.0015226	0	0	0.010131	0.00855286	0.0025086	0.00197562	0	0	0	0	0	0	2.61483e-05	0.00129694	0.00700208	0	0	0	0	0.0153951
c_000000041416	0	0	0	0	0	0	2.80609e-05	0	0	0	0	0	0	0	0	0	0	0	0	0.000513737	0	0	0	0	0	0	0	0	0	0	0	0	0	0	0	0	0	0	0	0	0	0.000506203	0.00579501	0.00486362	0	0	0	0	0
c_000000041417	0	0	0	0	0	0	0	0	0.00149632	0.0032408	0.00561093	0	0	0	0	0	0	0	0	0	0	0	0.000126502	0	0	0	0	0	0	0	0	0	0	0	0.000769967	0	0	0	0	0	0	0	0	0	0	0	0	0	0
c_000000041418	0	0	0	0	0	0	0	0	0.000653439	0.000484807	0.000428466	0	0	0	0	0	0	0	0	0	3.53896e-06	0.000405471	0.000564612	0	0	0	0	0	0	0	0	0.000131804	0	2.81408e-05	0.00052328	0	0	0	0	0	0	0	0	0	0	0	0	0	0
c_000000041419	0	0	0	0	0	0	0	0	0.00101437	0.00296067	0.00375103	0	0	0	0	0	0	0	0	0	0	0	0	0	0	0	0	0	0	0	0	0	0	0	0.000264993	0	0	0	0	0	0	0	0	0	0	0	0	0	0
c_000000041420	0	0	0	0	0	0	9.75922e-05	0	0.000201355	0.000127217	0.000157825	0	0	0	0	0	0	0	0	0	0	0.000125766	0.000308634	0	0	0	0	0	0	0	0	0.00025072	0	0	0	0	0	0	0	0	0	0	0	0.000620415	0	0	0	0	0
c_000000041421	0	0	0	0	0	0	0.00177689	0.00420722	0.00150879	0.000255437	0	0	0	0	0	0	0	0	0.000606194	0.000916679	0.000369047	0.00040795	0.00115853	0	0	0	0	0	0	0	0	0.000914484	0.0015685	0.00216891	0.00118182	0	0	0	0	0	0	0	0	0.00112318	0	0	0	0	0
c_000000041422	0	0	0	0	0.000241907	0	0	0	0	0	0	0	0	0	0	0	0	0	0	0	0	0	0	0	0	0	0	0	0	0	0	0	0	0	0	0	0	0	0	0	0	0	0	0	0	0	0	0	0
c_000000041423	0	0	0	0	0	0	0.000589185	0.00167155	0.00207999	0.00174648	0.00112205	0	0	0	0	0	0	0	0	0	0.00268387	0.00316725	0.00295043	0	0	0	0	0	0	0	0	0.00269223	0.00243631	0.00112384	0.0026166	0	0	0	0	0	0	0	0	0	0	0	0	0	0
c_000000041424	0	0	0	0	0	0	0.00247569	0.00404118	0.00261466	0.00197269	0.00178744	0	0	0	0	0	0	0	0	0	0.00387318	0.00353666	0.00448979	0	0	0	0	0	0	0	0	0.00301863	0.0035752	0.00249225	0.00304056	0	0	0	0	0	0	0	0	0	0	0	0	0	0
c_000000041425	0	0	0	0	0	0	0	0	0.000685589	0.000891697	0.000899682	7.77702e-05	0	0	0	0	5.73582e-05	0	0	0	0	0.000433247	0.000587462	0	0	0	0	0	0	0	0	3.72383e-05	0	0.000408649	0.00138324	0	0	0	0	0	0	0	0	0	0	0	0	0	0
c_000000041426	0	0	0	0	0	0	0	0	0	0.00111728	0.00296431	0	0	0	0	0	0	0	0	0	0	0	0	0	0	0	0	0	0	0	0	0	0	0	0	0	0	0	0	0	0	0	0	0	0	0	0	0	0
c_000000041427	0	0	0	0	0	0	0	0	0.000892593	0.00106944	0.000769055	0	0	0	0	0	0	0	0	0	0.000579748	0.000980759	0.00139194	0	0	0	0	0	0	0	0	0.000380571	0	0.000146258	0.00154339	0	0	0	0	0	0	0	0	0	0	0	0	0	0
c_000000041428	0	0	0	0	0	0	0	0	0	0	0	0	0	0	0	0	0	0	0	0	0	0	0	0	0	0	0	0	0	0	0	0	0	0	0	0	0	0	0	0	0	0	0	0	0	0	0	0	0
c_000000041429	0	0	0	0	0	0	0	0	0.000202358	0	0	0	0	0	0	0	0	0	0	0	0.00031639	0.000623975	0.000448801	0	0	0	0	0	0	0	0	0.000290202	0	0.000202806	0.000524717	0	0	0	0	0	0	0	0	0	0	0	0	0	0
c_000000041430	0	0	0	0	0	0	0.000671135	0.000920849	0.00190418	0.00135014	0.00075656	0	0	0	0	0	0	0	0	0	0.000955623	0.00107478	0.00154494	0	0	0	0	0	0	0	0	0.00118808	0.00127507	0.000890065	0.00127354	0	0	0	0	0	0	0	0	0	0	0	0	0	0
c_000000041431	0	0	0	0	0	0	0	0	0	0	0	0.0579884	0	0	0	0	0.0600291	0	0	0	0	0	0	0	0	0	0	0	0	0	0	0	0	0	0	0.0631591	0	0	0	0	0	0	0	0	0.0680925	0	0	0	0
c_000000041432	0	0	0	0	0	0	0	0	0.0011712	0.00193106	0.00237572	0	0	0	0	0	0	0	0	0	0	0	8.90478e-05	0	0	0	0	0	0	0	0	0	0	3.88128e-05	0.000912231	0	0	0	0	0	0	0	0	0	0	0	0	0	0
c_000000041433	0	0	0	0	0	0	0	0	0	0.000168463	0	0	0	0	0	0	0	0	0	0	0	0	0	0	0	0	0	0	0	0	0	0	0	0	0	0	0	0	0	0	0	0	0	0	0	0	0	0	0
c_000000041434	0	0	0	0	0	0	0.000593828	0	0.000203433	0.000161413	0.000303097	5.9629e-05	0	0	0	0	0	0	0.000337447	0.00309312	0.00302613	0.00233908	0.00127678	0	0	0	0	0	0	0	0	0.00146043	0.000636168	0.000422861	0.000392818	0	0	0	0	0	0	0	0	0.00165096	0	0	0	0	0
c_000000041435	0	0	0	0	0.000208985	0	0.000691682	0	0	0	0	0	0	0	0	0	0	0	0.0028495	0.00236048	0.000616023	0.000527482	0.000195548	0	0	0	0	0	0	0	0	0.00045417	4.96503e-05	0.000179655	0	0	0	0	0	0	0	0	8.76662e-06	0.000970881	0	0	0	0	0.000442481
c_000000041437	0	0	0	0	0	0	0	0	0.000429824	0.000456777	0.000403393	0.0153518	0	0	0	0	0.0139728	0	0	0	0	0	0.000508331	0	0	0	0	0	0	0	0	0	0	4.25084e-05	0.000531328	0.0146512	0	0	0	0	0	0	0	0	0.0135324	0	0	0	0
c_000000041438	0	0	0	0	0	0	0	0	0	0	7.5184e-05	0.0170981	0	0	0	0	0.0138547	0	0	0	0	0	0	0	0	0	0	0	0	0	0	0	0	0	0	0.0291009	0	0	0	0	0	0	0	0	0.0186837	0	0	0	0
c_000000041439	0	0	0	0	0	0	0.00683047	0.0232997	0.00891991	0.00548144	0.00102256	0	0	0	0	0	0	0	0	0	0.00677921	0.00630554	0.0119906	0	0	0	0	0	0	0	0	0.0101061	0.0143638	0.00953719	0.00529615	0	0	0	0	0	0	0	0	0.000365123	0	0	0	0	0
c_000000041440	0	0	0	0	0	0	0.000252116	0	0	0	0	0	0	0	0	0	0	0	0.000604753	0.00783444	0	0	0	0	0	0	0.00344123	0.00192228	0.00450195	0.00039666	0.000635628	0.00119647	0	0	0	0	0	0	0	0	0	0.00244909	0.00339444	0.0077102	0	0	0	0	0.00672539
c_000000041441	0	0	0	0	0	0	0	0	0	0	8.66682e-05	0	0	0	0	0	0	0	0.00011227	0	0	0	0	0	0	0	0	0	0	0	0	0	0	0	0	0	0	0	0	0	0	0	0	0	0	0	0	0	0
c_000000041442	0	0	0	0	0	0	0.000730588	0.000423966	4.57927e-05	0	0	0	0	0	0	0	0	0	0	0	0	0	0.000317856	0	0	0	0	0	0	0	0	5.53392e-05	0	0	0	0	0	0	0	0	0	0	0	0.000180285	0	0	0	0	0
c_000000041443	0	0	0	0	0	0	0.000975529	0.00188369	0.000756892	0.000410533	0	0	0	0	0	0	0	0	0	0.00243368	0.00392713	0.00342674	0.00218215	0	0	0	0	0	0	0	0	0.00324387	0.0037393	0.00189595	0.00116031	0	0	0	0	0	0	0	0	0.00302653	0	0	0	0	0
c_000000041444	0	0	0	0	0.000611602	0	0	0	0	0	0	0	0.000191155	0	0.000310612	0	0	0.0102944	0.00514661	0	0	0	0	0	0	0	0	0	0	0	0	0	0	0	0	0	0	0	0	0	0	0.000330626	0.000713106	0.000404025	0	0	0	0	0.000743952
c_000000041445	0	0	0	0	0	0	0.0113651	0.0132261	0.00521582	0.00321676	0.000613059	0	0	0	0	0	0	0	0	0.00469294	0.0060399	0.00498454	0.00727326	0	0	0	0	0	0	0	0.00218355	0.00672831	0.0114705	0.00950379	0.00597251	0	0	0	0	0	0	0	0.000130633	0.00455727	0	0	0	0	0
c_000000041446	0	0	0	0	0	0	0.00215547	0.00335553	0.00319884	0.00321014	0.00221443	0	0	0	0	0	0	0	0	0	0.00357188	0.0034359	0.00316432	0	0	0	0	0	0	0	0	0.0029097	0.00238161	0.00265782	0.00295225	0	0	0	0	0	0	0	0	0	0	0	0	0	0
c_000000041447	0	0	0	0	0	0	0.000368725	0	0	0	0	0	0	0	0	0	0	0	0	0	0	0	0	0	0	0	0	0	0	0	0	0	0	0	0	0	0	0	0	0	0	0	0	0	0	0	0	0	0
c_000000041449	0	0	0	0	0	0	0	0	0	0	0	0	0	0	0	0	0	0	0	0	0	0	0	0	0	0	0	0	0	0	0	0	0	0	0	0	0	0	0	0	0	0	0	0	0	0	0	0	0
c_000000041450	0	0	0	0	0.00399757	0.0195369	0.00528902	0.00252129	0.000563204	0.000199505	1.65522e-05	0	0	0	0	0	0	0	0.00359897	0.00936537	0.00299819	0.00230488	0.00204066	0	0	0	0	0	0.00108225	0.000880388	0.00294041	0.00264751	0.00579863	0.00357319	0.00128128	0	0	0	0	0	0	0	0.000192914	0.00164691	0	0	0	0	0.0043862
c_000000041462	0.00409581	0.00405206	0.00386177	0.00408842	0	0	0	0	0	0	0	0	0.00661994	0.00841404	0.0056929	0.00687932	0	0.00114998	0	0	0	0	0	0	0.0092911	0.00817167	0.000114689	0	0	0	0	0	0	0	0	0	0.0119991	0.0108334	0.00995453	0.0109569	0.00655431	0.000329747	0.000148721	0	0	0.0408325	0.0459313	0.0401643	0
c_000000041479	0	0	0	0	0	0	0.000899627	0.000642159	0.0024921	0.00332114	0.00361727	0	0	0	0	0	0	0	0	0	0.000809992	0.00119403	0.00140624	0	0	0	0	0	0	0	0	0.000598932	0.000365202	0.00289937	0.00302505	0	0	0	0	0	0	0	0	0	0	0	0	0	0
c_000000041482	0.00156138	0.00175705	0.00198634	0.00151719	0	0	0	0	0	0	0	0	0.000315161	0	0.000429757	0	0	0	0	0	0	0	0	0	0	0	0	0	0	0	0	0	0	0	0	0	0	0	0	0	0	0	0	0	0	0.00072107	0.000657434	0	0
c_000000041483	0	0	0	0	0	0	0	0	0.00224783	0.00205414	0.00133223	0	0	0	0	0	0	0	0	0	0	0.000596011	0.00174527	0	0	0	0	0	0	0	0	0.000651287	0	0.000358467	0.00242833	0	0	0	0	0	0	0	0	0	0	0	0	0	0
c_000000041485	0	0	0	0	0.00299033	0.00708684	0.00316271	0.00196552	0.00175884	0.00180418	0.00119102	0	0.000438036	0	0.000550905	0	0	0.001213	0.00186937	0.000982436	0.00050357	0.000762889	0.00111084	0	0	0	0.00112386	0.00346877	0.00626753	0.00944219	0.00992075	0.00157647	0.00297202	0.00309709	0.00193656	0	0.000949722	0.00147826	0.00121063	0.000629075	0.000672737	0.00154732	0.00216959	0.00277364	0	0	0	0.00177175	0.0038455
c_000000041494	0	0	0	0	0	0	0	0	0	0	0	0	0	0	0	0	0	0	0	0	0	0	0	0	0	0	0	0	0	0	0	0	0	0	0	0	0	0	0	0	0	0	0	0	0	0	0	0	0
c_000000041495	0.00222526	0.00216335	0.00208239	0.00220266	0.00386583	0	0	0	0	0	0	0	0.000812929	0.000588052	0.000877095	0	0	0	0	0	0	0	0	0	0	0	0	0	0	0	0	0	0	0	0	0	0	0	0	0	0	0	0	0	0	0	0	0	0
c_000000041497	0	0	0	0	0	0	0	0	0.00201759	0.00441681	0.00713034	0	0	0	0	0	0	0	0	0	0	0	0.000344914	0	0	0	0	0	0	0	0	0	0	0	0.00182433	0	0	0	0	0	0	0	0	0	0	0	0	0	0
c_000000041499	0	0	0	0	0	0	0	0	0.000417167	0.00102378	0.00171615	0	0	0	0	0	0	0	0	0	0	3.63161e-06	7.66369e-05	0	0	0	0	0	0	0	0	0	0	0	0.00099547	0	0	0	0	0	0	0	0	0	0	0	0	0	0
c_000000041500	0.000121021	7.84954e-05	0.000140058	0.00016245	0.00969942	0.0222274	0.00595158	0.00273606	0.00104037	0.000460062	0.000107011	0	0.002748	0.00329664	0.00281455	0.0029521	0	0.0195023	0.0165393	0.0132578	0.00230976	0.00174584	0.00157663	0	0.00843919	0.00707084	0.0127718	0.0127292	0.0118357	0.0109468	0.012125	0.00424402	0.00543751	0.00279237	0.000858886	0	0.00655441	0.00714852	0.00559762	0.00581242	0.007544	0.00830843	0.00675266	0.0069403	0	0	0	0.00218381	0.0188031
c_000000041501	0	0	0	0	0	0.00814784	0.00691566	0.00722526	0.0018253	0.000892418	0.000385902	0	0	0	0	0	0	0	0.000627542	0.00417296	0.00165794	0.00149262	0.00245399	0	0	0	0	0	0.00194939	0.0021326	0.00626455	0.00303932	0.00509339	0.00371521	0.00129061	0	0	0	0	0	0	0	0.00152829	0.00408924	0	0	0	0	0.000618086
c_000000041504	0.000456319	0.000345436	0.000532275	0.000466462	0	0	0	0	0	0	0	0	0.000741799	0	0.000853474	0	0	0	0	0	0	0	0	0	0	0	0	0	0	0	0	0	0	0	0	0	0	0.000248074	0.000152986	0	0	0	0	0	0	0	0	0.000463208	0
c_000000041508	0	0	0	0	0	0	0.0021274	0.00257785	0.00267948	0.00296038	0.0023971	0	0	0	0	0	0	0	0.000628423	0.00264669	0.00539796	0.00466971	0.00306662	0	0	0	0	0	0	0	0	0.00467759	0.00406617	0.00227078	0.0033199	0	0	0	0	0	0	0	0	0.00184237	0	0	0	0	0.000573516
c_000000041513	0	0	0	0	0	0	0.000420523	0.000116912	5.90759e-05	0	0	0	0	0	0	0	0	0	0	0	0.000412839	0.000629249	0.000503059	0	0	0	0	0	0	0	0	0.000779687	0	0	0	0	0	0	0	0	0	0	0	0.000826374	0	0	0	0	0
c_000000041515	0.00252445	0.00263825	0.00277551	0.00261278	0.00174906	0	0.000132851	9.23853e-05	0.000360618	0.000506443	0.000269321	0	0.00347636	0.00256249	0.00311664	0.00108871	0	0	0	0	0	4.61686e-05	0.00015905	0	0.0110915	0.0101636	0.0212893	0.0189504	0.0124212	0.0129204	0.00602147	0	0	0.000364097	0.000166556	0	0.0114276	0.012591	0.0112585	0.0113332	0.0108231	0.0109462	0.00894993	0.00224337	0	0.00485878	0.00836773	0.0114806	0.00512025
c_000000041519	0.000863713	0.000711598	0.000696674	0.0010515	0.00991284	0	0	0	0	0	0	0	0.00399147	0.00468792	0.0035585	0.00484139	0	0.00475411	0.000603155	0	0	0	0	0	0	0	0	0	0	0	0	0	0	0	0	0	0	0	0	0	0	0	0	0	0	0	0	0	0
c_000000041520	0	0	0	0	0	0	0.000796455	0	0	0	0	0	0	0	0	0	0	0	0.000355774	0.000711404	0.000571234	0.000439789	9.56e-05	0	0	0	0	0	0	0	0	0.000552166	0	0	0	0	0	0	0	0	0	0	0	0.000415424	0	0	0	0	0
c_000000041521	0.00218932	0.00238038	0.00229078	0.00229535	0	0	0	0	0	0	0	0	0.00366054	0.00449186	0.00344488	0.00413601	0	0.00147075	0	0	0	0	0	0	0.00863858	0.00867063	0.00334854	0.00260958	0.0021567	0.00127385	0.000160936	0	0	0	0	0	0.00592292	0.00617268	0.00487392	0.0059655	0.00581518	0.00222821	0.00122267	0.000254972	0	0.0141699	0.0126036	0.00844565	0
c_000000041522	0	0	0	0	0	0	0.00122425	0.000157052	0	0	0	0	0	0	0	0	0	0	0.00142077	9.75215e-05	0	0.000100223	0.000135773	0	0	0	0	0	0	0	0	9.51655e-05	0	0.000361257	0	0	0	0	0	0	0	0	0	0	0	0	0	0	0
c_000000041523	0	0	0	0	0	0	0	0	0.000224733	0.000202302	0.00066289	0	0	0	0	0	0	0	0	0	0	1.22258e-05	0.000123914	0	0	0	0	0	0	0	0	0	0	0.000742802	0.000710588	0	0	0	0	0	0	0	0	0	0	0	0	0	0
c_000000041524	0	0	0	0	0.000266792	0	0.000184078	0	0	0	0	0	0	0	0	0	0	0.000544059	0.000673198	0	0	2.53002e-05	6.08084e-05	0	0	0	0	0	0.000634472	0	0	0	0	0	0	0	0	0	0	0	0	0.000790587	0.000980524	0.00177854	0	0	0	0	0.00170887
c_000000041525	0	0	0	0	0.00295557	0.0242695	0.00503397	0.000461196	0	0	0	0	0	0	4.06503e-05	0	0	0.00219481	0.00820907	0.0148578	0	0	7.48735e-06	0	0	0	0.00542159	0	0.00227251	0	0.00354059	0.00228543	0.00372505	0.000330443	0	0	0	0	0	0	0	0.00245664	0.00241718	0.00469957	0	0	0	0	0.0043535
c_000000041528	0	0	0	0	0	0	0	0	0	0	0	0	0	0	0	0	0	0	0	0	0	0	0	0	0	0	0	0	0	0	0	0	0	0	0	0	0	0	0	0	0	0	0	0	0	0	0	0	0
c_000000041529	0	0	0	0	0	0	0	0	0	0	0	0	0	0	0	0	0	0	0.00137054	0	0	0	0	0	0	0	0	0	0	0	0	0	0	0	0	0	0	0	0	0	0	0	0	0.00185891	0	0	0	0	0
c_000000041530	0	0	0	0	0	0	0	0	0	0	0	0	0	0	0	0	0	0	0	0	0.00139864	0.00141779	0.000929009	0	0	0	0	0	0	0	0	0.000346999	0	7.50556e-05	0.000796788	0	0	0	0	0	0	0	0	0	0	0	0	0	0
c_000000041537	0	0	0	0	0	0	0	0	0	0	0	0	0	0	0	0	0	0	0	0	0	0	0	0	0	0	0	0	0	0	0	0	0	0	0	0	0	0	0	0	0	0	0	0	0	0.00526282	0.00292156	0	0
c_000000041541	0	0	0	0	0.00217982	0.000850421	0.00153452	0.000394991	7.49349e-05	0	0	0	8.64547e-05	0	0.000152701	0	0	0	0.000612695	0.000492635	0	4.02286e-05	0.000246426	0	0	0	0	0	0.000563044	0.00140108	0.00244338	0.000171741	0.000432553	0.000639479	0	0	0	0	0	0	0	0	8.99582e-05	0.000391474	0	0	0	0	0
c_000000041542	0	0	0	0	0	0	0.000189753	0.000621017	0.0025126	0.00283184	0.0031132	0.00850718	0	0	0	0	0.00726475	0	0	0	0.00209113	0.00248582	0.00301433	0	0	0	0	0	0	0	0	0.0020082	0.000639356	0.00161453	0.00408381	0.00612102	0	0	0	0	0	0	0	0	0.00703671	0	0	0	0
c_000000041545	0	0	0	0	0	0	0.00196786	0.00233175	0.00379457	0.00270564	0.00100457	0	0	0	0	0	0	0	0	0	0.00250431	0.00256481	0.00311253	0	0	0	0	0	0	0	0	0.00214514	0.0024038	0.00474083	0.00431771	0	0	0	0	0	0	0	0	0	0	0	0	0	0
c_000000041549	0	0	0	0	0	0	0	0	0.000515143	0.00244305	0.00375826	0	0	0	0	0	0	0	0	0	0	0	4.49352e-05	0	0	0	0	0	0	0	0	0	0	0.00019185	0.000857521	0	0	0	0	0	0	0	0	0	0	0	0	0	0
c_000000041550	0	0	0	0	0	0	0.00025807	6.06832e-05	0.000269561	8.59714e-05	0.000122035	0	0	0	0	0	0	0	0	0	0	1.45077e-05	0.000235458	0	0	0	0	0	0	0	0	0	0	0.000303521	0	0	0	0	0	0	0	0	0	0	0	0	0	0	0
c_000000041555	0	0	0	0	0	0	0.00282508	0.00665428	0.00544477	0.00441626	0.00220486	0	0	0	0	0	0	0	0	0.000365856	0.00542506	0.00485253	0.0060657	0	0	0	0	0	0	0	0	0.00418928	0.00511829	0.00472991	0.00542593	0	0	0	0	0	0	0	0	2.81171e-05	0	0	0	0	0
c_000000041560	0	0	0	0	0	0	0	0	8.86817e-05	0.000649849	0.00205029	0	0	0	0	0	0	0	0	0	0	0	0	0	0	0	0	0	0	0	0	0	0	0	0	0	0	0	0	0	0	0	0	0	0	0	0	0	0
c_000000041561	0	0	0	0	0	0	0.00193724	0.000205198	0.00220063	0.00208793	0.000617314	0	0	0	0	0	0	0	0	0	0.00652561	0.00862819	0.00647775	0	0	0	0	0	0	0	0	0.00596667	0.00722981	0.00464835	0.003935	0	0	0	0	0	0	0	0	0.00031638	0	0	0	0	0
c_000000041568	0	0	0	0	0	0	0	0	5.9009e-05	0.00275898	0.0108064	0.00586291	0	0	0	0	0.00519656	0	0	0	0	0	0	0	0	0	0	0	0	0	0	0	0	0	0.000406813	0.00152843	0	0	0	0	0	0	0	0	0.000782209	0	0	0	0
c_000000041586	0	0	0	0	0	0	0.0049899	0.00299916	0.000242277	0	0	0	0	0	0	0	0	0	0	0	0.000292084	0.000794289	0.0013132	0	0	0	0	0	0	0	0	0.00334344	0.00136364	0.000199702	0	0	0	0	0	0	0	0	0	8.07184e-06	0	0	0	0	0
c_000000041588	0	0	0	0	0	0	0.001195	0.00265896	9.30058e-05	0	0	0	0	0	0	0	0	0	0	0	0	0	0.00054841	0	0	0	0	0	0	0	0	0	0.000197962	0.00111522	0	0	0	0	0	0	0	0	0	0	0	0	0	0	0
c_000000041592	0	0	0	0	0	0	0	0	0	0	0	0	0	0	0.000174935	0	0	0.00471486	0.00241077	0	0.000186945	0.000489898	0	0	0	0	0	0	0	0	0	1.13987e-05	0	0	0	0	0	0	0	0	0	0	0	0	0	0	0	0	0
c_000000041597	0	0	0	0	0	0	7.88789e-06	0	0.00105185	0.000480672	2.76809e-05	0	0	0	0	0	0	0	0	0	0	0.000322923	0.000556268	0	0	0	0	0	0	0	0	0	0	0.00112519	0.00116224	0	0	0	0	0	0	0	0	0	0	0	0	0	0
c_000000041600	0	0	0	0	0	0	0.00270327	0.0087889	0.00825503	0.00563623	0.00228182	0	0	0	0	0	0	0	0	0	0.000989389	0.00176804	0.0081725	0	0	0	0	0	0	0	0	0.00340835	0.004059	0.00449657	0.00435603	0	0	0	0	0	0	0	0	0	0	0	0	0	0
c_000000041603	0	0	0	0	0	0	0.000353247	0.000476937	0.00450439	0.00776155	0.00967591	0	0	0	0	0	0	0	0.00214113	0	0.00172048	0.00222165	0.00246523	0	0	0	0	0	0	0	0	0.00132288	0.000153229	0.00233116	0.0040185	0	0	0	0	0	0	0.000106919	0.000172928	0.00113073	0	0	0	0	0
c_000000041604	0	0	0	0	0	0	0.0014106	0.00166311	0.000952799	0.000253556	6.52423e-05	0	0	0	0	0	0	0	0	0	0.00194838	0.00265652	0.00170093	0	0	0	0	0	0	0	0	0.0019497	0.00132819	0.000855824	0.000463394	0	0	0	0	0	0	0	0	0	0	0	0	0	0
c_000000041605	0.00289602	0.00315284	0.00342026	0.00299229	0.00538141	0	0	0	0	0	0	0	0.0109923	0.0122753	0.0114632	0.0121783	0	0.00522486	0	0	0	0	0	0	0	0	0.00100103	0	0	0	0	0	0	0	0	0	0	0.000772199	0.000230422	9.99078e-05	0	0.000795608	0.00028167	0.000526197	0	0.000425269	0	0	0
c_000000041619	0	0	0	0	0	0	0.00293877	0.00692373	0.00572834	0.00443636	0.00223459	0	0	0	0	0	0	0	0	0.000451481	0.00557553	0.00519628	0.00622126	0	0	0	0	0	0	0	0	0.00462941	0.00540938	0.00503656	0.00573838	0	0	0	0	0	0	0	0	3.81392e-05	0	0	0	0	0
c_000000041620	0	0	0	0	0	0	0.000476476	0	0	0	0	0	0	0	0	0	0	0	0	0	0	0	0	0	0	0	0	0	0	0	0	0	0	0	0	0	0	0	0	0	0	0	0	0	0	0	0	0	0
c_000000041625	0	0	0	0	0	0	0.000229035	0	0	0	0	0	0	0	0	0	0	0.00182456	0.00244608	0.00137144	0.000522218	0.000560859	5.97531e-05	0	0	0	0	0	0	0	0	0.000917357	0	0	0	0	0	0	0	0	0	0.000474012	0.000877212	0.00263507	0	0	0	0	0.00414977
c_000000041629	0	0	0	0	0.000470493	0	0	0	0	0	0	0	0.00163549	0.000741069	0.00165632	0.00065574	0	0.000541575	0	0	0	0	0	0	0	0	0	0	0	0	0	0	0	0	0	0	0	0	0	0	0	0.000957592	0	0	0	0	0	0	0
c_000000041634	0	0	0	0	0	0	0.000434095	0.00011119	0.000429577	0.00014306	0	0	0	0	0	0	0	0	0	0	0.00316997	0.00452116	0.00304065	0	0	0	0	0	0	0	0	0.00161849	0.00178115	0.000605302	0.001571	0	0	0	0	0	0	0	0	0	0	0	0	0	0
c_000000041636	0	0	0	0	0	0	3.78727e-05	0	0	0	0	0	0	0	0	0	0	0	0.000573636	0.000156671	0	0	0	0	0	0	0	0	0	0	0	0	0	0	0	0	0	0	0	0	0	0	0	0.00012646	0	0	0	0	0
c_000000041642	0	0	0	0	0	0	0	0	0	0	0	0	0.00190969	0.00137534	0.00163273	0.00113465	0	0	0	0	0	0	0	0	0.00964136	0.00794069	0.00416793	0.00168434	0.00281862	0.00488484	0	0	0	0	0	0	0.00262809	0.00506647	0.00357934	0.00294154	0.00373091	0.00158601	0.00115323	0.000219417	0	0	0	0	0
c_000000041643	0	0	0	0	0	0	8.57345e-05	0	0.000258507	0	0	0	0	0	0	0	0	0	0	0	0.000282981	0.00110558	0.000739658	0	0	0	0	0	0	0	0	0.000484293	0	0	0	0	0	0	0	0	0	0	0	0	0	0	0	0	0
c_000000041647	0	0	0	0	0	0	0	0	0.000681771	0.000890884	0.000952511	9.52409e-05	0	0	0	0	1.16691e-05	0	0	0	7.87329e-06	0.000411454	0.000588759	0	0	0	0	0	0	0	0	0	0	0.000392755	0.00129906	0	0	0	0	0	0	0	0	0	0	0	0	0	0
c_000000041648	0	0	0	0	0	0	0.00139831	0.00523442	0.00680305	0.00692764	0.00328324	0	0	0	0	0	0	0	0	0	0	0.000101512	0.00240053	0	0	0	0	0	0	0	0	0.000278651	0.00226333	0.00683014	0.0056573	0	0	0	0	0	0	0	0	0	0	0	0	0	0
c_000000041649	0	0	0	0	0	0.00104408	0.00529629	0.00148323	0.000784554	0.000417504	0.000239969	0	0	0	0	0	0	0.000678307	0.00977057	0.0126374	0.0120682	0.00873337	0.00300003	0	0	0	0	0	0.00292942	0	0.000753149	0.0096341	0.00539026	0.00186944	0.00106335	0	0	0	0	0	0	0.00065286	0.00142518	0.00598908	0	0	0	0	0.0120961
c_000000041652	0	0	0	0	0	0	0.00130276	0	0	0	0	0	0	0	0	0	0	0	0.000867744	1.1813e-05	0	0.000104758	5.00899e-05	0	0	0	0	0	0	0	0.00312666	0.000399581	0.00104068	0.000746521	0	0	0	0	0	0	0	0	0	0.00032199	0	0	0	0	0
c_000000041655	0	0	0	0	0.00059442	0	0	0	0	0	0	0	0.000220289	0	0.000245535	0	0	0.000634167	0.000137768	0	0	0	0	0	0	0	0	0	0	0	0	0	0	0	0	0	0	0	0	0	0	0	0	0	0	0	0	0	0
c_000000041666	0.00109425	0.00118347	0.0012273	0.00110034	0.00924668	0	0	0	0	0	0	0	0.00120617	0	0.00127306	0	0	0	0	0	0	0	0	0	0	0	0	0	0	0	0	0	0	0	0	0	0	0	0	0	0	0	0	0	0	0	0	0	0
c_000000041669	0.000891963	0.000918601	0.00106901	0.000819346	0	0	0	0	0	0	0	0	0.000281752	0	0.000580657	0	0	0	0	0	0	0	0	0	0	0	0	0	4.68903e-07	0	0	0	0	0	0	0	0	0.000487043	0.000440027	0.000374192	0	0	0	0	0	0	0	0.00137945	0
c_000000041673	0	0	0	0	0.000210897	0.00489307	0.00199483	0	0.000728558	0.000377867	0	0	0	0	0	0	0	0	0	0	0	0	0.000156054	0	0	0	0	0	0	0	0	0	8.54662e-05	0.00169336	0.000991276	0	0	0	0	0	0	0	0	0	0	0	0	0	0
c_000000041675	0	0	0	0	0	0	0.00134075	0	0.000574029	0.000329851	0.000178746	0	0	0	0	0	0	0	0.000541987	0.001053	0.00261354	0.00240691	0.00110359	0	0	0	0	0	0	0	0	0.00179191	0.0011716	0.00159352	0.000811953	0	0	0	0	0	0	0	0	0.000869477	0	0	0	0	0
c_000000041676	0	0	0	0	0	0	0.000190458	0.000177401	0.00406337	0.00631126	0.00741191	0	0	0	0	0	0	0	0	0	0	0.000431018	0.001453	0	0	0	0	0	0	0	0	0.000492481	0	0.00132266	0.00340576	0	0	0	0	0	0	0	0	0	0	0	0	0	0
c_000000041679	0	0	0	0	0	0	0.00108257	0	0	0	0	0	0	0	0	0	0	0	0	0.00193535	0.004291	0.00335692	0.000359513	0	0	0	0	0	0	0	0	0.00557066	0.000962218	0	0	0	0	0	0	0	0	0	0	0.00226984	0	0	0	0	0
c_000000041687	0.0014997	0.00145951	0.00175054	0.00167834	0.00289642	0	0.000201085	0	0	0	0	0	0.00490393	0.00625134	0.0046146	0.00682158	0	0.00480712	0.00109054	0	0	0	0	0	0.0035949	0.00377874	0.0062826	0.00407273	0.00243101	0.00209725	0.00116137	0	0	0	0	0	0.00576146	0.00461862	0.00464913	0.00510591	0.00489819	0.00307266	0.00232579	0.00119304	0	0.00139383	0.00151766	0.00412078	0.00405019
c_000000041688	0	0	0	0	0	0	0.000802666	5.18032e-05	0.000856634	0.000233688	6.6555e-05	0	0	0	0	0	0	0	0.000866294	0	0.00101758	0.00162518	0.0012344	0	0	0	0	0	0	0	0	0.0010472	0.000615375	0.000894716	0.000786	0	0	0	0	0	0	0	0	0.00118888	0	0	0	0	0
c_000000041689	0.000331275	0.000376327	0.000466777	0.000295345	0.000632169	0	0	0	0	0	0	0	0	0	0.000205673	0	0	0	0	0	0	0	0	0	0	0	0.0011794	0.00130742	0.00126234	0	0	0	0	0	0	0	0.000478338	0.0011979	0.00137796	0.000811046	0.00154175	0.00198413	0.00239833	0	0	0	0	0.000576035	0.000213334
c_000000041691	0	0	0	0	0	0	0	0	0	0	0	0	0	0	2.12388e-05	0	0	0.00261938	0.00226594	0	0	0	0	0	0	0	0	0	0	0	0	0	0	0	0	0	0	0	0	0	0	0	0	0.000261396	0	0	0	0	0
c_000000041692	0	0	0	0	0	0	0.00186875	0.00670241	0.00904704	0.00613345	0.00292171	0	0	0	0	0	0	0	0	0	0.00851507	0.0094444	0.0153766	0	0	0	0	0	0	0	0	0.00846875	0.00897405	0.00727789	0.00942101	0	0	0	0	0	0	0	0	0	0	0	0	0	0
c_000000041696	0.010509	0.0107459	0.011609	0.00995098	3.11862e-05	0	0	0	0	0	0	0	0.009867	0.0123427	0.00901103	0.0121238	0	0.00305828	0	0	0	0	0	0	0.0235226	0.0208432	0.0213487	0.0206051	0.0108975	0.0129936	0.00517091	0	0	0	0	0	0.0145265	0.0128304	0.0141259	0.0159977	0.0143405	0.00763689	0.00544983	0.00321646	0	0.0250628	0.0267604	0.0218105	0.00515311
c_000000041698	0	0	0	0	0	0	0.00451424	0.00137966	0.000796974	6.44175e-05	3.00149e-05	0	0	0	0	0	0	0	0.00142578	0.00364998	0.00221184	0.00221819	0.00180816	0	0	0	0	0	0	0	0.00285709	0.00338902	0.00552322	0.00481598	0.00147161	0	0	0	0	0	0	0	0	0.00114339	0	0	0	0	0
c_000000041701	0	0	0	0	0	0	0.00072088	0	0	0	0	0	0	0	0	0	0	0	0.00138163	0.000434176	0.000327592	0.000490014	0	0	0	0	0	0	0	0	0	0.00164323	0.000918976	0.000412918	0	0	0	0	0	0	0	0	7.96296e-06	0.00175351	0	0	0	0	0
c_000000041711	0	0	0	0	0.007266	0.00606759	0.000337815	0	0	0	0	0	5.28368e-06	0	0	0	0	0	0.00365452	0.00439033	0	0	0	0	0	0	0	0	0	0	0	0	0	0	0	0	0	0	0	0	0	9.06854e-05	0	0	0	0	0	0	0
c_000000041713	3.21551e-05	3.62902e-05	0.000106577	7.42272e-05	0.00379443	0.0150795	0.00238428	0.00249223	0.000856091	0.000231411	0	0	0.00100319	0.000191368	0.00094883	0.000612155	0	0.00341718	0.00178295	0.00122259	0.000317875	0.000376225	0.000695221	0	0	0	0.00216519	0.00440898	0.00491618	0.00567793	0.00695345	0.000928595	0.00193943	0.00173739	0.000529127	0	0.00128843	0.000541199	0.00157147	0.0013148	0.00164957	0.00107128	0.00145503	0.0014157	0	0	0	0.00135088	0.00290658
c_000000041714	0.00139828	0.00142411	0.00148506	0.00154815	0.0014245	0	0	0	0	0	0	0	0.00108734	0.000730526	0.00113452	0.000663327	0	0	0	0	0	0	0	0	0.00106215	0.000820358	0.00272225	0.00259414	0.00218667	0.00243953	0.0017651	0	0	0	0	0	0.00368838	0.00260018	0.00276188	0.0024912	0.00278217	0.00187688	0.0014633	0.000563731	0	0.000744273	0.00111609	0.00309211	0.000122954
c_000000041716	0	0	0	0	0	0	0	0	0.000681741	0.000463072	0	0	0	0	0	0	0	0	0	0	0	0	2.13815e-05	0	0	0	0	0	0	0	0	0	0	0.00180011	0.00192504	0	0	0	0	0	0	0	0	0	0	0	0	0	0
c_000000041717	0	0	0	0	0	0	0	0	0	0	0	0.00964304	0	0	0	0	0.0118693	0	0	0	0	0	0	0	0	0	0	0	0	0	0	0	0	0	0	0.0146375	0	0	0	0	0	0	0	0	0.0107649	0	0	0	0
c_000000041726	0	0	0	0	0	0	0.000344132	0.000608676	9.58841e-05	0	0	0	0	0	0	0	0	0	0	0	0	0	0.000166037	0	0	0	0	0	0	0	0	0	0	0.000196843	0	0	0	0	0	0	0	0	0	0	0	0	0	0	0
c_000000041729	0.00310854	0.0026254	0.00264172	0.00288018	0	0	0	0	0	0	0	0	0.00684614	0.00971665	0.00679436	0.0106951	0	0.00419639	0	0	0	0	0	0	0.000979933	0	0	0	0	0	0	0	0	0	0	0	0.00126801	0.00150643	0.00178395	0.00101438	0	0	0	0	0	7.35754e-05	0.000384429	0.00118375	0
c_000000041732	0	0	0	0	0	0	0	0	0	0	0	0.0125221	0	0	0	0	0.0128569	0	0	0	0	0	0	0	0	0	0	0	0	0	0	0	0	0	0	0.0139746	0	0	0	0	0	0	0	0	0.0165975	0	0	0	0
c_000000041744	0	0	0	0	0.00200025	0	0	0	0	0	0	0	0.000160495	0	0.000242475	0	0	0	0.000474977	0	0	0	0	0	0	0	0	0	0	0	0	0	0	0	0	0	0	0	0	0	0	0	0	0	0	0	0	0	0
c_000000041745	0	0	0	0	0	0	0.00145627	0	0	0	0	0	0	0	0	0	0	0	0.000100621	0	0.00106324	0.00139196	0.00054008	0	0	0	0	0	0	0	0	0.000660264	0.000107739	0.000339676	0	0	0	0	0	0	0	0	0	0	0	0	0	0	0
c_000000041754	0	0	0	0	0	0	0	0	0	8.52448e-05	0.00104202	0	0	0	0	0	0	0	0	0	0	0	0	0	0	0	0	0	0	0	0	0	0	0	0	0	0	0	0	0	0	0	0	0	0	0	0	0	0
c_000000041756	0	8.71023e-05	6.43245e-05	0	0	0	0	0	0	0	0	0	0.0042755	0.00396532	0.00460219	0.00468288	0	0.000749084	0	0	0	0	0	0	0.000345109	6.14998e-06	0	0	0	0	0	0	0	0	0	0	0	0	0	0	0	0	0	0	0	0	0	0	0
c_000000041840	0	0	0	0	0	0	0	0	0	0	0.000260933	0	0	0	0	0	0	0	0	0	0	0	0	0	0	0	0	0	0	0	0	0	0	0	0	0	0	0	0	0	0	0	0	0	0	0	0	0	0
c_000000041997	0	0	0	0	0	0	0	0	0	0	0.000592184	0	0	0	0	0	0	0	0	0	0	0	0	0	0	0	0	0	0	0	0	0	0	0	0	0	0	0	0	0	0	0	0	0	0	0	0	0	0
c_000000045116	0	0	0	0	0.000164866	0	0	0	0	0	0	0	0.000111898	0	0.00020949	0	0	0.00783863	0.011474	0.0018685	0	0	0	0	0	0.00113261	0.00274658	0	0.00149407	0	0	0.000359036	0	0	0	0	0	0.000642205	0	0	0	0.00464932	0.00326494	0.00300555	0	0	0	0	0.00635783
c_000000045130	0	0	0	0	0	0	0	0	0	0	0	0	0	0	0	0	0	0	0	0	0	0	0	0	0	0	0	0	0	0	0	0	0	0	0	0	0	0	0	0	0	0.0039717	0.0018517	9.80805e-05	0	0	0	0	0
c_000000045249	0	0	0	0	0.000124319	0.00016244	0.00247122	0	0	0	0	0	0	0	0	0	0	0	0	0	0	0	0	0	0	0	0	0	0	0	0	0	0	0	0	0	0	0	0	0	0	0	0	0	0	0	0	0	0
c_000000045250	0.000732627	0.000821979	0.000809916	0.000736785	0	0	0	0	0	0	0	0	0.00335122	0.00239659	0.00360938	0.00254818	0	0.0006831	0	0	0	0	0	0	0	0	0	0	0	0	0	0	0	0	0	0	0	0	0	0	0	0	0	0	0	0	3.54304e-05	0.000108089	0
c_000000045251	8.73405e-05	0.000173377	0.000225851	0.00019832	0.0101873	0.0328834	0.0106351	0.0121168	0.00398741	0.00251417	0.000780897	0	0.00150384	0	0.0014546	0	0	0.00778519	0.012947	0.0152537	0.00740644	0.00575209	0.00527153	0	0.000607512	0.000547302	0.00836387	0.00820932	0.0131904	0.0144327	0.0185272	0.0079285	0.012434	0.00981041	0.00520888	0	0.00185753	0.00328472	0.00249908	0.00124083	0.00320185	0.0056446	0.00591903	0.00648276	0	0	0	0.000344221	0.0184149
c_000000045252	0.00249591	0.00273443	0.00279187	0.00274007	0.0018207	0	4.33151e-05	0	0	0	0	0	0.00200393	0.00194932	0.00205564	0.00130528	0	0	0	0	0	0	0	0	0.00489793	0.00392677	0.00905113	0.0125164	0.0083495	0.00991577	0.00776783	0	0	0	0	0	0.00675961	0.00636631	0.00632887	0.00732051	0.00715435	0.0042993	0.0036561	0.0014759	0	0.00437294	0.00676052	0.00794535	0.00410803
c_000000045253	0	0	0	0	0	0	0	0	0	0	0	0.0167038	0	0	0	0	0.017603	0	0	0	0	0	0	0	0	0	0	0	0	0	0	0	0	0	0	0.0226136	0	0	0	0	0	0	0	0	0.0154031	0	0	0	0
c_000000045254	0	0	0	0	0	0	0	0	0	0	0	0	0	0	0	0	0	0	0	0	0.00010166	0.000330246	0	0	0	0	0	0	0	0	0	0	0	0	0	0	0	0	0	0	0	0	0	0	0	0	0	0	0
c_000000045255	0	0	0	0	0	0	0	0	0	0.000263058	0.000551838	0	0	0	0	0	0	0	0	0	0	0	0	0	0	0	0	0	0	0	0	0	0	0	8.61722e-07	0	0	0	0	0	0	0	0	0	0	0	0	0	0
c_000000045256	0	0	0	0	0	0	0	0	0	0.000258634	0.00192126	0	0	0	0	0	0	0	0	0	0	0	0	0	0	0	0	0	0	0	0	0	0	0	0	0	0	0	0	0	0	0	0	0	0	0	0	0	0
c_000000045257	0	0	0	0	0	0	0	0	0	0	0	0	0	0	0	0	0	0	0	0	0	0	0	0	0	0	0	0.00154601	0.00292294	0.00466801	0.00394725	0	0	0	0	0	0	0	0	0	0	9.78833e-05	0.000386589	0.000329021	0	0	0	0	0
c_000000045258	0	0	0	0	0.00018387	0	0.000270803	0	0	0	0	0	0	0	0	0	0	0.000564734	0.000713254	0	0	3.18512e-05	3.62428e-05	0	0	0	0	0	0.000296829	0	0	0	0	0	0	0	0	0	0	0	0	0.000870362	0.00110051	0.00157306	0	0	0	0	0.00158207
c_000000045259	0	0	0	0	0	0	0.00671893	0.00883658	0.00449191	0.00360336	0.00196878	0.000169992	0	0	0	0	0.000111638	0	0.000100736	0.00395801	0.00489808	0.00379093	0.00511744	0	0	0	0	0	0	0	0.000104362	0.00622044	0.008222	0.00433202	0.00320468	0	0	0	0	0	0	0	0	0.00120406	0	0	0	0	0
c_000000045260	0.0242273	0.0260684	0.0299458	0.0255737	0	0	0	0	0	0	0	0	0.0114498	0.0121005	0.0114049	0.0118405	0	0.00376557	0	0	0	0	0	0	0.0112466	0.0109597	0.0105386	0.00758822	0.00539842	0.00371366	0.00209447	0	0	0	0	0	0.00626688	0.00738963	0.00592661	0.00706229	0.00547407	0.00329776	0.00206248	0.000497154	0	0	0.00127763	0.00522707	0
c_000000045261	0	0	0	0	0	0	0.00178167	0.00308797	0.00163138	0.00120941	0.000649573	0	0	0	0	0	0	0	0.000279633	0.00171995	0.00457998	0.00348849	0.00251534	0	0	0	0	0	0	0	0	0.00254156	0.00315059	0.00227124	0.00200904	0	0	0	0	0	0	0	0	0.000145385	0	0	0	0	0
c_000000045262	0	0	0	0	0	0	0.00108602	0.00315083	0.00381178	0.00244294	0.000602035	0	0	0	0	0	0	0	0	0	0	0.000324569	0.00176163	0	0	0	0	0	0	0	0	0.000592041	0.00168755	0.00400306	0.00274633	0	0	0	0	0	0	0	0	0	0	0	0	0	0
c_000000045263	0	0	0	0	0	0	0.0017277	0	0	0	0	0	0	0	0	0	0	0	0.000274056	5.05125e-05	0	4.84948e-05	0	0	0	0	0	0	0	0	0	0	0	0	0	0	0	0	0	0	0	0	0	0	0	0	0	0	0
c_000000045264	0	0	0	0	0	0	0	0	0.000152938	0.000478898	3.74835e-05	0	0	0	0	0	0	0	0	0	0	0	0	0	0	0	0	0	0	0	0	0	0	5.29462e-05	2.03869e-05	0	0	0	0	0	0	0	0	0	0	0	0	0	0
c_000000045269	0	0	0	0	0	0	0.00018372	0	0.000328306	4.77453e-05	0.000122122	0	0	0	0	0	0	0	0.000278206	0	0	0.000272858	0.000394377	0	0	0	0	0	0	0	0	7.12406e-05	0	0.00115041	0.000542302	0	0	0	0	0	0	0	0	0	0	0	0	0	0
c_000000045273	0	0	0	0	0.00189065	0	0.00158628	0.00114469	0.00233659	0.00250703	0.00104348	0	0.000359371	0	0.000440429	0	0	0	0.000165845	0	0	0.000361217	0.000902264	0	0	0	0	0	0.000761007	0.00175207	0.00287122	0.000277636	0.000493879	0.00214522	0.00163069	0	0	0.000309273	0	0	0	0	0.000275854	0.00055641	0	0	0	0.000200642	0
c_000000045276	0	0	0	0	0	0	0	0	0.00100967	0.00250735	0.00502976	0	0	0	0	0	0	0	0	0	0	0	0.000119447	0	0	0	0	0	0	0	0	0	0	0	0.00113854	0	0	0	0	0	0	0	0	0	0	0	0	0	0
c_000000045277	0.00130832	0.00135721	0.00151388	0.00138091	0	0	0	0	0	0	0	0	0.00318782	0.0023724	0.0032772	0.00271175	0	0.000298095	0	0	0	0	0	0	0.00376942	0.00298897	0.00175936	0	0.00025085	0	0	0	0	0	0	0	0.00366349	0.00360296	0.00362527	0.00339239	0.00214546	0.00128526	0.000874145	0.000194845	0	0.00324799	0.00773472	0.00564521	0
c_000000045281	0.00118458	0.00126097	0.00116105	0.00124532	0	0	0	0	0	0	0	0	0.0012604	0.00131918	0.00113948	0.000846197	0	0	0	0	0	0	0	0	0	0	0	0	0	0	0	0	0	0	0	0	0	0	0	0	0	0	0	0	0	0	0	0	0
c_000000045289	0	0	0	0	0	0	0	0	0	0	0	0	0	0	0	0	0	0	0	0	0	0	0	0	0	0	0.00133522	0	0	0	0	0	0	0	0	0	0	0	0	0	0	0.0140943	0.0159802	0.00222124	0	0	0	0	0
c_000000045303	0	0	0	0	0	0	0	0	0	0	0	0	0	0	0	0	0	0.000151222	0.000275642	0	0	0	0	0	0	0	0	0	0	0	0	0	0	0	0	0	0	0	0	0	0	0	0	0.000152328	0	0	0	0	0
c_000000045304	0	0	0	0	0	0	0	0	0	0.00026752	0.00216107	0	0	0	0	0	0	0	0	0	0	0	0	0	0	0	0	0	0	0	0	0	0	0	0	0	0	0	0	0	0	0	0	0	0	0	0	0	0
c_000000045309	0	0	0	0	0	0	0.000223478	0.000744904	0.00073408	0.000379268	7.41788e-05	0	0	0	0	0	0	0	0	0	0.000263289	0.000507458	0.000912991	0	0	0	0	0	0	0	0	0.000622468	0.000570236	0.000303256	0.000339277	0	0	0	0	0	0	0	0	0	0	0	0	0	0
c_000000045310	0	0	0	0	0	0	0.000281984	0.00144665	0.0033159	0.00347207	0.0029071	0	0	0	0	0	0	0	0	0	0.0017797	0.00205304	0.00243213	0	0	0	0	0	0	0	0	0.0015768	0.000696814	0.00225106	0.00371164	0	0	0	0	0	0	0	0	0	0	0	0	0	0
c_000000045319	0	0	0	0	0	0	0.00123818	0	0.000656904	0.000271565	0.000207334	0	0	0	0	0	0	0	0.000415598	0.00117644	0.00250691	0.0023057	0.00124111	0	0	0	0	0	0	0	0	0.0020418	0.00129371	0.00139636	0.000859851	0	0	0	0	0	0	0	0	0.000760416	0	0	0	0	0
c_000000045333	0.00216366	0.0022112	0.00201431	0.00193764	0.00100713	0	0	0	0	0	0	0	0.00257017	0.00253665	0.00242483	0.00274532	0	0.000166306	0	0	0	0	0	0	0	0.00154642	0	0.00377351	0.00202157	0.00214927	0.00147903	0	0	0	0	0	0.00156378	0.000220092	0.00127674	0.00167951	0.00109227	0.000483206	0.00140636	0.00049601	0	0	0	0	0
c_000000045334	0.0116418	0.0113166	0.0109586	0.0109499	0	0	0	0	0	0	0	0	0.004219	0.00467682	0.00377655	0.00483085	0	0.000225959	0	0	0	0	0	0	0	0	0	0	0	0	0	0	0	0	0	0	0	0	0	0	0	0	0	0	0	0	0	0	0
c_000000045335	0.00296961	0.00256675	0.00238	0.00288738	0	0	0	0	0	0	0	0	0.00695057	0.0101001	0.00687682	0.011596	0	0.0035218	0	0	0	0	0	0	0.000497873	0.000246303	0	0	0	0	0	0	0	0	0	0	0.00140301	0.00129202	0.00163349	0.000926416	0	0	0	0	0	0.000850823	0	0.00127827	0
c_000000045337	0.0018633	0.00186507	0.00188301	0.0019318	0.000289742	0	0	0	0	0	0	0	0.00393523	0.006418	0.00340619	0.00774401	0	0.00221571	0	0	0	0	0	0	0.00319671	0.00355524	0	0	0	0	0	0	0	0	0	0	0.00422814	0.00099123	0.00307699	0.00336303	0.00191721	0	0.0003016	0	0	0.0139126	0.0159265	0.00429891	0
c_000000045342	0	0	0	0	0	0	0	0	0.000991633	0.00129086	0.000489628	0	0	0	0	0	0	0	0	0	0	4.53639e-06	6.28363e-05	0	0	0	0	0	0	0	0	0	0	0.000297817	0.000583158	0	0	0	0	0	0	0	0	0	0	0	0	0	0
c_000000045348	0	0	0	0	0	0	0	0	0	0	0	0	0	0	0	0	0	0	0	0	0	0	0	0	0	0	0	0	0	0	0	0	0	0	0	0	0	0	0	0	0	0	0	0	0	0	0	0	0
c_000000045360	0.013572	0.0140652	0.0129158	0.0134194	0	0	0	0	0	0	0	0	0.00421161	0.00644124	0.0040491	0.0055304	0	0.00127069	0	0	0	0	0	0	0.00237997	0.00197908	0.00629466	0.00521237	0.00440549	0.00351742	0.00218842	0	0	0	0	0	0.00256446	0.00275931	0.00278753	0.00220757	0.00290079	0.00163249	0.00162498	0.00069893	0	0	0	0.00141148	0
c_000000045361	0	0	0	0	0.00211695	0	0	0	0	0	0	0	0.000748567	0	0.000833001	0.00050556	0	0.00362076	0.000909928	0	0	0	0	0	0	0	0	0	0	0	0	0	0	0	0	0	0	0	0	0	0	0.00162664	0.000608627	0.000559909	0	0	0	0	0.00188573
c_000000045362	0	0	0	0	0.0020807	0	0	0	0	0	0	0	0.000683082	0	0.000659655	0.000351398	0	0.00412441	0.000803944	0	0	0	0	0	0	0	0	0	0	0	0	0	0	0	0	0	0	0	0	0	0	0.00181755	0.000518445	0.000565159	0	0	0	0	0.00173574
c_000000045364	0	0	0	0	0.00141469	0.0115623	0.00302189	0.000626991	0	0	0	0	0	0	0	0	0	0	0.00166211	0.00429192	0	0	0.000171854	0	0	0	0	0	0	0	0	0.000579482	0.000502916	6.69352e-05	0	0	0	0	0	0	0	0	0	0.000344122	0	0	0	0	0
c_000000045366	0	0	0	0	0	0.000560843	0.00345895	0.00565581	0.00324865	0.0011046	0	0	0	0	0	0	0	0	0	0.000158947	0	5.36662e-05	0.00176287	0	0	0	0	0	0	0	0	0.000499263	0.00175845	0.00215921	0.00145761	0	0	0	0	0	0	0	0	0	0	0	0	0	0
c_000000045384	0	0	0	0	0	0	0	0	0	0	0	0	2.68813e-05	0	2.01376e-05	0	0	0	0	0	0	0	0	0	0	0	0	0	0	0	0	0	0	0	0	0	0	0	0	0	0	0	0	0	0	0	0	0	0
c_000000047098	0	0	0	0	0	0.000787407	0	0	0	0	0	0	8.38391e-05	0	0.000358595	0	0	0	0.00381084	0.00489115	0	0	0	0	0	0	0	0	0	0	0	0	0	0	0	0	0	0	0	0	0	0.00354864	0.00291579	0.000541777	0	0	0	0	0
c_000000047099	0	0	0	0	0	0	0	0	0	0	0	0	0	0	0	0	0	0	0	0	0	0	0	0	0	0	0	0	0	0	0	0	0	0	0	0	0	0	0	0	0	0	0	0	0	0	0	0	0
c_000000047100	0	0	0	0	0.000612316	0	0	0	0	0	0	0	0.000262933	0	0.000207103	0	0	0.00946541	0.00479468	0	0	0	0	0	0	0	0	0	0	0	0	0	0	0	0	0	0	0	0	0	0	0.000447665	0.000741391	0.000470404	0	0	0	0	0.000786882
c_000000047101	0.000696106	0.000685218	0.000700438	0.000663195	0.00983662	0	0	0	0	0	0	0	0.00104537	0	0.00105165	0.000184489	0	0.00143262	0.00148377	0	0	0	0	0	0	0	0	0	0	0	0	0	0	0	0	0	0	0	0	0	0	0	0	0	0	0	0	0	0.00248745
c_000000047102	3.5095e-05	8.72589e-05	0.000131521	3.0892e-05	0	0	0	0	0	0	0	0	0.000241469	0	0.000277608	0	0	0	0	0	0	0	0	0	0.00958717	0.00899879	0.00187513	0.00103608	0.00115777	0.000794188	0	0	0	0	0	0	0.00563533	0.00428519	0.00495572	0.00554895	0.0028272	0.00144372	0.000777642	0	0	0.00521661	0.00483878	0.00493816	0
c_000000047103	0.0292853	0.0300011	0.0315228	0.0276764	0.000444653	0	0	0	0	0	0	0	0.0201338	0.0254896	0.0198344	0.0245744	0	0.00827666	0	0	0	0	0	0	0.0828136	0.0813485	0.0406493	0.0378096	0.0212705	0.0240869	0.0113698	0	0	0	0	0	0.0553233	0.0507522	0.048077	0.0538477	0.0462329	0.0140355	0.00744547	0.00123446	0	0.125164	0.100761	0.0685836	0.00949601
c_000000047104	0.013684	0.0136241	0.0148455	0.0131022	0	0	0	0	0	0	0	0	0.00519638	0.0049412	0.00480213	0.00559809	0	0	0	0	0	0	0	0	0.00272877	0.000912834	0.00180608	0.000232444	0.000318845	0.000305021	0	0	0	0	0	0	0.00221358	0.00450288	0.00277293	0.00159892	0.00012112	0.000110088	0.000177825	0	0	0.00092628	0.00114652	0.00536112	0
c_000000047105	0	0	0	0	0	0	0	0	0	0	0	0	0	0	0	0	0	0	0	0	0	0	0	0	0	0	0	0	0	0	0	0	0	0	0	0	0	0	0	0	0	0	0	0	0	0	0	0	0
c_000000047106	0	0	0	0	0	0	0	0	0	0	0	0	0	0	0	0	0	0	0	0	0	0	0	0	0	0	0	0	0	0	0	0	0	5.24176e-05	0	0	0	0	0	0	0	0	0	0	0	0	0	0	0
c_000000047107	0	0	0	0	0	0	0.000264219	0.000152722	0.000968456	0.000891201	0.000896655	0	0	0	0	0	0	0	0	0	0.00120954	0.00132927	0.00107218	0	0	0	0	0	0	0	0	0.000943115	5.29238e-05	0.000482894	0.00134563	0	0	0	0	0	0	0	0	0	0	0	0	0	0
c_000000047108	0	0	0	0	0	0	0.000359281	0.000374126	0.00280816	0.00309699	0.00288597	0.000540671	0	0	0	0	0.000489076	0	0	0	0.0017349	0.00257221	0.00216128	0	0	0	0	0	0	0	0	0.00177982	0.000709575	0.00159124	0.00370343	0	0	0	0	0	0	0	0	0	0	0	0	0	0
c_000000047109	0	0	0	0	0	0	0	0	0.00201566	0.00247523	0.00103114	0	0	0	0	0	0	0	0	0	0	0	0.000239465	0	0	0	0	0	0	0	0	0	0	0.000993537	0.00106	0	0	0	0	0	0	0	0	0	0	0	0	0	0
c_000000047110	0.000713912	0.000765612	0.000935404	0.000804982	0	0	0	0	0	0	0	0	0.00117164	0	0.00133336	0	0	0	0	0	0	0	0	0	0	0	0	0	0	0	0	0	0	0	0	0	0	0	0	0	0	0	0	0	0	0	0	0	0
c_000000047111	0	0	0	0	0	0	0.000690055	0.000861723	0.00189987	0.00136152	0.000744189	0	0	0	0	0	0	0	0	0	0.000905952	0.00106877	0.00157625	0	0	0	0	0	0	0	0	0.00121897	0.00128412	0.000924818	0.0014436	0	0	0	0	0	0	0	0	0	0	0	0	0	0
c_000000047112	0	0	0	0	0	0	0	0	0	0	0	0.0259917	0	0	0	0	0.0286954	0	0	0	0	0	0	0	0	0	0	0	0	0	0	0	0	0	0	0.0269289	0	0	0	0	0	0	0	0	0.0250617	0	0	0	0
c_000000047113	0.00785627	0.00720712	0.00706653	0.00755164	0	0	0	0	0	0	0	0	0.0131668	0.0173011	0.0130509	0.0172596	0	0.00669765	0	0	0	0	0	0	0.0104111	0.012232	0.010518	0.0127927	0.00739431	0.00868679	0.00637491	0	0	0	0	0	0.00750048	0.00510707	0.00728805	0.0074097	0.00732531	0.00416292	0.0027376	0.0015909	0	0.00861135	0.00738213	0.00643197	0.0032647
c_000000047114	0	0	0	0	0	0	0.000492191	0.000205614	0.00106452	0.00153928	0.00119042	0	0	0	0	0	0	0	0	0	0.00267143	0.00304657	0.00262482	0	0	0	0	0	0	0	0	0.0015071	0.000344511	0.000475841	0.00141825	0	0	0	0	0	0	0	0	0	0	0	0	0	0
c_000000047115	0	0	0	0	0	0	0	0	0	0	0	0	0	0	0	0	0	0	0	0	0.00133606	0.00136439	0.000963111	0	0	0	0	0	0	0	0	0.000331273	0	7.9346e-05	0.000775278	0	0	0	0	0	0	0	0	0	0	0	0	0	0
c_000000047116	0	0	0	0	0	0	0.000176231	0.00325669	0.00717461	0.00749908	0.00546397	0	0	0	0	0	0	0	0	0	0	0.000451164	0.00285501	0	0	0	0	0	0	0	0	0.000510261	7.99551e-05	0.00214756	0.00445082	0	0	0	0	0	0	0	0	0	0	0	0	0	0
c_000000047117	0	0	0	0	0	0	0	0	0	0	0	0.0149544	0	0	0	0	0.0137907	0	0	0	0	0	0	0	0	0	0	0	0	0	0	0	0	0	0	0.0124752	0	0	0	0	0	0	0	0	0.0170349	0	0	0	0
c_000000047118	0	0	0	0	0	0	0.00139209	0.00156912	0.00187795	0.00193344	0.000617471	0	0	0	0	0	0	0	0	0	0.000908301	0.000764829	0.00119261	0	0	0	0	0	0	0	0.00124391	0.000676464	0.00100791	0.00235114	0.00182635	0	0	0	0	0	0	0	0	0.000218352	0	0	0	0	0
c_000000047119	0	0	0	0	0	0	0.00246533	0.00646768	0.00513276	0.00459231	0.00310158	0.000177302	0	0	0	0	0.000177361	0	0	4.35821e-05	0.0056929	0.00503859	0.00535785	0	0	0	0	0	0	0	0	0.00448164	0.00460077	0.0032357	0.00433028	4.16012e-05	0	0	0	0	0	0	0	0	0	0	0	0	0
c_000000047120	0	0	0	0	0	0	0	0	0	0	0	0.0264476	0	0	0	0	0.0252062	0	0	0	0	0	0	0	0	0	0	0	0	0	0	0	0	0	0	0.025422	0	0	0	0	0	0	0	0	0.0268216	0	0	0	0
c_000000047121	0.00177443	0.00166958	0.00176543	0.00163728	0	0	0	0	0	0	0	0	0.000468933	0	0.000569275	0	0	0	0	0	0	0	0	0	0	0	0	0	0	0	0	0	0	0	0	0	0	0	0	0	0	0	0	0	0	0	0	0	0
c_000000047122	0	0	0	0	0	0	2.82516e-05	0.00165206	0.00481362	0.00544799	0.00348964	0	0	0	0	0	0	0	0	0	0.0094095	0.0118546	0.00880264	0	0	0	0	0	0	0	0	0.00574268	0.00734495	0.0035809	0.0064145	0	0	0	0	0	0	0	0	0	0	0	0	0	0
c_000000047123	5.95553e-05	5.92951e-05	0.000150733	3.88823e-05	0	0	0	0	0	0	0	0	6.16028e-06	0	0.000115299	0	0	0	0	0	0	0	0	0	0	0	0	0	0	0	0	0	0	0	0	0	0	0	0	0	0	0	0	0	0	0	0	0	0
c_000000047124	0.00154399	0.00134811	0.00138089	0.0015446	0.00131671	0	0	0	0	0	0	0	0.00100083	0.00046309	0.00115236	0.000924283	0	0	0	0	0	0	0	0	0.000185134	0.000833368	0.00306249	0.00224744	0.00251804	0.00282326	0.00143447	0	0	0	0	0	0.00282066	0.00255975	0.002881	0.00272485	0.00278638	0.00226253	0.00139856	0.000506158	0	0.000891484	0.00112732	0.00330633	0.000372996
c_000000047125	0	0	0	0	0	0	2.99825e-05	0	0	0	0	0	0	0	0	0	0	0	0	0	0	0	0	0	0	0	0	0	0	0	0	0	0	0	0	0	0	0	0	0	0	0	0	0	0	0	0	0	0
c_000000047126	0	0	0	0	0	0	0	0	0	0.000668931	0.00211588	0.000276968	0	0	0	0	0.000106777	0	0	0	0	0	0	0	0	0	0	0	0	0	0	0	0	0	0	0	0	0	0	0	0	0	0	0	0	0	0	0	0
c_000000047129	0.00922613	0.00861836	0.00643799	0.00898953	0.000337218	0	0	0	0	0	0	0	0.00558543	0.00913372	0.00439752	0.00726616	0	0.00331607	0	0	0	0	0	0	0.00249801	0.00542471	0	1.53333e-06	0	0	0	0	0	0	0	0	0.00103321	0.000661172	0.000935765	0.00150884	0.00135077	0	0.000242373	0	0	0.00156501	0.00189558	8.86463e-05	0
c_000000047149	0	0	0	0	0	0	0.00115192	0.000722767	0.000276265	7.05888e-05	2.9109e-05	0	0	0	0	0	0	0	0.000582211	0.00132736	0.00195874	0.00124885	0.000805933	0	0	0	0	0	0	0	0	0.0012826	0.000897734	0.000723468	0.000273738	0	0	0	0	0	0	0	0	0.000609178	0	0	0	0	0
c_000000047153	0.000269232	0.000351298	0.000362184	0.000391303	0	0	0	0	0	0	0	0	0	0	5.67002e-05	0	0	0	0	0	0	0	0	0	0	0	0	0	0	0	0	0	0	0	0	0	0	0	0	0	0	0	0	0	0	0	0.000164757	0.00143188	0
c_000000047154	0	0	0	0	0	0	0	0	0.000815621	0.00152406	0.00242341	0	0	0	0	0	0	0	0	0	0	0	5.04531e-05	0	0	0	0	0	0	0	0	0	0	0	0.000217351	0	0	0	0	0	0	0	0	0	0	0	0	0	0
c_000000047155	0	0	0	0	0	0	0.000666162	0	0	0	0	0	0	0	0	0	0	0	0	0	0.000961274	0.00113241	0.000561923	0	0	0	0	0	0	0	0	0.000587658	0	0	0	0	0	0	0	0	0	0	0	0	0	0	0	0	0
c_000000047156	0	0	0	0	0	0	0	0	0.000326353	0.000309132	0.00012744	0	0	0	0	0	0	0	0	0	0	5.16789e-05	0.000296422	0	0	0	0	0	0	0	0	0	0	0	0.000359328	0	0	0	0	0	0	0	0	0	0	0	0	0	0
c_000000047157	0	0	0	0	0	0	0.000918285	0.00334883	0.00556805	0.00293958	0.000817741	0	0	0	0	0	0	0	0	0	0.00213381	0.00230596	0.00302507	0	0	0	0	0	0	0	0	0.00131335	0.00141846	0.00499551	0.00481019	0	0	0	0	0	0	0	0	0	0	0	0	0	0
c_000000047160	0.00421386	0.00404334	0.00440766	0.00417971	0.000427014	0	0	0	0	0	0	0	0.00128533	0.000466791	0.00102365	0	0	0	0	0	0	0	0	0	0	0	0	0	5.83196e-05	0.000298346	0	0	0	0	0	0	0	0	0	0	0	0	0	0	0	0	0	0	0
c_000000047165	0.00495123	0.00508371	0.00444393	0.00495009	0	0	0	0	0	0	0	0	0.00688855	0.00982095	0.00655171	0.00916931	0	0.00225848	0	0	0	0	0	0	0.0310537	0.0347701	0.0113606	0.00909905	0.00828024	0.00472016	0.00136099	0	0	0	0	0	0.0248038	0.0262792	0.0215205	0.0239687	0.0223598	0.00965844	0.00627827	0.00144426	0	0.0446226	0.0490358	0.0322908	0.00302044
c_000000047166	0	0	0	0	0	0	0.00087388	0.00126088	0.00585787	0.00827941	0.00810322	0	0	0	0	0	0	0	0	0	6.59834e-05	0.000772036	0.00184705	0	0	0	0	0	0	0	0	0.000414271	0.000653401	0.00384483	0.00398029	0	0	0	0	0	0	0	0	0	0	0	0	0	0
c_000000047167	0	0	0	0	0	0	0.00104138	0.000537324	0.000520461	0	0	0	0	0	0	0	0	0	0	0	0.00103648	0.00112497	0.000895593	0	0	0	0	0	0	0	0	0.000859554	0.000549892	0.00154069	0.000708854	0	0	0	0	0	0	0	0	0	0	0	0	0	0
c_000000047175	0	0	0	0	0	0	0	0	0	0	0	0	0	0	0	0	0	0	0	0	0	0	0	0	0	0	0	0	0	0	0	0	0	0	0	0	0	0	0	0	0	0	0	0	0	0	0	0	0
c_000000047177	0	0	0	0	0	0	0	0	0.00197674	0.00444319	0.00692932	0	0	0	0	0	0	0	0	0	0	0	0.000330092	0	0	0	0	0	0	0	0	0	0	0	0.00180084	0	0	0	0	0	0	0	0	0	0	0	0	0	0
c_000000047182	0	0	0	0	0	0	0.000887024	0.000102364	0.000113875	0	0	0	0	0	0	0	0	0	0	0	0	0.000349384	0.000542516	0	0	0	0	0	0	0	0	0.000507707	3.66335e-05	0	0	0	0	0	0	0	0	0	0	3.59913e-05	0	0	0	0	0
c_000000047183	0	0	0	0	0	0	0	0	0	0.000710079	0.00284642	0	0	0	0	0	0	0	0	0	0	0	0	0	0	0	0	0	0	0	0	0	0	0	0	0	0	0	0	0	0	0	0	0	0	0	0	0	0
c_000000047186	0	0	0	0	0	0	0	0	0.00231713	0.00362341	0.00394377	0	0	0	0	0	0	0	0	0	0	0.000291125	0.00100272	0	0	0	0	0	0	0	0	0.000144287	0	0.00060948	0.00293783	0	0	0	0	0	0	0	0	0	0	0	0	0	0
c_000000047187	0.00137941	0.00140448	0.00164748	0.00144735	0	0	0	0	0	0	0	0	0.00358486	0.00428518	0.0036288	0.00385698	0	0.000661824	0	0	0	0	0	0	0.00759737	0.00931176	0.00345352	0.00137496	0.00180756	0.000730737	0.000398498	0	0	0	0	0	0.00795668	0.00893395	0.0070684	0.00747592	0.00709852	0.00307973	0.00215893	0.000284015	0	0.0125409	0.0134282	0.00986274	0
c_000000047188	0	0	0	0	0	0	0.00245459	0.00588501	0.00866811	0.00990449	0.00554739	0	0	0	0	0	0	0	0	0	0.000441538	0.000797458	0.00296813	0	0	0	0	0	0	0	0.000357558	0.00147433	0.00358217	0.00720148	0.00705325	0	0	0	0	0	0	0	0	0	0	0	0	0	0
c_000000047189	0	0	0	0	0	0	1.8684e-06	0	0.000532521	0.000432094	0.000654702	0	0	0	0	0	0	0	0	0	0.00203299	0.00192998	0.000978322	0	0	0	0	0	0	0	0	0.00101103	0	0.000142019	0.000756735	0	0	0	0	0	0	0	0	0	0	0	0	0	0
c_000000047197	0	0	0	0	0	0	0	0	0.00110234	0.00139531	0.00126885	0	0	0	0	0	0	0	0	0	0	9.33935e-05	0.000551236	0	0	0	0	0	0	0	0	0	0	0.000294774	0.000839314	0	0	0	0	0	0	0	0	0	0	0	0	0	0
c_000000047198	0	0	0	0	0	0	7.73483e-05	7.23342e-05	0.0010331	0.000458615	0.000316764	0	0	0	0	0	0	0	0	0	0.00313034	0.00321808	0.00234475	0	0	0	0	0	0	0	0	0.00211117	0.000456202	0.000116398	0.00114104	0	0	0	0	0	0	0	0	0	0	0	0	0	0
c_000000047199	0.00131311	0.00130941	0.00145056	0.00146588	0	0	0	0	0	0	0	0	0.00314106	0.00262124	0.0031984	0.00276187	0	0.000211767	0	0	0	0	0	0	0.00333035	0.00293745	0.0021244	0	0.000290577	0	0	0	0	0	0	0	0.00364347	0.00416781	0.00311734	0.00325055	0.00220849	0.00141034	0.00084696	0.000113806	0	0.00304609	0.00698271	0.00516212	0
c_000000047203	0.00116834	0.00133665	0.00112629	0.00118827	0	0	0	0	0	0	0	0	0.00125715	0.00126064	0.00116282	0.000880089	0	0	0	0	0	0	0	0	0	0	0	0	0	0	0	0	0	0	0	0	0	0	0	0	0	0	0	0	0	0	0	0	0
c_000000047205	0	0	0	0	0	0	0	0	0	0	0	0	0	0	0	0	0	0	0	0	0	0	0	0	0	0	0	0	0	0	0	0	0	0	0	0	0	0	0	0	0	0	0	0	0	0	0	0	0
c_000000047207	0	0	0	0	0	0	0.00141129	0.00274648	0.00291644	0.00194875	0.000800546	0	0	0	0	0	0	0	0	0	0.00164176	0.00195192	0.00236062	0	0	0	0	0	0	0	0	0.00212303	0.00250266	0.00320468	0.0024941	0	0	0	0	0	0	0	0	0	0	0	0	0	0
c_000000047219	0	0	0	0	0	0	0	0	0.00165154	0.00303069	0.0047959	0	0	0	0	0	0	0	0	0	0	0.000134399	0.000711136	0	0	0	0	0	0	0	0	0	0	0.00140573	0.0043692	0	0	0	0	0	0	0	0	0	0	0	0	0	0
c_000000047223	0	0	0	0	0	0	0	0.00017413	0.00332744	0.00513474	0.00531553	0	0	0	0	0	0	0	0	0	0	6.90105e-05	0.00102902	0	0	0	0	0	0	0	0	0	0	0.000752507	0.00204007	0	0	0	0	0	0	0	0	0	0	0	0	0	0
c_000000047224	0	0	0	0	0	0	0	7.52793e-05	0.000608835	0.000238056	0	0	0	0	0	0	0	0	0	0	0.000551479	0.000866987	0.00111471	0	0	0	0	0	0	0	0	0.000477161	0	1.53641e-05	0.000667553	0	0	0	0	0	0	0	0	0	0	0	0	0	0
c_000000047234	0	0	0	0	0	0	0	0	0.000381523	0.00120595	0.00136819	0	0	0	0	0	0	0	0	0	0	0	0	0	0	0	0	0	0	0	0	0	0	0	0.000376375	0	0	0	0	0	0	0	0	0	0	0	0	0	0
c_000000047240	0	0	0	0	0	0	0.000254694	0.000108104	0.000455449	0.000103503	3.89619e-05	0	0	0	0	0	0	0	0	0	0.00105929	0.0010461	0.000880598	0	0	0	0	0	0	0	0	0.000397715	0	0.000722254	0.000486114	0	0	0	0	0	0	0	0	0	0	0	0	0	0
c_000000047242	0	0	0	0	0	0	0	0	0	0	0	0	0	0	0	0	0	0	0.000664203	0.000347233	0	3.63819e-05	0	0	0	0	0	0	0	0	0	0.000404309	0	0	0	0	0	0	0	0	0	0	0	0.00020185	0	0	0	0	0
c_000000047243	0	0	0	0	0	0	0.001519	0.00204202	0.00165566	0.00192898	0.00126471	0	0	0	0	0	0	0	0	5.05933e-05	0.00352394	0.00312357	0.00206432	0	0	0	0	0	0	0	0	0.0035692	0.00175925	0.00114108	0.00160571	0	0	0	0	0	0	0	0	0.000252894	0	0	0	0	0
c_000000047245	0	0	0	0	0	0	0.000483641	0	0	0	0	0	0	0	0	0	0	0	0	0	0	4.68456e-05	0	0	0	0	0	0	0	0	0	0	0	0	0	0	0	0	0	0	0	0	0	0.000446549	0	0	0	0	0
c_000000047253	0	0	0	0	0	0	9.66308e-06	0	0	0	0	0	0	0	0	0	0	0	0.00229109	0	0	0	0	0	0	0	0	0	0	0	0	0	0	0	0	0	0	0	0	0	0	0.00311962	0.000585665	0.00178476	0	0	0	0	0.0086488
c_000000047277	0.00195851	0.00191056	0.00187685	0.0018718	0.00316254	0	0	0	0	0	0	0	0.00113579	0.000645382	0.00100083	0.000296	0	0	0	0	0	0	0	0	0	0	0.000453363	0	0	0	0	0	0	0	0	0	0	0.00130545	0.000739417	0.000303181	0.000192258	0.000473907	6.3182e-05	0	0	0	0	0	0
c_000000047281	0	0	0	0	0	0	0.000148208	0.000302735	0.000911889	0.000666255	0.000277849	0	0	0	0	0	0	0	0	0	0.000716868	0.000905855	0.00107924	0	0	0	0	0	0	0	0	0.000688767	0.000262723	0.000658853	0.00110539	0	0	0	0	0	0	0	0	0	0	0	0	0	0
c_000000047282	0	0	0	0	0	0	0.000821835	0.000176157	0.000233717	0	0	0	0	0	0	0	0	0	0	0	0	0	0.000173928	0	0	0	0	0	0	0	0	0	0	0.000771432	0.000333217	0	0	0	0	0	0	0	0	0	0	0	0	0	0
c_000000047289	0	0	0	0	0	0	3.17236e-05	8.10444e-05	0.00105826	0.000487943	4.98705e-05	0	0	0	0	0	0	0	0	0	0	0.00032519	0.000582889	0	0	0	0	0	0	0	0	6.31566e-05	0	0.00110089	0.00112969	0	0	0	0	0	0	0	0	0	0	0	0	0	0
c_000000047290	0.00199615	0.00186205	0.00225121	0.0020043	0	0	0	0	0	0	0	0	1.56261e-05	0	9.60989e-05	0	0	0	0	0	0	0	0	0	0	0	0	0	0	0	0	0	0	0	0	0	0	0	0	0	0	0	0	0	0	0	0	0	0
c_000000047291	0.0019126	0.00198691	0.00237322	0.00208666	0	0	0	0	0	0	0	0	0	0	0.00012845	0	0	0	0	0	0	0	0	0	0	0	0	0	0	0	0	0	0	0	0	0	0	0	0	0	0	0	0	0	0	0	0	0	0
c_000000047294	0	0	0	0	0	0	0.0017661	0.000898202	0	0	0	0	0	0	0	0	0	0	0	0	0.000108615	0.000338072	0.000314475	0	0	0	0	0	0	0	0	0.000159654	0	0.000213643	0	0	0	0	0	0	0	0	0	0	0	0	0	0	0
c_000000047296	0	0	0	0	0	0	0.00417839	0.000417853	0.00169246	0.000705074	7.38775e-05	0	0	0	0	0	0	0	0.00582849	0.00720526	0.00455449	0.00463732	0.00321159	0	0	0	0	0	0.000543971	0	0.00102061	0.00495645	0.00599356	0.00455639	0.00150927	0	0	0	0	0	0	0	0.00223418	0.00641056	0	0	0	0	0.00591735
c_000000047297	0	0	0	0	0	0	0.000901877	0.000156194	9.48975e-05	0	0	0	0	0	0	0	0	0	0	0	0	0	0.00059733	0	0	0	0	0	0	0	0	0	0	0.000161185	0	0	0	0	0	0	0	0	0	3.87281e-05	0	0	0	0	0
c_000000047299	0	0	0	0	0	0	0	0	7.10197e-05	0	0	0	0	0	0	0	0	0	0	0	0.0025703	0.00303932	0.00101619	0	0	0	0	0	0	0	0	0.00155451	0.000493426	3.09798e-05	0.00057045	0	0	0	0	0	0	0	0	0	0	0	0	0	0
c_000000047300	0	0	0	0	0	0	0.000117055	0	0	0	0	0	0	0	0	0	0	0	0.00013455	0	0	0	0	0	0	0	0	0	0	0	0	0	0	0	0	0	0	0	0	0	0	0	0	0.000130232	0	0	0	0	0
c_000000047301	0	0	0	0	0	0	6.01286e-05	0.000805507	0.000234723	0	0.000211975	0	0	0	0	0	0	0	0	0	0	0	0.00158019	0	0	0	0	0	0	0	0	0.000661015	0.00187727	0.00113852	5.79365e-05	0	0	0	0	0	0	0	0	0	0	0	0	0	0
c_000000047303	0	0	0	0	0	0	0.000740406	0.00102994	0.00117615	0.00138707	0.00108799	0	0	0	0	0	0	0	0	7.41487e-05	0.00124185	0.00110278	0.00102814	0	0	0	0	0	0	0	0	0.00119063	0.000956176	0.00107729	0.00126959	0	0	0	0	0	0	0	0	1.0765e-05	0	0	0	0	0
c_000000047307	0	0	0	0	0.00481439	0	0	0	0	0	0	0	0.00137361	0.000130687	0.00158941	0.000596256	0	0.00665714	0.000399991	0	0	0	0	0	0	0	0	0	0	0	0	0	0	0	0	0	0	0	0	0	0	0	0	0	0	0	0	0	0
c_000000047309	0	0	0	0	0	0	0.000742505	0	0	0	0	0	0	0	0	0	0	0.00337112	0.00355171	0.000413625	0	0	0	0	0	0	0	0	0	0	0	0	0	0	0	0	0	0	0	0	0	0.001245	0.00244294	0.00282317	0	0	0	0	0
c_000000047310	0	0	0	0	0	0	0	0	0	0	0	0	0	0	0	0	0	0	0	0	0	0	0	0	0	0	0	0	0	0	0	0	0	0	0	0	0	0.000209241	0.000287844	0	0	0	0.000227297	0.000287236	0	0	0	0.000528399	0
c_000000047311	0	0	0	0	0	0	0	0	0	0	0	0	0	0	0	0	0	0	0	0	0	0	0	0	0	0	0	0	0	0	0	0	0	0	0	0	0	0	0	0	0	0.0127823	0.00444944	0	0	0	0	0	0
c_000000047313	0	0	0	0	0	0	0	0	0.000961	0.00218564	0.00338292	0	0	0	0	0	0	0	0	0	0	0	0.000159189	0	0	0	0	0	0	0	0	0	0	0	0.000728165	0	0	0	0	0	0	0	0	0	0	0	0	0	0
c_000000047314	0	0	0	0	0	0	0.000468561	8.14191e-05	0.000443579	7.10499e-05	0	0	0	0	0	0	0	0	0	0	0.00315396	0.00440262	0.0030139	0	0	0	0	0	0	0	0	0.00170409	0.00194888	0.000671149	0.00171962	0	0	0	0	0	0	0	0	0	0	0	0	0	0
c_000000047316	0	0	0	0	0	0	0.00119127	0.00349424	0.000994308	0.000917814	0.000955082	0	0	0	0	0	0	0	0.00102913	0.00245484	0.00283118	0.00238537	0.00191364	0	0	0	0	0	0	0	0	0.00266033	0.00222803	0.00168343	0.00147424	0	0	0	0	0	0	0	0	0.00140374	0	0	0	0	0
c_000000047317	0.00769756	0.00788044	0.00687242	0.00850441	0	0	0	0	0	0	0	0	0.000200981	0	0.000417426	0	0	0	0	0	0	0	0	0	0	0	0	0	0	0	0	0	0	0	0	0	0	0	0	0	0	0	0	0	0	0	0	0	0
c_000000047318	0	0	0	0	0	0	0	0	0	0	0	0.0104865	0	0	0	0	0.0107902	0	0	0	0	0	0	0	0	0	0	0	0	0	0	0	0	0	0	0.0096843	0	0	0	0	0	0	0	0	0.00915214	0	0	0	0
c_000000047319	0	0	0	0	0	0	0	0	0	0.000184385	0.000821294	0	0	0	0	0	0	0	0	0	0	0	0	0	0	0	0	0	0	0	0	0	0	0	0	0	0	0	0	0	0	0	0	0	0	0	0	0	0
c_000000047343	0	0	0	0	0	0	0	0	0	0	0	0	0	0	0	0	0	0	0	0	0	0	0	0	0	0	0	0	0	0	0	0	0	0	0	0	0	0	0	0	0	0	0	0	0	0	0	0	0
c_000000047344	0	0	0	0	0	0	0	0	0	0	0	0	0	0	0	0	0	0	0	0	0.00025307	0.000786245	0.000309891	0	0	0	0	0	0	0	0	1.58131e-06	0	0	8.14137e-06	0	0	0	0	0	0	0	0	0	0	0	0	0	0
c_000000047348	0	0	0	0	0	0	0.00180028	0.00301832	0.00352573	0.00227773	0.00160218	0	0	0	0	0	0	0	0	0.00125058	0.0032548	0.00413329	0.00328466	0	0	0	0	0	0	0	0	0.00373782	0.00423056	0.00302174	0.00348248	0	0	0	0	0	0	0	0	0.000937857	0	0	0	0	0
c_000000047350	0	0	0	0	0.000109083	0.0038271	0.00435016	0.00349675	0.00373081	0.00270289	0.000369044	0	0	0	0	0	0	0	0.000558003	0.000891113	0.000101275	0.000331126	0.0014061	0	0	0	0	0	0	0	0	0.000381352	0.00101635	0.00165817	0.00122678	0	0	0	0	0	0	0	0	0	0	0	0	0	0
c_000000047364	0.000137366	9.52571e-05	8.3213e-05	9.0979e-05	0	0	0	0	0	0	0	0	0.00171892	0.000797666	0.00163962	0.000931906	0	4.92203e-05	2.6001e-05	0	0	1.67376e-05	0	0	0	0	0	0.000925875	0.00102829	0.000566777	0.00135421	0	0	0	0	0	0.0016868	0.000430089	0.00120078	0.00147313	0.000659227	0.000355184	0.00122896	0.00123226	0	0	0	0	0
c_000000047368	0.00194335	0.00188724	0.00185014	0.00178129	0	0	0	0	0	0	0	0	0.00228566	0.00278227	0.00276952	0.00398801	0	0	0	0	0	0	0	0	0	0	0	0	0	0	0	0	0	0	0	0	0	0	0	0	0	0	0	0	0	0	0	0	0
c_000000047372	0.00112116	0.000913737	0.000924949	0.00094059	0.000664976	0	0	0	0	0	0	0	0.00289227	0.00408564	0.00267923	0.00386902	0	0.00158149	0	0	0	0	0	0	0	0	0.00096222	0.000542157	0.000516013	0.000874119	0.00042759	0	0	0	0	0	0	0	0.000174928	0	0	0.000453361	0.000661548	0.000119968	0	0	0	0	0
c_000000047379	0	0	0	0	0	0	0	2.65785e-05	0.00198344	0.00246059	0.00109224	0	0	0	0	0	0	0	0	0	0	0	0.000218478	0	0	0	0	0	0	0	0	0	0	0.000874388	0.00104421	0	0	0	0	0	0	0	0	0	0	0	0	0	0
c_000000047380	0	0	0	0	0.000280916	0	0	0	0	0	0	0	0	0	0	0	0	0	0	0	0	0	0	0	0	0	0	0	0	0	0	0	0	0	0	0	0	0	0	0	0	0	0	0	0	0	0	0	0
c_000000047381	0.00144018	0.00152475	0.00165503	0.00155449	0.0029627	0	0.000118144	0	0	0	0	0	0.00477564	0.00630719	0.00464893	0.00649097	0	0.00450453	0.00106016	0	0	0	0	0	0.00378945	0.0039711	0.00485444	0.00378399	0.00244353	0.0024225	0.000987713	0	0	0	0	0	0.00542665	0.00448332	0.00437797	0.00500392	0.00469587	0.0027979	0.00229906	0.00106797	0	0.00138921	0.00137836	0.00369503	0.00473506
c_000000047393	0.0101628	0.0101551	0.0107065	0.00967471	0	0	0	0	0	0	0	0	0.00220457	0.00131764	0.00222412	0.000465282	0	0	0	0	0	0	0	0	0	0.000415248	0.00936507	0.0143107	0.00969058	0.00979411	0.00769168	0	0	0	0	0	0.00211081	0.00355355	0.00225017	0.00148375	0.00149403	0.0027924	0.0032752	0.00123884	0	0	0.00053565	0.00219607	0
c_000000047404	4.09156e-05	0.000126467	4.90127e-05	3.59873e-05	0.00645482	0	0	0	0	0	0	0	2.17339e-05	0	7.78998e-05	0	0	0	0	0	0	0	0	0	0	0	0	0.00211151	0.00310319	0.00475393	0.00445545	0	0	0	0	0	0	0	0	0	0	0	1.52433e-05	0.000324656	0	0	0	0	0
c_000000047416	0	0	0	0	0	0	0.000993151	0.00185268	0.000810979	0.000403515	0	0	0	0	0	0	0	0	0	0.00264104	0.0042721	0.00366184	0.00222639	0	0	0	0	0	0	0	0	0.00327592	0.00423746	0.0020538	0.00117019	0	0	0	0	0	0	0	0	0.00302913	0	0	0	0	0
c_000000047417	0	0	0	0	0	0	0	0	0	0	0	0	0	0	0	0	0	0	0	0	0	0	0	0	0	0	0	0	0	0	0	0	0	0	0	0	0	0	0	0	0	0	0	0	0	0	0	0	0
c_000000047418	0	0	0	0	0	0	0.000763297	0	1.89262e-05	0	0	0	0	0	0	0	0	0	0	0	0.00249167	0.00298915	0.00136982	0	0	0	0	0	0	0	0	0.00178726	0	2.92466e-05	0	0	0	0	0	0	0	0	0	0	0	0	0	0	0
c_000000047420	0	0	0	0	0	0	0.0036295	0.00296525	0.00218485	0.000916056	0	0	0	0	0	0	0	0	0	0.00121046	0.000530762	0.000758197	0.00137436	0	0	0	0	0	2.8313e-05	0.000841872	0.0104347	0.0012325	0.00253506	0.00139014	0.0002506	0	0	0	0	0	0	0	0	0.003138	0	0	0	0	0
c_000000047423	0	0	0	0	0	0	0	0	0	0	0	0	0	0	0	0	0	0.00337083	0.00180241	0	0	0	0	0	0	0	0	0	0	0	0	0	0	0	0	0	0	0	0	0	0	0	0	0	0	0	0	0	0
c_000000047437	0	0	0	0	0	0	0	0	0	0	0	0.0138084	0	0	0	0	0.0146093	0	0	0	0	0	0	0	0	0	0	0	0	0	0	0	0	0	0	0.0132172	0	0	0	0	0	0	0	0	0.0166158	0	0	0	0
c_000000047438	0	0	0	0	0	0	0.000122582	0	0.000126627	0	0	0	0	0	0	0	0	0	0	0	0.000384375	0.000614672	0.000474673	0	0	0	0	0	0	0	0	0.000259467	0	0.000204108	0.000182684	0	0	0	0	0	0	0	0	0	0	0	0	0	0
c_000000047444	0	0	0	0	0	0	0	0	0	0	0	0	0	0	0	0	0	0	0	0	0	0	0	0	0	0	0	0	0	0	0	0	0	0	0	0	0	0	0	0	0	0	0	0	0	0	0	0	0
c_000000047445	0	0	0	0	0	0	0.00188527	0.00424268	0.00142333	0.000243155	0	0	0	0	0	0	0	0	0.000642392	0.000980317	0.000445262	0.000425676	0.00112903	0	0	0	0	0	0	0	0	0.000828886	0.00161794	0.00203557	0.00125714	0	0	0	0	0	0	0	0	0.00103603	0	0	0	0	0
c_000000047446	0	0	0	0	0	0	1.77173e-05	6.60417e-05	0.000846842	0.00103429	0.00123632	0.000841394	0	0	0	0	0.000862685	0	0	0	0.00131624	0.00125969	0.00105264	0	0	0	0	0	0	0	0	0.000772035	0.000154489	0.000166207	0.00090509	0.000199151	0	0	0	0	0	0	0	0	0.000207045	0	0	0	0
c_000000047464	0	0	0	0	0	0	0	0	0	0	0	0	0	0	0	0	0	0	0	0	0	0	0	0	0	0	0	0	0	0	0	0	0	0	0	0	0	0	0	0	0	0	0	0	0	0	0	0	0
c_000000047470	0	0	0	0	0	0	0	0	0	0	0	0	0	0	0	0	0	0	0	0	0	0	0	0	0.0416513	0.0382523	0.00362609	0.000569513	0.00117224	0.00105645	0.00032741	0	0	0	0	0	0.0176644	0.0157875	0.0201775	0.0210583	0.0181409	0.00599143	0.00224647	1.48107e-05	0	0.00750066	0.00800804	0.0089769	0
c_000000047478	0	0	0	0	0	0	0	0	0	0	0	0	0	0	0	0	0	0	0	0	0	0	3.83588e-05	0	0	0	0	0	0	0	0	0	0	0	0	0	0	0	0	0	0	0	0	0	0	0	0	0	0
c_000000050793	0	0	0	0	0.00145767	0.00407209	0.000297382	0	0	0	0	0	0	0	0	0	0	0.00226459	0.00374809	0.00294926	0	0	0	0	0	0	0.000305865	0	0.000634856	0	0	0	0	0	0	0	0	0	0	0	0	0.00638266	0.0064552	0.00309749	0	0	0	0	0.000468568
c_000000050794	0	0	0	0	0	0	0	0	0	0.000182929	0.00110106	0	0	0	0	0	0	0	0	0	0	0	0	0	0	0	0	0	0	0	0	0	0	0	0	0	0	0	0	0	0	0	0	0	0	0	0	0	0
c_000000050796	0	0	0	0	0.000119576	0	0	0	0	0	0	0	0.000125814	0	0.00019985	0	0	0.0067951	0.0122216	0.00169256	0	0	0	0	0.000167684	8.74981e-06	0.00493875	0.000243853	0.00138966	0	0	0.000366908	0	0	0	0	0	0.000940933	0.000414277	0.00019232	7.95788e-05	0.00573729	0.00305794	0.00305593	0	0	0	0	0.00660247
c_000000050806	0	0	0	0	0	0	0.000258015	7.65157e-05	0.000167702	0	0	0	0	0	0	0	0	0	0	0	0.000448386	0.000602831	0.000557206	0	0	0	0	0	0	0	0	0.00038611	0	0.000319809	0.00029825	0	0	0	0	0	0	0	0	0.000393185	0	0	0	0	0
c_000000050814	0	0	0	0	0	0	0.000963944	0.00122774	0.000770233	0.000787375	0.000545725	0	0	0	0	0	0	0	0	0	0.00125766	0.00178714	0.00158485	0	0	0	0	0	0	0	0	0.00113681	0.00119568	0.000833231	0.00138334	0	0	0	0	0	0	0	0	0.00107072	0	0	0	0	0
c_000000050817	0	0	0	0	0	0	0.000523691	0	0	0	0	0	0	0	0	0	0	0	0	0	0.000290494	0.000421127	0.00037865	0	0	0	0	0	3.60297e-05	0.000216856	0.00334622	0.000103034	0.00115482	0.000846373	0.000275429	0	0	0	0	0	0	0	0.000204617	0.000926893	0	0	0	0	0
c_000000050821	0	0	0	0	0.002278	0	0.000271137	0	0	0	0	0	0.000104611	0	0.000124942	0	0	0.0115048	0.0149632	0.0049854	0	0	0	0	0	0	0	0	6.18261e-05	0	0	9.31339e-05	0	0	0	0	0	0	0	0	0	0.00206485	0.00285282	0.00205477	0	0	0	0	0
c_000000050934	0	0	0	0	0	0	0	0	0	6.79938e-05	0.000736075	0	4.31493e-05	0	4.87659e-05	0	0	0.000400629	0.000107198	0	0	0	0	0	0	0	0	0	0	0	0	0	0	0	0	0	0	0	0	0	0	0	0	5.73579e-05	0	0	0	0	0
c_000000050935	0	0	0	0	0	0	0	0	0	0	0	0.00703256	0	0	0	0	0.00714445	0	0	0	0	0	0	0	0	0	0	0	0	0	0	0	0	0	0	0.0101076	0	0	0	0	0	0	0	0	0.00460592	0	0	0	0
c_000000050936	0	0	0	0	0	0	0	0	0.000281832	0	0	0	0	0	0	0	0	0	0	0	0.000411727	0.000631914	0.000435224	0	0	0	0	0	0	0	0	0.000242465	0	0.000186052	0.000431114	0	0	0	0	0	0	0	0	0	0	0	0	0	0
c_000000050937	0	0	0	0	0	0	0	0	0	0	0	0	0	0	0	0	0	0	0	0	4.06046e-06	0.000319512	0	0	0	0	0	0	0	0	0	0	0	0	0	0	0	0	0	0	0	0	0	0	0	0	0	0	0
c_000000050938	0	0	0	0	0	0	0.00201926	0	0	0	0	0	0	0	0	0	0	0	0	0	0	0	0	0	0	0	0	0	0	0	0	0	0	0.000167483	0	0	0	0	0	0	0	0	0	0	0	0	0	0	0
c_000000050939	0	0	0	0	0	0	0.00123307	0.000405132	0.0001505	0	0	0	0	0	0	0	0	0	0	0.00225746	0.00440465	0.00371243	0.000938294	0	0	0	0	0	0	0	0	0.00246735	0.00160202	0.000250877	0	0	0	0	0	0	0	0	0	0.00149712	0	0	0	0	0
c_000000050940	0	0	0	0	0.0024573	0	0.00103401	0	0	0	0	0	0.000938515	0	0.0010292	0	0	0.00542525	0.00235556	0.000491379	0	0	5.42762e-06	0	0	0	0	0	0	0	0	0	0	7.98675e-05	0	0	0	0.000121974	0	0	0	7.32879e-05	0.000233393	0.000558293	0	0	0	0	0.00131159
c_000000050941	0	0	0	0	0	0	0	0	0	0	0	0	0	0	0	0	0	0	0	0	0	0	0	0	0	0	0	0	0	0	0	0	0	0	0	0	0	0	0	0	0	0	0	0	0	0	0	0	0
c_000000050942	0.00146278	0.00147285	0.00143945	0.00141289	0.00121935	0	0	0	0	0	0	0	0.00110559	0.000629064	0.00110691	0.000606566	0	0	0	0	0	0	0	0	0.00129174	0.000832032	0.00307301	0.00331313	0.00278842	0.00212416	0.00128381	0	0	0	0	0	0.0036116	0.00282941	0.00287684	0.00313289	0.00339707	0.00198733	0.00140734	0.000715302	0	0.000441295	0.00169134	0.00329236	0.000248664
c_000000050943	7.90823e-05	5.05544e-05	9.06513e-05	8.37569e-05	0.00390229	0.0139485	0.00226585	0.00235768	0.000829805	0.000198754	0	0	0.00108984	0.000200669	0.000963877	0.000565225	0	0.00329068	0.00188456	0.00110711	0.000241898	0.000365998	0.000757836	0	0	0	0.00168924	0.00434927	0.0043371	0.00615397	0.00578837	0.000806987	0.00209662	0.00166155	0.000452359	0	0.00139386	0.000806769	0.00142878	0.00113302	0.00135261	0.00116583	0.00167097	0.00163692	0	0	0	0.00118943	0.00233292
c_000000050949	0	0	0	0	0	0	0	0	0.000204874	0.000591391	0.000175545	0	0	0	0	0	0	0	0	0	0	0	0	0	0	0	0	0	0	0	0	0	0	0.000425012	0.000242856	0	0	0	0	0	0	0	0	0	0	0	0	0	0
c_000000050951	0	0	0	0	0	0	0.00211042	0.00149857	0.000950124	0.000410313	6.75435e-05	0	0	0	0	0	0	0	0	0.00069263	0.00199455	0.00281349	0.00168306	0	0	0	0	0	0	0	0	0.00250997	0.0026991	0.0019883	0.00112961	0	0	0	0	0	0	0	0	0.000613547	0	0	0	0	0
c_000000050957	0.00315421	0.00318791	0.00330743	0.0031463	6.31645e-05	0	0	0	0	0	0	0	0.00215999	0.000595164	0.0019727	0.000461211	0	0	0	0	0	0	0	0	0	0	0.000319963	0	0.000273746	0	0	0	0	0	0	0	0.00016528	0.000591562	0.000675511	0.00015924	0	0.000135504	0.000438139	0.000150804	0	0	0	0.00102625	0
c_000000050971	0	0	0	0	0	0	7.31036e-05	0.000302305	0.00439515	0.0108846	0.0194226	0.0112482	0	0	0	0	0.00824467	0	0	0	0	0.000123352	0.00079474	0	0	0	0	0	0	0	0	0.00011125	0	0.00216528	0.00426197	0.00317352	0	0	0	0	0	0	0	0	0.0058151	0	0	0	0
c_000000050972	0	0	0	0	0	0	7.36849e-05	0.000370701	0.00431029	0.0106996	0.0189089	0.0115518	0	0	0	0	0.0085949	0	0	0	0	0.000112707	0.000824611	0	0	0	0	0	0	0	0	9.39407e-05	0	0.00214843	0.00445907	0.00339562	0	0	0	0	0	0	0	0	0.00613444	0	0	0	0
c_000000050974	0	0	0	0	0.00470333	0	0	0	0	0	0	0	0.00136415	0.000297562	0.00163304	0.000652358	0	0.00634866	0.000458996	0	0	0	0	0	0	0	0	0	0	0	0	0	0	0	0	0	0	0	0	0	0	0	0	0	0	0	0	0	0
c_000000050975	0	0	0	0	0	0	0	0	0	0	0	0	0	0	0	0	0	0	0	0	0	0	0	0	0	0	0	0	0	0	0	0	0	0	0	0	0	0	0	0	0	0	0	0	0	0	0	0	0
c_000000050977	0	0	0	0	0	0	0	0	0	0.000680831	0.00143636	0	0	0	0	0	0	0	0	0	0	0	0	0	0	0	0	0	0	0	0	0	0	0	0	0	0	0	0	0	0	0	0	0	0	0	0	0	0
c_000000050978	0	0	0	0	0	0	0.0011859	0	0	0	0	0	0	0	0	0	0	0	0.00160361	0.00231052	0.00182842	0.00170481	0.000229204	0	0	0	0	0	0	0	0	0.00178768	0.000565097	5.17939e-05	0	0	0	0	0	0	0	0	0	0.0009682	0	0	0	0	0
c_000000050980	0	0	0	0	0	0	0.000235452	0.000801478	0.000106135	0	0	0	0	0	0	0	0	0	0	0	0	0	0.000420308	0	0	0	0	0	0	0	0	3.06905e-05	2.83276e-05	0.00107666	0.000349539	0	0	0	0	0	0	0	0	0	0	0	0	0	0
c_000000050982	0	0	0	0	0	0	0	0	0	0	0.00227919	0	0	0	0	0	0	0	0	0	0	0	0	0	0	0	0	0	0	0	0	0	0	0	0	0	0	0	0	0	0	0	0	0	0	0	0	0	0
c_000000050989	0.00234766	0.00235745	0.00253383	0.00202915	8.9373e-05	0	0	0	0	0	0	0	0.00218213	0.00116534	0.002035	0.000975405	0	0	0	0	0	0	0	0	0.0132702	0.0127625	0.00139981	0	0	0	0	0	0	0	0	0	0.00450167	0.0050674	0.00472094	0.00539356	0.00238192	0.000705913	0.000155104	0	0	0.014658	0.0116163	0.00628189	0
c_000000050991	0	0	0	0	0	0	4.91601e-05	0	0	0	0	0	0	0	0	0	0	0	0	0	0.000812264	0.000748154	0.000245469	0	0	0	0	0	0	0	0	0.000620155	0	0	0	0	0	0	0	0	0	0	0	0	0	0	0	0	0
c_000000050995	0.00206937	0.00209831	0.00207545	0.00182143	0	0	0	0	0	0	0	0	0.000580503	0	0.000591801	0	0	0	0	0	0	0	0	0	0	0	0	0	0.000758476	0.000578198	0	0	0	0	0	0	0	0	0	0	0	0	0	3.66212e-05	0	0	0	2.86597e-06	0
c_000000050999	0.00147776	0.00146261	0.00157501	0.00163257	0.0028981	0	0.000148289	0	0	0	0	0	0.00486681	0.00674097	0.00472561	0.00720463	0	0.00474578	0.000981559	0	0	0	0	0	0.00374955	0.00411988	0.00497338	0.00397085	0.00241048	0.00240886	0.00131028	0	0	0	0	0	0.00566675	0.00410784	0.00529642	0.00545489	0.00498076	0.00282061	0.00218473	0.00108411	0	0.00140679	0.00100909	0.00356405	0.00388071
c_000000051001	0	1.35649e-05	0.000169909	0	0	0	0	0	0	0	0	0	0	0	0	0	0	0	0	0	0	0	0	0	0	0	0	0	0	0	0	0	0	0	0	0	0	0	0	0	0	0	0	0	0	0	2.13339e-05	0.00205937	0
c_000000051003	0.00155073	0.00147404	0.00138114	0.00152025	0.00120262	0	0	0	0	0	0	0	0.00105112	0.000593536	0.0011263	0.00106821	0	0	0	0	0	0	0	0	0.000642269	0.00118832	0.00273793	0.00303245	0.00227581	0.00281631	0.00151135	0	0	0	0	0	0.00303793	0.00235687	0.0032821	0.00268584	0.00302349	0.00221698	0.00156993	0.000653143	0	0	0.00110056	0.00332819	0.000283332
c_000000051011	0.00286122	0.00280547	0.00279822	0.00324474	0.000909725	0	0	0	0	0	0	0	0.000942022	0	0.0012914	0	0	0	0	0	0	0	0	0	0	0	0	0.00320696	0.0056691	0.00898945	0.00596558	0	0	0	0	0	0	0	0	0	0	0	0.000480469	0.000435964	0	0	0	0.000472549	0
c_000000051021	0	0	0	0	0	0	4.84448e-05	7.53183e-05	0.00080656	0.00132253	0.00125567	0.000915219	0	0	0	0	0.00077945	0	0	0	0.0014542	0.00137791	0.00113695	0	0	0	0	0	0	0	0	0.000861455	5.57083e-05	0.000284114	0.000824988	5.96442e-05	0	0	0	0	0	0	0	0	2.12021e-05	0	0	0	0
c_000000051024	0	0	0	0	0	0	0	0	0	0	0	0	0	0	0	0	0	0	0	0	0	0	0	0	0	0	0	0	0	0	0	0	0	0	0	0	0	0	0	0	0	0	0	0	0	0	0	0	0
c_000000051027	0	0	0	0	0	0	0.000882818	0.00171058	0.000142772	0	0.000187674	0	0	0	0	0	0	0	0	0	0	0.000128581	0.000423953	0	0	0	0	0	0	0	0	0.000168211	0.000644285	0.000721498	0	0	0	0	0	0	0	0	0	0	0	0	0	0	0
c_000000051031	0.00120376	0.00115973	0.000841191	0.00121213	0.00180939	0	0	0	0	0	0	0	0.00134686	0.000964113	0.00151855	0.000832841	0	0	0	0	0	0	0	0	0	0	0	0	0	0	0	0	0	0	0	0	0	0	0	0	0	0	0	0	0	0	0	0	0
c_000000052688	0	0	0	0	0.00833576	0.00317243	5.57554e-05	0	0	0	0	0	0.000904586	0	0.000956806	0	0	0	0.00114808	0.000637176	0	0	0	0	0	0	0.00217399	0	0.00432807	0.00203819	0.000405992	0	0	0	0	0	0	0	0	0	0	0.00863219	0.0105608	0.00291224	0	0	0	0	0
c_000000052689	0	0	0	0	0	0	0.000499163	0	0	0	0	0	0	0	0	0	0	0	0.0121263	0.00355226	0	0.000204474	2.38865e-05	0	0	0	0	0	0	0	0	0.0014422	0.000327292	0	0	0	0	0	0	0	0	0	0	0.00132238	0	0	0	0	0
c_000000052690	0	0	0	0	0	0	0	0	0.00159514	0.00267673	0.00370638	0	0	0	0	0	0	0	0	0	0	0.00021598	0.000533665	0	0	0	0	0	0	0	0	0	0	0.000789005	0.00156071	0	0	0	0	0	0	0	0	0	0	0	0	0	0
c_000000052691	0	0	0	0	0	0	0	0	8.89363e-05	9.33715e-07	0	0	0	0	0	0	0	0	0	0	0.00182664	0.00140715	0.00073823	0	0	0	0	0	0	0	0	0.000544795	0	0	0.000391366	0	0	0	0	0	0	0	0	0	0	0	0	0	0
c_000000052692	0	0	0	0	0	0	0.000209701	0	0.00049722	2.78213e-05	0	0	0	0	0	0	0	0	0	0	0.000671658	0.00066887	0.00068771	0	0	0	0	0	0	0	0	0.000586266	0	0	0	0	0	0	0	0	0	0	0	0	0	0	0	0	0
c_000000052694	0	0	0	0	0.000284421	0	0	0	0	0	0	0	0	0	0	0	0	0	0	0	0	0	0	0	0	0	0	0	0	0	0	0	0	0	0	0	0	0	0	0	0	0	0	0	0	0	0	0	0
c_000000052695	0	0	0	0	0	0	0.00268261	0.00129305	0.000216879	0	0	0	0	0	0	0	0	0	0	0.00155858	0	0.000181841	0.000692514	0	0	0	0	0	0	0	0	0.000679038	0.000596258	0.000323363	0	0	0	0	0	0	0	0	0	0.00143425	0	0	0	0	0
c_000000052696	0.0332341	0.0348147	0.042408	0.0330045	0	0	0	0	0	0	0	0	0.0022603	0.000675266	0.00241695	0.000134969	0	0	0	0	0	0	0	0	0	0	0	0	0	0	0	0	0	0	0	0	0	0	0	0	0	0	0	0	0	0	0	0	0
c_000000052697	0	0	0	0	0.00020611	0	0.00024989	0	0	0	0	0	0	0	0	0	0	0.000314676	0.000637151	5.5076e-05	0	2.25642e-05	5.94596e-05	0	0	0	0	0	0.000287289	0	0	0	0	0	0	0	0	0	0	0	0	0.00100589	0.00109104	0.00171682	0	0	0	0	0.00150002
c_000000052698	0	0	0	0	0	0	0.000674901	0	4.43613e-05	3.05172e-05	0	0	0	0	0	0	0	0.000769463	0.0066103	0.00365144	0.00197084	0.00170649	0.000683824	0	0	0	0	0	0	0	0	0.000904328	0.000391287	0.000764836	0.000165395	0	0	0	0	0	0	0	0.000192589	0.00206569	0	0	0	0	0.00329066
c_000000052699	0	0	0	0	0	0	0.000498611	0.000749239	0.00347415	0.00550979	0.00729262	0.000188411	0	0	0	0	0.000139695	0	0.000101367	0.000131757	0.000360039	0.000766111	0.00176297	0	0	0	0	0	0	0	0	0.000516524	0.000424358	0.00181679	0.00481846	0	0	0	0	0	0	0	0	0	0	0	0	0	0
c_000000052700	0	0	0	0	0	0	0.000310227	0	0.000172607	0	0	0	0	0	0	0	0	0	0	0	0.00181682	0.0015528	0.000913092	0	0	0	0	0	0	0	0	0.000665394	0.000592492	0.00185035	0.00124206	0	0	0	0	0	0	0	0	0	0	0	0	0	0
c_000000052701	0	0	0	0	0	0	0	0	0	0	0	0.0121451	0	0	0	0	0.0130583	0	0	0	0	0	0	0	0	0	0	0	0	0	0	0	0	0	0	0.016598	0	0	0	0	0	0	0	0	0.0113055	0	0	0	0
c_000000052702	0	0	0	0	0	0	0	8.49432e-06	0.00177429	0.00207062	0.00184045	0	0	0	0	0	0	0	0	0	0	0.000361556	0.00103621	0	0	0	0	0	0	0	0	0.000328817	0	0.000254025	0.0015849	0	0	0	0	0	0	0	0	0	0	0	0	0	0
c_000000052703	0	0	0	0	0	0	0.000171577	0.000430151	0.00177575	0.00197429	0.00141348	0	0	0	0	0	0	0	0	0	0.00178721	0.00182354	0.00191593	0	0	0	0	0	0	0	0	0.00119704	0.000216599	0.000554243	0.00218896	0	0	0	0	0	0	0	0	0	0	0	0	0	0
c_000000052704	0	0	0	0	0	0	0.00273815	0.00572997	0.00707636	0.00776377	0.00636638	0	0	0	0	0	0	0	0	0	0.00600164	0.00579537	0.00664579	0	0	0	0	0	0	0	0	0.00480609	0.00493197	0.00467101	0.00704235	0	0	0	0	0	0	0	0	0	0	0	0	0	0
c_000000052705	0.00144542	0.0012801	0.00124573	0.00150575	0.00271989	0	0	0	0	0	0	0	0.00108152	0	0.000951184	0	0	0	0	0	0	0	0	0	0	0	0.000836303	0.00218083	0.00263347	0.00324819	2.29391e-06	0	0	0	0	0	0.00020937	0.00160925	0.0010755	0.000858588	0.00124341	0.00056234	0.000475352	0	0	0	0	0	0.00102178
c_000000052706	0	0	0	0	0	0	0.000690293	0.00169426	0.0020215	0.00236967	0.00175826	0	0	0	0	0	0	0	0	0	0.00255817	0.00254677	0.00227927	0	0	0	0	0	0	0	0	0.00184953	0.000604877	0.00163593	0.00324948	0	0	0	0	0	0	0	0	0	0	0	0	0	0
c_000000052707	0.00120348	0.00123433	0.00142263	0.00120926	0	0	0	0	0	0	0	0	0.000713224	0	0.000771727	0	0	0	0	0	0	0	0	0	0	0	0	0	0	0	0	0	0	0	0	0	8.63915e-05	0.000903201	0.00107027	0.000253822	0	0	0	0	0	0	0.000863922	0.00147028	0
c_000000052708	0	0	0	0	0	0	0.00302714	0.00208614	0.000781575	0.000682458	0.000227684	0	0	0	0	0	0	0	0.000523972	0.00315097	0.00359341	0.00358152	0.0021252	0	0	0	0	0	0	0	0	0.00277114	0.00254591	0.00207148	0.00129474	0	0	0	0	0	0	0	0	0.000951679	0	0	0	0	0
c_000000052709	0	0	0	0	0	0	0	0	5.00234e-05	0.00144582	0.00280307	0.00242503	0	0	0	0	0.00313604	0	0	0	0	0	0	0	0	0	0	0	0	0	0	0	0	0	0	0.00154301	0	0	0	0	0	0	0	0	0.000943751	0	0	0	0
c_000000052710	0	0	0	0	0	0	0.00151475	0.00539102	0.00189524	0.000650771	0	0	0	0	0	0	0	0	0	0	0.00423784	0.00345812	0.00323033	0	0	0	0	0	0	0	0	0.0026687	0.00407895	0.00218521	0.00147218	0	0	0	0	0	0	0	0	6.57069e-05	0	0	0	0	0
c_000000052711	0	0	0	0	0	0	0	0	0	0	0	0.0161691	0	0	0	0	0.0173824	0	0	0	0	0	0	0	0	0	0	0	0	0	0	0	0	0	0	0.0212088	0	0	0	0	0	0	0	0	0.0212142	0	0	0	0
c_000000052712	0	0	0	0	0	0	0	0	0	0	0	0.0270512	0	0	0	0	0.0283611	0	0	0	0	0	0	0	0	0	0	0	0	0	0	0	0	0	0	0.0329286	0	0	0	0	0	0	0	0	0.0383248	0	0	0	0
c_000000052713	0	0	0	0	0	0	0.000308718	0	7.96393e-06	0	0	0	0	0	0	0	0	0	0	0	0.00161144	0.00128307	0.000716123	0	0	0	0	0	0	0	0	0.00105444	0	0	0	0	0	0	0	0	0	0	0	0	0	0	0	0	0
c_000000052714	0	0	0	0	0	0	0	0	0	0	0	0	0	0	0	0	0	0	0	0	0	0	0	0	0	0	0	0	0	0	0	0	0	0	0	0	0	0	0	0	0	0	0	0	0	0	0	0	0
c_000000052715	0	0	0	0	0	0	0.00173968	0.00250167	0.00149423	0.000683866	0.000360465	0	0	0	0	0	0	0	0	0.00120326	0.00224006	0.00209991	0.00196466	0	0	0	0	0	0	0	0	0.00246748	0.0025422	0.00197078	0.00112224	0	0	0	0	0	0	0	0	0.000899483	0	0	0	0	0
c_000000052716	0	0	0	0	0	0	0.000217877	0.000905506	0.000766389	0.000358737	2.67754e-05	0	0	0	0	0	0	0	0	0	0.000286428	0.000539807	0.000949593	0	0	0	0	0	0	0	0	0.000608839	0.000606764	0.000380773	0.00033028	0	0	0	0	0	0	0	0	0	0	0	0	0	0
c_000000052717	0.00630249	0.00661854	0.00724992	0.00681284	0	0	0	0	0	0	0	0	0.0054135	0.00582443	0.00551959	0.00531231	0	0.00088558	0	0	0	0	0	0	0.00268272	0.00260361	0.000391785	0	0	0	0	0	0	0	0	0	0	4.7658e-05	0.000468978	0	0	0	0	0	0	0	0	0	0
c_000000052718	0	0	0	0	0	0	0.000903725	0.00344939	0.00660442	0.0072002	0.00543341	0.00142687	0	0	0	0	0.00108683	0	0	0	0.00081884	0.00146796	0.00425289	0	0	0	0	0	0	0	0	0.00196345	0.0017674	0.00281615	0.0058014	0	0	0	0	0	0	0	0	0	1.30326e-05	0	0	0	0
c_000000052719	0	0	0	0	0	0	0.000962792	0.000813778	0.000290961	0	0	0	0	0	0	0	0	0	0	0.00110718	0.000897768	0.000754506	0.000991194	0	0	0	0	0	0	0	0	0.00122843	0.00113548	0.000364237	0	0	0	0	0	0	0	0	0.000926423	0.00324453	0	0	0	0	0
c_000000052720	0	0	0	0	0	0	0	0	0.000820888	0.000707977	0.00026663	0	0	0	0	0	0	0	0	0	0.000307138	0.000625834	0.000918895	0	0	0	0	0	0	0	0	0.000281873	0	0.000194548	0.000964522	0	0	0	0	0	0	0	0	0	0	0	0	0	0
c_000000052721	3.22823e-05	0	6.85462e-06	2.72632e-05	0.00118393	0.00198462	0.000688136	0	0	0	0	0	0.00018016	0	0.000206094	0	0	0	0	0	0	0	0	0	0	0	0	0	0.00160394	0.00494492	0.0134873	0	0	0	0	0	0	0	0	0	0	0	0.000397631	0.000560686	0	0	0	0	0
c_000000052722	0	0	0	0	0	0	0.000630605	0.00197425	0.00359766	0.00294753	0.0024079	0	0	0	0	0	0	0	0	0	0.00192921	0.00364731	0.00454299	0	0	0	0	0	0	0	0	0.00299837	0.00349505	0.002008	0.00472975	0	0	0	0	0	0	0	0	0	0	0	0	0	0
c_000000052723	0	0	0	0	0	0	0	0	0	0	0	0	0.00440894	0.0027606	0.00475947	0.00377579	0	0.000461597	0	0	0	0	0	0	0	0	0	0	0	0	0	0	0	0	0	0	4.3053e-05	0	0.000266849	0.000114724	0	0	0	0	0	0	0	0	0
c_000000052724	0	0	0	0	0	0	0	0	0	0	0	0	0	0	0	0	0	0	0	0	0	0	0	0	0	0	0	0	0	0	0	0	0	0	0	0	0	0	0.00018676	0	0	0	0.000132753	0.000324737	0	0	0	0.000635151	0
c_000000052747	0.00634411	0.00628656	0.00576832	0.00680377	0.00287656	0	0	0	0	0	0	0	0.00669027	0.00668597	0.00588285	0.00602034	0	0.000833627	0	0	0	0	0	0	0.0298449	0.0292088	0.0253883	0.0238805	0.0133032	0.0128709	0.00530023	0	0	0	0	0	0.0266812	0.0275586	0.0269092	0.0297272	0.0338625	0.0124397	0.00955211	0.00159853	0	0.0256009	0.0219569	0.0225005	0.00909167
c_000000052761	0	0	0	0	0	0	0.00064077	0	0	0	0	0	0	0	0	0	0	0	0	0	0.000960026	0.00107847	0.000558456	0	0	0	0	0	0	0	0	0.000519134	0	0	0	0	0	0	0	0	0	0	0	0	0	0	0	0	0
c_000000052769	0	0	0	0	0	0	0.00197976	0.000415745	6.10102e-05	0	0	0	0	0	0	0	0	0.000657244	0.00468412	0.00537883	0.000897197	0.000941505	0.000483016	0	0	0	0.000738131	0.00121971	0.00551204	0.00331825	0.0061331	0.00297002	0.002442	0.000451865	0	0	0	0	0	0	0	0.00302459	0.00481159	0.0119572	0	0	0	0	0.00919356
c_000000052770	0	0	0	0	0	0	0	0	0.0026835	0.00625684	0.0126323	0.0126841	0	0	0	0	0.0114878	0	0	0	0	6.51325e-05	0.000746415	0	0	0	0	0	0	0	0	0	0	0.000194333	0.00428311	0.00813508	0	0	0	0	0	0	0	0	0.00912743	0	0	0	0
c_000000052771	0	0	0	0	0	0	0	0	0.000173917	0	0	0	0	0	0	0	0	0	0	0	0.00215442	0.00247558	0.00126714	0	0	0	0	0	0	0	0	0.000750449	0	6.21965e-05	0.000373709	0	0	0	0	0	0	0	0	0	0	0	0	0	0
c_000000052773	0	0	0	0	0	0	0	0.00126052	0.00819817	0.0112435	0.00942596	0.000427141	0	0	0	0	0.000357401	0	0	0	0	0	0.00316349	0	0	0	0	0	0	0	0	0	0	0.000586716	0.00446852	0	0	0	0	0	0	0	0	0	0	0	0	0	0
c_000000052774	0.00111353	0.00106384	0.00123386	0.00108707	0.00461485	0.000847045	0.000604012	0	0	0	0	0	0.00241342	0.00257957	0.00217275	0.00220018	0	0.00378604	0.00113073	0	0	5.95739e-05	8.33119e-05	0	0.00420692	0.00444415	0.0068011	0.00793208	0.00604329	0.00793393	0.00533992	0	0	5.88954e-05	0	0	0.00518639	0.0052685	0.00534932	0.00561368	0.0054867	0.00350154	0.00270706	0.00146984	0	0.00415005	0.00510557	0.00554788	0.00430457
c_000000052777	0	0	0	0	0	0	0.000830554	0.00122087	0.00160379	0.0018044	0.00127305	0	0	0	0	0	0	0	0	0	0.00165874	0.00161209	0.00150151	0	0	0	0	0	0	0	0	0.00128037	0.00105692	0.0012508	0.00160101	0	0	0	0	0	0	0	0	0	0	0	0	0	0
c_000000052781	0	0	0	0	0	0	0	0	0	0	0	0.0105252	0	0	0	0	0.0109221	0	0	0	0	0	0	0	0	0	0	0	0	0	0	0	0	0	0	0.00771565	0	0	0	0	0	0	0	0	0.0097216	0	0	0	0
c_000000052790	0.00430423	0.00386018	0.00414694	0.00468865	0	0	0	0	0	0	0	0	0.000835171	0	0.000773532	0	0	0	0	0	0	0	0	0	0	0	0	0	0	0	0	0	0	0	0	0	0	0	0	0	0	0	0	0	0	0	0	0	0
c_000000052795	0	0	0	0	0	0	0	0	0.000133135	0.00117972	0.0022828	0.00232507	0	0	0	0	0.00132389	0	0	0	0	0	0	0	0	0	0	0	0	0	0	0	0	0	7.53435e-05	0	0	0	0	0	0	0	0	0	0	0	0	0	0
c_000000052796	0	0	0	0	0	0	0	0	0.000478302	0.000835961	0.000864694	0	0	0	0	0	0	0	0	0	0.000131141	0.000393567	0.000467856	0	0	0	0	0	0	0	0	8.33794e-05	0	0	0.000894271	0	0	0	0	0	0	0	0	0	0	0	0	0	0
c_000000052798	0	0	0	0	0	0.00476936	0.00583926	0.00537601	0.000957498	0.000116132	0	0	0	0	0	0	0	0	0.00821358	0.0191681	0.0109118	0.00703831	0.00330647	0	0	0	0.00014429	0	0.0056973	0.00193019	0.00563894	0.0111499	0.0102452	0.00433306	0.00144831	0	0	0	0	0	0	0.000272055	0.00262149	0.00889366	0	0	0	0	0.00670181
c_000000052800	0	0	0	0	0	0	0	0.000565667	0.00269115	0.00367639	0.00335712	0	0	0	0	0	0	0	0	0	0	0.000179795	0.00108135	0	0	0	0	0	0	0	0	0	0	0.00129993	0.00245997	0	0	0	0	0	0	0	0	0	0	0	0	0	0
c_000000052801	0	0	0	0	0	0.00413357	0.00599685	0.00497476	0.00102534	0.000111352	1.66839e-05	0	0	0	0	0	0	0	0.00791912	0.0185635	0.0113009	0.00701479	0.00326358	0	0	0	0	0	0.00599218	0.0027458	0.00612073	0.0111482	0.0100397	0.00424526	0.00161249	0	0	0	0	0	0	0.000334603	0.00257549	0.00854986	0	0	0	0	0.00632545
c_000000052802	0	0	0	0	0	0	0.0012314	5.7254e-05	0	0	0	0	0	0	0	0	0	0	0.00145183	0.000166691	0	0.000106434	0.000170699	0	0	0	0	0	0	0	0	8.77994e-05	0	0.000353401	0	0	0	0	0	0	0	0	0	0	0	0	0	0	0
c_000000052803	0.00111371	0.00112778	0.00112191	0.00134175	0	0	0	0	0	0	0	0	0.00116236	0.00128584	0.00105328	0.000572029	0	0	0	0	0	0	0	0	0	0	0	0	0	0	0	0	0	0	0	0	0	0	0	0	0	0	0	0	0	0	0	0	0
c_000000052805	0	0	0	0	0	0	0	0	0.000295179	0.00061172	0.00121744	0	0	0	0	0	0	0	0	0	0.000102482	0.000554985	0.000102875	0	0	0	0	0	0	0	0	7.9397e-05	0	2.35246e-05	0.000415545	0	0	0	0	0	0	0	0	0	0	0	0	0	0
c_000000052810	0	0	0	0	0	0	0.00184358	0.00310194	0.00335558	0.00179627	0.000477134	0	0	0	0	0	0	0	5.35107e-05	0.000434172	0.00119069	0.00135036	0.00202693	0	0	0	0	0	0	0	0	0.00186034	0.00163754	0.00332827	0.00248996	0	0	0	0	0	0	0	0	0.00115079	0	0	0	0	0
c_000000052816	0	0	0	0	0	0	0.00161489	0.00229124	0.00175858	0.00130178	0.00075163	0	0	0	0	0	0	0	0	0	0.00195887	0.00222292	0.00194689	0	0	0	0	0	0	0	0	0.00153749	0.0017142	0.00158298	0.00161297	0	0	0	0	0	0	0	0	0	0	0	0	0	0
c_000000052822	0	0	0	0	0	0	0	0	0	0	0.000316192	0.00949006	0	0	0	0	0.00959239	0	0	0	0	0	0	0	0	0	0	0	0	0	0	0	0	0	0	0.0129615	0	0	0	0	0	0	0	0	0.0142231	0	0	0	0
c_000000052823	0	0	0	0	0	0	0	0	0	0	0.000833163	0.0293248	0	0	0	0	0.0306948	0	0	0	0	0	0	0	0	0	0	0	0	0	0	0	0	0	0	0.0363124	0	0	0	0	0	0	0	0	0.0369513	0	0	0	0
c_000000052829	0	0	0	0	0	0	0.000751408	0	0	0	0	0	0	0	0	0	0	0	0.0016349	0.000844119	0.000396826	0.000578512	6.9255e-05	0	0	0	0	0	0	0	0	0.000786597	0	0	0	0	0	0	0	0	0	0	0	0.00112642	0	0	0	0	0
c_000000052832	0	0	0	0	0.000515115	0.000789141	0.00262997	0.000490638	0	0	0	0	0	0	0	0	0	7.80257e-05	0.00114319	0.000940084	0	0.000179879	0.000241874	0	0	0	0	0	0	0	0.00208062	0.000846449	0.00247785	0.0022092	0.000531101	0	0	0	0	0	0	0	0	0	0	0	0	0	0
c_000000052837	0	0	0	0	0.000717322	0.000831101	0.00275619	0.000390294	0	0	0	0	0	0	0	0	0	4.92712e-05	0.00120067	0.00112303	0	0.000155433	0.000215063	0	0	0	0	0	0	0	0.00196569	0.00091358	0.00266777	0.00222051	0.000509478	0	0	0	0	0	0	0	0	3.85507e-06	0	0	0	0	0
c_000000052840	0	0	0	0	0	0.000826096	0.0029479	0.000568569	0.00285606	0.00185308	0.000265502	0	0	0	0	0	0	0	0	0.000341025	0.000132069	0.000463632	0.00144001	0	0	0	0	0	0	0	0.00259822	0.000766145	0.00170371	0.00288423	0.00201059	0	0	0	0	0	0	0	0	0.000124577	0	0	0	0	0
c_000000052841	0	0	0	0	0	0	0.000313768	8.35938e-05	0.00026365	7.90625e-05	0.000155678	0	0	0	0	0	0	0	0	0	0	2.35282e-05	0.000240931	0	0	0	0	0	0	0	0	0	0	0.000379733	0	0	0	0	0	0	0	0	0	0	0	0	0	0	0
c_000000052871	0	0	0	0	0	0	0	0	0	0	0	0	0	0	0	0	0	0	0	0	0	0	0	0	0	0	0	0	0	0	0	0	0	0	0	0	0	0	0	0	0	0	0	0	0	0	0	0	0
c_000000052874	0	0	0	0	0	0	0	0	0	0	0	0	0	0	0	0	0	0	0	0	0	0	0	0	0	0	0	0	0	0	0	0	0	0	0	0	0	0	0	0	0	0	0	0	0	0	0	0	0
c_000000052877	0	0	0	0	0	0	0.000240329	0	0	0	0	0	0	0	0	0	0	0	0	0	0.000341745	0.000607157	0.000290779	0	0	0	0	0	0	0	0	0.000124875	0	0	0	0	0	0	0	0	0	0	0	0	0	0	0	0	0
c_000000052881	0.00186491	0.00185571	0.00189223	0.00183511	0.00326817	0	0	0	0	0	0	0	0.00113543	0.000584069	0.000936764	0.000183216	0	0	0	0	0	0	0	0	0	0	0.000849565	0	0	0	0	0	0	0	0	0	0	0.0013624	0.000645641	0.000461362	0.000564086	0.000430637	7.64056e-05	0	0	0	0	0	0
c_000000052886	0	0	0	0	0.000111595	0.0170987	0.00698622	0.0048071	3.05108e-05	0	0	0	0	0	0	0	0	0	0.00327167	0.011057	0.00291093	0.00178265	0.0012752	0	0	0	0	0	1.23571e-05	0	0.000556586	0.00376761	0.00579479	0.00248815	0.000115691	0	0	0	0	0	0	0	0	0.00197733	0	0	0	0	0.00161708
c_000000052894	0	0	0	0	0.00516344	0	0.00111277	0.00221436	0.00119813	1.49071e-05	0	0	0	0	0	0	0	0.000403694	0.00035308	0	0	1.26134e-05	0.000536799	0	0	0	0	0	0	0	0	0	0	0.000151437	0	0	0	0	0	0	0	0	0	0	0	0	0	0	0
c_000000052896	0	0	0	0	0	0	0.00022251	0	0.000505555	1.99115e-05	0	0	0	0	0	0	0	0	0	0	0.000551366	0.000627142	0.000629358	0	0	0	0	0	0	0	0	0.000552472	0	0	1.04163e-05	0	0	0	0	0	0	0	0	0	0	0	0	0	0
c_000000052898	0.00444366	0.00451556	0.00507759	0.00409683	7.15343e-05	0	0	0	0	0	0	0	0.00340065	0.00414324	0.00353051	0.00304745	0	0.000504355	0	0	0	0	0	0	0.0104605	0.00857881	0.0120299	0.00838391	0.00396294	0.00350016	0.000471231	0	0	0	0	0	0.00554522	0.00584691	0.0067364	0.00706459	0.00719329	0.00374497	0.00299803	0.000738662	0	0	0.00113846	0.00364447	0.00222018
c_000000052904	0	0	0	0	0	0	0.000234027	0	0	0	0	0	0	0	0	0	0	0.000745681	0.000885864	0	0	0.000456918	0.000143279	0	0	0	0.000944177	0.00220386	0.0101755	0.00548053	0.0016001	0.000396219	0	0	0	0	0	0	0	0	0	0.00212224	0.00543398	0.0114847	0	0	0	0	0.00582704
c_000000052906	0.00496726	0.00481962	0.00519867	0.00492987	0.0063374	0	0	0	0	0	0	0	0.00264254	0.00189819	0.00278547	0.00157634	0	0	0	0	0	0	0	0	0.00134906	0.000793128	0.00332764	0.00126839	0.00188954	0	0	0	0	0	0	0	0.00121656	0.00271285	0.00327952	0.00274332	0.0035061	0.00419746	0.00353392	9.7417e-05	0	0	0	0	0.000575483
c_000000052912	0	0	0	0	0	0	0.00307509	0.00325642	0.001229	0.000398412	9.08613e-05	0	0	0	0	0	0	0	0	0	0.000874954	0.00114653	0.00187843	0	0	0	0	0	0	0	0	0.00134989	0.00218501	0.00265499	0.00145705	0	0	0	0	0	0	0	0	8.66034e-05	0	0	0	0	0
c_000000052913	0	0	0	0	0	0	0.000171258	0.000731293	0.0010818	0.00132455	0.000741246	0	0	0	0	0	0	0	0	0	0	0.000228061	0.000766742	0	0	0	0	0	0	0	0	9.35571e-05	0	0.000986509	0.00109362	0	0	0	0	0	0	0	0	0	0	0	0	0	0
c_000000052914	0	0	0	0	0	0	0	0	0	0	0	0	0	0	0	0	0	0	0	0	0	0	0	0	0.00340289	0.00456087	0.00279627	0.0113007	0.0112798	0.0294082	0.00798206	0	0	0	0	0	0.000558695	0.00107774	0.00107722	0.00106267	0.00299754	0.00237827	0.00320871	0.00114942	0	0	0	0.000258061	0
c_000000052920	0	0	0	0	0	0	0.00189848	0.00328557	0.00110357	0.000523552	0.000119411	0	0	0	0	0	0	0	0.000174307	0.00109054	0.000937234	0.0011629	0.0012776	0	0	0	0	0	0.000212131	0	0.00128653	0.00135987	0.00172646	0.001006	0.00029599	0	0	0	0	0	0	0	0.00193851	0.00436255	0	0	0	0	0
c_000000052927	0	0	0	0	0	0	0	0	0.00059583	0.000327278	0.00062521	1.6887e-05	0	0	0	0	0	0	0	0	0	2.80605e-05	0.000817646	0	0	0	0	0	0	0	0	0	0	0	0.00120559	0	0	0	0	0	0	0	0	0	0	0	0	0	0
c_000000052930	0	0	0	0	0	0	0.000269499	0.0016779	0.00326842	0.00399146	0.00307513	0	0	0	0	0	0	0	0	0	0.00197424	0.00226542	0.00254429	0	0	0	0	0	0	0	0	0.00151527	0.000844567	0.00215825	0.0035204	0	0	0	0	0	0	0	0	0	0	0	0	0	0
c_000000052933	0.00183559	0.00175847	0.00154992	0.00181299	0	0	0	0	0	0	0	0	0.00227428	0.00291461	0.00215948	0.00298755	0	0.000631962	0	0	0	0	0	0	0	0	0	0	0	0	0	0	0	0	0	0	0	0	0	0	0	0	0	0	0	0	0	0	0
c_000000052934	0	0	0	0	0	0	0.000486356	0.00100667	0.00154695	0.00101027	0.000194608	0	0	0	0	0	0	0	0	0	0.000954813	0.00105184	0.00160007	0	0	0	0	0	0	0	0	0.000587747	0	0.000345141	0.0011967	0	0	0	0	0	0	0	0	0	0	0	0	0	0
c_000000052937	0	0	0	0	0	0	0.00111238	0.000108084	0.000103451	0	0	0	0	0	0	0	0	0	0.00133729	0.00136623	0.00383685	0.00315756	0.00123429	0	0	0	0	0	0	0	0	0.00230057	0.00122652	0.00119146	0.000207075	0	0	0	0	0	0	0	0	0.000667905	0	0	0	0	0
c_000000052940	0	0	0	0	7.92361e-05	0.0323609	0.000919328	0	0	0	0	0	0	0	0	0	0	0	0.00215722	0.00661013	0	0	0	0	0	0	0	0	0	0	0.00367206	0.000453139	0.00237356	0.000466099	0	0	0	0	0	0	0	0	0	0	0	0	0	0	0
c_000000052946	0.00106381	0.0011814	0.00140218	0.000945947	0	0	0	0	0	0	0	0	0.00562947	0.00486762	0.00572406	0.00445919	0	0.000898059	0	0	0	0	0	0	0	0	0	0	0	0	0	0	0	0	0	0	0	0	0	0	0	0	0	0	0	0	0	0	0
c_000000052948	0	0	0	0	0	0	0.000638736	0	0	0	4.00651e-05	0	0	0	0	0	0	9.17045e-05	0.0177193	0.0071128	0	0.000150294	0	0	0	0	0.00616191	0.000528231	0.00484015	0	0	0.00194695	0.000204995	0	0	0	0	0	0	0	0	0.00427821	0.00474593	0.00700394	0	0	0	0	0.0117304
c_000000052951	0	0	0	0	0	0	0	2.47396e-05	0.00148984	0.00139937	0.000829217	0	0	0	0	0	0	0	0	0	0	0	0.000554288	0	0	0	0	0	0	0	0	0	0	6.63339e-05	0.000743355	0	0	0	0	0	0	0	0	0	0	0	0	0	0
c_000000052960	0	0	0	0	0	0	1.26206e-05	0	0	0	0	0	0	0	0	0	0	0	0	0	0	0	0	0	0	0	0	0	0	0	0	0.000217495	0	0	0	0	0	0	0	0	0	0	0.00272795	0.00534634	0	0	0	0	0
c_000000052962	0.00195037	0.00257133	0.00234841	0.00232379	0	0	0	0	0	0	0	0	0.000229789	0	0.000617172	0	0	0	0	0	0	0	0	0	0	0	0	0	0	0	0	0	0	0	0	0	0	0	0	0	0	0	0	0	0	0	0	0	0
c_000000052970	0	0	0	0	0	0	0	0	9.21678e-05	0	0	0	0	0	0	0	0	0	0	0	0	0	0	0	0	0	0	0	0	0	0	0	0	0	0	0	0	0	0	0	0	0.00424961	0.00118705	0	0	0	0	0	0
c_000000052975	0	0	0	0	0	0	0.00015607	0	0	0	0	0	0	0	0	0	0	0	0.000953788	0	8.78416e-05	0.000452216	0.000141858	0	0	0	0	0	0	0	0	0.000109869	0	0	0	0	0	0	0	0	0	0.000756063	0.000945328	0.00304509	0	0	0	0	0
c_000000052980	0	0	0	0	0	0	0	0	0	0	0	0	0	0	1.41423e-05	0	0	0.00249891	0.00214955	0	0	0	0	0	0	0	0	0	0	0	0	0	0	0	0	0	0	0	0	0	0	0	0	0.000270759	0	0	0	0	0
c_000000052983	0	0	0	0	0	0	0	0	0.000336494	0.00183605	0.00281719	0	0	0	0	0	0	0	0	0	0	0	5.33928e-06	0	0	0	0	0	0	0	0	0	0	0	0.000810448	0	0	0	0	0	0	0	0	0	0	0	0	0	0
c_000000052995	0	0	0	0	0	0	0	0	0	0	0	0	0	0	0	0	0	0	0	0.00418528	0	0.000177164	0	0	0	0	0	0	0	0	0	0.000161131	0	0	0	0	0	0	0	0	0	0	0	0.00312403	0	0	0	0	0
c_000000052997	0.00138838	0.00145862	0.00159441	0.00133841	0.0052833	0	0	0	0	0	0	0	0.00187137	0.000613555	0.00186349	0.000332927	0	0	0	0	0	0	0	0	0	0	0.00226479	0.00276569	0.00449221	0.00587325	0.00349443	0	0	0	0	0	0.00236197	0.00266939	0.00224317	0.00195537	0.00114603	0.00139349	0.00180365	0.000412525	0	0.000138577	0	0.00318414	0.000278689
c_000000053000	0	4.2558e-05	0.000159457	0	0	0	0	0	0	0	0	0	0	0	0	0	0	0	0	0	0	0	0	0	0	0	0	0	0	0	0	0	0	0	0	0	0	0	0	0	0	0	0	0	0	0	8.88042e-05	0.00241566	0
c_000000053002	0	0	0	0	0	0	0	0	0	0	0	0	0	0	0	0	0	0	0	0	0	0	0	0	0	0	0	0	0	0	0	0	0	0	0	0	0	0	0	0	0	0	0	0	0	0	0	0	0
c_000000053009	0	0	0	0	0	0	0	0	0	0	0	0.0051663	0	0	0	0	0.00598736	0	0	0	0	0	0	0	0	0	0	0	0	0	0	0	0	0	0	0.00739808	0	0	0	0	0	0	0	0	0.00433794	0	0	0	0
c_000000053011	0	0	0	0	0	0	0.00368352	0.000490862	6.75696e-05	0	0	0	0	0	0	0	0	0	0	0.00618607	0.00713084	0.00741786	0.00110756	0	0	0	0	0	0	0	0	0.00809463	0.00237499	0.000146971	0	0	0	0	0	0	0	0	0	0.00206116	0	0	0	0	0
c_000000053012	0.00274394	0.00267028	0.00240884	0.00302563	0.000107711	0	0	0	0	0	0	0	0.00161344	0.000434694	0.00159577	0.000557932	0	0	0	0	0	0	0	0	0	0	0	0	0.0015281	0.000376266	0	0	0	0	0	0	0	0	0	0	0	0	0.000413521	0.000258756	0	0	0	0	0
c_000000053023	0	0	0	0	0.00158847	0.0117226	0.00262632	0	0	0	0	0	0	0	0	0	0	0.00592199	0.0119292	0.00901945	0.00197003	0.00110567	0	0	0	0	0	0	0	0	0	0.000897692	0	1.61571e-05	0	0	0	0	0	0	0	0	0	0.0002089	0	0	0	0	0
c_000000053032	0	0	0	0	0	0	0	0	0	0	0	0	0	0	0	0	0	0	0	0	0	0	0	0	0	0	0	0	0	0	0	0	0	0	0	0	0	0	0	0	0	0	0	0	0	0	0	0	0
c_000000053034	0	0	0	0	0	0	0	0	0	0	0	0	0	0	0	0	0	0	0	0	0	0	0	0	0	0	0	0	0	0	0	0	0	0	0	0	0	0	0	0	0	0	0	0	0	0	0	0	0
c_000000053036	0	0	0	0	0	0	0	0	0	0	0	0	0	0	0	0	0	0	0	0	0	0	0	0	0	0	0	0	0	0	0	0	0	0	0	0	0	0	0	0	0	0	0	0	0	0	0	0	0
c_000000053039	0.00310209	0.00329958	0.00350644	0.00307502	0	0	0	0	0	0	0	0	0.00546745	0.00508013	0.00525873	0.00538254	0	0.00138783	0	0	0	0	0	0	0.00128138	0.000897468	0	0	0	0	0	0	0	0	0	0	0.000499114	0.0016214	0.00182523	0.000587308	0	0	0	0	0	0.00250875	0.00227718	0.00205418	0
c_000000053041	0	0	0	0	0	0	0	0	0	0.000482773	0.00209607	0	0	0	0	0	0	0	0	0	0	0	0	0	0	0	0	0	0	0	0	0	0	0	0	0	0	0	0	0	0	0	0	0	0	0	0	0	0
c_000000053042	0	0	0	0	0	0	0	0	0	0	0	0	0	0	0	0	0	0	0	0	0	0	0	0	0	0	0	0	0	0	0	0	0	0	0	0	0	0	0	0	0	0	0	0	0	0	0	0	0
c_000000053056	0	0	0	0	0	0	0.0019441	0.00434076	0.00140618	0.000230013	0	0	0	0	0	0	0	0	0.000647683	0.000744699	0.000354038	0.000456042	0.00119852	0	0	0	0	0	0	0	0	0.000867477	0.00182065	0.00207426	0.00116418	0	0	0	0	0	0	0	0	0.00103334	0	0	0	0	0
c_000000053073	0.00174935	0.00157436	0.00163141	0.00175406	0	0	0	0	0	0	0	0	0.000260186	0	0.000402403	0	0	0	0	0	0	0	0	0	0	0	0	0	0	0	0	0	0	0	0	0	0	0	0	0	0	0	0	0	0	0	0	0	0
c_000000053087	0.00764081	0.00751722	0.00717202	0.00751308	0.00335301	0	0	0	0	0	0	0	0.00349981	0.0040041	0.00331946	0.00380596	0	0	0	0	0	0	0	0	0.0173902	0.0231751	0.0185568	0.0177264	0.00504233	0.00618039	0	0	0	0	0	0	0.020067	0.0145871	0.0172855	0.0207932	0.0236236	0.00998086	0.00910964	0.000932389	0	0.00918923	0.00737931	0.012872	0.00504625
c_000000053131	0.00702004	0.00681931	0.00755782	0.00716949	0	0	0	0	0	0	0	0	0.00517837	0.00522783	0.00594567	0.00566556	0	0.00117583	0	0	0	0	0	0	0	0	0.00239514	0.00186137	0.00181442	0.00138337	0	0	0	0	0	0	0	0	0	0	0	0	0	0	0	0	0	0	0
c_000000053518	0	0	0	0	0	0	0.00373986	0.0031056	0.00304376	0.00065078	0	0	0	0	0	0	0	0	0	0	0	0	0.00160031	0	0	0	0	0	0	0.00145404	0.00457319	0.00037831	0.00285843	0.00374396	0.00217387	0	0	0	0	0	0	0	0	0	0	0	0	0	0
c_000000056430	0	0	0	0	0	0	0	0	0	0.000247221	0.00111567	0	0	0	0	0	0	0	0	0	0	0	0	0	0	0	0	0	0	0	0	0	0	0	0	0	0	0	0	0	0	0	0	0	0	0	0	0	0
c_000000056432	0.000253542	0.000366037	0.00035217	0.000373489	0	0	0	0	0	0	0	0	0	0	4.81539e-05	0	0	0	0	0	0	0	0	0	0	0	0	0	0	0	0	0	0	0	0	0	0	0	0	0	0	0	0	0	0	0	0	0.00126915	0
c_000000056433	0	0	0	0	0.00437486	0	0	0	0	0	0	0	0.000460703	0	0.000559203	0	0	0.000808201	0.000878113	0	0	0	0	0	0	0	0.00226939	0.00107585	0.00877266	0.0048651	0.00179505	0	0	0	0	0	0	0	0	0	0	0.00467719	0.00983654	0.00551091	0	0	0	0	0.00292168
c_000000056436	0	0	0	0	0	0	0	0	0	0	0	0.0143202	0	0	0	0	0.014585	0	0	0	0	0	0	0	0	0	0	0	0	0	0	0	0	0	0	0.0224163	0	0	0	0	0	0	0	0	0.0223014	0	0	0	0
c_000000056481	0	0	0	0	0	0	0.000111141	0	0.000908133	0.000972006	0.00166382	0.000617517	0	0	0	0	0.000696887	0	0	0	0.000246602	0.000407076	0.000553143	0	0	0	0	0	0	0	0	0.00033083	0	0.000312915	0.000739882	0	0	0	0	0	0	0	0	0	0	0	0	0	0
c_000000056484	0	0	0	0	0	0	0.000100319	0.000169238	0.000833957	0.00101309	0.00166254	0.000519156	0	0	0	0	0.000564254	0	0	0	0.000241515	0.000382477	0.000489964	0	0	0	0	0	0	0	0	0.000266506	0	0.000432026	0.000418803	0	0	0	0	0	0	0	0	0	0	0	0	0	0
c_000000056557	0	0	0	0	0	0	0.000133843	0.00136706	0.00111548	0.00132884	0.000557075	0	0	0	0	0	0	0	0	0	0.000635132	0.00126901	0.00221302	0	0	0	0	0	0	0	0	0.00132413	0.000495979	0.00106231	0.002106	0	0	0	0	0	0	0	0	0	0	0	0	0	0
c_000000056558	0	0	0	0	0	0	0.00029108	0.0022834	0.00198023	0.00178285	0.000765428	0	0	0	0	0	0	0	0	0	0.00110389	0.00167513	0.00272126	0	0	0	0	0	0	0	0	0.0017739	0.00107223	0.00143896	0.00279948	0	0	0	0	0	0	0	0	0	0	0	0	0	0
c_000000056559	0	0	0	0	0	0	0.000143343	0.00139878	0.00133971	0.00129509	0.000516927	0	0	0	0	0	0	0	0	0	0.000804846	0.00126764	0.00219474	0	0	0	0	0	0	0	0	0.0012929	0.000579077	0.000996112	0.00201771	0	0	0	0	0	0	0	0	0	0	0	0	0	0
[truncated: 138 more columns]
