# Supplementary material for: Double-stranded DNA virioplankton dynamics and reproductive strategies in the oligotrophic open ocean water column
Source: ISME J. 2020 Feb 14;14(5):1304–15. doi: 10.1038/s41396-020-0604-8 (PMC7174320; doi:10.1038/s41396-020-0604-8)
Supplement: Supplementary file 20 — Table S8 [file 41396_2020_604_MOESM20_ESM.xlsx]

## Sheet: TableS7_HSD00-20a_COG0012_plus_
mOTU	HSD00-20a-277-S2C012-0500	HSD00-20a-282-S2C004-0075	HSD00-20a-267-S2C010-0045	HSD00-20a-273-S2C008-0125	HSD00-20a-270-S2C009-0175	HSD00-20a-283-S2C009-0200	HSD00-20a-281-S2C007-0150	HSD00-20a-281-S2C004-0045	HSD00-20a-273-S2C005-0045	HSD00-20a-271-S2C009-0225	HSD00-20a-269-S2C008-0175	HSD00-20a-272-S2C005-0005	HSD00-20a-268-S2C011-0200	HSD00-20a-269-S2C004-0075	HSD00-20a-278-S2C008-0225	HSD00-20a-277-S2C009-0200	HSD00-20a-275-S2C007-0150	HSD00-20a-279-S2C007-0125	HSD00-20a-275-S2C004-0045	HSD00-20a-280-S2C004-0005	HSD00-20a-283-S2C012-0500	HSD00-20a-274-S2C010-0250	HSD00-20a-282-S2C014-0175	HSD00-20a-279-S2C004-0075	HSD00-20a-281-S2C009-0200	HSD00-20a-283-S2C004-0045	HSD00-20a-280-S2C007-0125	HSD00-20a-279-S2C004-0005	HSD00-20a-283-S2C007-0150	HSD00-20a-267-S2C012-0250	HSD00-20a-271-S2C007-0175	HSD00-20a-275-S2C012-0500	HSD00-20a-282-S2C006-0225	HSD00-20a-280-S2C004-0075	HSD00-20a-273-S2C010-0200	HSD00-20a-271-S2C004-0025	HSD00-20a-272-S2C005-0075	HSD00-20a-272-S2C008-0150	HSD00-20a-269-S2C004-0005	HSD00-20a-268-S2C004-0045	HSD00-20a-273-S2C013-0500	HSD00-20a-267-S2C010-0100	HSD00-20a-281-S2C012-0500	HSD00-20a-274-S2C008-0175	HSD00-20a-268-S2C009-0125	HSD00-20a-270-S2C007-0045	HSD00-20a-269-S2C010-0250	HSD00-20a-275-S2C009-0200	HSD00-20a-278-S2C006-0175
Croco.COG0012	0	0	0.000270501	0	0	0	0	0	0.000225511	0	0	0	0	0	0	0	0	0	0.000233952	0	0	0	0	0	0	0	0	0	0	0	0	0	0	0	0	0	0	0	0	0	0	0	0	0	0	0	0	0	0
Cluster1.COG0012	0	0	0	0	0.000165189	0	0	0	0	0	0	0	0	0.00020783	0	0	0	0	0.000503171	0	0	0	0	0	0	0	0	0.000179741	0	0	0	0	0	0	0	0	0	0	0	0.000236984	0	0	0	0	0	7.72744e-05	0	0	0
Cluster10.COG0012	0	0.013526	0.0164501	0.00749477	0.00882541	0	0.00365369	0.0155461	0.0175292	0.0013591	0.000883263	0.0187102	0.000185817	0.011363	0	0.00142645	0	0.00780921	0.00909383	0.0191302	0	0	0	0.0127153	0.00209111	0.0106371	0.00443687	0.0141805	0.0167752	0	0.00435371	0	0.000660675	0.0151168	0.00594526	0.012815	0.0126417	0.0102198	0.0132758	0.0100756	0	0.00910072	0	0.00265857	0.0025771	0.0121228	0.000318258	0.00031567	0.00127232
Cluster100.COG0012	0	0.00423624	0.00583667	0.00535694	0.00028814	0	0	0.00436575	0.00383562	0	0	0.00377705	0	0.00506832	0	0	0	0	0.00477317	0.00489487	0	0	0	0.00465619	0	0.00469486	0	0.00452251	0.00236813	0	0	0	0	0.00422614	0	0.00394421	0.00458833	0.000441773	0.00504588	0.00441257	0	0.00306328	0	0	0	0.00426994	0	0	0
Cluster1000.COG0012	0	0	0	0	0	0.00111069	0.000995234	0	0	0.00184691	0.00179366	0	0.00222024	0	0	0	0.00166801	0	0	0	0	0.000744012	0.00187525	0	0.00147009	0	0	0	0	0.00417274	0.000756818	0	0.00222478	0	0.00165569	0	0	0	0	0	0	0	0	0.00166238	0	0	0.00197793	0.000997715	0.00438013
Cluster10000.COG0012	0	0	0	0	0	0	0	0	0	0	0	0	0	0	0	0	0	0	0	0	0	0	0	0	0	0	0	0	0	0	0	0	0	0	0	0	0	0	0	0	0	0	0	0	0	0	0	0	0
Cluster1001.COG0012	0	0	0	0	0	0	0	0	0	0.00256707	0.000417888	0	0	0	0.00702195	0.00232533	0.00234501	0	0	0	0.00290213	0.0054017	0	0	0	0	0	0	0	0.00587585	0	0	0.00608449	0	0	0	0	0	0	0	0	0	0	0	0	0	0.00144781	0.00568349	0.00382075
Cluster1002.COG0012	0.000877055	0	0	0	0	0	0	0	0	0.00264592	0.000266793	0	0.000234022	0	0.0050458	0.00130905	0.00225587	0	0	0	0.00156091	0.00505972	0.00125674	0	0.000858763	0	0	0	0	0.0029027	0	0.00199896	0.00240159	0	0.000331435	0	0	0	0	0	0.00201848	0	0.00187184	0.000309267	0	0	0.00143205	0.00154406	0.00130685
Cluster10029.COG0012	0	0	0	0	0	0	0	0	0	0	0	0	0	0	0	0	0	0	0	0	0	0	0	0	0	0	0	0	0	0	0	0	0	0	0	0	0	0	0	0	0	0	0	0	0	0	0	0	0
Cluster1003.COG0012	0	0	0	0	0.000448357	0.00165514	0.000747707	0	0	0.00102696	0.00154394	0	0.000912131	0	0.00120938	0	0.00146142	0	0	0	0	0	0.00150982	0	0.00130654	0	0	0	0	0	0.000447012	0	0.000440444	0	0.000613588	0	0	0	0	0	0	0	0	0.00122296	0	0	0.00159194	0.000800093	0.000821421
Cluster1004.COG0012	0	0	0	0	0.000233838	0.0043237	0.00258752	0	0	0.00633674	0.00271723	0	0.00473641	0	0.00373798	0.0025063	0.00862825	0	0	0	0	0.00505869	0.00483909	0	0.00559257	0	0	0	0	0.00290431	0.000789375	0	0.00585181	0	0.00310468	0	0	0	0	0	0	0	0	0.00176081	0.000293843	0	0.00490852	0.00349883	0.00347608
Cluster1005.COG0012	0.000610085	0	0	0	0	0	0	0	0	0	0	0	0	0	0.00134101	0	0	0	0	0	0.000521952	0	0	0	0	0	0	0	0	0	0	0	0	0	0	0	0	0	0	0	0.000231335	0	0	0	0	0	0.000376235	0.000518563	0
Cluster10057.COG0012	0	0	0	0	0.000168782	0	0	0	0	0	0	0	0	0	0	0	0	0	0	0	0	0	0	0	0	0	0	0	0	0	0	0	0	0	0	0	0	0	0	0	0	0	0	0	0	0	0	0	0
Cluster1006.COG0012	0	0	0	0	0	0	0	0	0	0	0	0	0	0	0.000829546	0.00061055	0.00138542	0	0	0	0	0.000606628	0.000520598	0	0	0	0	0	0	0	0	0.000294369	0.000831764	0	0	0	0	0	0	0	0	0	0	0	0	0	0.000163847	0.00137262	0
Cluster1007.COG0012	0	0	0	0	0	0	0	0	0	0	0	0	0	0	0	0	0	0	0	0	0	0	0	0	0	0	0	0	0	0	0	0	0	0	0	0	0	0	0	0	0	0	0	0	0	0	0	0	0
Cluster1008.COG0012	0	0	0	0.000284999	0.000545473	0.000607047	0.00144047	0	0	0	0.000826373	0	0.000853244	0	0.000862176	0	0	0.000634507	0	0	0	0.000642257	0.00116152	0.000179803	0	0	0.00153883	0	0	0	0.00106211	0	0.00103801	0	0.00046116	0	0	0.00076248	0	0.000259703	0	0.000397975	0	0.000297313	0.00212672	0	0.000791208	0.000715859	0.00044669
Cluster1009.COG0012	0.00135339	0	0	0	0	0	0	0	0	0	0	0	0	0	0.000889099	0	0	0	0	0	0.0018054	0	0	0	0	0	0	0	0	0.000521331	0	0.00124174	0.000555628	0	0.000854675	0	0	0	0	0	0.00148574	0	0.000977916	0	0	0	0.000518165	0.000310973	0
Cluster101.COG0012	0	0.000235734	0	0	0	0	0	0	0	0	0	0.000213025	0	0.000171749	0	0	0	0	0	0.000290109	0	0	0	0.000342571	0	0	0	0	0	0	0	0	0	0.000544238	0	0	0.000232446	0	0	0	0	0	0	0	0	0.000322526	0	0	0
Cluster1010.COG0012	0	0	0	0	0	0	0	0	0	0	0	0	0	0	0	0	0	0	0	0	0	0.000993448	0	0	0	0	0	0	0	0	0	0.000174284	0	0	0	0	0	0	0	0	0.000274905	0	0	0	0	0	0	0	0
Cluster1011.COG0012	0.000533883	0	0	0	0	0	0	0	0	0	0	0	0	0	0	0	0	0	0	0	0.000396773	0	0	0	0	0	0	0	0	0	0	0.000812313	0	0	0	0	0	0	0	0	0.000736685	0	0	0	0	0	0.000149814	0.000516369	0
Cluster1012.COG0012	0	0	0	0	0	0	0	0	0	0	0	0	0	0	0	0	0	0	0	0	0	0	0	0	0	0	0	0	0	0	0	0.000782324	0	0	0	0	0	0	0	0	0.00103181	0	0.000400863	0	0	0	0	0	0
Cluster1014.COG0012	0.000482154	0	0	0	0	0	0	0	0	0	0	0	0	0	0	0	0	0	0	0	0.00109201	0	0	0	0	0	0	0	0	0	0	0.000516714	0.000295699	0	0	0	0	0	0	0	0.000446522	0	0.000815649	0	0	0	0.000244608	0	0
Cluster1015.COG0012	0	0	0	0	0	0	0	0	0	0	0	0	0	0	0	0	0	0	0	0	0	0	0	0	0	0	0	0	0	0	0	0	0	0	0	0	0	0	0	0	0	0	0	0	0	0	0.000157195	0	0
Cluster1016.COG0012	0	0	0	0	0	0	0	0	0	0	0	0	0	0	0	0	0	0	0	0	0	0	0	0	0	0	0	0	0	0	0	0.000171678	0	0	0	0	0	0	0	0	0	0	0.000274002	0	0	0	0	0	0
Cluster10165.COG0012	0	0	0	0	0	0	0	0	0	0	0	0	0	0	0	0	0	0	0	0	0	0	0	0	0	0	0	0	0	0	0	0	0	0	0	0	0	0	0	0	0	0	0	0	0	0	0	0	0
Cluster1017.COG0012	0.000653572	0	0	0	0	0	0	0	0	0	0	0	0	0	0	0	0	0	0	0	0.000405722	0	0	0	0	0	0	0	0	0	0	0.000459498	0	0	0	0	0	0	0	0	0.000894332	0	0.000314762	0	0	0	0	0	0
Cluster10173.COG0012	0	0	0	0	0.000879504	0	0.00094743	0	0	0	0	0	0	0	0	0	0	0.00140214	0	0	0	0	0	0	0	0	0	0	0	0	0	0	0	0	0	0	0	0	0	0	0	0.00104286	0	0	0.000184223	0	0	0	0
Cluster10174.COG0012	0	0	0	0	0.000308422	0	0	0	0	0	0	0	0	0	0	0	0	0	0	0	0	0	0	0	0	0	0	0	0	0	0	0	0	0	0	0	0	0.000671401	0	0	0	0	0	0	0	0	0	0	0
Cluster10175.COG0012	0	0	0	0.000385426	0.000330925	0	0	0	0	0	0	0	0	0	0	0	0	0	0	0	0	0	0	0	0	0	0	0	0	0	0	0	0	0	0.000365276	0	0	0	0	0	0	0	0	0	0	0	0	0	0
Cluster10179.COG0012	0	0	0	0	0	0.000611441	0	0	0	0	0.000175825	0	0	0	0	0	0	0.000683072	0	0	0	0	0	0	0	0	0	0	0.000683014	0	0	0	0	0	0	0	0	0	0	0	0	0	0	0	0	0	0	0	0
Cluster1018.COG0012	0.00413293	0	0	0	0	0	0	0	0	0	0	0	0	0	0	0	0	0	0	0	0.00390971	0.00332849	0	0	0	0	0	0	0	0.00182529	0	0.00368853	0	0	0	0	0	0	0	0	0.00455618	0	0.00366888	0	0	0	0	0.000433417	0
Cluster10185.COG0012	0	0	0	0	0.000169244	0	0	0	0	0	0.000277048	0	0	0	0	0	0	0	0	0	0	0	0	0	0	0	0.00077615	0	0	0	0	0	0	0	0	0	0	0.000421039	0	0	0	0	0	0	0.00122727	0	0	0	0
Cluster10189.COG0012	0	0	0	0	0	0	0	0	0	0	0	0	0	0	0	0	0	0	0	0	0	0	0.000406865	0	0	0	0	0	0	0	0	0	0	0	0	0	0	0	0	0	0	0	0	0	0	0	0	0	0
Cluster1019.COG0012	0	0	0	0	0.000302026	0.00122725	0	0	0	0.00112288	0.000862673	0	0.00106328	0	0.00179992	0	0	0	0	0	0	0.000730318	0.000869216	0	0.00106854	0	0.000420481	0	0.000770317	0	0.00100269	0	0	0	0.000350559	0	0	0.00058068	0	0	0	0	0	0	0.000953087	0	0.00151616	0.000965869	0.00102663
Cluster10190.COG0012	0	0	0	0	0.000207253	0.00201071	0.000486874	0	0	0.000465606	0.00100078	0	0.000841289	0	0	0	0	0	0	0	0	0.000553261	0.00121841	0	0.000655618	0	0	0	0	0	0.000815861	0	0.000898311	0	0	0	0	0	0	0	0	0	0	0	0	0	0.000615177	0	0.00049254
Cluster10192.COG0012	0	0	0	0	0	0	0	0	0	0	0	0	0	0	0	0.00058749	0	0	0	0	0	0	0	0	0	0	0	0	0	0	0	0	0	0	0	0	0	0	0	0	0	0	0	0	0	0	0	0	0
Cluster102.COG0012	0	0.000170832	0	0	0	0	0	0	0	0	0	0	0	0.000119146	0	0	0	0	0	0	0	0	0	0	0	0	0	0	0	0	0	0	0	0	0	0	0	0	0	0	0	0	0	0	0	5.91933e-05	0	0	0
Cluster1020.COG0012	0	0	0	0	0.00449704	0.012278	0.0143541	0	0	0.00480398	0.011753	0	0.00906287	0	0.00161799	0.00197012	0.00887904	0.00335413	0	0	0	0.00123607	0.00815058	0	0.0110591	0	0.00350828	0	0.00196331	0.000894668	0.00588546	0	0.00387169	0	0.00781576	0	0	0.00596044	0	0	0	0	0	0.00862132	0.00575703	0	0.00622897	0.00235373	0.00673014
Cluster10203.COG0012	0	0	0	0	0	0	0	0	0	0	0	0	0	0	0	0	0	0	0	0	0.00091033	0	0	0	0	0	0	0	0	0	0	0.000328501	0	0	0	0	0	0	0	0	0	0	0.000216341	0	0	0	0	0	0
Cluster10205.COG0012	0	0	0	0	0.00179002	0	0	0	0	0	0.000493115	0	0.000242621	0	0.00131423	0.000581576	0	0	0	0	0	0.000948843	0	0	0	0	0.00075851	0	0	0	0	0	0.000554706	0	0.00048354	0	0	0	0	0	0	0	0	0	0.000548692	0	0.00021883	0.000691913	0
Cluster10206.COG0012	0	0	0	0	0	0	0	0	0	0	0	0	0	0	0	0	0	0	0	0	0	0	0	0	0	0	0	0	0	0	0	0	0	0	0	0	0	0	0	0	0	0	0	0	0	0	0.000150727	0	0
Cluster10207.COG0012	0	0	0	0	0	0	0	0	0	0	0	0	0	0	0	0	0	0	0.000341922	0	0	0	0	0	0	0	0	0	0	0	0	0	0	0	0	0	0	0	0	0	0	0	0	0	0	0	0	0	0
Cluster1021.COG0012	0	0	0	0	0	0	0	0	0	0	0	0	0	0	0	0	0	0	0	0	0	0	0	0	0	0	0	0	0	0	0	0	0	0	0	0	0	0	0	0	0	0	0	0	0	0	0	0	0
Cluster10222.COG0012	0	0	0	0	0.000301803	0	0	0	0	0	0	0	0	0	0	0	0	0	0	0	0	0	0	0	0	0	0	0	0	0	0	0	0	0	0	0	0	0	0	0	0	0	0	0	0	5.2157e-05	0	0	0
Cluster1023.COG0012	0.00213339	0	0	0	0	0	0	0	0	0	0	0	0	0	0.000581439	0	0	0	0	0	0.00384162	0	0	0	0	0	0	0	0	0	0	0.00188954	0	0	0	0	0	0	0	0	0.0010264	0	0.00136809	0	0	0	0	0.000383575	0
Cluster1024.COG0012	0.000488195	0	0	0	0	0	0	0	0	0	0	0	0	0	0	0	0	0	0	0	0	0	0	0	0	0	0	0	0	0	0	0.000346035	0	0	0	0	0	0	0	0	0	0	0	0	0	0	0	0	0
Cluster10240.COG0012	0	0	0	0	0	0	0	0	0	0	0	0	0	0.000174895	0	0	0	0	0	0	0	0	0	0	0	0	0	0	0	0	0	0	0	0	0	0	0.000296798	0	0	0	0	0	0	0	0	0.000113524	0	0	0
Cluster10245.COG0012	0	0	0	0.000925263	0.000699579	0.000734147	0.000655306	0.000252211	0	0	0.00018604	0	0	0	0	0	0	0	0	0	0	0	0	0	0	0	0.00236247	0	0.00110089	0	0	0	0	0	0	0	0	0.00290149	0	0	0	0.000740121	0	0	0.00182997	0	0	0	0
Cluster10247.COG0012	0	0	0	0	0	0	0	0	0.00197696	0	0	0.000879497	0	0	0	0	0	0	0.000929223	0	0	0	0	0	0	0.000323811	0	0.000280144	0	0	0	0	0	0	0	0.000512583	0	0	0	0	0	0	0	0	0	0	0	0	0
Cluster10248.COG0012	0	0	0	0	0	0	0	0.000437634	0.000297652	0	0	0.000510297	0	0	0	0	0	0	0.000408582	0.000300743	0	0	0	0	0	0.00135253	0	0	0	0	0	0	0	0	0	0.000776969	0	0	0.000144824	0	0	0	0	0	0	0	0	0	0
Cluster10250.COG0012	0	0	0	0	0	0	0	0	0	0	0	0	0	0	0	0	0	0	0	0	0	0	0	0	0	0	0	0	0	0	0	0	0	0	0	0	0	0	0	0	0	0	0	0	0	0	0	0	0
Cluster10251.COG0012	0	0.000406046	0	0	0	0	0	0.000291317	0.000436946	0	0	0	0	0	0	0	0	0	0	0	0	0	0	0	0	0.000585481	0	0	0	0	0	0	0	0	0	0	0.000353087	0	0	0	0	0	0	0	0	0	0	0	0
Cluster10266.COG0012	0	0	0	0.000408346	0.000642841	0	0.000811457	0	0	0	0	0	0	0	0	0	0	0.00127308	0	0	0	0	0	0	0.000575205	0	0.00101177	0	0	0	0.000441698	0	0	0	0	0	0	0.000903679	0	0	0	0	0	0	0.000955903	0	0.000148474	0	0
Cluster10278.COG0012	0	0	0	0	0.00014069	0	0	0	0	0	0	0	0	0	0	0.00122032	0	0	0	0	0	0	0	0	0	0	0	0	0	0	0.000932302	0	0	0	0	0	0	0	0	0	0	0	0	0	0	0	0	0	0
Cluster10280.COG0012	0	0.000184186	0	0	0	0	0	0	0	0	0	0	0	0.000270907	0	0	0	0	0	0	0	0	0	0	0	0	0	0	0	0	0	0	0	0	0	0	0	0	0.000138814	0	0	0	0	0	0	0	0	0	0
Cluster1029.COG0012	0	0.000219854	0	0	0	0	0	0	0	0	0	0	0	0.000257231	0	0	0	0	0	0	0	0	0	0.000349272	0	0.000712686	0	0	0	0	0	0	0	0.000397766	0	0.000644177	0	0	0.000195767	0.000212799	0	0	0	0	0	5.96222e-05	0	0	0
Cluster10293.COG0012	0	0	0	0	0	0	0	0	0	0	0	0	0	0	0	0	0	0	0	0	0	0	0	0	0	0	0	0	0	0	0	0	0	0	0	0	0	0	0	0	0	0	0	0	0	0	0	0	0
Cluster1030.COG0012	0.00300399	0	0	0	0	0	0	0	0	0	0	0	0	0	0	0	0	0	0	0	0.00222783	0.000913502	0	0	0	0	0	0	0	0.000492065	0	0.0013735	0	0	0	0	0	0	0	0	0.00072345	0	0.00142545	0	0	0	0	0	0
Cluster1031.COG0012	0.00190825	0	0	0	0	0	0	0	0	0.00325237	0.000186862	0	0	0	0.00239634	0.00174161	0.00278508	0	0	0	0.00491357	0.00703185	0.000493528	0	0	0	0	0	0	0.00744244	0	0.00255763	0.00369052	0	0	0	0	0	0	0	0.00315052	0	0.00229675	0	0	0	0.00124152	0.00396613	0.00127808
Cluster1032.COG0012	0.00065887	0	0	0	0	0	0	0	0	0	0	0	0.000231836	0	0	0.000666721	0	0	0	0	0	0.000665168	0.000578483	0	0.000749007	0	0	0	0	0	0	0.00024219	0.000375767	0	0.000451953	0	0	0	0	0	0.000336999	0	0.000417719	0	0	0	0.000259148	0.00131616	0.000489185
Cluster1033.COG0012	0.0019642	0	0	0	0	0	0	0	0	0.000958563	0.000180525	0	0.000598698	0	0.000780247	0.000741101	0.00114282	0	0	0	0.00325212	0.00372909	0.00133664	0	0	0	0	0	0	0.00166487	0	0.00411526	0.000534384	0	0.000604652	0	0	0	0	0	0.00318397	0	0.00250479	0	0	0	0.00120257	0.00176459	0.00101328
Cluster1034.COG0012	0	0	0	0	0	0	0	0	0	0	0	0	0	0	0	0	0	0	0	0	0	0	0	0	0	0	0	0	0	0	0	0.000225199	0.000300252	0	0	0	0	0	0	0	0	0	0	0	0	0	0	0	0
Cluster1035.COG0012	0.000477817	0	0	0	0	0	0	0	0	0	0	0	0	0	0	0	0	0	0	0	0	0	0	0	0	0	0	0	0	0	0	0.000295003	0	0	0	0	0	0	0	0	0	0	0	0	0	0	0	0	0
Cluster1036.COG0012	0	0	0	0	0	0	0	0	0	0	0	0	0	0	0	0	0	0	0	0	0	0	0	0	0	0	0	0	0	0	0	0	0	0	0	0	0	0	0	0	0	0	0	0	0	0	0	0	0
Cluster1037.COG0012	0.00457055	0	0	0	0	0	0	0	0	0.00164866	0	0	0	0	0.0018617	0.000823675	0	0	0	0	0.00533528	0.00372376	0	0	0	0	0	0	0	0.00255851	0	0.00693663	0.00169677	0	0	0	0	0	0	0	0.00512087	0	0.0097429	0	0	0	0.000750745	0.00170649	0.000831717
Cluster1038.COG0012	0	0	0	0	0	0	0	0	0	0	0	0	0	0	0	0	0	0	0	0	0.000505126	0	0	0	0	0	0	0	0	0	0	0.000351687	0	0	0	0	0	0	0	0	0	0	0.000386771	0	0	0	0	0	0
Cluster1039.COG0012	0.00621122	0	0	0	0	0	0	0	0	0	0	0	0	0	0.000788224	0	0	0	0	0	0.00714036	0.00247132	0	0	0	0	0	0	0	0.00116728	0	0.00395301	0	0	0	0	0	0	0	0	0.0050849	0	0.00788404	0	0	0	0	0.000527536	0
Cluster10399.COG0012	0	0	0	0	0	0	0	0	0	0	0	0	0	0	0	0	0	0	0.000402214	0	0	0	0	0	0	0	0	0	0	0	0	0	0	0	0	0	0	0	0	0	0	0	0	0	0	0	0	0	0
Cluster104.COG0012	0	0.000231191	0	0.000450899	0	0	0	0	0	0	0	0	0	0	0	0	0	0.000664023	0	0	0	0	0	0	0	0	0	0	0	0	0	0	0	0	0	0	0.000437541	0	0.000143555	0	0	0.00104692	0	0	0.000379842	0.000189199	0	0	0
Cluster1040.COG0012	0.000539122	0	0	0	0	0	0	0	0	0	0	0	0	0	0	0	0	0	0	0	0	0	0	0	0	0	0	0	0	0	0	0	0	0	0	0	0	0	0	0	0	0	0	0	0	0	0	0	0
Cluster10404.COG0012	0	0	0	0.000349892	0	0	0.000792574	0.000262597	0	0	0	0	0	0	0	0	0	0.000677906	0	0	0	0	0	0	0	0	0.000356291	0	0	0	0	0	0	0	0.000358101	0	0	0	0	0	0	0.000428578	0	0	0.000299686	0	0	0	0
Cluster10406.COG0012	0	0	0	0	0.000479168	0	0	0.000419009	0	0	0.000182516	0	0	0	0	0	0	0.00139367	0	0	0	0	0	0	0	0	0.000480741	0	0	0	0	0	0	0	0.000689915	0	0	0.00059164	0	0	0	0	0	0	0.000250513	0	0	0	0
Cluster10407.COG0012	0	0	0	0.000194149	0.000280447	0	0	0	0	0	0	0	0	0	0	0	0	0	0	0	0	0	0	0	0	0	0.000699317	0	0	0	0	0	0	0	0	0	0	0.00083929	0	0	0	0	0	0	0.000669808	0	0	0	0
Cluster10409.COG0012	0	0	0	0.000276104	0.000354019	0	0.00100897	0	0	0	0	0	0	0	0	0	0	0	0	0	0	0	0	0	0	0	0.00107077	0	0.000686116	0	0	0	0	0	0	0	0	0.0010025	0	0	0	0	0	0	0.000465809	0	0	0	0
Cluster1041.COG0012	0	0	0	0	0	0	0	0	0	0	0	0	0	0	0	0	0	0	0	0	0.00109419	0	0	0	0	0	0	0	0	0	0	0	0	0	0	0	0	0	0	0	0	0	0	0	0	0	0	0	0
Cluster10411.COG0012	0	0	0	0	0	0	0	0	0	0	0	0	0	0	0	0	0	0.000489501	0	0	0	0	0	0	0	0	0	0	0	0	0	0	0	0	0	0	0	0	0	0	0	0	0	0	0	0	0	0	0
Cluster1042.COG0012	0.00118805	0	0	0	0	0	0	0	0	0.00041401	0	0	0	0	0	0	0.00111217	0	0	0	0.00188186	0.00304727	0	0	0.000452209	0	0	0	0	0.00268102	0	0.00042345	0.000480619	0	0.00033931	0	0	0	0	0	0.00130585	0	0.00119731	0	0	0	0.000196434	0.00247743	0.000720615
Cluster10429.COG0012	0	0	0	0	0	0	0	0	0	0	0	0	0.000303521	0	0	0	0	0	0	0	0	0	0	0	0	0	0	0	0	0	0	0	0	0	0	0	0	0.000553671	0	0	0	0	0	0	0.000999064	0	0	0	0
Cluster1043.COG0012	0	0	0	0	0	0	0	0	0	0.000599249	0	0	0.000244637	0	0.00058906	0	0	0	0	0	0.000689666	0.000657164	0	0	0	0	0	0	0	0.000615331	0	0	0	0	0	0	0	0	0	0	0.00021114	0	0	0	0	0	0.000145922	0.000649583	0
Cluster10433.COG0012	0	0	0	0.000829823	0.00203993	0	0	0	0	0	0.000304504	0	0	0	0	0	0	0.00128802	0	0	0	0	0	0	0.000533176	0	0	0	0.00144084	0	0	0	0	0.000591152	0	0	0	0.00262101	0	0	0	0.00102787	0	0	0.000588408	0	0	0	0
Cluster10434.COG0012	0	0	0	0	0.0001297	0	0	0	0	0	0	0	0	0	0	0	0	0	0	0	0	0	0	0	0	0	0	0	0	0	0	0	0	0	0	0	0	0	0	0	0	0	0	0	0.000188383	0	0	0	0
Cluster1044.COG0012	0	0	0	0	0	0	0	0	0	0	0	0	0	0	0	0	0	0	0	0	0	0	0	0	0	0	0	0	0	0	0	0	0	0	0	0	0	0	0	0	0.000321123	0	0	0	0	0	0	0	0
Cluster10444.COG0012	0	0	0	0	0	0.00144926	0	0	0	0.000442536	0.00179847	0	0.00137358	0	0	0	0.00134524	0	0	0	0	0	0.00187815	0	0.000464884	0	0	0	0	0	0.000980789	0	0.00038345	0	0.000594694	0	0	0	0	0	0	0	0	0.000922222	0	0	0.000510667	0	0.000874165
Cluster10446.COG0012	0	0	0	0	0.000325766	0	0.000618401	0	0	0	0.000303573	0	0	0	0	0	0	0	0	0	0	0	0	0	0	0	0.00221924	0	0	0	0.00119952	0	0	0	0.000344665	0	0	0.00120255	0	0	0	0	0	0	0.00181473	0	0	0	0
Cluster10447.COG0012	0	0	0	0	0.000161935	0.000755739	0.00173293	0	0	0	0.000468396	0	0.000532003	0	0	0	0.000719916	0	0	0	0	0	0.000718357	0	0.000490391	0	0	0	0	0	0	0	0	0	0.000436966	0	0	0	0	0	0	0	0	0	0	0	0	0	0
Cluster10449.COG0012	0	0	0	0	0.00014961	0	0	0	0	0	0	0	0	0	0	0	0	0	0	0	0	0	0	0	0	0	0	0	0	0	0.000425787	0	0	0	0	0	0	0	0	0	0	0	0	0.000477981	0	0	0	0	0
Cluster1045.COG0012	0	0	0	0	0	0	0	0	0	0	0	0	0	0	0	0	0	0	0	0	0	0	0	0	0	0	0	0	0	0	0	0	0	0	0	0	0	0	0	0	0	0	0	0	0	0	0	0	0
Cluster10452.COG0012	0	0	0	0	0.00011434	0	0	0	0	0	0	0	0	0	0	0	0	0	0	0	0	0	0	0	0	0	0	0	0	0	0	0	0	0	0.000328308	0	0	0	0	0	0	0	0	0	0	0	0	0	0
Cluster10458.COG0012	0	0	0	0	0	0	0	0	0	0	0	0	0	0	0	0	0	0	0	0	0	0	0	0	0	0	0	0	0	0	0	0	0	0	0	0	0	0	0	0	0	0	0	0	0	0.000172732	0	0	0
Cluster1046.COG0012	0.00121751	0	0	0	0	0.000983747	0	0	0	0.00206799	0.000261053	0	0.000595306	0	0	0.00118738	0.000619985	0	0	0	0.00336315	0.00237232	0.000454053	0	0	0	0	0	0	0.00166156	0.000521417	0.00365588	0.00119905	0	0	0	0	0	0	0	0.00289184	0	0.00195971	0.000327037	0	0	0.0007794	0.00224958	0.000598935
Cluster10460.COG0012	0	0	0	0	0	0	0	0	0	0	0	0	0	0	0	0	0	0	0	0	0	0	0	0	0	0	0	0	0	0	0	0	0	0	0	0	0	0	0	0	0	0	0	0	0	0	0	0	0
Cluster10467.COG0012	0	0	0	0	0	0	0	0	0	0	0	0	0	0	0	0	0	0	0	0	0	0	0	0	0	0	0	0	0	0	0	0	0	0	0	0	0	0	0	0	0	0	0	0	0	0	0	0	0
Cluster10469.COG0012	0	0	0	0	0	0	0	0	0	0	0	0	0	0	0	0	0	0	0	0	0	0	0	0	0	0	0	0	0	0	0	0	0	0	0	0	0	0	0	0	0	0	0	0	0	0	0	0	0
Cluster1047.COG0012	0	0	0	0	0	0	0	0	0	0	0	0	0	0	0	0	0	0	0	0	0	0	0	0	0	0	0	0	0	0	0	0	0	0	0	0	0	0	0	0	0	0	0	0	0	0	0	0.000385907	0
Cluster10471.COG0012	0	0	0	0	0	0	0	0.000311063	0	0	0	0	0	0	0	0	0	0	0	0	0	0	0	0	0	0	0	0	0	0	0	0	0	0	0	0	0	0	0	0	0	0	0	0	0	0	0	0	0
Cluster10472.COG0012	0	0	0.000392887	0	0	0	0	0	0	0	0	0	0	0.000234753	0	0	0	0	0	0	0	0	0	0.0005878	0	0.000365592	0	0	0.000921356	0	0	0	0	0	0	0	0.000238012	0	0.000482128	0.000544387	0	0	0	0	0	0.000273658	0	0	0
Cluster10476.COG0012	0	0	0	0	0.000218062	0	0	0	0	0	0	0	0	0	0	0	0	0	0	0	0	0	0	0	0	0	0	0	0	0	0	0	0	0	0	0	0	0	0	0	0	0	0	0	0	0	0	0	0
Cluster1048.COG0012	0	0	0	0	0	0	0	0	0	0	0	0	0	0	0	0	0	0	0	0	0.000897713	0	0	0	0	0	0	0	0	0	0	0.0009607	0	0	0	0	0	0	0	0	0.000903179	0	0.000775074	0	0	0	0	0	0
Cluster10481.COG0012	0	0	0	0.000311788	0.000108273	0	0	0	0	0	0	0	0	0	0	0	0	0	0	0	0	0	0	0	0	0	0	0	0	0	0	0	0	0	0	0	0	0.000337756	0	0	0	0	0	0	0	0	0	0	0
Cluster10483.COG0012	0	0	0	0.000307252	0	0	0	0	0	0	0	0	0	0	0	0	0	0	0	0	0	0	0	0	0	0	0	0	0.000852744	0	0	0	0	0	0	0	0	0	0	0.00025033	0	0	0	0	0	9.85696e-05	0	0	0
Cluster10486.COG0012	0	0	0	0	0	0	0	0	0	0	0	0	0	0	0	0	0	0	0	0	0	0	0	0	0	0	0	0	0	0	0	0	0	0	0	0	0	0	0	0	0	0	0	0	0	0	0	0	0
Cluster1049.COG0012	0	0	0	0	0	0	0	0	0	0	0	0	0	0	0	0	0	0	0	0	0	0	0	0	0	0	0	0	0	0	0	0	0	0	0	0	0	0	0	0	0	0	0	0	0	0	0	0	0
Cluster105.COG0012	0	0.000279113	0	0	0	0	0	0	0	0	0	0	0	0	0	0	0	0	0	0	0	0	0	0	0	0	0	0	0	0	0	0	0	0	0	0	0	0	0	0	0	0	0	0	0	0	0	0	0
Cluster1050.COG0012	0.000695123	0	0	0	0	0	0	0	0	0	0	0	0	0	0	0	0	0	0	0	0	0.000553324	0	0	0	0	0	0	0	0.000960704	0	0.000522361	0	0	0	0	0	0	0	0	0.000449772	0	0.000381942	0	0	0	0.00017538	0.000322365	0
Cluster10500.COG0012	0	0	0	0	0	0	0	0	0	0	0	0	0	0	0	0	0	0	0	0	0	0	0	0	0	0	0	0	0	0	0	0	0	0	0	0	0	0	0	0	0	0	0	0	0	0	0	0	0
Cluster10506.COG0012	0	0	0	0	0	0	0	0	0	0	0	0	0	0	0	0	0	0	0	0	0	0	0	0	0	0	0	0	0	0	0	0	0	0	0	0	0	0	0	0	0	0	0	0	0	0	0	0	0
Cluster1051.COG0012	0.00153964	0	0	0	0	0	0	0	0	0	0	0	0	0	0	0	0	0	0	0	0.00182337	0	0	0	0	0	0	0	0	0	0	0.00128655	0	0	0	0	0	0	0	0	0.00119971	0	0.00144716	0	0	0	0	0	0
Cluster10511.COG0012	0	0	0	0.000996453	0.00269588	0.00363398	0.00674612	0.000712008	0	0.000454711	0.00221573	0	0.00231073	0	0	0	0.00089018	0.00386318	0	0	0	0	0.00179589	0	0.00143415	0	0.00375685	0	0.00155969	0	0.00159339	0	0	0	0.00118764	0	0	0.00537293	0	0	0	0	0	0.000654348	0.00461324	0	0.000257342	0	0
Cluster10512.COG0012	0	0	0	0	0	0	0	0	0	0	0	0	0	0	0	0	0	0	0	0	0	0	0	0	0	0	0	0	0	0	0	0	0	0	0	0	0	0	0	0	0	0	0	0	0	0	0	0	0
Cluster10513.COG0012	0	0	0	0	0	0	0	0	0	0	0	0	0	0	0	0	0	0	0	0	0	0	0	0	0	0	0.000564128	0	0	0	0	0	0	0	0	0	0	0	0	0	0	0	0	0	0	0	0	0	0
Cluster10515.COG0012	0	0	0	0	0.00104746	0	0	0	0	0	0.000230008	0	0	0	0	0	0	0.00129682	0	0	0	0	0	0	0	0	0.00213901	0	0.000733899	0	0	0	0	0	0.000415351	0	0	0.000501534	0	0	0	0	0	0.000495873	0.000713664	0	0	0	0
Cluster10516.COG0012	0	0	0	0	0.00203291	0	0	0	0	0	0	0	0	0	0	0	0	0	0	0	0	0	0	0	0	0	0.00372527	0	0	0	0	0	0	0	0	0	0	0	0	0	0	0	0	0	0.000564486	0	0	0	0
Cluster1052.COG0012	0	0	0	0	0	0	0	0	0	0	0	0	0	0	0	0	0	0	0	0	0	0	0	0	0	0	0	0	0	0	0	0	0	0	0	0	0	0	0	0	0	0	0	0	0	0	0	0	0
Cluster10528.COG0012	0	0.000198683	0	0	0	0	0	0.00038244	0	0	0	0	0	0	0	0	0	0	0	0.000616863	0	0	0	0.000482636	0	0	0	0.000419176	0	0	0	0	0	0.000433631	0	0	0	0	0	0.000479162	0	0	0	0	0	0.00012929	0	0	0
Cluster10529.COG0012	0	0	0	0	0	0	0	0	0.000465848	0	0	0.000480216	0	0.000215667	0	0	0	0	0	0.000320165	0	0	0	0	0	0.000408431	0	0.000367132	0	0	0	0	0	0	0	0.000363483	0	0	0	0	0	0	0	0	0	0.00012439	0	0	0
Cluster1053.COG0012	0.00244257	0	0	0	0	0.000686948	0	0	0	0.00265039	0.000710023	0	0.00104567	0	0.00141152	0.00097025	0	0	0	0	0.00302841	0.0027035	0.000770332	0	0.00077821	0	0	0	0	0.00167453	0.000951902	0.00225814	0.00221871	0	0	0	0	0	0	0	0.00171172	0	0.00155521	0.000637554	0	0	0.000319108	0.00152268	0.000464414
Cluster1054.COG0012	0	0	0	0	0	0	0	0	0	0	0	0	0	0	0	0	0	0	0	0	0	0.00115822	0	0	0	0	0	0	0	0.0006127	0	0	0	0	0	0	0	0	0	0	0	0	0	0	0	0	0	0	0
Cluster1055.COG0012	0	0	0	0	0	0	0	0	0	0	0	0	0	0	0	0	0	0	0	0	0	0	0	0	0	0	0	0	0	0	0	0	0	0	0	0	0	0	0	0	0	0	0.000222576	0	0	0	0	0	0
Cluster10554.COG0012	0	0	0	0	0	0	0	0	0	0	0	0	0	0	0	0	0	0	0	0	0	0	0	0	0	0	0	0	0	0	0	0	0	0	0	0	0	0	0	0	0	0	0	0	0	0	0	0	0
Cluster10556.COG0012	0	0	0	0	0.000270966	0	0	0	0	0	0	0	0	0	0	0	0	0	0	0	0	0	0	0	0	0	0	0	0.00163198	0	0.000688888	0	0	0	0	0	0	0	0	0	0	0	0	0	0	0	0	0	0
Cluster10557.COG0012	0	0	0	0.000387065	0.00105466	0.00144087	0.00302515	0.0008389	0	0	0.000625915	0	0.000394712	0	0	0	0	0.00227671	0	0	0	0	0.000525333	0	0	0	0.00704434	0	0.0019444	0	0.000786967	0	0	0.000325494	0	0	0	0.00084099	0	0	0	0.00119859	0	0.000280654	0.00360447	0	0.000221188	0	0
Cluster1056.COG0012	0.00104013	0	0	0	0	0	0	0	0	0	0	0	0	0	0	0	0	0	0	0	0.000667075	0	0	0	0	0	0	0	0	0	0	0.00185467	0	0	0	0	0	0	0	0	0.00164681	0	0.00273773	0	0	0	0	0	0
Cluster10563.COG0012	0	0	0	0	0.00304017	0.000546705	0.00167048	0	0	0.000598368	0.000258565	0	0.000900805	0	0	0.000902437	0	0	0	0	0	0	0.000320245	0	0.000690332	0	0.00187432	0	0	0	0.00123688	0	0.000488532	0	0.00186879	0	0	0.00034059	0	0	0	0	0	0.00339443	0.00154129	0	0.000545565	0.000324643	0
Cluster10564.COG0012	0	0	0	0.000577005	0.000504388	0	0	0	0	0	0	0	0	0	0	0	0	0	0	0	0	0	0	0	0	0.000329082	0.000756172	0	0	0	0	0	0	0	0.000775205	0	0.000550229	0.000466965	0.0001147	0	0	0.00103859	0	0	0	0.000310786	0	0	0
Cluster10566.COG0012	0	0	0	0	0	0	0	0	0	0	0	0	0	0	0	0	0	0	0	0	0	0	0	0	0	0	0	0	0	0	0	0	0	0	0	0	0	0	0	0	0	0	0	0	0	0	0	0	0
Cluster1057.COG0012	0.000550346	0	0	0	0	0	0	0	0	0	0	0	0	0	0	0	0	0	0	0	0	0	0	0	0	0	0	0	0	0	0	0.00039726	0	0	0	0	0	0	0	0	0.00081777	0	0.000416123	0	0	0	0	0	0
Cluster1059.COG0012	0.000499307	0	0	0	0	0	0	0	0	0	0	0	0	0	0	0	0	0	0	0	0.00100647	0	0	0	0	0	0	0	0	0	0	0.000676038	0	0	0	0	0	0	0	0	0.000413911	0	0	0	0	0	0	0	0
Cluster1060.COG0012	0.00240977	0	0	0	0	0	0	0	0	0	0	0	0	0	0	0	0	0	0	0	0.00190419	0	0	0	0	0	0	0	0	0	0	0.0032274	0	0	0	0	0	0	0	0	0.00157047	0	0.0023281	0	0	0	0	0	0
Cluster1061.COG0012	0	0	0	0	0	0	0	0	0	0	0	0	0	0	0	0	0	0	0	0	0	0	0	0	0	0	0	0	0	0	0	0	0	0	0	0	0	0	0	0	0	0	0	0	0	0	0	0	0
Cluster10612.COG0012	0	0	0	0	0	0	0	0	0	0	0	0	0	0	0	0	0	0	0	0	0	0	0	0	0	0	0	0	0	0	0	0	0	0	0	0	0	0	0	0	0	0.000397149	0	0	0	0	0	0	0
Cluster10613.COG0012	0	0	0	0	0.000521643	0	0	0	0	0	0	0	0	0	0	0	0	0	0	0	0	0	0	0	0	0	0	0	0.00104878	0	0	0	0	0	0	0	0	0	0	0	0	0	0	0	0	0	0	0	0
Cluster1062.COG0012	0.00147856	0	0	0	0	0	0	0	0	0	0	0	0	0	0	0	0	0	0	0	0	0	0	0	0	0	0	0	0	0	0	0.0013168	0	0	0	0	0	0	0	0	0.000845328	0	0.000797105	0	0	0	0	0	0
Cluster10623.COG0012	0	0	0	0	0	0	0	0	0	0	0	0	0	0	0	0	0	0	0	0	0	0	0	0	0	0	0	0	0	0	0	0	0	0	0	0	0	0.000322455	0	0	0	0	0	0	0	0	0	0	0
Cluster10626.COG0012	0	0	0	0	0	0	0	0	0	0	0	0	0	0	0	0.000668179	0	0	0	0	0	0	0	0	0	0	0	0	0	0	0	0	0	0	0	0	0	0	0	0	0	0	0	0	0	0	0	0	0
Cluster1063.COG0012	0.00117853	0	0	0	0	0	0	0	0	0	0	0	0	0	0	0	0	0	0	0	0.000836467	0	0	0	0	0	0	0	0	0.000515984	0	0.000919592	0	0	0	0	0	0	0	0	0.000577759	0	0.00137903	0	0	0	0	0	0
Cluster1064.COG0012	0.00047477	0	0	0	0	0	0	0	0	0	0	0	0	0	0	0	0	0	0	0	0	0	0	0	0	0	0	0	0	0	0	0.000330051	0	0	0	0	0	0	0	0	0.00047757	0	0.000899667	0	0	0	0	0	0
Cluster1065.COG0012	0.000643677	0	0	0	0	0	0	0	0	0	0	0	0	0	0	0	0	0	0	0	0.00127582	0.000691502	0	0	0	0	0	0	0	0	0	0.00200043	0.000333935	0	0	0	0	0	0	0	0.00378524	0	0.00359698	0	0	0	0	0	0
Cluster1067.COG0012	0	0	0	0	0	0	0	0	0	0	0	0	0	0	0	0	0	0	0	0	0.000610907	0	0	0	0	0	0	0	0	0	0	0.00041691	0	0	0	0	0	0	0	0	0.00054406	0	0.00046896	0	0	0	0	0	0
Cluster1068.COG0012	0	0	0	0	0	0	0	0	0	0	0	0	0	0	0	0	0	0	0	0	0.000798492	0	0	0	0	0	0	0	0	0	0	0.000463827	0.000386077	0	0	0	0	0	0	0	0.000402696	0	0.000780857	0	0	0	0.00016302	0	0
Cluster10684.COG0012	0	0	0	0	0.000291868	0	0	0	0	0	0	0	0	0	0	0	0	0	0	0	0	0	0	0	0	0	0	0	0	0	0	0	0	0	0	0	0	0.000675669	0	0	0	0	0	0	0.000329163	0	0	0	0
Cluster10685.COG0012	0	0	0	0	0	0.00145395	0	0	0	0.000343651	0.00130479	0	0.00213792	0	0	0	0.00179895	0	0	0	0	0	0	0	0	0	0	0	0	0	0	0	0.000347018	0	0.000470388	0	0	0	0	0	0	0	0	0.000498264	0	0	0	0	0
Cluster10687.COG0012	0	0	0	0	0.000166944	0.00221668	0	0	0	0.00070775	0.000507504	0	0.00108145	0	0	0	0.00237542	0	0	0	0	0	0.00158611	0	0.000476065	0	0	0	0	0.000563831	0	0	0.000517741	0	0	0	0	0	0	0	0	0	0	0.000623856	0	0	0.000419056	0.000545677	0.000582187
Cluster1069.COG0012	0.000487985	0	0	0	0	0	0	0	0	0	0	0	0	0	0	0	0	0	0	0	0.000743551	0	0	0	0	0	0	0	0	0	0	0.000343563	0.000325189	0	0	0	0	0	0	0	0.000358359	0	0.000551091	0	0	0	0.000143359	0	0.000490151
Cluster10690.COG0012	0	0	0	0	0.00029472	0	0	0	0	0	0	0	0	0.000128013	0	0	0	0	0.0018421	0	0	0	0	0.000244192	0	0	0	0	0.000724864	0	0	0	0	0	0	0	0	0	0	0	0	0	0	0.000455717	0	8.61789e-05	0	0	0
Cluster10692.COG0012	0	0	0	0	0.000129487	0	0.000776234	0	0	0	0	0	0	0	0	0	0	0.00107704	0	0	0	0	0	0	0	0	0	0	0	0	0	0	0	0	0	0	0	0	0	0	0	0	0	0	0.000204894	0	0	0	0
Cluster10693.COG0012	0	0	0	0	0	0	0	0	0	0	0	0	0	0	0	0	0	0	0	0	0.00038666	0	0	0	0	0	0	0	0	0	0	0	0.000372348	0	0	0	0	0	0	0	0	0	0.000261435	0	0	0	0	0.000554503	0
Cluster10696.COG0012	0	0	0	0	0	0	0	0	0	0	0	0	0	0	0	0.000563966	0	0	0	0	0	0	0	0	0	0	0	0	0	0	0	0	0	0	0	0	0	0	0	0	0	0	0	0	0	0	0	0	0
Cluster107.COG0012	0	0	0	0	0	0	0	0	0	0	0	0	0	0	0	0	0	0	0	0	0	0	0	0	0	0	0	0.000293259	0	0	0	0	0	0	0	0	0	0	0	0	0	0	0	0	0	0	0	0	0
Cluster1070.COG0012	0	0	0	0	0	0	0	0	0	0	0	0	0	0	0	0	0	0	0	0	0	0	0	0	0	0	0	0	0	0	0	0	0	0	0	0	0	0	0	0	0	0	0.000304464	0	0	0	0	0	0
Cluster10701.COG0012	0	0	0	0	0	0	0	0	0	0	0	0	0	0	0	0	0	0	0	0	0	0	0	0	0	0	0	0	0	0	0	0	0	0	0	0	0	0	0	0	0	0	0	0	0	0	0	0	0
Cluster10720.COG0012	0	0	0	0	0.00128079	0	0	0	0	0	0	0	0	0.000134818	0	0	0	0.00157142	0	0	0	0	0	0	0	0	0.000663869	0	0	0	0.00152441	0	0	0.000217232	0.000931403	0	0	0.000649528	0	0	0	0.000645354	0	0.00114057	0.000713588	0	0.000147781	0	0
Cluster10724.COG0012	0	0	0	0	0	0	0	0	0	0	0	0	0	0	0	0	0	0	0	0	0	0	0	0	0	0	0	0	0	0	0	0.000249374	0	0	0	0	0	0	0	0	0	0	0.00034647	0	0	0	0	0	0
Cluster1073.COG0012	0	0	0	0	0	0	0	0	0	0	0	0	0	0	0	0	0	0	0	0	0.000467948	0	0	0	0	0	0	0	0	0	0	0.00123706	0.000360555	0	0	0	0	0	0	0	0.000487603	0	0.00124111	0	0	0	0	0.000647252	0
Cluster10733.COG0012	0	0	0	0	0	0	0	0	0	0	0	0	0	0	0	0	0	0	0	0	0	0.00053962	0	0	0	0	0	0	0	0	0	0.000195624	0	0	0	0	0	0	0	0	0	0	0	0	0	0	0	0	0
Cluster10734.COG0012	0	0	0	0	0	0	0	0	0.000289903	0	0	0	0	0	0	0	0	0	0	0	0	0	0	0	0	0	0	0	0	0	0	0	0	0	0	0	0	0	0	0	0	0	0	0	0	0	0	0	0
Cluster10739.COG0012	0	0.000486572	0.000523665	0	0	0	0	0	0.00043505	0	0	0.00104486	0	0.00019606	0	0	0	0	0	0.000569519	0	0	0	0	0	0.00047448	0	0.000240189	0	0	0	0	0	0.000323499	0	0.000275213	0.000284976	0	0.000312102	0.00023202	0	0	0	0	0	0.000191446	0	0	0
Cluster1074.COG0012	0	0	0	0	0	0	0	0	0	0	0	0	0	0	0	0	0	0	0	0	0	0	0	0	0	0	0	0	0	0	0	0.000475345	0	0	0	0	0	0	0	0	0.000418063	0	0	0	0	0	0	0	0
Cluster1075.COG0012	0	0	0	0	0	0	0	0	0	0.000895487	0	0	0	0	0.00236402	0	0.000616047	0	0	0	0.00173701	0.00122373	0	0	0	0	0	0	0	0.00198681	0	0.00147758	0	0	0	0	0	0	0	0	0.000955517	0	0.00147252	0	0	0	0.000238833	0.000473082	0.00069332
Cluster10752.COG0012	0	0	0	0	0	0.00146078	0	0	0	0	0.000420733	0	0.000832358	0	0	0	0	0	0	0	0	0	0.000487432	0	0	0	0	0	0	0	0	0	0	0	0	0	0	0	0	0	0	0	0	0.000837361	0	0	0.000260783	0.000300925	0.000527661
Cluster10754.COG0012	0	0	0	0	0	0	0.000789877	0	0	0	0	0	0.000190833	0	0	0.000571487	0	0	0	0	0	0	0	0	0.000485654	0	0	0	0	0	0	0	0	0	0	0	0	0	0	0	0	0	0	0.000449266	0	0	0.000149452	0.000455032	0
Cluster10755.COG0012	0	0	0	0	0	0	0	0	0	0	0	0	0	0	0	0	0	0	0	0	0	0	0	0	0	0	0	0	0	0	0	0	0	0	0	0	0	0	0	0	0	0	0	0	0	0	0	0	0
Cluster10756.COG0012	0	0	0	0	0.000392393	0	0.000690289	0	0	0.0003446	0.000663386	0	0.000375238	0	0.000589273	0	0	0	0	0	0	0	0	0	0.000492273	0	0	0	0	0	0	0	0.000288691	0	0	0	0	0.000464986	0	0	0	0	0	0.000868203	0.000301676	0	0.000623305	0	0.000653517
Cluster1076.COG0012	0.00115945	0	0	0	0	0	0	0	0	0	0	0	0	0	0	0	0	0	0	0	0.000648169	0	0	0	0	0	0	0	0	0	0	0.00102321	0	0	0	0	0	0	0	0	0.00035814	0	0.000701186	0	0	0	0	0	0
Cluster10760.COG0012	0	0.000640425	0.000536999	0	0.000114591	0	0	0.000624677	0.000661047	0	0	0.000861231	0	0.000475084	0	0	0	0	0.000340699	0.000727764	0	0	0	0.000399348	0	0.00102197	0	0.000413926	0	0	0	0	0	0.000403044	0	0.00170975	0	0	0.000685551	0.000325725	0	0	0	0	0	0.000584546	0	0	0
Cluster10761.COG0012	0	0	0	0	0	0	0	0	0	0	0	0	0	0	0	0	0	0	0	0	0	0	0	0	0	0	0	0	0	0	0	0	0	0	0	0	0	0	0	0	0	0	0	0	0	0	0	0	0.00039426
Cluster10765.COG0012	0	0	0	0	0	0	0	0	0	0	0	0	0	0	0	0	0	0	0	0	0	0	0	0	0	0	0	0	0	0	0	0	0	0	0	0	0	0	0	0	0	0	0	0	0	0	0	0	0
Cluster10766.COG0012	0	0	0	0	0.000165308	0	0	0	0	0	0	0	0	0	0	0	0	0	0	0	0	0	0	0	0	0	0.00398024	0	0	0	0	0	0	0	0	0	0	0	0	0	0	0	0	0	0	0	0	0	0
Cluster1077.COG0012	0.00068424	0	0	0	0	0	0	0	0	0	0	0	0	0	0	0	0	0	0	0	0.000750092	0	0	0	0	0	0	0	0	0	0	0.000728417	0	0	0	0	0	0	0	0	0.000388162	0	0.000991642	0	0	0	0	0	0
Cluster10777.COG0012	0	0.000319368	0	0.000294658	0.000463702	0	0	0	0.000746811	0	0	0.000474478	0	0.000347836	0	0	0	0	0.000648951	0.00030374	0	0	0	0.000482053	0	0	0	0.000347408	0	0	0.000518933	0	0	0.000224719	0.000874648	0.00044314	0.000578273	0	0.000263591	0.00037812	0	0.000545146	0	0	0	0.000222765	0	0	0
Cluster1078.COG0012	0.00311109	0	0	0	0	0	0	0	0	0	0	0	0	0	0	0	0	0	0	0	0.00276937	0.000633573	0	0	0	0	0	0	0	0	0	0.00218245	0	0	0	0	0	0	0	0	0.00125939	0	0.00284544	0	0	0	0	0	0
Cluster10786.COG0012	0	0	0	0	0	0	0	0	0	0	0	0	0	0	0	0	0	0	0	0	0	0	0	0	0	0	0	0	0	0	0	0	0	0	0	0	0	0	0	0	0	0	0	0	0	0	0	0	0
Cluster10787.COG0012	0	0	0	0	0	0	0	0	0	0	0	0	0	0	0	0	0	0	0.000354606	0	0	0	0	0	0	0	0	0	0	0	0	0	0	0	0	0	0	0	0	0	0	0.000397906	0	0	0	0	0	0	0
Cluster10788.COG0012	0	0	0	0.000362468	0.000269603	0	0	0	0	0	0	0	0	0.000128955	0	0	0	0	0	0.000447777	0	0	0	0	0	0	0	0	0	0	0	0	0	0	0	0.000278941	0.00026314	0	0.000148916	0	0	0	0	0	0.000242374	0.00039722	0	0	0
Cluster1079.COG0012	0.00151508	0	0	0	0	0	0	0	0	0	0	0	0	0	0	0	0	0	0	0	0.00128399	0	0	0	0	0	0	0	0	0	0	0.000667104	0	0	0	0	0	0	0	0	0.00108381	0	0.00128754	0	0	0	0	0	0
Cluster10793.COG0012	0	0.000616226	0.000379675	0	0.000111922	0	0	0.000417337	0	0	0	0.00038599	0	0.000371026	0	0	0	0	0	0.000352258	0	0	0	0.00117057	0	0.000346564	0	0.00129505	0	0	0	0	0	0.000697353	0	0.0005653	0.000438964	0	0.000143287	0	0	0	0	0	0	0.000381201	0	0	0
Cluster10798.COG0012	0	0	0	0	0	0	0	0	0.000269085	0	0	0	0	0	0	0	0	0	0	0	0	0	0	0	0	0	0	0	0	0	0	0	0	0	0	0	0	0	0	0	0	0	0	0	0	0	0	0	0
Cluster10799.COG0012	0	0	0	0	0	0	0	0	0	0	0	0	0	0	0	0	0	0	0	0	0	0	0	0	0	0	0	0	0	0	0	0	0	0	0	0	0	0	0	0	0	0	0	0	0	0	0	0	0
Cluster1080.COG0012	0	0	0	0	0	0	0	0	0	0.00194489	0	0	0	0	0.00259712	0.000631855	0	0	0	0	0.00403418	0.0050263	0	0	0	0	0	0	0	0.006188	0	0.000475849	0.00114471	0	0	0	0	0	0	0	0.000471663	0	0.00032678	0	0	0	0.000813607	0.00291201	0.00137954
Cluster10802.COG0012	0	0	0	0	0	0	0	0	0	0	0	0	0	0	0	0	0	0	0	0	0	0	0	0	0	0	0	0	0	0	0	0	0	0	0	0	0	0	0	0	0	0	0	0	0	0	0	0	0
Cluster10804.COG0012	0	0	0	0.00119745	0.000275895	0	0	0.00135144	0	0	0	0	0	0	0	0	0	0	0	0	0	0	0	0	0	0	0.00263515	0	0.00145776	0	0	0	0	0.000378355	0	0	0	0.00101769	0	0.000220079	0	0.00311068	0	0	0.000639528	0	0	0	0
Cluster10805.COG0012	0	0	0	0	0	0.000419428	0	0	0	0.000368878	0.000639421	0	0.00106912	0	0	0	0	0	0	0	0	0	0.00144865	0	0	0	0	0	0	0	0.000609061	0	0.000693806	0	0	0	0	0	0	0	0	0	0	0.000375253	0	0	0.000236444	0	0.00102182
Cluster10806.COG0012	0	0	0	0	0	0	0	0	0	0	0	0	0	0	0	0	0	0	0	0	0	0	0	0	0	0	0	0	0	0	0	0	0	0	0	0	0	0	0	0	0	0	0	0	0	0	0	0	0
Cluster10807.COG0012	0	0	0	0	0	0	0	0	0	0	0	0	0	0	0	0	0	0	0	0	0	0	0	0	0	0	0	0	0	0	0	0	0	0	0	0	0	0	0	0	0	0	0	0	0	0	0	0	0
Cluster1081.COG0012	0.00184949	0	0	0	0	0	0	0	0	0	0	0	0	0	0	0	0	0	0	0	0.00235485	0	0	0	0	0	0	0	0	0	0	0.0015533	0	0	0	0	0	0	0	0	0.00235634	0	0.00153913	0	0	0	0	0	0
Cluster10811.COG0012	0	0	0	0	0	0	0	0	0	0.00122693	0	0	0	0	0.00154132	0	0	0	0	0	0	0.00327897	0	0	0	0	0	0	0	0.00230646	0	0	0.0014197	0	0	0	0	0	0	0	0	0	0	0	0	0	0.000691864	0.00230496	0.000850967
Cluster10812.COG0012	0	0	0	0	0	0	0	0	0	0	0	0	0	0	0	0	0	0	0	0	0	0	0	0	0	0	0	0	0	0	0	0	0	0	0	0	0	0	0	0	0	0	0	0	0	0	0	0	0
Cluster1082.COG0012	0.00125523	0	0	0	0	0	0	0	0	0	0	0	0	0	0	0	0	0	0	0	0.0017347	0	0	0	0	0	0	0	0	0	0	0.000266309	0	0	0	0	0	0	0	0	0.000666336	0	0.000331686	0	0	0	0	0	0
Cluster10821.COG0012	0	0	0	0	0	0	0	0	0	0	0	0	0	0	0	0	0	0	0	0	0	0	0	0	0	0	0	0	0	0	0.00058473	0	0	0	0	0	0	0	0	0	0	0	0	0	0	0	0	0	0
Cluster10823.COG0012	0	0	0	0	0	0	0	0	0	0	0	0	0	0	0	0	0	0	0	0	0	0	0	0	0	0	0	0	0	0	0	0	0	0	0	0	0	0	0	0	0	0	0	0	0	0	0	0	0
Cluster10824.COG0012	0	0	0	0	0	0	0	0	0	0	0	0	0	0	0	0	0	0	0	0	0	0	0	0	0	0	0	0	0	0	0	0	0	0	0	0	0	0	0	0	0	0	0	0	0	0.000199063	0	0	0
Cluster1083.COG0012	0.00126956	0	0	0	0	0	0	0	0	0	0	0	0	0	0	0	0	0	0	0	0.00101475	0	0	0	0	0	0	0	0	0	0	0.000835865	0	0	0	0	0	0	0	0	0.000648184	0	0.000768138	0	0	0	0	0	0
Cluster10834.COG0012	0	0	0	0	0	0	0	0	0	0.000369288	0	0	0	0	0.000878364	0	0	0	0	0	0	0	0	0	0	0	0	0	0	0	0	0	0.000304447	0	0	0	0	0	0	0	0	0	0	0	0	0	0.000240401	0.00030155	0
Cluster1084.COG0012	0.0010041	0	0	0	0	0	0	0	0	0	0	0	0	0	0	0	0	0	0	0	0.00207312	0	0	0	0	0	0	0	0	0.000635025	0	0.00075036	0	0	0	0	0	0	0	0	0.00168307	0	0.00142249	0	0	0	0	0	0
Cluster10848.COG0012	0	0	0	0	0	0	0	0	0	0	0	0	0	0	0	0	0	0	0	0	0	0	0	0	0	0	0	0	0	0	0	0	0	0	0	0	0	0	0	0	0	0	0	0	0.000348031	0	0	0	0
Cluster1085.COG0012	0.00355884	0	0	0	0	0	0	0	0	0.00033793	0	0	0	0	0	0	0	0	0	0	0.00164352	0.00160817	0	0	0	0	0	0	0	0	0	0.00218728	0.000294428	0	0	0	0	0	0	0	0.00255126	0	0.00281006	0	0	0	0.000296339	0.000404026	0
Cluster10856.COG0012	0	0	0	0	0	0	0	0	0	0	0	0	0	0	0	0	0	0	0	0	0	0	0	0	0	0	0	0	0	0	0	0	0	0	0	0	0	0	0	0	0	0	0	0	0	0	0	0	0
Cluster10857.COG0012	0	0	0	0.000304172	0.000310885	0	0	0.000469519	0	0	0	0	0	0	0	0	0	0	0	0	0	0	0	0	0	0	0.00154814	0	0.00256902	0	0	0	0	0	0	0	0.000237725	0	0	0	0	0	0	0	0.000486782	0	0	0	0
Cluster10858.COG0012	0	0	0	0	0	0	0	0	0	0	0.000308116	0	0	0	0	0	0	0	0	0	0	0	0	0	0	0	0	0	0	0	0	0	0	0	0	0	0	0.000351654	0	0	0	0	0	0	0.000317335	0	0	0	0
Cluster1086.COG0012	0.00118642	0	0	0	0	0	0	0	0	0	0	0	0	0	0	0	0	0	0	0	0	0.000662223	0	0	0	0	0	0	0	0.000543619	0	0.000879245	0	0	0	0	0	0	0	0	0.00070013	0	0.000527837	0	0	0	0	0.00030875	0
Cluster10860.COG0012	0	0	0	0	0.000115164	0	0.000488768	0	0	0	0.000790274	0	0	0	0	0.000795744	0.000678793	0	0	0	0	0	0.000405881	0	0.000501392	0	0	0	0	0	0	0	0	0	0.000806733	0	0	0	0	0	0	0	0	0	0.00059795	0	0.000585238	0.000396362	0.000377577
Cluster10862.COG0012	0	0	0	0.000294974	0.00113261	0.00148291	0.000899047	0	0	0.00117946	0.00130013	0	0.00229208	0	0	0	0.00171563	0.00075876	0	0	0	0	0.00208612	0	0.00112709	0	0.00100626	0	0	0	0.00103154	0	0.000316052	0	0.000637923	0	0	0.00234781	0	0	0	0	0	0.000387192	0.00250634	0	0.00116564	0.000386912	0.000876351
Cluster10864.COG0012	0	0	0	0.000404746	0.000412014	0	0.00123173	0	0	0	0.000375781	0	0	0	0	0	0	0.000796252	0	0	0	0	0	0	0	0	0.000945409	0	0	0	0	0	0	0	0	0	0	0	0	0	0	0	0	0.000467533	0.000905852	0	0	0	0
Cluster10865.COG0012	0	0	0	0	0.000209756	0	0	0	0	0	0	0	0	0	0	0	0	0	0	0	0	0	0	0	0	0	0	0	0	0	0	0	0	0	0	0	0	0.000420606	0	0	0	0	0	0	0.000389458	0	0	0	0
Cluster10866.COG0012	0	0	0	0	0	0	0	0	0	0	0	0	0	0	0	0	0	0	0	0	0	0	0	0	0	0	0	0	0	0	0	0	0	0	0	0	0	0.000345908	0	0	0	0	0	0	0	0	0	0	0
Cluster10867.COG0012	0	0	0	0	0	0	0	0	0	0	0.000431488	0	0	0	0	0	0	0	0	0	0	0	0	0	0	0	0	0	0	0	0	0	0	0	0.000340581	0	0	0	0	0	0	0	0	0	0	0	0	0	0
Cluster10868.COG0012	0	0	0	0	0.00013612	0	0.000932048	0	0	0	0.000227861	0	0	0	0	0	0	0	0	0	0	0	0.000418669	0	0	0	0	0	0	0	0.000709532	0	0	0	0	0	0	0	0	0	0	0	0	0.000541136	0	0	0	0	0
Cluster1087.COG0012	0	0	0	0	0	0	0	0	0	0	0	0	0	0	0	0	0	0	0	0	0	0	0	0	0	0	0	0	0	0	0	0	0	0	0	0	0	0	0	0	0	0	0	0	0	0	0	0	0
Cluster10870.COG0012	0	0	0	0	0.000313	0	0	0	0	0	0	0	0.000244288	0	0	0	0	0	0	0	0	0	0	0	0.000490546	0	0	0	0	0	0	0	0	0	0	0	0	0.0006786	0	0	0	0	0	0	0.000315313	0	0.000175648	0	0
Cluster10871.COG0012	0	0	0	0	0	0	0	0	0	0	0	0	0	0	0.000677086	0	0	0	0	0	0.000378948	0.00111658	0	0	0	0	0	0	0	0.00134803	0	0	0.000760677	0	0	0	0	0	0	0	0	0	0	0	0	0	0.00032533	0.000381662	0
Cluster10875.COG0012	0	0	0	0	0.000385866	0	0.000803613	0	0	0	0	0	0	0	0	0	0	0	0	0	0	0	0	0	0	0	0	0	0	0	0	0	0	0	0	0	0	0	0	0	0	0	0	0	0	0	0	0	0
Cluster1088.COG0012	0.00128021	0	0	0	0	0	0	0	0	0	0	0	0	0	0	0	0	0	0	0	0.00129983	0	0	0	0	0	0	0	0	0	0	0.000909241	0	0	0	0	0	0	0	0	0.00206935	0	0.00096819	0	0	0	0.000222762	0.000610312	0
Cluster10880.COG0012	0	0	0	0	0	0	0	0	0	0	0	0	0	0	0	0	0	0	0	0	0	0	0	0	0	0	0	0	0	0	0	0	0	0	0	0	0	0	0	0	0	0	0	0	0	0	0	0	0
Cluster10881.COG0012	0	0	0	0	0	0	0	0	0	0	0.000236988	0	0	0	0	0	0	0	0	0	0	0	0	0	0	0	0.000576469	0	0	0	0	0	0	0	0.000338212	0	0	0	0	0	0	0	0	0	0.000255013	0	0	0	0
Cluster10882.COG0012	0	0	0	0	0	0	0	0	0	0	0	0	0	0	0	0	0	0	0	0	0	0	0	0	0	0	0	0	0	0	0	0	0	0	0	0	0	0	0	0	0	0	0	0	0	0	0	0	0
Cluster10885.COG0012	0	0	0	0	0	0	0	0	0	0	0	0	0	0	0	0	0	0	0	0	0	0	0	0	0	0	0	0	0	0	0	0	0	0	0	0	0	0	0.000118466	0	0	0	0	0	0	0	0	0	0
Cluster10886.COG0012	0	0	0	0	0	0	0	0	0	0	0	0.00033191	0	0	0	0	0	0	0	0	0	0	0	0	0	0	0	0	0	0	0	0	0	0	0	0	0	0	0	0	0	0	0	0	0	0	0	0	0
Cluster10888.COG0012	0	0	0	0	0.000215332	0	0	0	0	0	0	0	0	0	0	0	0	0	0	0	0	0	0	0	0	0	0.000378548	0	0	0	0	0	0	0	0	0	0	0	0	0	0	0	0	0	0.000252318	0	0	0	0
Cluster10889.COG0012	0	0	0	0	0	0	0	0	0	0	0	0	0	0.000118904	0	0	0	0	0.000348805	0	0	0	0	0	0	0	0	0	0	0	0	0	0	0.000261683	0	0	0	0	0	0	0	0	0	0	0	0.000103573	0	0	0
Cluster1089.COG0012	0.000515768	0	0	0	0	0	0	0	0	0	0	0	0	0	0	0	0.00100372	0	0	0	0.000478979	0	0	0	0	0	0	0	0	0	0	0.000489243	0	0	0	0	0	0	0	0	0.000757007	0	0.000499244	0	0	0	0	0.000516297	0
Cluster10890.COG0012	0	0	0	0	0	0	0	0	0	0	0	0	0	0	0	0	0	0	0	0	0	0	0	0	0	0	0	0	0	0	0	0	0	0	0	0	0	0	0	0	0	0	0	0	0	5.64684e-05	0	0	0
Cluster10891.COG0012	0	0.000248267	0	0	0.000131314	0	0	0.000543677	0.000747271	0	0	0	0	0.000540549	0	0	0	0	0.000342962	0.000381192	0	0	0	0.000334777	0	0.000889938	0	0.000278151	0.000747847	0	0	0	0	0.000340992	0	0.00059446	0.00097251	0	0.000190807	0	0	0	0	0	0	0.000352856	0	0	0
Cluster10895.COG0012	0.00061662	0	0	0	0	0	0	0	0	0	0	0	0	0	0.000868827	0	0	0	0	0	0.000620209	0	0	0	0	0	0	0	0	0.00100145	0	0.000364642	0	0	0	0	0	0	0	0	0.000752374	0	0	0	0	0	0.000151464	0	0
Cluster109.COG0012	0	0	0	0.000543206	0	0	0	0.000438059	0	0	0	0	0	0	0	0	0	0	0	0	0	0	0	0	0	0	0	0	0	0	0	0	0	0	0	0	0	0	0	0	0	0	0	0	0	6.33594e-05	0	0	0
Cluster1090.COG0012	0.000834766	0	0	0	0	0	0	0	0	0	0	0	0	0	0	0	0	0	0	0	0.000922581	0	0	0	0	0	0	0	0	0	0	0.000622011	0	0	0	0	0	0	0	0	0.00172081	0	0	0	0	0	0	0	0
Cluster10901.COG0012	0	0	0	0	0	0	0	0	0.000308165	0	0	0	0	0	0	0	0	0	0	0	0	0	0	0	0	0	0	0	0	0	0	0	0	0	0	0	0	0	0	0	0	0	0	0	0	6.30612e-05	0	0	0
Cluster10903.COG0012	0	0	0	0.000296813	0.000796919	0.00102783	0.000718881	0	0	0.000333285	0.00165136	0	0.00122281	0.000117828	0	0.00108337	0	0.000587369	0	0	0	0.000617821	0.000924074	0	0.00107703	0	0.000890964	0	0	0	0.00121691	0	0.000620835	0	0.00086478	0	0	0.00107622	0	0	0	0	0	0.000702855	0.00153378	0	0.000799325	0	0
Cluster10904.COG0012	0	0.000363746	0.000788962	0	0	0	0	0.000497663	0.00136756	0	0	0.000821122	0	0.000200824	0	0	0	0	0	0	0	0	0	0.000174239	0	0.000406222	0	0.000432643	0	0	0	0	0	0.00113262	0	0.000536112	0.000653142	0.000426926	0.000162816	0	0	0	0	0	0	0.000663671	0	0	0
Cluster10909.COG0012	0	0	0	0.00020632	0.000641244	0	0	0	0	0	0.000775755	0	0	0	0.000887277	0	0	0.000517398	0	0	0	0.000601684	0	0	0	0	0.00217165	0	0	0	0	0	0.000279951	0	0.000596345	0	0	0.000842985	0	0	0	0.000432129	0	0.000570196	0.00294082	8.65202e-05	0.000766585	0	0
Cluster1091.COG0012	0.000445866	0	0	0	0	0	0	0	0	0	0	0	0	0	0	0	0	0	0	0	0.000840745	0.000847171	0	0	0	0	0	0	0	0	0	0.000977549	0	0	0	0	0	0	0	0	0.00122211	0	0.00127544	0	0	0	0.000396759	0.000569091	0
Cluster10910.COG0012	0	0	0	0.000227537	0.000103918	0	0	0	0	0	0	0	0.000272684	0	0	0	0	0	0	0	0	0	0	0	0	0	0	0	0	0	0	0	0	0	0	0	0	0.000345722	0	0	0	0	0	0.000328499	0.000562799	0	0	0	0
Cluster1092.COG0012	0	0	0	0	0	0	0	0	0	0.000386383	0	0	0	0	0	0	0	0	0	0	0	0	0	0	0	0	0	0	0	0	0	0.000278575	0	0	0	0	0	0	0	0	0	0	0	0	0	0	0	0	0
Cluster1093.COG0012	0	0	0	0	0	0	0	0	0	0	0	0	0	0	0	0	0	0	0	0	0	0	0	0	0	0	0	0	0	0	0	0.000192063	0	0	0	0	0	0	0	0	0	0	0	0	0	0	0	0	0
Cluster10931.COG0012	0	0	0	0	0	0	0	0	0	0	0.000280572	0	0	0	0	0	0	0	0	0	0	0	0	0	0	0	0	0	0	0	0	0	0	0	0	0	0	0	0	0	0	0.000436487	0	0	0.000384433	0	0.000174862	0	0
Cluster10932.COG0012	0	0.000172423	0	0.000467065	0.000283219	0.000467725	0.000691374	0.000538028	0	0	0.000200093	0	0	0	0	0	0	0.000930063	0	0	0	0	0.000334533	0	0	0	0.000788757	0	0.000809732	0	0.000478036	0	0	0	0	0	0.00035076	0.000505906	0	0	0	0	0	0	0.00166441	0.000115073	0.000183286	0	0
Cluster10933.COG0012	0	0	0	0	0.000185664	0.000381715	0.0010867	0	0	0.000371969	0.000636258	0	0.00029937	0	0.00130488	0	0.00179629	0	0	0	0	0	0.000562015	0	0.000833247	0	0.000384101	0	0.000749936	0	0.000764541	0	0.000335941	0	0	0	0	0.000557188	0	0	0	0	0	0.000597744	0.000509762	0	0.000792878	0	0.00123806
Cluster10934.COG0012	0	0	0	0	0.000230512	0	0.000859522	0	0	0	0.000272051	0	0	0	0.000736059	0.000736662	0	0	0	0	0	0	0	0	0	0	0.000672985	0	0	0	0	0	0.000869645	0	0	0	0	0.000345146	0	0	0	0	0	0.000388793	0.000356732	0	0.000337726	0	0.000723206
Cluster10936.COG0012	0	0	0	0	0.000159636	0	0.000737883	0	0	0	0.000236072	0	0	0	0	0	0	0.000653461	0	0	0	0	0	0	0	0	0.000431632	0	0	0	0.000470121	0	0	0	0	0	0	0	0	0	0	0	0	0	0.000460103	0	0	0	0
Cluster10937.COG0012	0	0	0	0	0.000143634	0	0	0	0	0	0	0	0.000704803	0	0	0	0	0	0	0	0	0	0	0	0.00107168	0	0	0	0	0	0	0	0	0	0.000719297	0	0	0	0	0	0	0	0	0.000307708	0.000305046	0	0	0	0
Cluster10938.COG0012	0	0	0	0.000183874	0.000322357	0	0	0	0	0	0.000384406	0	0.000911796	0	0.000848221	0.000746712	0.00107072	0.00052814	0	0	0	0	0	0	0.000995546	0	0.000434844	0	0	0	0.000443212	0	0.000757151	0	0.000826211	0	0	0.000610199	0	0	0	0	0	0.000292635	0.000629686	0	0.000989949	0.000469592	0.000882138
Cluster1094.COG0012	0.000846818	0	0	0	0	0	0	0	0	0.000451369	0	0	0	0	0	0.000555763	0	0	0	0	0.00259295	0.00127243	0	0	0	0	0	0	0	0.00061862	0	0.00107077	0	0	0	0	0	0	0	0	0.000858927	0	0.00047444	0	0	0	0.000339873	0.000597747	0
Cluster10940.COG0012	0	0	0	0	0	0	0	0	0	0	0	0	0	0	0	0	0	0	0	0	0	0	0	0	0	0	0	0	0	0	0	0	0	0	0	0	0	0	0	0	0	0	0	0	0	0	0	0	0
Cluster10942.COG0012	0	0	0	0.00071674	0.000444976	0	0	0	0	0	0.000713581	0	0	0	0	0	0	0.0010903	0	0	0	0	0	0	0	0	0.000502929	0	0	0	0.000785118	0	0	0	0	0.000282057	0.000541792	0.000612504	0.000136982	0	0	0.00132108	0	0	0.000729679	0.000145733	0	0	0
Cluster10944.COG0012	0	0	0	0	0	0	0	0.000257142	0	0	0	0	0	0	0	0	0	0	0	0	0	0	0	0.000173232	0	0	0	0	0	0	0	0	0	0	0	0	0	0	0	0	0	0	0	0	0	8.64244e-05	0	0	0
Cluster10945.COG0012	0	0	0	0	0	0	0	0	0	0	0	0	0	0	0	0	0	0	0	0	0	0	0	0	0	0	0	0	0	0	0	0	0	0	0	0	0	0	0	0	0	0	0	0	0	0	0	0	0
Cluster10946.COG0012	0	0	0	0	0	0	0	0	0	0	0	0	0	0	0	0	0	0	0	0	0	0	0	0	0	0.000289555	0	0	0	0	0	0	0	0	0	0	0	0	0	0	0	0	0	0	0	7.48309e-05	0	0	0
Cluster10947.COG0012	0	0.000171	0	0.000657089	0	0	0	0	0	0	0	0	0	0	0	0	0	0	0	0	0	0	0	0	0	0	0	0	0	0	0	0	0	0	0	0	0	0	0	0	0	0	0	0	0	8.00048e-05	0	0	0
Cluster10948.COG0012	0	0	0	0.000321626	0.000360531	0	0	0	0	0	0	0	0.000197071	0	0	0	0	0.000499495	0	0	0	0	0	0	0	0	0	0	0.00101652	0	0	0	0	0	0.000320149	0	0.000239191	0	0.000147853	0	0	0	0	0	0.000522261	0.000196611	0.000191965	0	0
Cluster10949.COG0012	0	0	0	0	0.000206872	0	0	0	0	0	0	0	0.000253866	0	0	0	0	0	0	0	0	0	0	0	0	0	0	0	0	0	0	0	0.000860399	0	0.000357569	0	0	0	0	0	0	0	0	0	0.000408755	0	0.00022464	0	0
Cluster1095.COG0012	0.000844435	0	0	0	0	0	0	0	0	0	0	0	0	0	0	0	0	0	0	0	0	0	0	0	0	0	0	0	0	0	0	0	0	0	0	0	0	0	0	0	0	0	0.000282862	0	0	0	0	0	0
Cluster10950.COG0012	0	0.000789844	0	0.00113123	0.000417406	0	0.00048745	0.000866847	0	0	0	0	0	0.00043576	0	0	0	0.00119234	0	0.000505417	0	0	0	0.000239538	0	0	0.00151136	0	0.00155469	0	0	0	0	0.000513832	0.000612382	0.000536609	0.000699113	0.00163181	0.000706652	0.00056092	0	0.00163556	0	0.000435573	0.00150935	0.000627774	0.000169757	0	0
Cluster10951.COG0012	0	0	0	0	0.000178916	0	0.000601933	0	0	0	0.000252168	0	0.000345217	0	0	0.000722592	0	0	0	0	0	0	0	0	0	0	0	0	0	0	0	0	0.000278923	0	0.000416966	0	0	0	0	0	0	0	0	0.000351369	0	0	0.000216472	0	0
Cluster10952.COG0012	0	0	0	0.000502118	0.00025295	0	0	0.000269238	0	0	0.000231653	0	0	0.000192545	0	0	0	0.00136063	0	0	0	0	0.000438238	0.000177414	0	0	0.000784903	0	0.000763639	0	0	0	0.000561443	0	0	0	0.000355175	0	0.000269615	0	0	0.000514198	0	0.00139144	0.000946894	0.000164705	0.000182776	0	0.000398665
Cluster10954.COG0012	0	0	0	0	0	0	0	0	0	0	0	0	0	0	0	0	0	0	0	0	0	0	0	0	0	0	0	0	0	0	0	0	0	0	0	0	0	0	0	0	0	0	0	0	0	0	0	0	0
Cluster10955.COG0012	0	0	0	0	0	0	0	0	0	0	0.000442477	0	0.000270289	0	0	0	0	0	0	0	0	0	0	0	0	0	0.000807384	0	0	0	0	0	0	0	0.000876699	0	0	0	0	0	0	0	0	0.000320183	0.00104959	0	0	0	0
Cluster10956.COG0012	0	0	0	0.000439392	0.000309054	0	0.000543797	0.000269686	0	0	0.00053053	0	0.00044341	0	0	0	0	0.000659727	0	0	0	0	0.00035572	0	0.000602347	0	0.000867118	0	0.000738725	0	0	0	0.000544491	0	0	0	0	0.000346874	0.000110297	0	0	0	0	0	0.0013945	0	0.00052382	0	0.000395994
Cluster10958.COG0012	0	0	0	0	0	0	0	0	0	0	0	0	0	0	0	0	0	0	0	0	0	0	0	0	0	0	0	0	0	0	0	0	0	0	0	0	0	0	0	0	0	0	0	0	0.000187149	0	0	0	0
Cluster1096.COG0012	0	0	0	0	0	0	0	0	0	0	0	0	0	0	0	0	0	0	0	0	0.00059715	0.000642248	0.000335867	0	0	0	0	0	0	0.000870118	0	0.000725386	0.000328647	0	0	0	0	0	0	0	0.0014913	0	0.000677345	0	0	0	0	0	0
Cluster10964.COG0012	0	0	0	0	0	0	0	0	0	0	0	0	0	0	0	0	0	0	0	0	0	0	0	0	0	0	0	0	0	0	0	0	0	0	0	0	0	0	0	0	0	0	0	0	0	0	0	0	0
Cluster10965.COG0012	0	0	0	0.000273351	0.000116064	0	0	0	0	0	0	0	0	0	0	0	0	0	0	0	0	0	0	0	0	0	0	0	0	0	0	0	0	0	0	0	0	0.000341112	0	0	0	0.000437213	0	0	0.000278359	0	0	0	0
Cluster10966.COG0012	0	0	0	0.000244448	0	0.000627661	0	0	0	0	0.00038409	0	0.000240865	0	0	0	0	0.000893362	0	0	0	0	0	0	0.000752097	0	0.00105532	0	0	0	0	0	0.00067856	0	0	0	0	0.000562381	0	0	0	0	0	0.000398669	0.000637736	0	0.000745397	0	0.000701169
Cluster10967.COG0012	0	0	0	0	0.000835584	0	0.00114931	0	0	0	0	0	0	0	0	0	0	0	0	0	0	0	0	0	0	0	0.00158586	0	0	0	0	0	0	0	0	0	0	0.000465572	0	0	0	0	0	0	0.000500979	0	0	0	0
Cluster1097.COG0012	0	0	0	0	0	0	0	0	0	0	0	0	0	0	0	0	0	0	0	0	0	0	0	0	0	0	0	0	0	0	0	0.000185724	0	0	0	0	0	0	0	0	0	0	0	0	0	0	0	0	0
Cluster10970.COG0012	0	0	0	0	0.000103532	0	0	0	0	0	0.000244283	0	0.000303818	0	0	0	0	0	0	0	0	0	0	0	0	0	0	0	0	0	0	0	0	0	0	0	0	0	0	0	0	0	0	0	0.000202351	0	0.000156738	0	0
Cluster10971.COG0012	0	0	0	0	0	0	0	0	0	0	0.000585445	0	0.00043212	0	0	0	0	0	0	0	0	0	0	0	0	0	0	0	0	0	0	0	0	0	0.000439537	0	0	0.000565831	0	0	0	0	0	0.000370081	0.000671237	8.20169e-05	0	0	0
Cluster10972.COG0012	0	0	0	0.000458763	0.000189134	0	0	0.000292085	0	0	0	0	0	0.000147697	0	0	0	0.000927378	0	0	0	0	0	0	0	0	0	0.000177876	0.000742462	0	0	0	0	0.000384824	0.00050428	0	0.000479587	0.000405071	0.000259929	0	0	0.000471348	0	0	0.000339166	0.000204372	0	0	0
Cluster10973.COG0012	0	0	0	0.000171882	0.000270495	0.000580747	0.000618033	0	0	0	0.000279625	0	0	0	0	0	0	0.000706275	0	0	0	0	0	0	0	0	0.000377036	0	0	0	0	0	0	0	0.000402711	0	0	0.00062979	0	0	0	0	0	0	0.000196608	0	0.000187115	0	0
Cluster10974.COG0012	0	0	0	0	0.000114522	0	0	0	0	0	0	0	0	0	0	0	0	0	0	0	0	0	0	0	0	0	0	0	0	0	0	0	0	0	0	0	0	0	0	0	0	0	0	0	0	0	0	0	0
Cluster10975.COG0012	0	0	0	0	0	0.00132854	0	0	0	0.000347213	0.000453523	0	0.000526892	0	0	0	0	0	0	0	0	0	0	0	0.00086922	0	0	0	0	0	0	0	0	0	0.000513189	0	0	0	0	0	0	0	0	0	0	0	0.000185328	0	0
Cluster10976.COG0012	0	0	0	0	0.000205908	0.00065254	0	0	0	0	0.00043364	0	0.000281579	0	0	0	0	0	0	0	0	0	0	0	0	0	0	0	0	0	0	0	0	0	0	0	0	0	0	0	0	0	0	0.000379437	0.000355718	0	0.000227193	0	0
Cluster10977.COG0012	0	0	0	0	0.000216319	0.000484074	0	0	0	0	0.000576924	0	0.000789995	0	0	0	0.00137848	0	0	0	0	0	0.000530234	0	0	0	0.000748291	0	0	0	0	0	0.000706812	0	0	0	0	0.000520311	0	0	0	0	0	0.000544207	0	0	0.000479913	0.000742293	0.000584976
Cluster10978.COG0012	0	0	0	0.000290263	0.00122311	0.00313191	0.00262418	0	0	0.000483375	0.00191414	0	0.00139729	0	0	0	0.00136352	0.00124695	0	0	0	0	0.00112124	0	0.00267793	0	0.00178241	0	0.00148617	0	0	0	0.00045049	0.000219533	0.00144394	0	0	0.00113224	0.000140737	0	0	0.000875153	0	0.00196216	0.00147692	0	0.00064967	0	0
Cluster10979.COG0012	0	0	0	0.00017342	0	0.000426497	0	0	0	0	0	0	0	0	0	0	0	0	0	0	0	0	0	0	0	0	0	0	0	0	0	0	0	0	0	0	0	0	0	0	0	0	0	0	0.000234105	0	0	0	0
Cluster1098.COG0012	0.00356701	0	0	0	0	0	0	0	0	0	0	0	0	0	0	0	0	0	0	0	0.00439523	0	0	0	0	0	0	0	0	0	0	0.00233734	0	0	0	0	0	0	0	0	0.00254623	0	0.00233799	0	0	0	0	0	0
Cluster10982.COG0012	0	0	0	0	0.000256806	0.000484785	0	0	0	0	0.000465516	0	0.000825236	0	0	0	0	0.000632873	0	0	0	0	0	0	0	0	0.000483017	0	0	0	0	0	0	0	0	0	0	0	0	0	0	0	0	0	0.000213499	0	0.000319347	0	0
Cluster10983.COG0012	0	0	0	0	0.000395042	0	0	0	0	0	0.000709793	0	0.000836184	0	0	0	0	0	0	0	0	0	0.000664605	0	0	0	0.000483659	0	0	0	0.000504945	0	0.000308203	0	0.000572586	0	0	0	0	0	0	0	0	0.000347211	0.000397945	0	0.00044443	0	0
Cluster10984.COG0012	0	0	0	0	0	0	0	0	0	0	0.000359473	0	0	0	0	0	0	0	0	0	0	0	0	0	0	0	0.00116451	0	0	0	0	0	0	0	0	0	0	0.000432152	0	0	0	0.000652915	0	0.000310827	0.000508748	0	0	0	0
Cluster10985.COG0012	0	0	0	0	0	0	0	0	0	0	0	0	0.000191597	0	0	0	0	0	0	0	0	0	0.000493436	0	0	0	0	0	0	0	0.000642657	0	0	0	0	0	0	0	0	0	0	0	0	0.000437652	0	0	0	0	0
Cluster10986.COG0012	0	0	0	0	0.000299222	0.00130721	0	0	0	0	0.000757134	0	0.000488914	0	0	0	0	0.00100257	0	0	0	0	0.000618885	0	0.000615732	0	0.000565875	0	0	0	0.000794616	0	0	0	0	0	0	0.000688563	0	0	0	0	0	0	0.00102392	0	0.000153419	0	0
Cluster10987.COG0012	0	0	0	0	0	0	0	0	0	0	0	0	0	0	0	0	0	0	0	0	0	0	0	0	0	0	0	0	0	0	0	0	0	0	0	0	0	0	0	0	0	0	0	0	0	0	0	0	0
Cluster10988.COG0012	0	0	0	0	0	0	0	0	0	0	0.000230391	0	0	0	0	0	0	0	0	0	0	0	0	0	0	0	0	0	0	0	0	0	0	0	0	0	0	0	0	0	0	0	0	0	0	0	0	0	0
Cluster10989.COG0012	0	0	0	0	0.000315802	0	0	0	0	0.00103004	0.000711853	0	0.000593608	0	0.00077812	0	0	0	0	0	0	0	0	0	0.000819671	0	0	0	0	0	0.000828648	0	0	0	0	0	0	0.000430424	0	0	0	0	0	0.000464161	0.000269576	0	0.000752545	0	0.000686478
Cluster1099.COG0012	0.00100246	0	0	0	0	0	0	0	0	0	0	0	0	0	0	0	0	0	0	0	0	0	0	0	0	0	0	0	0	0	0	0.000633712	0	0	0	0	0	0	0	0	0.000735729	0	0.000793276	0	0	0	0	0	0
Cluster10995.COG0012	0	0	0	0	0	0	0	0	0	0	0	0	0	0	0	0	0	0	0	0	0	0	0	0	0	0	0	0	0	0	0	0	0	0	0	0	0	0	0	0	0	0	0	0	0	0	0	0	0
Cluster10998.COG0012	0	0	0.000401593	0	0.000136693	0	0	0.000321204	0	0	0	0	0	0	0	0	0	0	0	0	0	0	0	0.000176518	0	0.000470218	0	0.00026777	0	0	0	0	0	0.000266445	0	0	0	0	0.000122157	0	0	0	0	0	0	0.000220277	0	0	0
Cluster10999.COG0012	0	0	0	0	0	0	0	0	0	0	0	0	0	0	0	0	0	0	0	0	0	0	0	0	0	0	0	0	0	0	0	0	0	0	0	0	0	0	0	0	0	0	0	0	0.000253361	0.00011651	0	0	0
Cluster11.COG0012	0	0	0	0	0	0	0	0	0	0	0	0	0	0	0	0	0	0	0	0	0	0	0	0	0	0	0	0	0	0	0	0	0	0	0	0	0	0	0	0	0	0	0	0	0	0	0	0	0
Cluster110.COG0012	0	0.000253581	0	0.0001754	0	0	0	0	0.00039679	0	0	0	0	0	0	0	0	0	0	0	0	0	0	0	0	0	0	0	0	0	0	0	0	0	0	0	0	0	0.000136374	0	0	0	0	0	0	0.000186676	0	0	0
Cluster1100.COG0012	0.000848534	0	0	0	0	0	0	0	0	0	0	0	0	0	0	0	0	0	0	0	0.00112653	0	0	0	0	0	0	0	0	0	0	0.00172238	0.000343787	0	0	0	0	0	0	0	0.00122474	0	0.00203307	0	0	0	0	0	0
Cluster11000.COG0012	0	0.000281111	0	0.000526102	0	0	0	0	0	0	0	0	0	0.000128723	0	0	0	0	0	0	0	0	0	0.000198022	0.000504466	0	0	0.000250238	0	0	0	0	0	0.000276341	0	0	0.000572695	0	0.000166236	0	0	0	0	0	0.000270927	0.000161734	0	0	0
Cluster11006.COG0012	0	0	0	0	0	0	0	0	0	0	0.000233231	0	0.000305187	0	0	0	0	0	0	0	0	0	0	0	0	0	0	0	0	0	0	0	0	0	0	0	0	0	0	0	0	0	0	0	0	0	0.000142442	0	0
Cluster11007.COG0012	0	0	0	0	0.000109509	0.000682395	0.00117614	0	0	0	0.000849606	0	0.00100212	0	0	0	0.000957453	0	0	0	0	0	0.000641745	0	0	0	0.00075921	0	0	0	0	0	0	0	0	0	0	0.00040968	0	0	0	0	0	0.000430376	0.000394905	0	0	0	0
Cluster11008.COG0012	0	0	0	0	0.000142092	0	0	0	0	0	0.000223448	0	0.000205282	0	0	0	0	0	0	0	0	0	0	0	0	0	0	0	0	0	0	0	0	0	0	0	0	0	0	0	0	0	0	0	0	0	0	0	0
Cluster11009.COG0012	0	0	0	0	0.00018817	0	0	0	0	0	0.000562722	0	0.00037772	0	0	0	0.000628329	0	0	0	0	0	0	0	0	0	0	0	0	0	0	0	0	0	0	0	0	0	0	0	0	0	0	0	0	0	0	0	0
Cluster1101.COG0012	0	0	0	0	0	0	0	0	0	0	0	0	0	0	0	0	0	0	0	0	0.000402833	0	0	0	0	0	0	0	0	0	0	0.000563566	0	0	0	0	0	0	0	0	0	0	0	0	0	0	0.000170826	0	0
Cluster11010.COG0012	0	0	0	0.000184489	0.000145562	0.000786176	0	0	0	0	0.000250274	0	0.000395853	0	0	0	0	0	0	0	0	0	0.000500684	0	0.00112187	0	0	0	0	0	0	0	0	0	0	0	0	0	0	0	0	0	0	0	0.000262144	0	0.000220556	0	0
Cluster11011.COG0012	0	0	0	0	0.000179302	0	0	0	0	0	0.000504651	0	0.000307582	0	0	0	0	0	0	0	0	0.000564079	0	0	0.000625772	0	0	0	0	0	0	0	0	0	0	0	0	0	0	0	0	0	0	0	0	0	0.000432688	0.000310605	0
Cluster11012.COG0012	0	0	0	0	0.000269724	0	0	0	0	0.000797785	0.000806368	0	0.00151534	0	0.00060487	0.000606013	0.000832429	0	0	0	0	0	0	0	0	0	0.000386028	0	0	0	0	0	0	0	0	0	0	0	0	0	0	0	0	0.000354488	0	0	0.000967175	0.000515067	0.000447535
Cluster11013.COG0012	0	0	0	0	0	0.000576482	0.000491027	0	0	0.000745177	0.00070285	0	0.000410565	0	0	0	0.00127482	0	0	0	0	0	0.000500126	0	0.000697719	0	0	0	0	0	0.000593587	0	0	0	0.000692568	0	0	0	0	0	0	0	0	0	0	0	0.000642778	0	0.000465443
Cluster11014.COG0012	0	0	0	0	0.000318501	0.00113235	0	0	0	0	0.000698116	0	0.00193034	0	0	0	0.00141267	0	0	0	0	0.000565959	0.00116919	0	0.000476858	0	0	0	0	0	0.0008516	0	0	0	0.000355788	0	0	0.000513397	0	0	0	0	0	0.000464681	0.000185798	0	0.000323176	0.000539084	0
Cluster11015.COG0012	0	0	0	0	0.000169469	0	0	0	0	0.000372588	0.000217136	0	0	0	0	0	0.000631534	0	0	0	0	0	0	0	0	0	0	0	0	0	0	0	0	0	0.000396177	0	0	0	0	0	0	0	0	0	0.000246604	0	0	0	0
Cluster11016.COG0012	0	0	0	0	0.000123776	0.00175432	0	0	0	0	0.00065835	0	0.00107157	0	0	0	0	0	0	0	0	0	0.00241421	0	0.000890972	0	0	0	0	0	0.000582507	0	0.000545519	0	0	0	0	0	0	0	0	0	0	0.000821248	0	0	0.000534287	0	0
Cluster11017.COG0012	0	0	0	0	0.000326406	0	0.000796019	0	0	0	0.000649197	0	0.000187491	0	0	0	0	0.000510237	0	0	0	0	0	0	0	0	0.000702045	0	0	0	0	0	0	0	0	0	0	0	0	0	0	0	0	0	0.000203702	0	0	0	0.000436061
Cluster11018.COG0012	0	0	0	0	0.000194533	0.00117358	0	0	0	0	0.000599332	0	0.000872451	0	0	0	0	0	0	0	0	0	0.000313903	0	0.00075377	0	0	0	0	0	0	0	0	0	0.000467454	0	0	0	0	0	0	0	0	0	0.00020404	0	0.000540668	0	0
Cluster1102.COG0012	0.000911864	0	0	0	0.000115356	0.000615939	0	0	0	0.00504043	0.000691136	0	0.000507619	0	0.00269085	0.00212314	0.00304337	0	0	0	0.00142166	0.00598808	0.00146769	0	0.00104508	0	0	0	0	0.00251783	0.000725317	0.00130319	0.00189181	0	0.000681767	0	0	0	0	0	0.00125674	0	0.00132368	0.00075156	0	0	0.00236212	0.00491629	0.00172526
Cluster11020.COG0012	0	0	0	0	0	0.00039451	0	0	0	0	0.000173898	0	0.000202888	0	0	0.000590938	0	0	0	0	0	0	0.000692483	0	0	0	0	0	0	0.000508284	0	0	0.000543464	0	0	0	0	0	0	0	0	0	0	0	0	0	0.000364785	0.000523817	0
Cluster11022.COG0012	0	0	0	0	0	0	0	0	0	0	0.000356317	0	0	0	0	0	0	0	0	0	0	0	0	0	0	0	0	0	0	0	0	0	0	0	0	0	0	0	0	0	0	0	0	0.000364364	0	0	0	0	0
Cluster11024.COG0012	0	0	0	0	0	0	0	0	0	0	0	0	0	0	0	0	0	0	0	0	0	0	0	0	0	0	0	0	0	0	0	0	0	0	0	0	0	0	0	0	0	0	0	0	0	0	0.000337726	0	0
Cluster11025.COG0012	0	0	0	0	0.000110087	0	0	0	0	0	0	0	0.000300055	0	0	0	0	0	0	0	0	0	0.000451619	0	0	0	0	0	0	0	0	0	0	0	0.00053576	0	0	0	0	0	0	0	0	0	0	0	0.000197071	0	0
Cluster11026.COG0012	0	0	0	0	0.000267988	0.00216874	0	0	0	0.00034907	0.000214926	0	0.00139147	0	0	0	0	0	0	0	0	0	0	0	0	0	0.00108872	0	0	0	0.000749503	0	0	0	0.000470424	0	0	0	0	0	0	0	0	0.000567597	0.000758731	0	0.000445451	0	0
Cluster11027.COG0012	0	0	0	0.000182644	0.000204172	0.000742816	0	0	0	0	0.000410601	0	0.000235733	0	0	0.000559783	0	0.000940805	0	0	0	0	0.000390288	0	0	0	0.000961538	0	0.000819698	0	0	0	0	0	0.000355194	0	0	0	0	0	0	0	0	0.000376838	0.000405715	5.32727e-05	0.000292543	0.000436426	0.000633056
Cluster11028.COG0012	0	0	0	0	0.000265482	0	0	0	0	0	0	0	0	0	0	0	0	0	0	0	0	0	0	0	0	0	0.00087868	0	0	0	0	0	0	0	0	0	0	0	0	0	0	0	0	0	0	0	0	0	0
Cluster11029.COG0012	0	0	0	0	0.000137465	0.00162005	0	0	0	0.000706804	0.000841255	0	0.00156836	0	0	0	0	0	0	0	0	0	0	0	0.000597746	0	0.000899234	0	0	0	0.00151404	0	0	0	0	0	0	0.000784212	0	0	0	0	0	0	0.000857035	0	0.000708351	0.000370094	0.000667113
Cluster1103.COG0012	0.0033826	0	0	0	0	0.00144388	0.000804841	0	0	0.00367341	0.00159514	0	0.00169682	0	0.00288761	0.0024251	0.001104	0	0	0	0.00385133	0.00133537	0.00115803	0	0.00221533	0	0	0	0	0.00512285	0.00251232	0.00316635	0.00410188	0	0.000596319	0	0	0	0	0	0.00355518	0	0.00374832	0.000948099	0	0	0.00112695	0.00321091	0.00269468
Cluster11030.COG0012	0	0	0	0.00020386	0.000686551	0.0024225	0.00094449	0	0	0	0.000659297	0	0.000874503	0	0	0	0.000842046	0.000538882	0	0	0	0	0.000303867	0	0	0	0	0	0	0	0	0	0.000309744	0	0	0	0	0.000702391	0	0	0	0	0	0.000340454	0.000744205	0	0.000206516	0.000294285	0
Cluster11031.COG0012	0	0	0	0	0.000232128	0.00140602	0.00115054	0	0	0.00320723	0.00245099	0	0.00226016	0	0.000582839	0.00150046	0.00220716	0	0	0	0	0	0.00222408	0	0.00195529	0	0	0	0	0	0.00182429	0	0.00102426	0	0.00103945	0	0	0	0	0	0	0	0	0.000528094	0	0	0.00192922	0.00121031	0.000582972
Cluster11032.COG0012	0	0	0	0	0.000229236	0	0	0	0	0	0.00041786	0	0.000190913	0	0	0	0	0	0	0	0	0	0	0	0.000824044	0	0.000699476	0	0	0	0.000478036	0	0	0	0.000323119	0	0	0.00069951	0	0	0	0	0	0	0.000935746	0	0.000153164	0	0
Cluster11033.COG0012	0	0	0	0	0	0	0	0	0	0	0	0	0.000239838	0	0	0	0	0	0	0	0	0	0	0	0	0	0	0	0	0	0	0	0	0	0	0	0	0	0	0	0	0	0	0	0	0	0	0	0
Cluster11034.COG0012	0	0	0	0	0.000274158	0.000444979	0.000662753	0	0	0	0.000373359	0	0.000210415	0	0.000568818	0.000714552	0.000963865	0.000715227	0	0	0	0	0.000334533	0	0	0	0.000511279	0	0.0006727	0	0.000713888	0	0	0	0	0	0	0	0	0	0	0.000466264	0	0.000486511	0.00115938	0	0.000158269	0.000580673	0.000592989
Cluster11035.COG0012	0	0	0	0	0.000155202	0	0	0	0	0	0.00082562	0	0.000555631	0	0	0	0	0.000662413	0	0	0	0	0	0	0.000964592	0	0	0	0	0	0	0	0	0	0.00106736	0	0	0.00094843	0	0	0	0	0	0.000435573	0.000955339	0	0.000411755	0	0.000366611
Cluster11036.COG0012	0	0	0	0	0.000426497	0	0.000648442	0.000250871	0	0	0.000924326	0	0.000562489	0	0	0.00106989	0.00069939	0.0008401	0	0	0	0	0.000518526	0	0	0	0.00074797	0	0	0	0	0	0	0	0.000434786	0	0	0.000488044	0	0	0	0	0	0.000382036	0.000858851	0	0.000939297	0	0
Cluster11038.COG0012	0	0	0	0	0	0	0.000496394	0	0	0.000379397	0.000367363	0	0	0	0	0	0	0	0	0	0	0	0	0	0.000816515	0	0	0	0	0	0	0	0	0	0	0	0	0.000437338	0	0	0	0.0004728	0	0.000445449	0.000292547	0	0.000693322	0	0.000966946
Cluster1104.COG0012	0.00531299	0	0	0	0	0	0	0	0	0	0	0	0	0	0	0	0	0	0	0	0.00435494	0	0	0	0	0	0	0	0	0	0	0.00315361	0.00060543	0	0	0	0	0	0	0	0.00221652	0	0.00251522	0	0	0	0.000318781	0.000316505	0
Cluster11040.COG0012	0	0	0	0.000236454	0.000780251	0.000383137	0	0	0	0	0.00122297	0	0.000690433	0	0	0.000744702	0	0.00107955	0	0	0	0	0.000327284	0	0.00056721	0	0.00245555	0	0	0	0	0	0	0	0.000509032	0	0	0.00198444	0	0	0	0.000432856	0	0	0.00159786	0	0	0	0
Cluster11043.COG0012	0	0	0	0	0	0	0	0	0.000357026	0	0	0	0	0	0	0	0	0	0	0	0	0	0	0	0	0	0	0	0	0	0	0	0	0	0	0	0	0	0	0	0	0	0	0	0	7.14774e-05	0	0	0
Cluster11044.COG0012	0	0	0	0.000686915	0.000352819	0	0.000888142	0.000269238	0	0.000365161	0.000277416	0	0.000378062	0	0	0.00124318	0	0.00120667	0	0.000299468	0	0	0.00035572	0	0.000450924	0	0.000955115	0	0.000746199	0	0.000555598	0	0.000936936	0.000491109	0.000383704	0	0.000296581	0.00195679	0.00011682	0	0	0.000539617	0	0.000728208	0.00122221	0.000140943	0.000171799	0	0
Cluster11045.COG0012	0	0	0	0.000583601	0.000391379	0.000533121	0.00101962	0	0	0	0.000212717	0	0	0	0	0.000719577	0	0.00254213	0.000520275	0	0	0	0.000631152	0	0.00123732	0	0.001591	0	0	0	0.00105659	0	0.000459736	0	0.000985989	0	0.000345979	0.00120023	0.000156353	0	0	0.00102404	0	0.000341494	0.00125734	0.000109037	0.000324707	0	0.000832722
Cluster11046.COG0012	0.000683376	0	0	0	0	0	0	0	0	0	0	0	0	0	0	0	0	0	0	0	0	0	0	0	0	0	0	0	0	0	0	0.000258722	0	0	0	0	0	0	0	0	0.000827973	0	0.000454376	0	0	0	0.000190689	0	0
Cluster1105.COG0012	0.00262898	0	0	0	0	0	0	0	0	0	0	0	0	0	0.000544547	0	0	0	0	0	0.00174713	0.000896947	0	0	0	0	0	0	0	0	0	0.00164812	0	0	0	0	0	0	0	0	0.00160658	0	0.000874449	0	0	0	0.000277616	0	0
Cluster11056.COG0012	0	0	0	0	0.000114907	0	0	0	0	0	0	0	0	0	0	0	0	0	0	0	0	0	0	0	0	0	0	0	0	0	0	0	0	0	0	0	0	0	0	0	0	0	0	0	0	0	0	0	0
Cluster11059.COG0012	0	0	0	0.000222617	0	0	0	0	0	0	0.000231022	0	0	0	0	0	0	0	0	0	0	0	0	0	0	0	0.000536329	0	0	0	0	0	0	0	0.00050428	0	0	0	0	0	0	0	0	0	0.000218228	0	0.000250168	0	0
Cluster11063.COG0012	0	0	0	0	0	0	0	0	0	0	0	0	0	0.00019772	0	0	0	0	0	0	0	0	0	0	0	0	0	0	0	0	0	0	0	0.000441998	0.000475769	0	0	0	0	0	0	0	0	0	0	0.000223247	0	0	0
Cluster11065.COG0012	0	0	0	0	0	0	0	0	0	0.000373207	0	0	0	0	0	0	0	0	0	0	0	0	0	0	0	0	0	0	0	0	0	0	0	0	0.000336187	0	0	0.000338807	0	0	0	0	0	0	0.000781027	0	0.000255018	0	0
Cluster11067.COG0012	0	0	0	0	0	0.000486207	0	0	0	0	0	0	0	0	0	0	0	0.000538882	0	0	0	0	0	0	0	0	0.000673141	0	0	0	0	0	0	0	0	0	0	0.000439067	0	0	0	0	0	0	0.000341192	0	0	0	0
Cluster11068.COG0012	0	0.000196038	0	0.000585138	0.000201666	0	0	0	0	0	0	0	0	0	0	0	0	0	0	0	0	0	0	0	0	0	0	0.000310486	0	0	0	0	0	0.000216601	0	0	0	0.000548545	0	0	0	0.00069867	0	0	0.000374298	8.46997e-05	0.000184307	0	0
Cluster11070.COG0012	0	0	0.000422804	0.00045907	0	0	0	0	0	0	0	0	0	0	0	0	0	0	0	0.000375613	0	0	0	0.000199814	0	0	0	0	0	0	0	0	0	0.000219167	0	0	0.000470356	0	0.000236209	0	0	0.000500399	0	0	0	0.000110857	0	0	0
Cluster11071.COG0012	0	0	0	0	0	0	0	0	0	0	0.000239543	0	0	0	0	0	0	0	0	0	0	0	0	0	0	0	0	0	0	0	0	0	0	0	0	0	0	0	0	0	0	0	0	0	0	0	0.000234341	0	0.000400668
Cluster11072.COG0012	0	0	0	0.000485514	0	0	0	0	0	0	0	0	0	0	0	0	0	0	0	0	0	0	0	0	0	0	0	0	0	0	0	0	0	0	0.000418748	0	0.000360392	0.000330164	0.000148051	0.000259342	0	0	0	0	0	0.000121205	0	0	0
Cluster11073.COG0012	0.000858759	0	0	0	0	0	0	0	0	0	0	0	0	0	0	0	0	0	0	0	0	0.000565966	0	0	0	0	0	0	0	0	0	0.000200559	0	0	0	0	0	0	0	0	0.00111531	0	0.000994574	0	0	0	0.000137847	0	0
Cluster11074.COG0012	0	0.000211118	0	0	0	0	0	0	0	0	0	0	0	0	0	0	0	0	0	0.000306623	0	0	0	0	0	0	0	0	0	0	0	0	0	0	0	0	0	0	0.000111088	0	0	0	0	0.000321222	0	0.000120151	0	0	0
Cluster11075.COG0012	0	0	0	0.000253058	0	0	0	0	0	0	0	0	0	0	0	0	0	0	0	0	0	0	0	0	0	0	0	0	0	0	0	0	0	0	0	0	0	0	0	0	0	0	0	0	0	0	0	0	0
Cluster11076.COG0012	0	0	0	0	0	0	0	0	0	0	0	0	0	0	0	0	0	0	0	0	0	0	0	0	0	0	0	0	0	0	0	0	0	0	0	0	0	0	0	0	0	0	0	0	0	0	0	0	0
Cluster11077.COG0012	0	0	0	0	0	0	0	0	0	0	0	0	0	0	0	0	0	0	0	0	0	0	0	0	0	0	0	0	0	0	0	0	0	0	0	0	0	0	0	0	0	0	0	0	0	0	0	0	0.000398665
Cluster1108.COG0012	0.00105575	0	0	0	0	0	0	0	0	0	0	0	0	0	0	0	0	0	0	0	0.00448456	0	0	0	0	0	0	0	0	0.00083014	0	0.00108708	0	0	0	0	0	0	0	0	0.000840025	0	0.00206327	0	0	0	0	0.000377076	0
Cluster11080.COG0012	0	0	0	0.000284421	0.000357446	0.000402329	0	0	0	0	0.000371781	0	0.00029766	0	0.000633912	0.00109846	0	0.000763565	0	0	0	0	0.000757717	0	0	0	0.000459894	0	0.000691386	0	0	0	0	0	0.000490025	0	0	0	0	0	0	0	0	0.000706377	0.000339898	0	0.000207792	0.000526449	0.000746578
Cluster11087.COG0012	0	0	0	0	0.000171011	0	0	0	0	0	0	0	0	0	0	0	0	0.000659727	0	0	0	0	0	0	0	0.000271241	0	0	0	0	0	0	0	0	0	0	0	0	0	0	0	0	0	0	0	8.84365e-05	0	0	0
Cluster11089.COG0012	0	0	0	0	0	0	0	0	0	0	0	0	0	0	0	0	0	0	0	0	0	0	0	0	0	0	0	0	0	0	0	0	0	0	0	0	0	0	0	0	0	0	0	0	0	0	0	0	0
Cluster1109.COG0012	0.0018551	0	0	0	0	0	0	0	0	0.000728466	0	0	0	0	0.000735058	0	0	0	0	0	0.00190765	0.00107551	0	0	0	0	0	0	0	0.00142247	0	0.00166892	0.000374466	0	0	0	0	0	0	0	0.00193491	0	0.00178783	0	0	0	0.000183031	0	0
Cluster11090.COG0012	0	0	0	0	0	0	0	0	0	0	0.000228497	0	0	0	0	0	0	0	0	0	0	0	0	0	0	0	0.000425209	0	0	0	0	0	0.000321044	0	0	0	0	0	0	0	0	0.000438666	0	0	0	0	0	0	0
Cluster11091.COG0012	0	0	0	0	0	0	0	0	0	0	0	0	0	0	0	0	0	0	0	0	0	0	0	0	0	0	0	0	0	0	0	0	0	0	0	0	0	0	0	0	0	0	0	0	0	0	0	0	0
Cluster11093.COG0012	0	0	0	0	0	0	0	0	0	0	0	0	0	0	0	0	0	0	0	0	0	0	0	0	0	0	0	0	0	0	0	0	0	0	0	0	0	0	0	0	0	0	0	0	0	0	0	0.00034123	0
Cluster11097.COG0012	0	0	0	0	0.000143056	0	0	0	0	0	0	0	0	0	0	0	0	0.000632873	0	0	0	0	0	0	0	0	0	0	0	0	0	0	0	0.00020524	0	0	0	0.000441371	0	0	0	0.00042414	0	0	0.000279372	0	0	0	0
Cluster1110.COG0012	0	0	0	0	0	0	0	0	0	0	0	0	0	0	0.000835016	0	0	0	0	0	0	0	0	0	0	0	0	0	0	0	0	0	0	0	0	0	0	0	0	0	0.000330447	0	0	0	0	0	0.000229506	0	0
Cluster11100.COG0012	0	0	0	0	0.0001151	0	0	0	0	0	0	0	0	0	0	0	0	0.000517398	0	0	0	0	0	0	0	0	0	0	0	0	0	0	0	0	0	0	0	0	0	0	0	0	0	0	0	0	0	0	0
Cluster11101.COG0012	0	0	0	0	0	0	0	0	0	0	0	0	0	0	0	0	0	0	0	0	0	0	0	0	0	0	0	0	0	0	0	0	0	0	0	0	0	0	0	0	0	0	0	0	0	0	0	0	0
Cluster11103.COG0012	0	0	0	0	0	0	0	0	0	0	0	0	0	0	0	0	0	0	0	0	0	0	0	0	0	0	0	0	0	0	0	0	0	0	0.000525663	0	0	0	0	0	0	0	0	0	0	0	0	0	0
Cluster11104.COG0012	0	0	0	0.000239528	0.000155009	0.000639035	0.00053217	0	0	0	0.000275522	0	0	0	0	0	0	0.000865612	0	0	0	0	0	0	0.000589798	0	0.000966676	0	0	0	0.00047487	0	0	0.000600326	0.000520911	0	0.000441059	0.000678191	0	0	0	0.00116421	0	0.000413743	0.000388486	0.000205426	0.000297393	0	0
Cluster11105.COG0012	0	0	0	0.000277656	0.000386752	0	0	0	0	0	0	0	0	0	0	0.00108339	0	0.000695635	0	0	0	0	0	0	0	0	0.00105917	0	0	0	0	0	0	0	0.000955697	0	0	0.000546817	0.000111285	0	0	0.000596266	0	0.000496907	0.000896897	0	0	0	0.000438732
Cluster1111.COG0012	0.0016391	0	0	0	0	0	0	0	0	0	0	0	0	0	0	0	0	0	0	0	0.00113317	0	0	0	0	0	0	0	0	0	0	0.00162725	0	0	0	0	0	0	0	0	0.00199447	0	0.000693775	0	0	0	0	0	0
Cluster11110.COG0012	0	0	0	0	0	0	0	0	0	0	0	0	0	0	0	0	0	0	0	0	0	0	0	0	0	0	0	0	0	0	0	0	0	0	0	0	0	0	0	0	0	0	0	0	0	0	0	0	0
Cluster11111.COG0012	0	0	0	0.000599282	0.000198003	0	0	0	0	0	0	0.000283857	0	0	0	0	0	0.00148858	0	0	0	0	0	0	0	0	0	0	0	0	0.000472496	0	0	0	0.000434192	0	0	0.000372227	0	0	0	0.00050403	0	0	0.000187825	0.000352404	0	0	0
Cluster11112.COG0012	0	0	0.000391694	0	0	0	0	0	0	0	0	0	0	0	0	0	0	0	0	0	0	0	0	0.000304684	0	0	0	0.000317818	0	0	0	0	0	0	0	0	0	0	0.00010832	0	0	0	0	0	0	0	0	0	0
Cluster11113.COG0012	0	0.000213963	0	0.000323471	0	0	0	0	0.000531969	0	0	0.00067146	0	0.000479961	0	0	0	0	0	0	0	0	0	0	0	0.000754823	0	0.000190308	0	0	0	0	0	0	0.000439537	0.000568115	0	0	0.000349076	0	0	0	0	0	0	0.000480795	0	0	0
Cluster11119.COG0012	0	0	0	0	0	0	0	0	0	0	0	0	0	0	0	0	0	0	0	0	0	0	0	0	0	0	0	0	0	0	0	0	0	0	0	0	0	0	0	0	0	0	0	0	0	0	0	0	0
Cluster1112.COG0012	0.00147018	0	0	0	0	0	0	0	0	0	0	0	0	0	0	0	0	0	0	0	0.0013582	0	0	0	0	0	0	0	0	0	0	0.00251166	0	0	0	0	0	0	0	0	0.000815576	0	0.00308516	0	0	0	0	0	0
Cluster11120.COG0012	0	0	0	0.000375435	0.000856792	0.000482652	0.00129867	0.000371378	0	0	0.000983106	0	0.00065143	0	0	0	0	0.000726864	0	0	0	0	0.0015907	0	0.00108255	0	0.00126342	0	0.000920603	0	0.000655321	0	0	0	0.000465672	0	0	0.00107577	0	0	0	0	0	0	0.00174718	0	0.000331344	0	0
Cluster11121.COG0012	0	0	0	0.000309327	0.000217668	0.00050611	0	0	0	0	0.000181157	0	0	0	0	0	0	0.00114759	0	0	0	0	0	0	0.000660072	0	0.00103733	0	0	0	0	0	0	0.000270843	0.000604661	0	0.000241198	0	0	0	0	0.000882415	0	0	0.000425646	5.62429e-05	0	0	0
Cluster11122.COG0012	0	0	0	0	0.000232899	0	0.000644865	0	0	0	0.000220607	0	0.00035856	0	0	0	0	0	0	0	0	0	0	0	0	0	0	0	0	0	0	0	0	0	0	0	0	0	0	0	0	0	0	0	0.000183771	0	0	0	0
Cluster11124.COG0012	0	0	0	0	0.000126089	0.000423654	0	0	0	0	0.000261951	0	0.000253524	0	0	0	0	0	0	0	0	0	0.000499569	0	0	0	0	0	0	0	0	0	0	0	0	0	0	0	0	0	0	0	0	0	0	0	0.00018686	0	0
Cluster11125.COG0012	0	0	0	0	0	0	0	0	0	0	0	0	0	0	0	0	0	0	0	0	0	0	0	0	0	0	0	0	0	0	0	0	0	0	0	0	0	0	0	0	0	0	0	0	0	0	0	0	0
Cluster11127.COG0012	0	0	0	0	0	0	0	0	0	0	0	0	0	0	0	0	0	0	0	0	0	0	0	0	0	0	0	0	0	0	0	0	0	0	0	0	0	0	0	0	0	0	0	0	0	0	0.000153164	0	0
Cluster11128.COG0012	0	0	0	0	0	0	0	0	0	0	0.000328859	0	0.000396537	0	0	0	0	0	0	0	0	0	0	0	0	0	0.000509994	0	0	0	0	0	0	0	0	0	0	0	0	0	0	0	0	0.000339415	0.000351327	0	0.00039746	0.000399048	0
Cluster11129.COG0012	0	0	0	0	0	0	0	0	0	0	0	0	0	0	0	0	0	0	0	0	0	0	0	0	0	0	0	0	0	0	0	0	0	0	0	0	0	0	0	0	0	0	0	0	0.000203026	0	0	0	0
Cluster1113.COG0012	0.000952655	0	0	0	0	0.000980055	0.000493824	0	0	0.00179505	0.00043318	0	0.000375777	0	0.00107178	0	0	0	0	0	0.00206024	0.00193415	0	0	0.00101053	0	0	0	0	0.00137386	0.000767109	0.00124932	0.000633652	0	0	0	0	0	0	0	0.00244178	0	0.000909826	0	0	0	0.00222316	0.0023544	0
Cluster11130.COG0012	0	0	0	0	0	0	0	0	0	0	0	0	0	0	0	0	0	0	0	0	0	0	0	0	0	0	0	0	0	0	0	0	0	0	0	0	0	0	0	0	0	0	0	0	0	0	0	0	0
Cluster11131.COG0012	0	0	0	0.00103191	0.000537133	0.0005317	0	0	0	0	0.000754293	0	0	0.000122686	0	0	0	0.00134362	0	0	0	0	0	0	0	0	0	0	0	0	0	0	0	0	0	0	0.000437447	0.000323826	0	0	0	0	0	0	0.00111513	0.000112965	0	0	0
Cluster11134.COG0012	0	0	0	0	0	0	0	0	0	0	0	0	0	0	0	0	0	0	0	0	0	0	0	0	0	0	0	0	0	0	0	0	0	0	0	0	0	0	0	0	0	0	0	0	0	0	0	0	0
Cluster11135.COG0012	0	0	0	0	0	0	0	0	0	0.000807069	0.000186206	0	0	0	0.00214709	0	0	0	0	0	0.000561446	0.00189625	0.000438795	0	0.000663418	0	0	0	0	0.000520968	0	0.000592535	0.00084653	0	0	0	0	0	0	0	0.000389323	0	0.000378981	0	0	0	0.000325728	0.00160514	0
Cluster11137.COG0012	0	0	0	0	0	0	0	0	0	0	0	0	0	0	0	0	0	0	0	0	0	0	0	0	0	0	0	0	0	0	0	0	0	0.000331316	0	0	0	0	0	0	0	0	0	0	0	0	0	0	0
Cluster11138.COG0012	0	0	0	0	0	0	0	0	0	0	0	0	0	0	0	0	0	0	0	0	0	0	0	0	0	0	0	0	0	0	0	0	0	0	0	0	0.000250027	0	0	0	0	0	0	0	0	0	0	0	0
Cluster1114.COG0012	0	0	0	0	0	0	0	0	0	0	0	0	0	0	0	0	0	0	0	0	0	0	0	0	0	0	0	0	0	0	0	0.000380614	0	0	0	0	0	0	0	0	0	0	0.000226465	0	0	0	0	0	0
Cluster11140.COG0012	0	0.000392076	0.00100822	0.000720123	0.000523059	0	0	0.000304181	0.000300696	0	0	0.000496363	0	0.000261974	0	0	0	0	0	0	0	0	0	0.000246109	0	0.000568716	0	0.000536816	0.000748691	0	0	0	0	0	0.000439537	0	0.000932685	0	0.000280289	0.000213402	0	0.000656546	0	0	0	0.000426181	0	0	0
Cluster11141.COG0012	0	0	0	0	0	0	0	0	0	0	0	0	0	0	0	0	0	0	0	0	0	0	0	0	0	0	0	0	0	0	0	0	0	0	0	0	0	0	0	0	0	0	0	0	0	5.19313e-05	0	0	0
Cluster11143.COG0012	0	0	0	0.000274889	0.00124431	0.00217513	0.0027333	0	0	0.000507512	0.00155687	0	0.00253148	0	0.000875259	0.00100701	0.00135497	0	0	0	0	0	0.00118034	0	0.0017786	0	0.00061726	0	0.00110497	0.000539995	0.00221764	0	0.00179631	0	0.00196188	0	0	0.000324402	0	0	0	0	0	0.0014481	0.00152152	0	0.000908772	0	0.00170017
Cluster11144.COG0012	0	0	0	0.000319166	0.000500309	0	0	0	0	0	0	0	0.000260709	0	0	0	0.000577036	0	0	0	0	0	0.000331187	0	0.000777195	0	0.000483659	0	0	0	0	0	0	0	0	0	0	0	0	0	0	0	0	0.000383596	0.000331058	0	0.000408692	0.000392204	0.000402004
Cluster11145.COG0012	0	0	0	0.000220465	0	0	0	0	0	0	0.000403973	0	0	0	0	0	0	0	0	0	0	0	0.000417051	0	0.000625772	0	0	0	0	0	0.000821525	0	0	0	0.000326683	0	0	0.000512821	0	0	0	0	0	0.000435573	0.000830685	0	0.000358148	0	0
Cluster11146.COG0012	0	0	0	0	0.000368629	0	0.00087741	0	0	0.000371969	0.000301086	0	0.000315451	0	0	0	0.000601614	0.00055589	0	0	0	0	0	0	0.00053291	0	0.000590925	0	0	0	0.000646615	0	0	0	0.000754935	0	0	0.000573898	0	0	0	0	0	0	0.000812106	8.63285e-05	0.000230512	0	0
Cluster11147.COG0012	0	0.000249529	0	0.000186642	0.000184507	0	0	0	0	0	0	0	0	0.00012786	0	0	0	0	0	0	0	0	0	0	0	0	0	0	0	0	0	0	0	0.000220999	0	0	0.000320661	0	0	0	0	0	0	0	0.000353354	0.000162118	0	0	0
Cluster11148.COG0012	0	0.000390938	0.000432702	0.00025275	0.000134765	0	0	0	0	0	0	0	0	0	0	0	0	0	0.000316969	0	0	0	0	0	0	0	0	0.000239081	0	0	0	0	0	0	0	0	0.000260863	0.000681072	0.00023443	0	0	0	0	0	0.000387473	0.000491718	0	0	0
Cluster1115.COG0012	0	0.000441169	0.000427631	0.00148276	0.000608322	0	0	0.000358425	0.001099	0	0	0.00142464	0	0.00060966	0	0	0	0	0.000388253	0	0	0	0	0	0	0.0015985	0	0	0	0	0	0	0	0.000267782	0	0.000388248	0.00117652	0	0.000517865	0.000695051	0	0.00131722	0	0	0	0.001527	0	0	0
Cluster11151.COG0012	0	0	0	0	0	0	0	0	0	0	0	0	0	0	0	0	0	0	0	0	0	0	0	0	0	0	0	0	0	0	0	0	0.000307175	0	0	0	0	0	0	0	0	0	0	0	0	0	0.000152909	0	0
Cluster11153.COG0012	0	0	0	0	0	0.000427208	0	0	0	0	0	0	0	0	0	0	0	0	0	0	0	0	0	0	0	0	0	0	0	0	0	0	0	0	0	0	0	0	0	0	0	0	0	0	0	0	0.000189413	0	0
Cluster11154.COG0012	0	0	0	0	0.000494342	0.000409527	0.00116809	0	0	0	0.00075575	0	0.000537021	0	0.0010415	0	0	0	0	0	0	0	0.000525862	0	0.000613223	0	0.000586063	0	0	0.000747476	0.000476453	0	0.000386794	0	0.000526851	0	0	0.000692596	0	0	0	0	0	0.000304291	0.00152826	0	0.000443032	0	0
Cluster11155.COG0012	0	0	0	0.00042986	0.000200702	0.000486207	0.00069674	0	0	0	0.000566193	0	0.000914533	0	0	0	0	0.00116817	0	0	0	0	0.000654011	0	0	0	0.00067571	0	0	0	0	0	0	0	0.000494776	0	0.000301397	0.000678191	0	0	0	0.000888952	0	0.000392952	0.00132288	0	0.000357127	0	0
Cluster11156.COG0012	0	0	0	0	0	0	0	0	0	0.000372588	0.000182735	0	0.000541604	0	0	0	0	0	0	0	0	0	0	0	0	0	0	0	0	0	0.000476453	0	0.00050648	0	0.000428846	0	0	0	0	0	0	0	0	0	0	0	0.000162354	0	0
Cluster11157.COG0012	0	0.000268023	0.000465225	0	0	0	0	0	0	0	0	0.000243361	0	0.00021885	0	0	0	0	0	0	0	0	0	0	0	0.000521199	0	0	0	0	0	0	0	0.000274508	0	0.000485599	0	0	0.000224745	0	0	0	0	0	0	0.000191053	0	0	0
Cluster1116.COG0012	0	0.00162238	0	0.00244886	0.000618554	0	0	0.000774639	0.00171184	0	0	0.000679287	0	0.000803296	0	0	0	0	0.000525837	0.000990345	0	0	0	0.00058437	0	0.000799118	0.000464698	0.000338867	0.00174604	0	0.000471969	0	0	0.000770367	0.000358943	0.00135837	0.00152545	0.00107043	0.000568692	0.000394958	0	0.00229679	0	0	0.000356839	0.00213892	0	0	0
Cluster11160.COG0012	0	0	0	0.00025521	0	0	0	0	0	0	0	0	0	0	0	0	0	0	0	0	0	0	0	0	0	0	0	0	0	0	0	0	0	0	0	0	0	0	0	0	0	0	0	0	0	0	0	0	0
Cluster11161.COG0012	0	0	0	0.000323778	0	0	0	0	0	0	0	0	0.000256945	0	0	0	0	0.000676735	0	0	0	0	0	0	0	0	0.000773341	0	0	0	0.000499405	0	0	0	0	0	0.000240395	0.000518006	0.000176119	0	0	0	0	0	0.000482061	0	0.000235872	0	0
Cluster11162.COG0012	0	0	0	0	0	0	0	0	0	0	0	0	0	0.000129585	0	0	0	0	0	0	0	0	0	0	0	0	0	0	0	0	0	0	0	0	0	0	0	0	0	0	0	0	0	0	0	0	0	0	0
Cluster11163.COG0012	0	0.000260057	0	0	0	0	0	0	0	0	0	0.000332837	0	0	0	0	0	0	0	0	0	0	0	0	0	0	0	0	0	0	0	0	0	0.000242989	0	0.000587619	0	0	0	0	0	0	0	0	0	0.000142955	0	0	0
Cluster11164.COG0012	0	0.00026973	0	0.000464605	0.00012956	0	0	0.000254454	0.00045144	0	0	0.000637135	0	0.000371938	0	0	0	0	0	0	0	0	0	0.000180102	0	0.000738489	0	0.000483581	0	0	0	0	0	0	0	0	0.00058955	0	0.000465105	0	0	0	0	0	0	0.000505707	0	0	0
Cluster11165.COG0012	0	0.000312409	0	0.000265664	0.00018952	0	0	0.000385714	0	0	0	0	0	0	0	0	0	0.000964974	0	0	0	0	0	0	0	0	0.000686629	0	0.000749936	0	0	0	0	0	0	0	0.000259258	0	0.000120378	0	0	0	0	0	0.000411458	0.000114977	0	0	0
Cluster11166.COG0012	0	0	0	0.000421558	0.000476209	0	0	0	0	0	0.000205774	0.000288485	0	0	0	0	0	0	0	0	0	0	0	0.000179504	0	0	0.000857484	0	0.0010539	0	0.000873761	0	0	0	0.000572586	0	0.000256448	0.000903486	0	0	0	0.00110611	0	0.000311347	0.000697249	7.20522e-05	0	0	0
Cluster1117.COG0012	0	0.00147062	0.000945963	0	0.000149631	0	0	0.000735368	0.00121052	0	0	0.00182421	0	0.000883912	0	0	0	0	0.000707039	0.000845466	0	0	0	0.00105992	0	0.00115167	0	0.00192761	0	0	0	0	0	0.000787649	0	0.00162327	0.000273587	0	0.000663687	0.000472767	0	0	0	0	0	0.000345747	0	0	0
Cluster11171.COG0012	0	0	0	0	0	0	0	0	0	0	0	0	0	0	0	0	0	0	0	0	0	0	0	0	0	0	0	0	0	0	0	0	0	0	0	0.000299561	0	0	0	0	0	0	0	0	0	0	0	0	0
Cluster11173.COG0012	0	0	0	0.00017096	0.000126861	0	0	0	0	0	0	0	0	0	0	0	0	0	0	0	0	0	0	0	0	0	0	0	0	0	0	0	0	0	0	0	0	0	0	0	0	0.000993499	0	0.000573834	0	5.18355e-05	0	0	0
Cluster1118.COG0012	0	0	0	0	0.000183271	0.00509941	0.00232816	0	0	0.00905253	0.00483674	0	0.00852515	0	0.010074	0.00625003	0.0103601	0	0	0	0	0.00548197	0.00643252	0	0.00702886	0	0	0	0	0.00851095	0.002806	0	0.00927165	0	0.00285664	0	0	0	0	0	0	0	0	0.00255471	0	0	0.00892206	0.007292	0.00612382
Cluster11185.COG0012	0	0	0	0	0	0	0	0	0	0	0	0	0	0	0	0.000733647	0	0	0	0	0	0	0	0	0	0	0	0	0	0	0	0	0	0	0	0	0	0	0	0	0	0	0	0	0	0	0	0	0
Cluster1119.COG0012	0	0.000680105	0	0.00047259	0.000141766	0	0	0	0.000503031	0	0	0.000669288	0	0.000498508	0	0	0	0	0.000322616	0.00074443	0	0	0	0.00134242	0	0.00121037	0	0.000702891	0	0	0	0	0	0.000464203	0	0.000383299	0.000670335	0.000402614	0.000680246	0.0007394	0	0.000431237	0	0	0.000355627	0.00112934	0	0	0
Cluster11197.COG0012	0	0.000415692	0	0.000309634	0.000139778	0	0	0.000399601	0	0	0	0	0	0.000262189	0	0	0	0	0	0.000766557	0	0	0	0	0	0	0	0	0	0	0	0	0	0	0	0	0	0	0.000280289	0.000398646	0	0.00076476	0	0	0	0.00015886	0	0	0
Cluster11198.COG0012	0	0	0	0	0	0	0	0	0	0	0	0	0	0	0	0	0	0.000532616	0	0	0	0	0	0	0	0	0	0	0	0	0	0	0	0	0	0	0	0	0	0	0	0	0	0	0	0	0	0	0
Cluster11199.COG0012	0	0	0	0.000229074	0.000116064	0	0	0	0	0	0	0	0	0	0	0	0	0.000537091	0	0	0	0	0	0	0	0	0	0	0	0	0	0	0	0.000313724	0	0	0	0.000400461	0	0	0	0	0	0	0.000219241	0	0	0	0
Cluster1120.COG0012	0	0	0	0	0	0	0	0	0	0	0	0	0	0	0	0	0	0	0	0	0	0	0	0	0	0	0	0	0	0	0	0	0	0	0	0	0	0	0	0	0	0	0	0	0	5.59755e-05	0	0	0
Cluster11200.COG0012	0	0	0	0.000170652	0.000112786	0	0	0	0	0	0	0	0	0	0	0	0	0	0	0	0	0	0	0	0	0	0	0	0	0	0	0	0	0.00026278	0	0	0	0	0	0	0	0	0	0	0.000252347	6.28541e-05	0	0	0
Cluster11201.COG0012	0	0	0	0.000454766	0	0	0	0	0	0	0	0	0	0	0	0	0	0	0	0	0	0	0	0.000174726	0	0	0	0	0	0	0	0	0	0	0	0	0.000240797	0.000534716	0	0	0	0	0	0	0.000227349	0	0	0	0
Cluster11202.COG0012	0	0	0	0	0	0	0	0	0	0	0	0	0	0	0	0	0	0	0	0	0	0	0	0	0	0	0	0	0	0	0	0	0	0	0	0	0	0	0	0	0	0	0	0	0	5.48057e-05	0	0	0
Cluster11205.COG0012	0	0	0	0	0	0	0	0	0	0	0	0	0	0	0	0	0	0	0	0	0	0.000513312	0	0	0	0	0	0	0	0	0	0	0	0	0	0	0	0	0	0	0	0	0	0	0	0	0	0.0002906	0
Cluster1121.COG0012	0	0.000469519	0.00170008	0	0.000133599	0	0	0	0.000863131	0	0	0.00267759	0	0.000718144	0	0	0	0	0.000897498	0.00066428	0	0	0	0.00108509	0	0.000568098	0	0.000598287	0	0	0	0	0	0.000445253	0	0.00154903	0	0	0.000344732	0.000651356	0	0	0	0	0	0.000684791	0	0	0
Cluster11211.COG0012	0	0.000485401	0.000525323	0.000756098	0.000157515	0	0	0.000387953	0.000744598	0	0	0.00058584	0	0.000278145	0	0	0	0.000628397	0.000352123	0.000690413	0	0	0	0.000170245	0	0.000707306	0	0.000552755	0.000747445	0	0	0	0	0.000936406	0	0	0.000860446	0.000449438	0.000315671	0.000610566	0	0.000785095	0	0	0.000278359	0.000351925	0	0	0
Cluster11219.COG0012	0	0	0	0	0.000138236	0	0	0	0	0	0	0	0	0	0	0	0	0	0	0	0	0	0	0	0	0	0	0	0	0	0	0	0	0	0.000340344	0	0	0	0.000191339	0	0	0	0	0	0	0.000268616	0	0	0
Cluster1122.COG0012	0	0.00328837	0.000917316	0.000540658	0.000596479	0	0	0.0026746	0.00143019	0	0	0.00119664	0	0.00236773	0	0	0	0	0.000589523	0.000455075	0	0	0	0.00114102	0	0.00122803	0	0.0005042	0.000954962	0	0.00191571	0	0	0.000824449	0	0.00071048	0.000527147	0.000495782	0.00141558	0.00141773	0	0	0	0	0	0.00300232	0	0	0
Cluster11220.COG0012	0	0	0	0.000571609	0.000469847	0	0	0	0	0	0.000482558	0	0.00020015	0	0	0.000759777	0	0	0	0	0	0	0	0	0	0	0.000678279	0	0	0	0	0	0	0	0	0	0.000276515	0	0	0	0	0.000451012	0	0.000623213	0.000368893	0.000102425	0.000543476	0	0
Cluster1123.COG0012	0	0	0	0.00123798	0.000438104	0	0.00172094	0	0	0	0.000285804	0	0	0	0	0	0.000608991	0.00286031	0	0	0	0	0.00037944	0	0.000853994	0.000322913	0.000744244	0	0	0	0	0	0.000276341	0.000328855	0.000731343	0	0.000259772	0.00197417	0	0	0	0.000776366	0	0.000441959	0.00211845	8.44304e-05	0.00036264	0	0
Cluster11230.COG0012	0	0	0	0.000963648	0.000846188	0.000611312	0.00101873	0	0	0.000774885	0.000607853	0	0.000597372	0	0.000668963	0.000740682	0	0.00140986	0	0	0	0	0.00104095	0	0.00122226	0	0.00106495	0	0.000744953	0	0.00083498	0	0.000444839	0	0.000958072	0	0	0.00103428	0	0	0	0.00097102	0	0.00120224	0.00282353	0	0.000800281	0	0
Cluster11231.COG0012	0	0	0	0	0.000158287	0.000800393	0	0	0	0	0	0	0	0	0	0	0	0	0	0	0	0	0	0	0	0	0	0	0	0	0	0	0	0	0	0	0	0.000666174	0	0	0	0	0	0	0	0	0.000163317	0	0
Cluster1124.COG0012	0	0.000162121	0	0.00420289	0.00455697	0.00334562	0.00395015	0.000742326	0	0.00106911	0.00364361	0	0.00210439	0.000210251	0.00170739	0.00237971	0.00172559	0.00890208	0	0	0	0	0.00162147	0	0.00374084	0.000297968	0.0063726	0	0.00146115	0	0.00319286	0	0.00136874	0.00023864	0.00493376	0	0.0027361	0.00681663	0.000397749	0.000467497	0	0.00378011	0	0.00313957	0.00766357	0.000425672	0.0017675	0.000515525	0.00355172
Cluster11247.COG0012	0	0	0	0.000228791	0.000192564	0	0	0	0	0	0	0	0.000213406	0	0	0	0	0	0	0	0	0	0	0	0	0	0.000810933	0	0.000863218	0	0	0	0	0	0	0	0.000329206	0.000343801	0.000142916	0	0	0.000584827	0	0	0.000282188	0.0002232	0	0	0
Cluster11249.COG0012	0	0	0	0	0	0	0	0	0	0	0	0	0	0	0	0	0	0	0	0	0	0	0	0	0	0	0	0	0	0	0	0	0	0	0	0	0	0	0.000206742	0	0	0	0	0	0	0	0	0	0
Cluster11256.COG0012	0	0.000198014	0	0.000251608	0	0	0	0	0	0	0	0	0	0	0	0	0	0.000538596	0	0	0	0	0	0	0	0.000370279	0	0.000241029	0	0	0	0	0	0.000301371	0.00035738	0.000451352	0.000365829	0	0.000141924	0	0	0	0	0	0.000257458	0.000313037	0	0	0
Cluster1126.COG0012	0	0	0	0	0.000466701	0	0	0	0	0	0	0	0	0	0	0	0	0	0	0	0	0	0	0	0	0	0	0	0	0	0.00162923	0	0	0	0.000924959	0	0	0.000338687	0	0	0	0	0	0.000516447	0.000217106	0	0	0	0
Cluster11261.COG0012	0	0.000213421	0	0	0.000171684	0	0	0	0	0	0	0.000232827	0	0	0	0	0	0	0.000519969	0	0	0	0	0.000180606	0	0	0	0	0	0	0	0	0	0	0	0	0	0	0	0	0	0	0	0	0	0.000114723	0	0	0
Cluster11262.COG0012	0	0	0	0	0	0	0	0	0	0	0	0	0	0	0	0	0	0	0	0	0	0	0	0	0	0	0	0	0	0	0	0	0	0	0	0	0	0	0	0	0	0	0	0	0	0	0	0	0
Cluster11263.COG0012	0	0	0	0	0	0	0	0	0	0	0	0.000229733	0	0	0	0	0	0	0	0	0	0	0	0	0	0	0	0	0	0	0	0	0	0	0	0	0	0	0	0	0	0	0	0	0	0.000122121	0	0	0
Cluster11266.COG0012	0	0	0	0	0	0	0	0	0	0	0	0	0	0	0	0	0	0.00059066	0	0	0	0	0	0	0	0	0	0	0	0	0	0	0	0	0	0	0	0	0	0	0	0	0	0	0	0	0	0	0
Cluster11269.COG0012	0	0	0	0	0	0	0	0	0	0	0	0	0	0	0	0	0	0	0	0	0	0	0	0	0	0	0	0	0	0	0	0	0	0	0	0	0	0	0.00013241	0	0	0	0	0	0	0.000106748	0	0	0
Cluster1127.COG0012	0	0	0	0.00732039	0.0037949	0	0.00077888	0.000913524	0	0	0	0	0	0.000346613	0	0	0	0.00351995	0	0	0	0	0	0	0	0	0.00329843	0	0.00426904	0	0.00207085	0	0	0.000272896	0.00169644	0	0.00113687	0.00745777	0.000253035	0.000868888	0	0.00637434	0	0.000738393	0.00292737	0.00020368	0	0	0
Cluster11270.COG0012	0	0.000172335	0.000915332	0.000223549	0.000247085	0	0	0.000464512	0.000227148	0	0.000199071	0.000742183	0	0.000377304	0	0	0	0	0.00173734	0	0	0	0	0.000711942	0	0.000660645	0	0.000190202	0	0	0	0	0	0.000221251	0	0.000317952	0.00026763	0.000777742	0.000551246	0.000930303	0	0.000659113	0	0	0	0.000464271	0	0	0
Cluster11271.COG0012	0	0	0	0	0	0	0	0	0	0	0	0	0	0	0	0	0	0	0	0	0	0	0	0	0	0	0	0.000217693	0	0	0	0	0	0	0	0	0	0	0	0	0	0	0	0	0	0	0	0	0
Cluster11273.COG0012	0	0	0	0	0	0	0	0	0	0	0	0	0	0	0	0.000613757	0	0.000562005	0	0	0	0	0.000402005	0	0	0	0	0	0	0	0	0	0	0	0	0	0	0	0	0	0	0	0	0	0.000216807	0	0	0	0
Cluster11275.COG0012	0	0	0	0	0	0.000500399	0	0	0	0	0.000541194	0	0.000377062	0	0	0	0	0.000694789	0	0	0	0	0	0	0	0	0.000467623	0	0	0	0	0	0	0	0	0	0	0.000388293	0	0	0	0.000555695	0	0	0.000204273	0	0	0	0
Cluster11276.COG0012	0	0.000500741	0	0	0.000187151	0	0	0.000788862	0.000239082	0	0	0.000324874	0	0.000123894	0	0	0	0.00109963	0	0	0	0	0	0.000229427	0	0.000494367	0.000410942	0.000191481	0	0	0.000464295	0	0	0.000841635	0	0.000304412	0.00048415	0.000447808	0.000429143	0.000947765	0	0	0	0	0.000384155	0.000461581	0	0	0
Cluster11277.COG0012	0	0	0	0	0	0	0	0	0	0	0	0	0	0	0	0	0	0	0	0	0	0	0	0	0	0	0	0	0	0	0	0	0	0	0	0	0	0	0	0	0	0	0	0	0	0	0	0	0
Cluster11278.COG0012	0	0	0	0	0.000103629	0	0	0	0	0	0	0	0	0	0	0	0	0	0	0	0	0	0	0	0	0	0	0	0	0	0	0	0	0	0	0	0	0	0	0	0	0	0	0	0	0	0	0	0
Cluster11280.COG0012	0	0	0	0	0	0	0	0	0	0	0	0	0	0	0	0.000653062	0	0	0	0	0	0	0	0	0	0	0	0	0	0	0	0	0	0	0	0	0	0	0	0	0	0	0	0	0	0	0	0	0
Cluster11281.COG0012	0	0	0	0.000381421	0.000279566	0	0.000904084	0	0	0	0.000493405	0	0	0	0	0.00211741	0.000653663	0	0.000343121	0	0	0	0	0	0.000781889	0	0.000736217	0	0	0	0.00142225	0	0.000618132	0	0.00120616	0	0	0	0	0	0	0.000525106	0	0.00154963	0.000834367	0.000164205	0.000819674	0	0.00121475
Cluster11282.COG0012	0	0	0	0	0	0	0	0	0	0	0	0	0	0	0	0	0	0	0	0	0	0	0	0	0	0	0	0	0	0	0	0	0.000461023	0	0	0	0	0	0	0	0	0	0	0	0	0	0	0	0
Cluster11285.COG0012	0	0	0	0	0	0	0	0	0	0	0	0	0	0	0.000592505	0	0	0	0	0	0	0	0	0	0	0	0	0	0	0	0	0	0	0	0	0	0	0	0	0	0	0	0	0	0	0	0	0	0
Cluster11288.COG0012	0	0	0	0	0	0	0	0	0	0	0	0	0	0	0	0	0	0	0	0	0	0	0	0	0	0	0	0	0	0	0	0	0	0	0	0	0	0	0	0	0	0	0	0	0	0	0.000205558	0	0
Cluster1129.COG0012	0	0	0	0.0037955	0.00604502	0.00375381	0.0036657	0.00209989	0	0	0.00289296	0	0.00262337	0	0	0	0.00101513	0.00508015	0	0	0	0	0.00235501	0	0.00145759	0	0.00964817	0	0.00271474	0	0.00200163	0	0.000451969	0.000387418	0.00177466	0	0.000830675	0.00770534	0.000112413	0.000403326	0	0.0104784	0	0.000653292	0.00902471	0	0.000330938	0	0
Cluster11290.COG0012	0	0	0	0.000613295	0	0	0	0	0	0	0	0	0	0	0	0	0	0.000777373	0	0	0	0	0	0.000180307	0	0	0.000386465	0	0	0	0	0	0	0	0	0	0.000412513	0	0.000110804	0	0	0.000646732	0	0	0.000202579	0.000206577	0	0	0
Cluster11291.COG0012	0	0	0	0	0	0	0	0	0	0	0	0	0	0	0	0	0	0	0	0	0	0	0	0	0	0	0	0	0	0	0	0	0	0	0	0	0	0	0	0	0	0	0	0	0	0	0	0	0
Cluster11293.COG0012	0	0	0	0	0	0	0	0	0	0	0	0	0	0	0	0	0	0	0	0	0	0	0	0	0	0	0	0	0	0	0	0	0	0	0	0	0	0	0	0	0	0	0	0	0	0	0	0	0
Cluster11294.COG0012	0	0	0	0.000264096	0.000190485	0	0	0	0	0	0.000481062	0	0.0002777	0	0	0.00145729	0	0.000539493	0	0	0	0	0.000331556	0	0.000497437	0	0	0	0	0	0	0	0.000482658	0	0	0	0	0	0	0	0	0	0	0.000634341	0	6.6297e-05	0.000541287	0	0
Cluster11295.COG0012	0	0.000165773	0.000956454	0	0.000142683	0	0	0	0.000360016	0	0	0	0	0.000221842	0	0	0	0	0	0	0	0	0	0	0	0	0	0.000405977	0	0	0	0	0	0.000442134	0	0.000447842	0	0	0.000197426	0	0	0	0	0	0	0.000204464	0	0	0
Cluster11296.COG0012	0	0	0	0.000272575	0	0	0	0	0	0	0	0	0	0	0	0	0	0	0	0	0	0	0	0	0	0	0	0	0	0	0	0	0	0	0	0	0	0	0.000197227	0.000311339	0	0	0	0	0	0	0	0	0
Cluster11297.COG0012	0	0.000399452	0.000788419	0.000258392	0	0	0	0.000265949	0	0	0	0.000347693	0	0	0	0	0	0	0	0.000653911	0	0	0	0.000406139	0	0	0	0.000220251	0	0	0	0	0	0.00109743	0	0.000406217	0	0.000347268	0.000202777	0.000249295	0	0	0	0	0	0.000310635	0	0	0
Cluster11298.COG0012	0	0	0	0	0	0	0	0	0	0	0	0	0	0	0	0	0	0	0	0.000304407	0	0	0	0	0	0	0	0	0	0	0	0	0	0	0	0	0	0	0	0	0	0	0	0	0	0	0	0	0
Cluster113.COG0012	0	0	0.000653884	0.00105557	0	0	0	0.000636714	0	0	0	0	0	0.000395921	0	0	0	0	0	0	0	0	0	0.000223588	0	0.000551198	0	0	0	0	0	0	0	0.000251731	0	0	0	0	0.000408902	0.000380884	0	0	0	0	0	0.00018361	0	0	0
Cluster1130.COG0012	0	0.00107946	0.00143043	0.000262777	0.00103408	0	0	0.000970492	0.0036757	0	0	0.000653185	0	0.000698871	0	0	0	0	0.00492591	0.000524931	0	0	0	0.00367771	0	0.000573394	0	0.001538	0.00291028	0	0.00054343	0	0	0.000923158	0.000449272	0	0.000918417	0.000490313	0.000318982	0.00103863	0	0.000934014	0	0	0	0.00114901	0	0	0
Cluster11301.COG0012	0	0.00047706	0.000581388	0.000182231	0.000296966	0	0	0.000539984	0	0	0	0.000339958	0	0.000203247	0	0	0	0	0	0.000303382	0	0	0	0	0	0.000448206	0	0.000335331	0	0	0	0	0	0.000449117	0	0	0	0	0.000217247	0.000412395	0	0	0	0	0	0.000191877	0	0	0
Cluster11304.COG0012	0	0.000170908	0	0.000272884	0.000452603	0	0	0	0	0	0.000435804	0	0	0	0	0	0	0	0	0	0	0	0	0	0	0	0	0	0	0	0	0	0	0	0	0	0.000241471	0	0	0	0	0	0	0	0	0.000192838	0	0	0
Cluster11307.COG0012	0	0	0	0	0.000105176	0	0	0	0	0	0	0	0	0	0	0	0	0	0.000616913	0	0	0	0	0	0	0	0	0	0	0	0	0	0	0	0	0	0	0	0	0	0	0	0	0	0	0	0	0	0
Cluster11308.COG0012	0	0	0	0	0	0	0	0	0	0	0	0	0	0	0	0	0	0	0	0	0	0	0	0	0	0	0	0	0	0	0	0	0	0	0	0	0	0	0	0	0	0	0	0	0	0	0	0	0
Cluster11309.COG0012	0	0	0	0	0	0	0	0	0	0	0	0.000460239	0	0	0	0	0	0	0	0	0	0	0	0	0	0	0	0.00024039	0	0	0	0	0	0	0	0	0	0	0	0	0	0	0	0	0	8.94528e-05	0	0	0
Cluster1131.COG0012	0	0.00231073	0.00273049	0	0.000326676	0	0	0.00108353	0.00238951	0	0	0.00531632	0	0.00228581	0	0	0	0	0.00229639	0.00246312	0	0	0	0.00269301	0	0.000726173	0	0.00564711	0	0	0.000654691	0	0	0.00208268	0	0.00358365	0.000656913	0	0.0017572	0.00423178	0	0	0	0	0	0.00193484	0	0	0
Cluster11310.COG0012	0	0	0	0	0	0	0	0	0	0	0	0	0	0.000156543	0	0	0	0	0	0	0	0	0	0	0	0	0	0	0	0	0	0	0	0	0	0	0	0	0	0	0	0	0	0	0	0.000106844	0	0	0
Cluster1132.COG0012	0	0	0	0	0	0	0	0	0	0	0	0.000215421	0	0	0	0	0	0	0	0	0	0	0	0.000181293	0	0	0	0.000256325	0	0	0	0	0	0	0	0	0	0	0	0	0	0	0	0	0	6.55499e-05	0	0	0
Cluster11325.COG0012	0	0	0	0	0	0	0	0	0	0	0	0	0	0	0	0	0	0	0.000433014	0	0	0	0	0	0	0	0	0	0	0	0	0	0	0	0	0	0	0	0	0	0	0	0	0	0	0	0	0	0
Cluster11328.COG0012	0	0	0	0	0	0	0	0	0	0	0	0	0	0	0	0	0	0	0	0	0	0	0	0	0	0	0	0	0	0	0	0	0	0	0	0	0	0	0	0	0	0	0	0	0	0	0	0	0
Cluster1133.COG0012	0	0.000425399	0.000905027	0	0	0	0	0.000480946	0.00409741	0	0	0.00336988	0	0.00134926	0	0	0	0	0.000871559	0.00102533	0	0	0	0.000955777	0	0.000585075	0	0.00282844	0	0	0	0	0	0.000636569	0	0.00248685	0.000298708	0	0.000657188	0.000284947	0	0	0	0	0	0.00194647	0	0	0
Cluster11333.COG0012	0	0	0	0	0	0	0	0	0	0	0	0	0	0	0	0	0	0	0	0	0	0	0	0	0	0	0	0	0	0	0	0	0	0	0	0	0	0	0	0	0	0	0	0	0	0	0	0	0
Cluster11334.COG0012	0	0	0	0	0	0	0	0	0	0	0	0	0	0	0	0	0	0	0	0	0	0	0	0	0	0	0	0	0	0	0	0	0	0	0	0	0	0	0	0	0	0	0	0	0	0	0	0	0
Cluster11339.COG0012	0	0	0	0	0	0	0	0	0	0	0	0.000253325	0	0	0	0	0	0	0	0.000381277	0	0	0	0	0	0	0	0.000512107	0	0	0	0	0	0	0	0.000308925	0	0	0	0	0	0.000438438	0	0	0	0	0	0	0
Cluster1134.COG0012	0	0.00174682	0.00108449	0	0	0	0	0.00109252	0.00260849	0	0	0.00235141	0	0.00072606	0	0	0	0	0	0.00113258	0	0	0	0.000539356	0	0.00354494	0	0.00101164	0	0	0	0	0	0.000272925	0	0.0021064	0.000762035	0	0.000604622	0	0	0	0	0	0	0.000748947	0	0	0
Cluster11340.COG0012	0	0	0	0	0	0	0	0	0	0	0	0	0	0	0	0	0	0	0	0	0	0	0	0	0	0	0	0	0	0	0	0	0	0	0	0	0	0	0	0	0	0	0.000257943	0	0	0	0	0	0
Cluster11341.COG0012	0	0	0	0	0	0	0	0	0	0	0	0.000227025	0	0	0	0	0	0	0	0	0	0	0	0	0	0	0	0	0	0	0	0	0	0	0	0	0	0	0	0	0	0	0	0	0	0	0	0	0
Cluster11344.COG0012	0	0	0	0	0	0	0	0	0	0	0	0	0.000206544	0	0	0	0	0.000973961	0	0	0	0	0	0	0	0	0	0	0.000871963	0	0	0	0	0	0	0	0	0	0	0	0	0	0	0.000878278	0.000234084	0.000174005	0	0	0
Cluster11345.COG0012	0	0	0	0	0	0	0	0	0	0	0	0	0	0	0	0	0	0	0	0	0	0	0	0	0	0	0	0.000226324	0	0	0	0	0	0	0	0	0	0	0	0	0	0	0	0	0	5.4767e-05	0	0	0
Cluster11346.COG0012	0	0	0	0	0	0	0	0	0	0	0	0	0	0	0	0	0	0	0.000517619	0	0	0	0	0	0	0	0	0	0	0	0	0	0	0	0.000443747	0	0	0	0	0	0	0	0	0	0	7.27345e-05	0	0	0
Cluster11347.COG0012	0	0.000164061	0	0	0	0	0	0	0	0	0	0	0	0	0	0	0	0	0	0	0	0	0	0	0	0	0	0	0	0	0	0	0	0	0	0.00028034	0	0	0	0	0	0	0	0	0	7.15815e-05	0	0	0
Cluster11348.COG0012	0	0.000462979	0	0.000188172	0.00014423	0	0	0	0.00025937	0	0	0	0	0.000582929	0	0	0	0	0	0	0	0	0	0	0	0	0	0.000264617	0	0	0	0	0	0	0	0	0.000307071	0	0.00011926	0	0	0	0	0	0	8.34293e-05	0	0	0
Cluster11349.COG0012	0	0	0	0	0	0	0	0	0	0	0	0.000288906	0	0	0	0	0	0	0	0	0	0	0	0.000265668	0	0.000799624	0	0.000376052	0	0	0	0	0	0.000363483	0.000353806	0	0.000297814	0	0	0.000474811	0	0	0	0	0	0.000158705	0	0	0
Cluster1135.COG0012	0	0	0	0	0	0	0	0	0.000278542	0	0	0	0	0	0	0	0	0	0	0	0	0	0	0	0	0.000293698	0	0	0	0	0	0	0	0	0	0.000295262	0	0	0.000204277	0	0	0	0	0	0	0.000117402	0	0	0
Cluster11353.COG0012	0	0	0	0.000803017	0.00069448	0.00156546	0.00161717	0	0	0.000651647	0.00240984	0	0.00195667	0	0.000757314	0.0013583	0.00128199	0.000873176	0	0	0	0	0.000724968	0	0.00111471	0	0.000386905	0	0.00112496	0	0.000859568	0	0.000725246	0	0.00231217	0	0.000241746	0.000669253	0	0	0	0	0	0.00172699	0.00179164	0	0.00138596	0	0.000770247
Cluster11355.COG0012	0	0.000172247	0	0.0012087	0.000478885	0	0	0.000322107	0	0	0.000186935	0	0	0	0	0	0	0.00144209	0	0.000308346	0	0	0	0.000171202	0	0	0.00226524	0	0	0	0	0	0	0	0.000560273	0	0.000652593	0.000780506	0.000213882	0	0	0.00182441	0	0	0.00145125	0.000148672	0	0	0
Cluster11356.COG0012	0	0	0	0	0	0	0.000670074	0	0	0	0	0	0	0	0	0	0	0.00584128	0	0	0	0	0	0	0	0	0.00114586	0	0	0	0	0	0	0	0	0	0	0	0	0	0	0.000435287	0	0	0.000462009	0	0	0	0.000372029
Cluster11358.COG0012	0	0	0	0	0	0	0	0	0	0	0	0	0	0	0	0	0	0	0	0	0	0	0	0	0	0	0	0	0	0	0	0	0	0	0	0	0	0	0	0	0	0	0	0	0	0	0	0	0
Cluster1136.COG0012	0	0.000266472	0	0.000199026	0	0	0	0	0.000249488	0	0	0.000312719	0	0.000138941	0	0	0	0	0	0.000722007	0	0	0	0	0	0	0	0	0	0	0	0	0	0.000454746	0	0	0	0	0	0	0	0	0	0	0	0.000133944	0	0	0
Cluster11360.COG0012	0	0	0	0	0	0	0	0	0	0	0	0	0	0	0	0	0	0	0	0	0	0	0	0	0	0	0	0	0	0	0	0	0	0	0	0	0	0	0	0	0	0	0	0	0	0	0	0	0
Cluster11369.COG0012	0	0	0	0	0.000207453	0.00244871	0	0	0	0.00102048	0.000734251	0	0.00172928	0	0.00113412	0.00100639	0	0	0	0	0	0	0.000864765	0	0	0	0	0	0	0	0	0	0.000898751	0	0.000920047	0	0	0	0	0	0	0	0	0.000354863	0.000202698	0	0.000618348	0.00035464	0.00096771
Cluster1137.COG0012	0	0.0020747	0.000914782	0.000437392	0.000138479	0	0	0.00209802	0.00325462	0	0	0.00269427	0	0.00124686	0	0	0	0	0.000724327	0.00244356	0	0	0	0.00119603	0	0.00271261	0	0.00295865	0.00138216	0	0	0	0	0.00185026	0	0.00314429	0.0013599	0.00052478	0.00133438	0.000984053	0	0.000553047	0	0	0	0.00155674	0	0	0
Cluster11380.COG0012	0	0	0	0	0.000116401	0	0	0	0	0	0.000389388	0	0.000454994	0	0	0	0	0	0	0	0	0	0.00121962	0	0	0	0	0	0	0	0	0	0.000400516	0	0	0	0	0	0	0	0	0	0	0	0	0	0	0	0
Cluster11381.COG0012	0	0	0	0	0.000957526	0.001414	0.00122109	0	0	0	0.00133509	0	0.00211789	0	0	0.000605746	0	0	0	0	0	0	0.000664221	0	0.00251106	0	0	0	0	0	0.000559475	0	0.000339737	0	0	0	0	0	0	0	0	0	0	0.000955632	0	0	0.000343866	0	0.000836054
Cluster11387.COG0012	0	0	0	0	0.000121423	0	0	0	0	0	0	0	0	0	0	0.000901	0	0	0	0	0	0	0	0.000317446	0	0	0	0	0	0	0.000432634	0	0	0	0	0	0	0	0	0	0	0	0	0	0	0	0	0	0
Cluster11389.COG0012	0	0	0	0	0.000455385	0	0	0	0	0	0	0	0	0	0	0	0	0.00230952	0	0	0	0	0	0	0	0	0.000959524	0	0.000851522	0	0	0	0	0	0	0	0	0	0	0	0	0	0	0	0.000720829	0	0	0	0
Cluster1139.COG0012	0	0.000713322	0.00180153	0	0.000188789	0	0	0.000606117	0.00191494	0	0	0.00147804	0	0.000630319	0	0	0	0	0.000737717	0.000640824	0	0	0	0.000931404	0	0.00109276	0	0.00115913	0	0	0	0	0	0.00122818	0	0.00186791	0.00110756	0	0.000442399	0.000933422	0	0.000607255	0	0	0	0.000592492	0	0	0
Cluster11393.COG0012	0	0	0	0	0	0	0	0	0	0	0	0	0	0	0	0	0	0	0	0	0	0	0	0	0	0	0	0	0	0	0	0	0	0	0	0	0	0	0	0	0	0	0	0	0	0	0	0	0
Cluster11395.COG0012	0	0	0	0	0	0	0	0	0	0	0	0	0	0	0.000571385	0.000566258	0	0	0	0	0	0	0	0	0	0	0	0	0	0	0	0	0	0	0	0	0	0	0	0	0	0	0	0	0	0	0	0	0
Cluster1140.COG0012	0	0	0	0	0	0	0	0	0	0	0	0	0	0.000121512	0	0	0	0	0	0	0	0	0	0	0	0	0	0	0	0	0	0	0	0.000290169	0	0	0	0	0	0.000290791	0	0	0	0	0	5.22061e-05	0	0	0
Cluster11401.COG0012	0	0	0	0	0	0	0	0	0	0	0	0	0	0	0	0	0	0	0	0	0	0	0	0	0	0	0	0	0	0	0	0	0	0	0	0	0	0	0	0	0	0	0	0	0	0	0	0	0
Cluster11402.COG0012	0	0	0	0.000598513	0.000321048	0.00169191	0.00475629	0	0	0.00052481	0.00178292	0	0.000734211	0	0	0	0	0.000990693	0	0	0	0	0	0	0	0	0.00149597	0	0.000765803	0	0.000599869	0	0	0	0.000455659	0	0	0.000744379	0	0	0	0	0	0	0.0029063	0	0.000874189	0	0
Cluster11403.COG0012	0	0	0	0	0.000756665	0.000644577	0.00058351	0	0	0	0	0	0	0	0	0	0	0	0	0	0	0	0	0	0	0	0.000480319	0	0	0	0	0	0	0	0.000405176	0	0	0	0	0	0	0	0	0	0.000428306	0	0	0	0
Cluster11404.COG0012	0	0	0	0	0	0	0	0	0	0	0.000275181	0	0	0	0	0	0	0	0	0	0	0	0	0	0	0	0	0	0	0	0	0	0	0	0	0	0	0	0	0	0	0	0	0	0	0	0	0	0
Cluster11405.COG0012	0	0	0	0	0.000139427	0.00043385	0	0	0	0	0.000193274	0	0	0	0	0	0	0	0	0	0	0	0.000321998	0	0	0	0	0	0.000686214	0	0	0	0	0	0	0	0	0	0	0	0	0	0	0	0	0	0	0	0
Cluster11407.COG0012	0	0	0	0	0	0	0	0	0	0	0	0	0	0	0	0	0	0	0	0	0	0	0	0	0	0	0	0	0	0	0	0	0	0.000339859	0	0	0	0	0	0	0	0	0	0	0	0	0	0	0
Cluster11409.COG0012	0	0	0	0	0	0	0	0	0	0	0	0	0.000329333	0	0	0	0	0	0	0	0	0	0.000557972	0	0.00085103	0	0	0	0	0	0.00048829	0	0	0	0	0	0	0	0	0	0	0	0	0	0	0	0.000197524	0	0
Cluster1141.COG0012	0	0.00215128	0.00415358	0	0.000162085	0	0	0.00116363	0.0044138	0	0	0.00412257	0	0.00110552	0	0	0	0	0.00287134	0.00205966	0	0	0	0.00362811	0	0.00292029	0	0.00436572	0.00103088	0	0	0	0	0.00250334	0	0.0030873	0.00127209	0	0.00221511	0.00149422	0	0.00146367	0	0	0	0.00195008	0	0	0
Cluster11411.COG0012	0	0	0	0	0.00076222	0.00463851	0.000537967	0	0	0.00135434	0.00150822	0	0.00330004	0	0.000545523	0.00201357	0	0	0	0	0	0	0.00258623	0	0.0023563	0	0	0	0	0.000560852	0.00218098	0	0.00106839	0	0.00086711	0	0	0	0	0	0	0	0	0.00316336	0	0	0.000769027	0.000372049	0.00123391
Cluster11414.COG0012	0	0	0	0	0	0	0	0	0	0	0	0	0	0	0	0	0	0	0	0	0	0	0	0	0	0	0	0	0	0	0	0	0	0	0	0	0	0	0	0	0	0	0	0	0	0	0	0	0
Cluster11417.COG0012	0	0	0	0	0	0	0	0	0	0	0	0	0	0	0	0	0	0	0	0	0	0	0	0	0	0	0	0	0	0	0	0	0	0	0	0	0	0	0	0	0	0	0	0	0	0	0	0	0
Cluster11418.COG0012	0	0	0	0	0.00161494	0.00183045	0.00241926	0	0	0.000967274	0.000622415	0	0.000425117	0	0	0	0	0	0	0	0	0	0.000645505	0	0.00170943	0	0.0021381	0	0	0	0.000700891	0	0.000402739	0	0.00182424	0	0	0	0	0	0	0	0	0.000687191	0.00243148	0	0	0	0
Cluster11420.COG0012	0	0	0	0	0.00263966	0	0.00137496	0	0	0	0.000579885	0	0	0	0	0	0	0	0	0	0	0	0.000615839	0	0	0	0	0	0	0	0.000752515	0	0	0	0.000449673	0	0	0	0	0	0	0	0	0	0.00096252	0	0	0	0
Cluster11423.COG0012	0	0	0	0.0003571	0.000267253	0.0005703	0	0.000399036	0	0.000609984	0.00186764	0	0.000983527	0	0	0	0.00101787	0.000759196	0	0	0	0	0.00110852	0	0.000517886	0	0.00141048	0	0	0	0.00176497	0	0	0	0	0	0	0.00101421	0	0	0	0	0	0.000329517	0.00123349	0	0.000929109	0.000540726	0
Cluster1143.COG0012	0	0.000655172	0.00070863	0.000924907	0.00039132	0	0	0.000420859	0.000933715	0	0	0.00102952	0	0.000498953	0	0	0	0.000670144	0.000856039	0.000689421	0	0	0	0.000478896	0	0.000737249	0	0.00043691	0.00136481	0	0	0	0	0.000305186	0	0.00047474	0.000747943	0.000342453	0.000562618	0.000940532	0	0.00124675	0	0	0.000273172	0.000635411	0	0	0
Cluster1144.COG0012	0	0.000993205	0.00196218	0.00114068	0.000111241	0	0	0.00119733	0.000663859	0	0	0	0	0.00104581	0	0	0	0	0.0028607	0.00112359	0	0	0	0.0012376	0	0.00127073	0	0	0	0	0	0	0	0.000318285	0	0	0.0032389	0.000591073	0.00141195	0.0027822	0	0	0	0	0	0.00144393	0	0	0
Cluster1145.COG0012	0	0	0	0.00024806	0.000897087	0	0.00201394	0	0	0	0.000344938	0	0.000201299	0	0	0	0.000764042	0.00109886	0	0	0	0	0	0	0.00061652	0	0.000372783	0	0.00238268	0	0.000464076	0	0	0	0.00160873	0	0	0.00215532	0	0	0	0.000559117	0	0.00089671	0.000761671	0	0	0	0.000883676
Cluster11454.COG0012	0	0	0	0	0	0	0	0	0	0	0	0	0	0	0	0	0	0	0	0	0	0	0	0	0	0	0	0	0	0	0	0	0	0	0	0	0	0	0	0	0	0	0	0	0	0	0	0	0
Cluster1146.COG0012	0	0	0	0.00073936	0.000865066	0.000464658	0.00450186	0.00154693	0	0	0.000997335	0	0.000196175	0	0	0	0	0.00352387	0	0	0	0	0	0	0.000787	0	0.00345059	0	0.00353081	0	0	0	0	0	0.000352351	0	0	0.0024021	0	0.000279525	0	0.00317139	0	0	0.0035889	0	0	0	0
Cluster11463.COG0012	0	0	0	0.00194036	0.000342829	0	0	0.000857996	0	0	0	0	0	0.00015005	0	0	0	0.000815439	0	0	0	0	0	0	0	0	0.000745241	0	0	0	0.00109221	0	0	0.000243794	0	0	0.000371754	0.00229632	0.000315986	0	0	0.000716512	0	0	0.00052047	8.99989e-05	0	0	0
Cluster11467.COG0012	0	0	0	0	0	0	0	0	0	0	0	0	0	0	0	0	0	0	0	0	0	0	0	0	0	0	0	0	0	0	0	0	0	0	0	0	0	0	0.000108072	0	0	0	0	0	0	0	0	0	0
Cluster1147.COG0012	0	0	0	0	0.00100246	0.00193533	0.0100294	0	0	0	0.00120735	0	0.000703863	0	0	0.000982158	0.000821232	0.00426237	0	0	0	0	0.000725422	0	0.00258623	0	0.00213664	0	0.00262011	0	0.000593227	0	0	0	0.000849965	0	0	0.000912127	0	0	0	0.000604745	0	0.00103231	0.00232587	0	0.000242004	0	0
Cluster11470.COG0012	0	0.000212209	0.000391979	0	0.000272012	0	0.000480295	0	0	0	0	0	0	0.000306082	0	0	0	0	0	0	0	0	0	0	0	0	0	0.000238149	0	0	0	0	0	0	0	0	0	0	0.000215486	0	0	0	0	0	0	0.000265955	0	0	0
Cluster11474.COG0012	0	0.000162182	0	0	0	0	0	0	0	0	0	0	0	0	0	0	0	0	0	0	0	0	0	0	0	0	0	0	0	0	0	0	0	0	0	0	0	0	0	0	0	0	0	0	0	0	0	0	0
Cluster11475.COG0012	0	0	0	0	0	0	0	0	0	0	0	0	0	0	0	0	0	0	0	0	0	0	0	0	0	0	0	0	0	0	0	0	0	0	0	0	0	0	0	0	0	0	0	0	0	0	0	0	0
Cluster11476.COG0012	0	0	0	0.000238236	0	0	0	0	0	0	0	0	0	0	0	0	0	0	0	0	0	0	0	0	0	0	0	0	0	0	0	0	0	0	0	0	0	0	0	0	0	0	0	0	0	0	0	0	0
Cluster1148.COG0012	0	0	0	0.00272467	0.00260963	0	0	0.000495118	0	0	0.000307249	0	0	0	0	0	0	0.00499336	0	0	0	0	0	0.000254933	0.00093604	0	0.00201752	0	0.00216609	0	0.00155162	0	0	0.000367522	0.00118314	0	0	0.00289062	0	0	0	0.00154719	0	0.000882598	0.00155931	0	0	0	0
Cluster11481.COG0012	0	0	0	0	0	0	0	0	0	0	0	0	0	0	0.00059003	0	0	0	0	0	0	0	0	0	0	0	0	0	0	0	0	0	0	0	0	0	0	0	0	0	0	0	0	0	0	0	0	0	0
Cluster1149.COG0012	0	0.000660019	0	0.00650829	0.00818962	0.00220777	0.00583864	0.00417636	0	0	0.00280056	0	0.000394155	0.000569438	0	0	0.000619174	0.00445294	0	0.00048704	0	0	0.00214779	0.000789881	0.0020761	0.000360672	0.0108614	0.000288742	0.0117013	0	0.000576715	0	0	0.00144893	0.000343007	0	0.00168366	0.0107109	0.000503809	0.00163199	0	0.00460303	0	0.000303711	0.0108734	0.000446059	0	0	0
Cluster11495.COG0012	0	0	0	0	0.000135347	0	0	0	0	0	0	0	0	0	0	0	0	0	0	0	0	0	0	0	0	0	0	0	0	0	0	0	0	0.000478187	0	0	0	0	0	0	0	0	0	0	0	0	0	0	0
Cluster1150.COG0012	0	0	0	0	0.000511024	0	0	0	0	0	0	0	0	0	0	0	0	0	0	0	0	0	0	0	0	0	0	0	0.0013122	0	0.00058536	0	0	0.000325854	0	0	0	0.000357024	0	0	0	0.000653581	0	0	0	0	0	0	0
Cluster11501.COG0012	0	0	0	0.000701912	0.000825821	0.000494982	0.00281647	0.000283649	0	0	0.000576451	0	0.000821852	0	0	0	0.000577581	0.00246318	0	0	0	0	0.00116162	0	0.00135421	0	0.00126245	0	0.00401728	0	0	0	0	0	0.000737989	0	0	0.00364187	0	0	0	0	0	0	0.0031918	0	0.000179908	0	0
Cluster11504.COG0012	0	0	0	0	0	0	0	0	0	0	0	0	0	0	0	0	0	0	0	0	0	0	0	0	0	0	0	0	0	0	0	0	0	0	0	0	0	0	0	0	0	0	0	0	0	0	0	0	0
Cluster11505.COG0012	0	0	0.000382156	0	0	0	0	0	0	0	0	0	0	0	0	0	0	0	0	0	0	0	0	0	0	0	0	0	0	0	0	0	0	0	0	0	0	0	0.000149853	0	0	0	0	0	0	0	0	0	0
Cluster1151.COG0012	0	0	0	0.00104719	0.00797087	0	0.00213029	0.00042222	0	0.000464462	0.000921348	0	0.000321033	0	0.000616689	0.00258146	0.00106401	0.00421556	0	0	0	0	0.00101024	0	0.00225193	0	0.00324674	0	0	0	0.00282926	0	0.000480377	0.000306022	0.0092037	0	0.000249652	0.00254333	0	0	0	0	0	0.0045907	0.00335769	0	0.000459603	0	0.00143439
Cluster11512.COG0012	0	0	0	0	0	0	0	0	0	0	0	0	0	0	0	0	0	0	0.000377382	0	0	0	0	0.000193669	0	0	0	0.000318073	0	0	0	0	0	0.000494792	0	0.000327155	0	0	0	0	0	0	0	0	0	0	0	0	0
Cluster11517.COG0012	0.000495741	0	0	0	0	0	0	0	0	0	0	0	0	0	0	0	0	0	0	0	0	0	0	0	0	0	0	0	0	0	0	0	0	0	0	0	0	0	0	0	0	0	0	0	0	0	0	0	0
Cluster1152.COG0012	0	0	0	0.000867969	0.0035156	0.00132652	0.00706816	0.000243651	0	0.00035325	0.00174633	0	0.00101614	0	0	0.0011312	0	0.0116314	0	0	0	0	0.000687064	0	0.00090243	0	0.00826547	0	0.0019726	0	0.00301939	0	0.000890222	0.000214473	0.00338462	0	0	0.00652588	0	0	0	0.00113542	0	0.00520174	0.00343971	0	0.000386314	0	0.00065571
Cluster11520.COG0012	0	0	0	0	0	0	0	0	0	0	0	0	0	0	0	0	0	0	0	0	0	0	0	0	0	0	0	0	0	0	0	0	0	0	0	0	0	0	0	0	0	0	0	0	0	0	0	0	0
Cluster11525.COG0012	0	0	0	0	0	0	0	0	0	0	0	0	0	0	0	0	0	0	0	0	0	0	0	0	0	0	0	0	0	0	0	0	0	0	0	0	0	0	0	0	0	0	0	0	0	0	0	0	0
Cluster11529.COG0012	0	0	0	0.000209895	0	0	0	0	0	0	0	0	0	0	0	0	0	0	0	0	0	0	0	0	0	0	0	0	0	0	0	0	0	0	0	0	0.000234994	0	0	0	0	0	0	0	0	0	0	0	0
Cluster1153.COG0012	0	0	0	0	0	0.00118035	0	0	0	0	0.000425633	0	0.00147351	0	0	0	0	0	0	0	0	0	0.000939508	0	0	0	0	0	0	0	0	0	0.0010026	0	0.00042936	0	0	0	0	0	0	0	0	0	0	0	0.000592143	0.000475044	0.00131781
Cluster11535.COG0012	0	0	0	0.000218251	0	0	0	0	0	0	0	0	0	0	0	0	0.000740266	0	0	0	0	0	0	0	0	0	0	0	0	0	0	0	0	0	0	0	0	0	0	0	0	0	0	0	0	0	0	0	0
Cluster11539.COG0012	0	0	0	0	0	0	0	0	0	0	0	0.000210482	0	0	0	0	0	0	0	0	0	0	0	0.000316501	0	0.000366996	0	0	0	0	0	0	0	0	0	0	0	0	0	0	0	0	0	0	0.00020425	0.000144583	0	0	0
Cluster1154.COG0012	0	0	0	0	0	0.00325332	0	0	0	0.00055273	0.00207418	0	0.00209783	0	0	0	0.000883739	0	0	0	0	0	0.00403902	0	0.00079491	0	0	0	0	0	0.000970769	0	0.00097398	0	0.000602275	0	0	0	0	0	0	0	0	0	0	0	0.000517685	0.000563795	0.00111027
Cluster11540.COG0012	0	0	0	0	0	0	0	0	0	0	0	0	0	0	0	0	0	0	0	0	0	0	0	0	0	0	0	0	0	0	0	0	0	0	0	0	0	0	0	0	0	0	0	0	0	0	0	0	0
Cluster11543.COG0012	0	0.000431517	0	0	0	0	0	0	0	0	0	0	0	0	0	0	0	0	0.000340368	0	0	0	0	0	0	0	0	0	0	0	0	0	0	0	0	0	0	0	0	0	0	0	0	0	0	9.23021e-05	0	0	0
Cluster11548.COG0012	0	0	0	0	0.000252541	0	0	0	0	0	0.000293025	0	0.000414962	0	0	0	0.000790135	0	0	0	0	0	0.000539119	0	0	0	0	0	0.0012504	0	0.000586538	0	0.000859319	0	0	0	0	0	0	0	0	0	0	0	0	0	0.000319003	0	0
Cluster1155.COG0012	0	0	0	0	0	0	0	0	0	0	0.00100801	0	0.0010132	0	0.00130454	0.000919904	0	0	0	0	0	0	0.00214295	0	0.00120734	0	0	0	0	0	0	0	0.000831351	0	0.000363598	0	0	0	0	0	0	0	0	0.00207908	0	0	0.000986913	0.000517685	0.0010479
Cluster11550.COG0012	0	0	0	0.000228172	0.000379283	0	0	0	0	0	0	0	0	0.000121781	0	0	0	0	0	0	0	0	0	0.000248629	0	0	0	0	0	0	0	0	0	0	0	0	0	0	0	0	0	0	0	0	0	0	0	0	0
Cluster11552.COG0012	0	0.000359805	0	0	0	0	0	0	0	0	0	0	0	0	0	0	0	0	0	0	0	0	0	0.000236727	0	0	0	0	0	0	0	0	0	0	0	0	0	0	0	0	0	0	0	0	0	8.19139e-05	0	0	0
Cluster11554.COG0012	0	0	0	0.000333588	0.000636959	0	0.000596508	0	0.000247269	0	0	0	0	0.000186903	0	0	0	0	0	0	0	0	0	0	0	0	0	0	0	0	0	0	0	0	0.000859199	0	0.000288809	0	0.000106685	0	0	0	0	0	0	0.000263442	0	0	0
Cluster11558.COG0012	0	0	0	0	0.000183698	0	0	0	0	0	0	0	0	0	0	0	0	0	0	0	0	0	0	0	0	0	0	0	0	0	0	0	0	0	0	0	0	0	0	0	0	0	0	0	0	0	0	0	0
Cluster1156.COG0012	0	0	0	0	0.000203683	0	0.00203597	0	0	0	0.000652643	0	0.000479781	0	0.000774797	0.00169584	0	0.000672108	0	0	0	0	0.00102589	0	0.00067764	0	0.000476713	0	0	0	0	0	0.000580339	0	0.000544804	0	0	0.000529103	0	0	0	0	0	0.000474392	0.000678536	0	0.000781126	0	0.000743861
Cluster1157.COG0012	0	0	0	0	0.000355342	0.00528937	0.00213827	0	0	0.00445303	0.00799139	0	0.00725035	0	0.00123126	0.00214065	0.00420338	0	0	0	0	0.00192268	0.0071538	0	0.00403431	0	0	0	0	0.00092469	0.00276644	0	0.00303356	0	0.00198016	0	0	0	0	0	0.000301283	0	0.0002609	0.00249903	0	0	0.00411922	0.00328169	0.00299265
Cluster1158.COG0012	0	0	0	0.000982098	0.00811726	0.00177416	0.00533972	0.000667419	0	0	0.00152027	0	0.00112014	0	0	0.00142395	0.0013371	0.00385913	0	0	0	0	0.000953977	0	0.000996068	0	0.00762923	0	0.00472048	0	0.00144212	0	0	0.000206398	0.00242857	0	0	0.00627522	0	0	0	0	0	0.00102784	0.00587162	0	0.00033334	0	0.000803428
Cluster1159.COG0012	0	0	0	0.000484526	0.00308541	0.00383592	0.00311623	0	0	0.00390295	0.00582496	0	0.0058997	0	0.00158981	0.00114621	0.00286393	0	0	0	0	0.000752219	0.00357761	0	0.00244756	0	0.00443747	0	0.0014415	0.000935857	0.0011589	0	0.00186859	0	0.00297523	0	0	0.00135266	0	0	0	0	0	0.00196655	0.00246534	0	0.00244275	0.00171373	0.00165843
Cluster116.COG0012	0	0.000372172	0.000511934	0.000348439	0	0	0	0.000673971	0.000414165	0	0	0.000331899	0	0.000607478	0	0	0	0	0.000562169	0.000541438	0	0	0	0.00109194	0	0.000961625	0	0.000572771	0	0	0	0	0	0.000399531	0	0.000775824	0.000701975	0	0.000866626	0.000802465	0	0	0	0	0	0.00062655	0	0	0
Cluster1160.COG0012	0	0	0	0	0.000140935	0.00112027	0.00114931	0	0	0.0017373	0.00141264	0	0.00235664	0	0	0.000765807	0.00226433	0	0	0	0	0.000695698	0.00210756	0	0.00149583	0	0	0	0	0.000543619	0.00139216	0	0.00163399	0	0.00085888	0	0	0	0	0	0	0	0	0	0	0	0.00114694	0.000976036	0.000828715
Cluster1161.COG0012	0	0	0	0	0.000983235	0.000764671	0.00162497	0	0	0	0.000415873	0	0.000780502	0	0	0	0	0	0	0	0	0	0.000598814	0	0.0013091	0	0.00259424	0	0	0	0.00124726	0	0	0	0	0	0	0	0	0	0	0	0	0.00093492	0.000783146	0	0.00040497	0	0
Cluster1162.COG0012	0	0	0	0	0.00152547	0.000570496	0.00221375	0	0	0	0.000548979	0	0.000498321	0	0	0.000615539	0	0	0	0	0	0	0.000912841	0	0.000469586	0	0.00240564	0	0	0	0.00119456	0	0	0	0.00104544	0	0	0.000319336	0	0	0	0	0	0.0012173	0.00118189	0	0.000335452	0.000404396	0.00132028
Cluster1163.COG0012	0.00140565	0	0	0	0.000201438	0.00156835	0.000698689	0	0	0.0015209	0.000410803	0	0.000602441	0	0.00111062	0	0.000872181	0	0	0	0.000918338	0	0.00103925	0	0.00181491	0	0	0	0	0	0.000766093	0	0.000526697	0	0.00043106	0	0	0	0	0	0.000373233	0	0	0.000396432	0	0	0.000800388	0.000853743	0.000708751
Cluster1164.COG0012	0.00104382	0	0	0	0	0	0	0	0	0	0	0	0	0	0	0	0	0	0	0	0	0	0	0	0	0	0	0	0	0	0	0	0	0	0	0	0	0	0	0	0.000532773	0	0.000236558	0	0	0	0	0	0
Cluster1166.COG0012	0.0026725	0	0	0	0	0	0	0	0	0.000596182	0	0	0	0	0.000871686	0.00106425	0.00062278	0	0	0	0.00136179	0	0.000606962	0	0	0	0	0	0	0.00224184	0.000589695	0.00177455	0.000635332	0	0	0	0	0	0	0	0.00107519	0	0.00128575	0	0	0	0.000456782	0.00119777	0.000439006
Cluster1167.COG0012	0	0	0	0	0	0	0	0	0	0	0	0	0	0	0	0	0	0	0	0	0	0	0	0	0	0	0	0	0	0	0	0.000214373	0	0	0	0	0	0	0	0	0	0	0	0	0	0	0	0	0
Cluster1168.COG0012	0	0	0	0	0	0	0	0	0	0	0	0	0	0	0	0	0	0	0	0	0	0	0	0	0	0	0	0	0	0	0	0.000205428	0	0	0	0	0	0	0	0	0.000363189	0	0	0	0	0	0	0	0
Cluster117.COG0012	0	0	0	0.000242547	0	0	0	0	0	0	0	0	0	0	0	0	0	0	0.0004224	0	0	0	0	0	0	0	0	0	0	0	0	0	0	0	0	0	0.000255836	0	0.000136917	0	0	0	0	0	0	0	0	0	0
Cluster1170.COG0012	0	0	0	0	0	0	0	0	0	0	0	0	0	0	0	0	0	0	0	0	0.000418861	0	0	0	0	0	0	0	0	0	0	0.000236792	0	0	0	0	0	0	0	0	0.000274806	0	0.000271452	0	0	0	0	0	0
Cluster1171.COG0012	0	0	0	0	0	0	0	0	0	0	0	0	0	0	0	0	0	0	0	0	0	0	0	0	0	0	0	0	0	0	0	0.00103736	0	0	0	0	0	0	0	0	0.000483496	0	0.0015474	0	0	0	0	0	0
Cluster1172.COG0012	0.00175978	0	0	0	0	0	0	0	0	0	0	0	0	0	0	0	0	0	0	0	0.00193389	0	0	0	0	0	0	0	0	0	0	0.00271909	0	0	0	0	0	0	0	0	0.00109697	0	0.00243954	0	0	0	0	0	0
Cluster1173.COG0012	0.00514838	0	0	0	0	0	0	0	0	0.000385344	0	0	0	0	0.000985689	0	0	0	0	0	0.00479597	0.00109489	0	0	0	0	0	0	0	0	0	0.00490003	0.000706727	0	0	0	0	0	0	0	0.00464372	0	0.00561661	0	0	0	0	0.000888299	0
Cluster1174.COG0012	0.0041208	0	0	0	0	0	0	0	0	0	0	0	0	0	0	0	0	0	0	0	0.00350754	0.00159905	0	0	0	0	0	0	0	0	0	0.00212863	0.000363193	0	0	0	0	0	0	0	0.00215832	0	0.0021259	0	0	0	0	0.000431162	0.000783306
Cluster1175.COG0012	0	0	0	0	0	0	0	0	0	0	0	0	0	0	0	0	0	0	0	0	0.000933535	0	0	0	0	0	0	0	0	0	0	0.000643691	0	0	0	0	0	0	0	0	0	0	0.00034028	0	0	0	0	0	0
Cluster1176.COG0012	0.000491607	0	0	0	0	0	0	0	0	0	0	0	0	0	0.000742109	0.000810326	0	0	0	0	0.00100804	0.000599102	0	0	0	0	0	0	0	0.00084682	0	0.00100047	0.000617704	0	0	0	0	0	0	0	0.00130072	0	0.00119398	0	0	0	0.000345132	0.000744816	0
Cluster1177.COG0012	0.00132042	0	0	0	0	0	0	0	0	0	0	0	0	0	0	0	0	0	0	0	0.00157591	0.000694089	0	0	0	0	0	0	0	0	0	0.00282315	0.000318553	0	0	0	0	0	0	0	0.00262037	0	0.00182704	0	0	0	0	0	0
Cluster1179.COG0012	0.00101938	0	0	0	0	0	0	0	0	0	0	0	0	0	0	0	0	0	0	0	0.000348192	0	0	0	0	0	0	0	0	0	0	0.000612982	0	0	0	0	0	0	0	0	0	0	0.000355166	0	0	0	0	0	0
Cluster1180.COG0012	0.00104231	0	0	0	0	0	0	0	0	0	0.00018435	0	0	0	0	0	0	0	0	0	0.00106477	0.000511241	0	0	0	0	0	0	0	0	0.000488042	0.000236926	0	0	0	0	0	0	0	0	0.00202119	0	0.000874291	0	0	0	0.000169063	0.000286726	0
Cluster1181.COG0012	0	0	0	0	0	0	0	0	0	0.000803878	0	0	0	0	0	0	0	0	0	0	0.000840482	0.00137493	0	0	0	0	0	0	0	0	0.000476453	0.00115928	0.000580705	0	0	0	0	0	0	0	0.00111496	0	0.00109127	0.00032594	0	0	0.000593826	0.000407471	0.000440401
Cluster1182.COG0012	0.000752094	0	0	0	0	0	0	0	0	0	0	0	0	0	0	0	0	0	0	0	0	0	0	0	0	0	0	0	0	0	0	0.000721287	0	0	0	0	0	0	0	0	0.000212004	0	0.000402551	0	0	0	0	0	0
Cluster1183.COG0012	0	0.000914866	0.00201033	0	0.00133585	0	0	0	0.0025443	0	0.000216702	0.00244235	0	0.000244366	0	0	0	0	0.00214184	0.00225122	0	0	0	0.00162196	0	0.00189558	0	0.000994127	0.00194325	0	0	0	0	0.00270356	0.000391478	0.000584755	0.00077526	0.000613553	0.000327668	0.000375972	0	0.000945861	0	0	0	0.00176203	0	0	0
Cluster1184.COG0012	0	0.000794167	0.000863246	0	0.000369312	0	0	0	0.000530721	0	0	0.000393292	0	0.000178197	0	0	0	0	0.000327627	0.00131232	0	0	0	0.00106993	0	0.000843833	0	0.00148971	0.000776464	0	0	0	0	0.000782542	0	0.000300608	0	0.000375056	0.000148103	0.000219232	0	0	0	0	0	0.000429152	0	0	0
Cluster1185.COG0012	0	0	0	0.00120442	0.000235109	0	0	0.000622099	0	0	0.000517657	0	0.000246744	0	0	0	0	0.00192398	0	0.000533267	0	0	0	0.000338506	0	0.000532687	0.0016082	0	0	0	0	0	0	0.000217385	0.000596433	0	0.00131164	0.00124459	0.000248681	0.000232577	0	0.00188029	0	0	0.00123705	0.000300672	0	0	0
Cluster1186.COG0012	0	0.000208982	0	0.00191404	0.000705482	0.000422474	0.000865393	0.00049299	0	0	0.000726885	0	0	0.000310829	0	0	0	0.00255245	0	0.000609953	0	0	0	0.000390933	0.000929138	0	0.00183417	0	0.00241972	0	0	0	0	0.000308951	0.00135852	0	0.000685131	0.000589373	0.000336679	0.000283433	0	0.00161096	0	0.000958428	0.00205827	0.000382002	0	0	0.000439713
Cluster1187.COG0012	0	0.000964994	0	0.00303796	0.00127212	0.000444268	0.00231203	0.00134928	0.000895332	0.000408481	0.000836834	0.00116725	0	0.00122519	0.0010435	0.000824097	0	0.00351819	0.00103645	0.000274939	0	0	0	0.00132144	0.000817351	0.00121959	0.00219284	0.00051309	0.00450481	0	0.00171428	0	0	0.00108777	0.00289523	0.00073965	0.0030687	0.00405195	0.00119326	0.000937318	0	0.00392983	0	0.00135908	0.00220145	0.0011187	0	0	0.000548968
Cluster1188.COG0012	0	0.000205428	0	0.00144782	0.00186595	0.00122653	0.00107972	0.000716872	0	0.000760168	0.000889931	0	0.000463015	0.000429292	0	0.00102711	0.000753731	0.00453555	0	0.000315822	0	0	0	0.00043284	0.000588125	0	0.00396541	0.000246297	0.000843367	0	0.00218348	0	0	0.000900295	0.000745547	0	0.00116205	0.00216991	0.000271514	0.000555652	0	0.00253193	0	0.00189073	0.00478289	0.000401443	0.000739079	0	0.000949099
Cluster1189.COG0012	0	0	0	0	0.000181314	0.00246438	0.000829608	0	0	0.00107492	0.00336032	0	0.00309908	0	0	0.000648641	0.00113787	0	0	0	0	0	0.00242577	0	0.0025745	0	0	0	0	0.00116385	0.00102397	0	0.000647688	0	0.00159174	0	0	0	0	0	0	0	0	0.000792382	0	0	0.0016661	0.000413353	0.00142466
Cluster1190.COG0012	0	0	0	0	0.000708633	0.00406003	0.00359432	0	0	0.000898398	0.00249178	0	0.00255829	0	0	0	0.00235359	0.00109504	0	0	0	0	0.00201587	0	0.0014795	0	0.00116845	0	0.00110153	0	0.00169694	0	0	0	0.00103822	0	0	0.00173526	0	0	0	0	0	0.00054881	0.000849751	0	0.00100089	0	0
Cluster1191.COG0012	0	0	0	0	0.000409121	0.00257129	0.00053158	0	0	0.000591517	0.00099006	0	0.0014658	0	0	0	0.0021225	0.000482869	0	0	0	0	0.000554543	0	0.000748278	0	0	0	0	0	0.000551244	0	0	0	0.000724106	0	0	0.000443551	0	0	0	0	0	0.000438442	0.00132292	0	0.00105853	0	0.000778756
Cluster1192.COG0012	0	0	0	0	0	0	0	0	0	0	0	0	0	0	0	0	0	0	0	0	0.000534085	0	0	0	0	0	0	0	0	0	0	0	0	0	0	0	0	0	0	0	0	0	0	0	0	0	0	0	0
Cluster1193.COG0012	0	0	0	0	0	0	0	0	0	0	0	0	0	0	0	0	0	0	0	0	0	0	0	0	0	0	0	0	0	0	0	0	0	0	0	0	0	0	0	0	0	0	0	0	0	0	0	0	0
Cluster1194.COG0012	0.000930126	0	0	0	0	0	0	0	0	0.000572789	0.000245562	0	0	0	0.000830051	0	0	0	0	0	0.00111502	0.00117416	0	0	0	0	0	0	0	0	0	0.000573316	0.000570842	0	0	0	0	0	0	0	0.00159684	0	0.00114865	0	0	0	0	0.000547199	0
Cluster1195.COG0012	0	0.00296301	0.00182683	0.000457686	0.00042038	0	0	0.00274774	0.00332928	0	0	0.00364312	0	0.00150446	0	0	0	0	0.00171646	0.00448886	0	0	0	0.00459403	0	0.00225097	0	0.00384931	0.00164953	0	0	0	0	0.00256319	0	0.00434191	0.000414642	0.000487771	0.00237002	0.00122812	0	0.0011285	0	0	0	0.00222332	0	0	0
Cluster1196.COG0012	0	0.00245937	0.0021136	0.00221235	0.00029767	0	0	0.00246728	0.00571679	0	0	0.00392908	0	0.0025871	0	0	0	0	0.00293614	0.00311616	0	0	0	0.00254088	0	0.00269271	0	0.00289862	0.00102416	0	0	0	0	0.00258015	0	0.00365689	0.00318889	0.000493356	0.00280008	0.00176927	0	0.000893562	0	0	0.000459164	0.00322915	0	0	0
Cluster1197.COG0012	0.000775318	0	0	0	0	0	0	0	0	0.000787242	0.000220091	0	0.000195435	0	0.00210799	0.0015492	0.00102278	0	0	0	0.000651987	0	0	0	0	0	0	0	0	0.000649651	0	0.000322235	0.000442491	0	0	0	0	0	0	0	0.000723965	0	0.000706767	0	0	0	0.000455611	0	0.000446122
Cluster1198.COG0012	0	0.000302166	0.000531686	0.000928473	0.000783167	0	0.00145072	0.000344499	0.00032308	0	0.000395767	0	0	0.000680258	0	0	0	0.00514712	0.000910295	0.00081355	0	0	0	0.000456428	0	0.000476266	0.00264098	0.000635425	0.00134023	0	0.000512947	0	0	0	0.00145055	0.000457354	0.00182721	0.00125794	0.00022435	0.000881571	0	0.00327181	0	0.000428816	0.00142848	0.000830932	0.000376832	0	0
Cluster1199.COG0012	0	0.00258878	0.00332993	0.00102767	0.000972507	0	0	0.00266277	0.00217777	0	0	0.00251115	0	0.00314513	0	0	0	0	0.00246685	0.00381938	0	0	0	0.00347299	0	0.00245373	0.000440151	0.00388219	0.00210502	0	0	0	0	0.00346101	0	0.00307732	0.00180863	0.000316728	0.00252109	0.00432883	0	0.00258321	0	0	0	0.00188364	0	0	0
Cluster12.COG0012	0	0.00083499	0.00105021	0.000556464	0.000241461	0	0	0.00102504	0.00133379	0	0	0.00129626	0	0.000795404	0	0	0	0	0.000485595	0.00189074	0	0	0	0.00159724	0	0.0012769	0	0.00223289	0.00103014	0	0.000645917	0	0	0.00127899	0	0.000871122	0.000726751	0.00113726	0.00086478	0.000701048	0	0	0	0	0.00023744	0.000910922	0	0	0
Cluster120.COG0012	0	0.000205959	0	0	0	0	0	0	0	0	0	0	0	0.000165562	0	0	0	0	0	0	0	0	0	0	0	0	0	0.00019194	0	0	0	0	0	0.000218289	0	0	0.000306589	0	0	0	0	0	0	0	0	0.000230974	0	0	0
Cluster1201.COG0012	0	0.00264213	0.00321024	0.00260143	0.00117709	0	0	0.00184693	0.0029683	0	0.000189994	0.00288905	0	0.0017429	0	0	0	0.00101734	0.00164572	0.00158176	0	0	0	0.000942473	0	0.00202141	0.000636012	0.00118986	0.00145939	0	0.00105777	0	0	0.0023291	0.000947381	0.00146414	0.00324132	0.00209876	0.00244775	0.00199353	0	0.000910703	0	0.000596704	0.000400817	0.00263926	0	0	0
Cluster1202.COG0012	0	0	0	0	0	0	0	0	0	0	0	0.000214558	0	0.000236453	0	0	0	0	0	0	0	0	0	0	0	0	0	0	0	0	0	0	0	0	0	0	0	0	0	0	0	0	0	0	0	0	0	0	0
Cluster1203.COG0012	0	0	0	0.000497062	0.00428042	0.00284344	0.0019203	0	0	0.00313412	0.00492598	0	0.00724272	0	0.00136699	0.0024896	0.00257768	0.000919183	0	0	0	0.000636277	0.00229177	0	0.00191395	0	0.00559374	0	0.000836508	0.000998115	0.00111564	0	0.00267594	0	0.00309917	0	0	0.00213622	0	0	0	0	0	0.00234528	0.00483443	0	0.00356592	0.00210816	0.00192327
Cluster1205.COG0012	0	0	0	0	0	0	0	0	0	0	0	0	0	0	0	0	0	0	0	0	0	0	0	0	0	0	0	0	0	0	0	0	0	0	0	0	0	0	0	0	0.000223082	0	0	0	0	0	0	0	0
Cluster1206.COG0012	0	0.000469909	0.00136702	0	0.000595982	0	0	0.000245416	0.000552676	0	0	0.000727297	0	0.000496165	0	0	0	0	0.00222578	0	0	0	0	0.00041911	0	0.000352915	0.000403205	0.000547095	0	0	0	0	0	0.000549279	0.000358469	0.000841097	0	0.000377003	0.000301585	0.00036802	0	0.000853052	0	0	0.000369163	0.000675938	0	0	0
Cluster1207.COG0012	0	0	0	0	0	0	0	0	0.000589265	0	0	0	0	0.000211327	0	0	0	0	0.000356106	0	0	0	0	0	0	0	0	0.000239368	0	0	0	0	0	0	0	0	0	0	0	0	0	0	0	0	0	0.000125419	0	0	0
Cluster1208.COG0012	0	0.000424228	0	0	0.000513805	0	0.000589412	0.000390641	0	0	0	0.000272672	0	0	0	0	0	0.00136958	0.00132705	0	0	0	0	0	0	0.00086817	0	0	0.000748691	0	0.000470121	0	0	0	0.00104479	0.000282057	0.000288555	0.000379142	0	0.000314175	0	0.00225506	0	0	0.000333423	0.000226313	0	0	0
Cluster121.COG0012	0	0.000175446	0	0	0	0	0	0	0	0	0	0	0	0	0	0	0	0	0	0	0	0	0	0	0	0	0	0	0	0	0	0	0	0	0	0	0	0	0	0	0	0	0	0	0	0.000107215	0	0	0
Cluster1210.COG0012	0	0.00536281	0.00316395	0	0.000562277	0	0	0.00278673	0.00224007	0	0	0.00424644	0	0.00570764	0	0	0	0	0.00444746	0.00491293	0	0	0	0.00450577	0	0.00575628	0	0.00675191	0	0	0	0	0	0.00333298	0	0.00572299	0.000572582	0	0.00483354	0.00299568	0	0.000421839	0	0	0	0.00362375	0	0	0
Cluster1211.COG0012	0	0	0	0	0	0	0	0	0	0	0	0.000218702	0	0.0001934	0	0	0	0	0.00169272	0	0	0	0	0	0	0.000543831	0	0	0	0	0	0	0	0	0	0.000768549	0.000490163	0	0	0	0	0	0	0	0	0.000143917	0	0	0
Cluster1212.COG0012	0	0.000292227	0.000469879	0	0	0	0	0	0	0	0	0.000559529	0	0	0	0	0	0	0	0.000423717	0	0	0	0.000162952	0	0.000400882	0	0.000387072	0	0	0	0	0	0.000312436	0	0	0.00029457	0	0	0.000314941	0	0	0	0	0	0	0	0	0
Cluster1213.COG0012	0	0	0	0	0	0	0	0	0	0	0	0	0	0	0	0	0	0	0.000391818	0	0	0	0	0	0	0	0	0	0	0	0	0	0	0	0	0	0	0	0	0	0	0	0	0	0	0	0	0	0
Cluster1214.COG0012	0	0.000416688	0.00102661	0	0	0	0	0.000664135	0.00108139	0	0	0.000368093	0	0.000371657	0	0	0	0	0	0.000875828	0	0	0	0.000675426	0	0.000734827	0	0.00103041	0	0	0	0	0	0.00077748	0	0	0	0	0.000158172	0.000294909	0	0	0	0	0	0.000525765	0	0	0
Cluster1215.COG0012	0	0	0	0	0	0	0	0	0	0	0	0	0	0	0	0	0	0	0	0.000308539	0	0	0	0.000236255	0	0.000272968	0	0.000524814	0	0	0	0	0	0.000223654	0	0.00027083	0	0	0.00016887	0	0	0	0	0	0	8.07179e-05	0	0	0
Cluster1216.COG0012	0	0	0	0	0.00425996	0.0016905	0.00291318	0	0	0.00118635	0.00255127	0	0.00265663	0	0.000893847	0.00223814	0.000909999	0.000977984	0	0	0	0	0.00200148	0	0.00377272	0	0.00595544	0	0	0	0.00351819	0	0.000966071	0	0.0045854	0	0	0.00178289	0	0	0	0	0	0.0054085	0.00605973	0	0.0011228	0.00112414	0.00335864
Cluster1217.COG0012	0	0	0	0	0.000483599	0.000571436	0.00067622	0	0	0	0.001017	0	0.000538487	0	0	0	0	0	0	0	0	0	0.00136581	0	0.00112149	0	0.000923389	0	0	0	0.00158715	0	0	0	0.000376178	0	0	0	0	0	0	0	0	0.000885378	0.000625645	0	0.000593179	0	0.000680126
Cluster1218.COG0012	0	0	0	0	0.0027701	0	0	0	0	0	0.0002837	0	0	0	0	0	0	0.00128974	0	0	0	0	0	0	0	0	0.00257465	0	0	0	0	0	0	0	0	0	0	0	0	0	0	0	0	0	0.00613841	0	0	0	0
Cluster1219.COG0012	0	0	0	0.00141248	0.00632302	0.00137356	0.00477766	0.00048222	0	0	0.00130998	0	0.0012076	0	0	0.000947664	0	0.00566094	0	0	0	0	0.000819021	0	0.00165505	0	0.00549287	0	0.00316301	0	0.00158592	0	0	0	0.000377101	0	0	0.00334456	0.000165342	0	0	0.000949827	0	0.00165033	0.00751965	9.59765e-05	0.000493483	0	0.000845744
Cluster1220.COG0012	0	0	0	0.000191936	0.00104084	0.00105811	0.00318097	0	0	0.000727955	0.000891824	0	0.00113295	0	0.000539192	0.00403375	0	0.00126386	0	0	0	0	0.00141845	0	0.000914128	0	0.00371257	0	0.00138057	0	0.000760226	0	0.000718731	0	0.00104975	0	0	0.00079199	0	0	0	0	0	0.00107811	0.00469001	0	0.000855581	0.000394237	0.00236575
Cluster1221.COG0012	0	0	0	0	0	0.00290459	0	0	0	0.0018417	0.0012692	0	0.00305499	0	0.00109018	0	0	0	0	0	0	0	0.00400024	0	0.0016049	0	0	0	0	0.000726262	0.00127048	0	0.00239491	0	0.000696818	0	0	0	0	0	0	0	0	0.00136604	0	0	0.00163006	0.00171765	0.00190695
Cluster1222.COG0012	0	0	0	0	0.00203973	0	0.00125034	0	0	0.000491402	0.000992962	0	0.000538033	0	0	0	0	0.00198079	0	0	0	0	0.000657593	0	0.00143687	0	0.00106156	0	0.000924783	0	0.00163746	0	0	0	0.000790555	0	0	0.000367002	0	0	0	0	0	0.000736901	0.000723028	0	0.000302196	0	0.000827929
Cluster1228.COG0012	0.00159059	0	0	0	0	0	0	0	0	0	0	0	0	0	0	0	0	0	0	0	0.00254416	0	0	0	0	0	0	0	0	0	0	0.00078742	0	0	0	0	0	0	0	0	0.00117781	0	0.0015109	0	0	0	0	0	0
Cluster1229.COG0012	0.000687447	0	0	0	0	0	0	0	0	0	0	0	0	0	0	0	0	0	0	0	0	0	0	0	0	0	0	0	0	0	0	0	0	0	0	0	0	0	0	0	0.000235515	0	0	0	0	0	0.000158978	0	0
Cluster123.COG0012	0	0.000160626	0	0.000596598	0	0	0	0.000409595	0	0	0	0.000275385	0	0.000124237	0	0	0	0	0	0	0	0	0	0	0	0	0	0	0	0	0	0	0	0	0	0	0	0	0	0.00036001	0	0	0	0	0	5.80947e-05	0	0	0
Cluster1230.COG0012	0	0	0	0	0	0	0	0	0	0	0	0	0	0	0	0	0	0	0	0	0.00135428	0	0	0	0	0	0	0	0	0	0	0.000626808	0	0	0	0	0	0	0	0	0.000627106	0	0.00077009	0	0	0	0	0	0
Cluster1231.COG0012	0.000739843	0	0	0	0	0	0	0	0	0	0.000172291	0	0	0	0.00190602	0.00093708	0	0	0	0	0.0014859	0.0009634	0	0	0	0	0	0	0	0.00145588	0	0.000626994	0.000475424	0	0	0	0	0	0	0	0.000339078	0	0.000844516	0	0	0	0	0.000801233	0.000650389
Cluster1232.COG0012	0.000739092	0	0	0	0	0	0	0	0	0	0	0	0	0	0	0	0	0	0	0	0.000784695	0	0	0	0	0	0	0	0	0	0	0.0013461	0	0	0	0	0	0	0	0	0.00127267	0	0.000733115	0	0	0	0	0	0
Cluster1233.COG0012	0.00149236	0	0	0	0	0	0	0	0	0	0	0	0	0	0.000741229	0	0	0	0	0	0.001241	0.00126401	0	0	0	0	0	0	0	0.000793282	0	0.00110633	0	0	0	0	0	0	0	0	0.000911115	0	0.00346139	0	0	0	0	0.000367851	0
Cluster1234.COG0012	0.00111283	0	0	0	0	0	0	0	0	0	0	0	0	0	0	0	0	0	0	0	0	0	0	0	0	0	0	0	0	0	0	0.000567497	0	0	0	0	0	0	0	0	0.000348738	0	0	0	0	0	0	0	0
Cluster1235.COG0012	0.000785899	0	0	0	0	0	0	0	0	0	0	0	0	0	0	0	0	0	0	0	0.000629365	0	0	0	0	0	0	0	0	0	0	0.000182365	0	0	0	0	0	0	0	0	0	0	0	0	0	0	0	0	0
Cluster1236.COG0012	0	0	0	0	0	0	0	0	0	0	0	0	0	0	0	0	0	0	0	0	0.000706488	0	0	0	0	0	0	0	0	0	0	0.000596683	0	0	0	0	0	0	0	0	0.000220988	0	0	0	0	0	0	0	0
Cluster1237.COG0012	0.00158225	0	0	0	0	0	0	0	0	0	0	0	0	0	0	0	0	0	0	0	0.00131208	0	0	0	0	0	0	0	0	0	0	0.00117928	0	0	0	0	0	0	0	0	0.00256367	0	0.00158537	0	0	0	0	0	0
Cluster1238.COG0012	0.000913091	0	0	0	0	0.000731796	0	0	0	0.0011807	0.000323353	0	0	0	0.000866578	0	0	0	0	0	0.00151515	0	0.000402517	0	0	0	0	0	0	0.0005403	0	0.000518301	0.000370837	0	0	0	0	0	0	0	0.0009844	0	0.00104585	0	0	0	0.00058266	0.000305611	0.000678893
Cluster1239.COG0012	0.000435065	0	0	0	0	0	0	0	0	0	0	0	0	0	0	0	0	0	0	0	0.00040082	0.00198472	0	0	0	0	0	0	0	0.00056263	0	0.000432724	0.000337078	0	0	0	0	0	0	0	0.000234083	0	0	0	0	0	0.000294656	0	0
Cluster124.COG0012	0	0	0	0	0	0	0	0.000253996	0	0	0	0	0	0	0	0	0	0	0	0	0	0	0	0	0	0	0	0	0	0	0	0	0	0	0	0	0	0	0.000173355	0.000275279	0	0	0	0	0	0	0	0	0
Cluster1240.COG0012	0.00128276	0	0	0	0	0	0	0	0	0	0	0	0	0	0	0	0	0	0	0	0.000777098	0	0	0	0	0	0	0	0	0	0	0.000276157	0	0	0	0	0	0	0	0	0.00106377	0	0.000785769	0	0	0	0	0	0
Cluster1241.COG0012	0	0	0	0	0	0	0	0	0	0	0	0	0	0	0	0	0	0	0	0	0.00050082	0	0	0	0	0	0	0	0	0	0	0	0	0	0	0	0	0	0	0	0.000223578	0	0	0	0	0	0	0	0
Cluster1243.COG0012	0.00206146	0	0	0	0	0.00148782	0	0	0	0.00134517	0.000610511	0	0.00117266	0	0.00250757	0.00118567	0.00106724	0	0	0	0.00136657	0.000657836	0.00142729	0	0	0	0	0	0	0.00257184	0	0.00123492	0.00169841	0	0	0	0	0	0	0	0.00196251	0	0.00156542	0.000425553	0	0	0.000786402	0.00200891	0.0015091
Cluster1244.COG0012	0.00260678	0	0	0	0	0	0	0	0	0	0	0	0	0	0	0	0	0	0	0	0.000901399	0	0	0	0	0	0	0	0	0	0	0.00239737	0.000327987	0	0	0	0	0	0	0	0.00220242	0	0.00275189	0	0	0	0	0.000484339	0
Cluster1246.COG0012	0.00143905	0	0	0	0	0	0	0	0	0	0	0	0	0	0	0	0	0	0	0	0.00213023	0	0	0	0	0	0	0	0	0	0	0.00116737	0	0	0	0	0	0	0	0	0.000629874	0	0.000808535	0	0	0	0	0	0
Cluster1247.COG0012	0	0	0	0	0	0	0	0	0	0.000976652	0	0	0	0	0.00102648	0.000605008	0	0	0	0	0	0.00172914	0	0	0	0	0	0	0	0.000692208	0	0.00068185	0.000672191	0	0	0	0	0	0	0	0.000504135	0	0.00058538	0	0	0	0.000402466	0.000362726	0
Cluster1248.COG0012	0	0	0	0	0	0	0	0	0	0	0	0	0	0	0	0	0	0	0	0	0	0	0	0	0	0	0	0	0	0	0	0.000368963	0	0	0	0	0	0	0	0	0.000536666	0	0	0	0	0	0	0	0
Cluster1249.COG0012	0.000898363	0	0	0	0	0	0	0	0	0	0	0	0	0	0	0	0	0	0	0	0.00325798	0	0	0	0	0	0	0	0	0	0	0.000384734	0	0	0	0	0	0	0	0	0.000513332	0	0.000361439	0	0	0	0	0.000306207	0
Cluster1250.COG0012	0	0	0	0	0	0	0	0	0	0	0	0	0	0	0	0	0	0	0	0	0	0	0	0	0	0	0	0	0	0	0	0.000836888	0	0	0	0	0	0	0	0	0.000350108	0	0.000469538	0	0	0	0	0	0
Cluster1251.COG0012	0.000806499	0	0	0	0	0	0	0	0	0.000364761	0	0	0	0	0	0	0	0	0	0	0.000741368	0	0	0	0	0	0	0	0	0.000512741	0	0.000893857	0.000385491	0	0	0	0	0	0	0	0.000524493	0	0.000571523	0	0	0	0	0	0
Cluster1252.COG0012	0	0	0	0	0	0	0	0	0	0.000670272	0	0	0	0	0.000613983	0	0	0	0	0	0.00107099	0.000595883	0	0	0	0	0	0	0	0	0	0.000824359	0	0	0	0	0	0	0	0	0.00103888	0	0.000881372	0	0	0	0	0.000876408	0
Cluster1253.COG0012	0	0	0	0	0	0	0	0	0	0.000546667	0	0	0	0	0.00260904	0.000738255	0.000717027	0	0	0	0.000673281	0.00164237	0	0	0	0	0	0	0	0.00157336	0	0.000602518	0.000719248	0	0	0	0	0	0	0	0	0	0	0	0	0	0.000690402	0.00169097	0.000615299
Cluster1254.COG0012	0.000664676	0	0	0	0	0	0	0	0	0.000967873	0	0	0	0	0.000914665	0	0	0	0	0	0.000603304	0.00216556	0	0	0	0	0	0	0	0.000770701	0	0.000867162	0.00118808	0	0	0	0	0	0	0	0.00118937	0	0.00122272	0	0	0	0.000432121	0.00102273	0.000428851
Cluster1255.COG0012	0	0	0	0	0	0	0	0	0	0	0	0	0	0	0	0	0	0	0	0	0	0	0	0	0	0	0	0	0	0	0	0	0	0	0	0	0	0	0	0	0.000223077	0	0.000973756	0	0	0	0	0	0
Cluster1256.COG0012	0.000493941	0	0	0	0	0	0	0	0	0	0	0	0	0	0	0	0	0	0	0	0.00225312	0	0	0	0	0	0	0	0	0	0	0.000603538	0	0	0	0	0	0	0	0	0.000320279	0	0.000347188	0	0	0	0	0	0
Cluster1257.COG0012	0	0	0	0	0	0	0	0	0	0	0	0	0	0	0	0	0	0	0	0	0.000953506	0	0	0	0	0	0	0	0	0	0	0.000376117	0	0	0	0	0	0	0	0	0.00058795	0	0.000422293	0	0	0	0	0	0
Cluster1258.COG0012	0.00103018	0	0	0	0	0	0	0	0	0	0	0	0	0	0	0	0	0	0	0	0.00104627	0.000852358	0	0	0	0	0	0	0	0	0	0.000796782	0	0	0	0	0	0	0	0	0.000859521	0	0.00035641	0	0	0	0	0.000347857	0
Cluster1259.COG0012	0.000891896	0	0	0	0	0	0	0	0	0	0	0	0	0	0	0	0	0	0	0	0	0	0	0	0	0	0	0	0	0	0	0.00110012	0.000447581	0	0	0	0	0	0	0	0.00076827	0	0.000394279	0	0	0	0.0001404	0	0
Cluster126.COG0012	0	0	0	0	0	0	0	0	0	0	0	0	0	0	0	0	0	0	0	0	0	0	0	0	0	0	0	0	0	0	0	0	0	0	0	0	0	0	0	0	0	0	0	0	0	6.72505e-05	0	0	0
Cluster1260.COG0012	0.000608107	0	0	0	0	0	0	0	0	0	0	0	0	0	0	0	0	0	0	0	0	0	0	0	0	0	0	0	0	0	0	0.000819539	0	0	0	0	0	0	0	0	0.000217995	0	0.000461024	0	0	0	0	0	0
Cluster1261.COG0012	0.000656464	0	0	0	0	0	0	0	0	0	0	0	0	0	0	0	0	0	0	0	0.00113095	0	0	0	0	0	0	0	0	0	0	0.00139623	0	0	0	0	0	0	0	0	0.000743352	0	0.00141434	0	0	0	0	0	0
Cluster1262.COG0012	0.00152726	0	0	0	0	0	0	0	0	0	0	0	0	0	0	0	0	0	0	0	0.000879712	0	0	0	0	0	0	0	0	0	0	0.00101245	0	0	0	0	0	0	0	0	0.000748905	0	0.000704582	0	0	0	0	0	0
Cluster1263.COG0012	0	0	0	0	0	0	0	0	0	0	0	0	0	0	0	0	0	0	0	0	0	0	0	0	0	0	0	0	0	0	0	0	0	0	0	0	0	0	0	0	0	0	0	0	0	0	0.000154646	0	0
Cluster1264.COG0012	0	0	0	0	0	0	0	0	0	0	0	0	0	0	0	0	0	0	0	0	0.000477901	0.00125726	0.00033063	0	0	0	0	0	0	0	0	0.00111165	0.000519888	0	0	0	0	0	0	0	0.000207658	0	0	0.000294714	0	0	0.00043366	0.000579106	0.000557346
Cluster1265.COG0012	0	0	0	0	0	0	0	0	0	0	0	0	0	0	0	0	0	0	0	0	0	0	0	0	0	0	0	0	0	0	0	0	0.000471162	0	0	0	0	0	0	0	0	0	0.000279438	0	0	0	0	0	0
Cluster1266.COG0012	0	0	0	0	0	0	0	0	0	0	0	0	0	0	0.00159762	0	0	0	0	0	0.000589274	0.000681596	0	0	0	0	0	0	0	0	0	0.000250885	0	0	0	0	0	0	0	0	0	0	0	0	0	0	0	0	0
Cluster1267.COG0012	0	0	0	0	0	0	0	0	0	0	0	0	0	0	0	0	0	0	0	0	0.000515769	0	0	0	0	0	0	0	0	0	0	0.000408874	0	0	0	0	0	0	0	0	0	0	0.000403393	0	0	0	0.000147448	0	0
Cluster1268.COG0012	0	0	0	0	0	0	0	0	0	0	0	0	0	0	0	0	0	0	0	0	0	0	0	0	0	0	0	0	0	0	0	0	0	0	0	0	0	0	0	0	0	0	0	0	0	0	0	0	0
Cluster1269.COG0012	0	0	0	0	0	0	0	0	0	0	0	0	0	0	0	0	0	0	0	0	0	0	0	0	0	0	0	0	0	0	0	0	0.000353406	0	0	0	0	0	0	0	0	0	0	0	0	0	0	0	0
Cluster127.COG0012	0	0	0	0	0	0	0	0	0	0	0	0	0	0	0	0	0	0	0	0	0	0	0	0	0	0	0	0	0	0	0	0	0	0	0	0	0	0	0	0	0	0	0	0	0	0	0	0	0
Cluster1270.COG0012	0	0	0	0	0	0.000435647	0	0	0	0	0	0	0	0	0	0	0	0	0	0	0.000361511	0	0	0	0	0	0	0	0	0	0	0.000242436	0	0	0	0	0	0	0	0	0.000305017	0	0.000305746	0	0	0	0.000180132	0	0
Cluster1271.COG0012	0	0	0	0	0	0	0	0	0	0	0	0	0	0	0	0	0	0	0	0	0	0	0	0	0	0	0	0	0	0	0	0.000309142	0	0	0	0	0	0	0	0	0	0	0	0	0	0	0.000293682	0.000625481	0
Cluster1272.COG0012	0	0	0	0	0	0	0	0	0	0	0	0	0	0	0	0	0	0	0	0	0	0	0	0	0	0	0	0	0	0	0	0	0	0	0	0	0	0	0	0	0	0	0	0	0	0	0	0	0
Cluster1273.COG0012	0.000717983	0	0	0	0	0	0	0	0	0.000429027	0	0	0	0	0.000621136	0	0	0	0	0	0.000371998	0.000781221	0	0	0	0	0	0	0	0.000647182	0	0.000442316	0	0	0	0	0	0	0	0	0	0	0.000388709	0	0	0	0	0.000644174	0
Cluster1274.COG0012	0	0	0	0	0	0	0	0	0	0	0	0	0	0	0	0	0	0	0	0	0.000354505	0	0	0	0	0	0	0	0	0	0	0	0	0	0	0	0	0	0	0	0.000315848	0	0	0	0	0	0	0	0
Cluster1275.COG0012	0	0	0	0	0	0	0	0	0	0	0	0	0	0	0	0	0	0	0	0	0.000715389	0	0	0	0	0	0	0	0	0	0	0.000431624	0	0	0	0	0	0	0	0	0.000266072	0	0	0	0	0	0	0	0
Cluster1276.COG0012	0.000862854	0	0	0	0	0	0	0	0	0	0	0	0	0	0.000669081	0	0.00271352	0	0	0	0.000358084	0.000629988	0	0	0	0	0	0	0	0	0	0.00130698	0.000698495	0	0	0	0	0	0	0	0.00132395	0	0.00162858	0	0	0	0.000542117	0.00119483	0.000520446
Cluster1277.COG0012	0	0	0	0	0	0	0	0	0	0	0	0	0	0	0	0	0	0	0	0	0.00057895	0	0	0	0	0	0	0	0	0	0	0	0	0	0	0	0	0	0	0	0	0	0	0	0	0	0	0	0
Cluster1278.COG0012	0	0	0	0	0	0	0	0	0	0	0	0	0	0	0	0	0	0	0	0	0	0	0	0	0	0	0	0	0	0	0	0.000244454	0	0	0	0	0	0	0	0	0	0	0.000274583	0	0	0	0	0	0
Cluster1279.COG0012	0	0	0	0	0	0	0	0	0	0	0	0	0	0	0	0	0	0	0	0	0.000488409	0	0	0	0	0	0	0	0	0	0	0.000338584	0	0	0	0	0	0	0	0	0.000294341	0	0.000293085	0	0	0	0	0	0
Cluster128.COG0012	0	0	0	0	0	0	0	0	0	0	0	0	0	0	0	0	0	0	0	0	0	0	0	0	0	0	0	0	0	0	0	0	0	0	0	0	0	0	0	0	0	0	0	0	0	6.15365e-05	0	0	0
Cluster1280.COG0012	0	0	0	0	0	0	0	0	0	0	0	0	0	0	0	0	0	0	0	0	0	0	0	0	0	0	0	0	0	0	0	0	0	0	0	0	0	0	0	0	0	0	0	0	0	0	0	0	0
Cluster1281.COG0012	0	0	0	0	0	0	0	0	0	0	0	0	0	0	0	0	0	0	0	0	0	0	0	0	0	0	0	0	0	0	0	0.000548573	0	0	0	0	0	0	0	0	0.000706872	0	0.000300115	0	0	0	0	0	0
Cluster1282.COG0012	0	0	0	0	0	0	0	0	0	0	0	0	0	0	0	0	0	0	0	0	0	0	0	0	0	0	0	0	0	0	0	0	0	0	0	0	0	0	0	0	0	0	0	0	0	0	0	0	0
Cluster1283.COG0012	0	0	0	0	0	0	0	0	0	0	0	0	0	0	0	0	0	0	0	0	0	0	0	0	0	0	0	0	0	0	0	0	0	0	0	0	0	0	0	0	0	0	0.000257412	0	0	0	0	0	0
Cluster1284.COG0012	0.000749662	0	0	0	0	0	0	0	0	0.00104266	0	0	0	0	0.000922177	0.00058625	0	0	0	0	0.000805735	0.00159663	0	0	0	0	0	0	0	0.000712353	0	0.00117053	0.00121911	0	0	0	0	0	0	0	0.000649413	0	0.000510129	0	0	0	0.000928569	0.000495051	0.000431881
Cluster1285.COG0012	0.000570115	0	0	0	0	0	0	0	0	0	0	0	0	0	0	0	0	0	0	0	0	0	0	0	0	0	0	0	0	0	0	0.00080933	0	0	0	0	0	0	0	0	0.000510665	0	0.000470158	0	0	0	0	0	0
Cluster1286.COG0012	0	0	0	0	0	0	0	0	0	0	0	0	0	0	0	0	0	0	0	0	0	0	0	0	0	0	0	0	0	0	0	0.000408505	0	0	0	0	0	0	0	0	0.000269983	0	0.000246893	0	0	0	0	0	0
Cluster1287.COG0012	0.000449274	0	0	0	0	0	0	0	0	0.00289574	0.000570237	0	0.000317379	0	0.00283612	0.000742437	0.00292094	0	0	0	0.00179559	0.00392347	0	0	0.0011434	0	0	0	0	0.00320506	0.000799141	0.000472048	0.00180419	0	0	0	0	0	0	0	0.000811004	0	0.000487959	0.000353087	0	0	0.00195007	0.00428897	0.00174478
Cluster1288.COG0012	0	0.000332445	0.00112337	0.000299906	0.000141266	0	0.000696691	0.000274949	0	0	0	0	0	0	0	0	0	0	0	0.000654153	0	0	0	0.00176921	0	0	0	0.00056653	0.000698072	0	0	0	0	0.00110366	0	0	0.000236433	0	0	0.00172691	0	0.00296145	0	0	0	5.81526e-05	0	0	0
Cluster129.COG0012	0	0	0	0	0	0	0	0	0	0	0	0	0	0	0	0	0	0	0	0	0	0	0	0	0	0	0	0	0	0	0	0	0	0	0	0	0	0	0	0	0	0	0	0	0	0	0	0	0
Cluster1290.COG0012	0	0.0002787	0.0011806	0.000333369	0.000146111	0	0	0.000374361	0	0	0	0	0	0	0	0	0	0	0	0.000750509	0	0	0	0.00115809	0	0	0	0.000513099	0.000986478	0	0	0	0	0.00121439	0	0	0	0	0.000190178	0.00105007	0	0.00318574	0	0	0	0.00010132	0	0	0
Cluster1291.COG0012	0.00044016	0	0	0	0	0.000404416	0	0	0	0.00094385	0.00059194	0	0	0	0	0.00118451	0	0	0	0	0.000677982	0.000943831	0.000565106	0	0.00062776	0	0	0	0	0.000718876	0	0.000466822	0.000319781	0	0	0	0	0	0	0	0.000432507	0	0.00086983	0	0	0	0.000734419	0.00124863	0.000376174
Cluster1292.COG0012	0	0	0	0	0	0	0	0	0	0	0	0	0	0	0	0	0	0	0	0	0	0	0	0.000568826	0	0	0	0.000331741	0	0	0	0	0	0.0004932	0	0	0	0	0	0.00178377	0	0	0	0	0	9.78288e-05	0	0	0
Cluster1293.COG0012	0	0.000247655	0.000720409	0.000533457	0.00117659	0	0	0.00138348	0	0	0	0	0	0.000168377	0	0	0	0.001693	0	0.00123342	0	0	0	0.00122054	0	0	0.00182441	0.000253637	0.00876268	0	0	0	0	0.00241579	0	0.000297082	0	0.00334129	0.000261866	0.00196839	0	0.00329362	0	0	0.000513985	0.000125803	0	0	0
Cluster1294.COG0012	0	0.000209652	0.0004613	0	0	0	0	0	0	0	0	0	0	0.000231115	0	0	0	0	0	0.00123143	0	0	0	0.00209034	0	0	0	0.000502325	0	0	0	0	0	0.00119725	0	0	0.000411398	0	0.000375181	0.00124144	0	0	0	0	0	0.000379679	0	0	0
Cluster1295.COG0012	0	0.000844907	0.00174253	0	0.000622144	0	0	0.00123619	0.00137987	0	0	0.00133812	0	0.00158628	0	0	0	0	0	0.00127965	0	0	0	0.0012946	0	0.00153376	0	0.00163888	0	0	0	0	0	0.00081688	0	0.00107891	0.00038353	0	0.000759884	0.000641618	0	0.000431907	0	0	0	0.000847804	0	0	0
Cluster1296.COG0012	0	0.00306006	0.00310041	0	0	0	0	0.00333915	0.00272999	0	0	0.0044812	0	0.00785917	0	0	0	0	0.00129157	0.004213	0	0	0	0.00246241	0	0.00818807	0	0.00344865	0	0	0	0	0	0.00344544	0	0.00561291	0.00120934	0	0.00413306	0.00299313	0	0	0	0	0	0.00529057	0	0	0
Cluster1298.COG0012	0	0	0.00087593	0	0	0	0	0.000565351	0	0	0	0	0	0	0	0	0	0	0	0.000336667	0	0	0	0.000911001	0	0	0	0.000550453	0.0011516	0	0	0	0	0.000464272	0	0	0	0	0.000143936	0	0	0.000760038	0	0	0	9.50535e-05	0	0	0
Cluster13.COG0012	0	0.00121327	0	0.000871932	0.000651163	0	0	0.00130773	0.000747485	0	0	0.0016657	0	0.000852286	0	0	0	0.00127338	0.000413534	0.00187799	0	0	0	0.00098751	0	0.000706512	0.000640064	0.00162042	0.0010702	0	0.000709306	0	0	0.00113465	0	0.00116836	0.00101651	0.000769865	0.000841111	0.000573091	0	0.00122764	0	0.000319154	0	0.000917104	0	0	0
Cluster130.COG0012	0	0.000389498	0.000742956	0.000485965	0	0	0	0.000340521	0	0	0	0	0	0.00049533	0	0	0	0	0.000321681	0.000804644	0	0	0	0.000236955	0	0.000429366	0	0.000433136	0	0	0	0	0	0	0	0.000295297	0.000504442	0	0.00043225	0.000433105	0	0	0	0	0	0.00044199	0	0	0
Cluster1300.COG0012	0	0.000170484	0.000801336	0	0.000146204	0	0	0	0	0	0	0	0	0.000197594	0	0	0	0	0	0.00048071	0	0	0	0.000388857	0	0	0	0.000447781	0.000943501	0	0	0	0	0.000278163	0	0.000407814	0	0	0	0	0	0.000782051	0	0	0.000328693	0.000349183	0	0	0
Cluster1302.COG0012	0	0.000313416	0	0	0.000140698	0	0	0.000352479	0	0	0	0	0	0	0	0	0	0	0	0	0	0	0	0.000205627	0	0	0	0.000172122	0	0	0	0	0	0	0	0	0	0	0.000114505	0.000248144	0	0	0	0	0	0	0	0	0
Cluster1304.COG0012	0	0	0	0	0.00107003	0	0.00221853	0	0	0.000398442	0.000571869	0	0	0	0	0.00324757	0	0.00309314	0	0	0	0	0	0	0.000704964	0	0	0	0	0	0.00824997	0	0	0	0.00550939	0	0	0	0	0	0	0	0	0.00128787	0.00161603	0	0	0	0.000589974
Cluster1305.COG0012	0	0	0	0.00138049	0.00704905	0	0.00150125	0.00199114	0	0	0	0	0	0.000237477	0	0	0	0.00769728	0	0	0	0	0	0	0	0	0.00178429	0	0.00744389	0	0	0	0	0.0020441	0.000467113	0	0	0.00484309	0.000276482	0.000428708	0	0.00487543	0	0	0.00274654	0	0	0	0
Cluster1306.COG0012	0	0	0	0	0.000327932	0	0.000482934	0	0	0	0	0	0	0	0	0	0	0.00120076	0	0	0	0	0	0	0	0	0	0	0.00126726	0	0.000860145	0	0	0.000408719	0	0	0	0.000897141	0	0	0	0	0	0	0	0	0	0	0
Cluster1307.COG0012	0	0.000402876	0	0.00321109	0.00285289	0.00207644	0.00331677	0.00105212	0	0.000464868	0.00229549	0.000543004	0.00116927	0.000433954	0.000578446	0.002451	0.00125696	0.0100439	0.000585186	0.000293645	0	0	0.00194684	0.000179408	0.00122988	0.000596616	0.00523983	0.000673539	0.00318554	0	0.00140717	0	0.000464114	0.000556434	0.00402231	0	0.00161625	0.00495189	0.000542326	0.000550231	0	0.00481918	0	0.00234138	0.00564274	0.000852636	0.00140717	0	0.00186833
Cluster1308.COG0012	0	0.000269815	0	0	0	0	0	0	0.000246229	0	0	0.000248721	0	0.000355764	0	0	0	0	0.000377662	0.000309373	0	0	0	0.000254506	0	0	0	0	0	0	0	0	0	0	0	0.000703937	0	0	0.00025483	0	0	0	0	0	0	0	0	0	0
Cluster1309.COG0012	0	0.000274139	0	0.000938844	0.00184641	0	0	0.00190148	0	0	0	0	0	0.000362912	0	0	0	0.00151799	0	0.000671106	0	0	0	0.000442644	0	0	0.00136011	0.000334524	0.00404515	0	0.000536329	0	0	0.00101356	0	0	0.00062069	0.00204041	0.000573607	0.00152481	0	0.00824766	0	0	0.000494996	0.000143723	0	0	0
Cluster131.COG0012	0	0	0	0	0	0	0	0	0	0	0	0	0	0	0	0	0	0	0	0	0	0	0	0	0	0	0	0	0	0	0	0	0	0	0	0	0	0	0	0	0	0	0	0	0	5.52062e-05	0	0	0
Cluster1310.COG0012	0	0	0	0.00035663	0.000886183	0	0	0	0	0	0	0	0	0	0	0	0	0.00239606	0	0	0	0	0	0	0	0	0.000775053	0	0	0	0	0	0	0	0	0	0	0	0	0	0	0.000639737	0	0	0.000349302	0	0	0	0
Cluster1311.COG0012	0	0	0	0	0.00404881	0.00132814	0.0011063	0	0	0	0.00089056	0	0.000566322	0	0	0	0	0.00134487	0	0	0	0	0	0	0	0	0.0083472	0	0.000939555	0	0	0	0	0	0	0	0	0	0	0	0	0	0	0.000742753	0.00743596	0	0	0	0
Cluster1312.COG0012	0	0	0	0.000221357	0.00311687	0	0	0	0	0	0.000318024	0	0	0	0	0	0	0.00213236	0	0	0	0	0	0	0	0	0.000697986	0	0	0	0.000880899	0	0	0	0.00166636	0	0	0	0	0	0	0	0	0.00134363	0.0018256	0	0	0	0
Cluster1313.COG0012	0	0	0	0	0.00103741	0	0	0	0	0.000366447	0	0	0.000366446	0	0	0	0	0	0	0	0	0	0.000398661	0	0	0	0.00192044	0	0	0	0.000688888	0	0	0	0.00034525	0	0	0	0	0	0	0	0	0.00132454	0.000594056	0	0.000370823	0	0
Cluster1314.COG0012	0	0	0	0	0.00481201	0.00190967	0.00416532	0	0	0.000841592	0.000664567	0	0.000985529	0	0.00127909	0.00453209	0.000821333	0.00119043	0	0	0	0	0.00136502	0	0.0021457	0	0.00428152	0	0	0	0.00234755	0	0.000972467	0	0.00225939	0	0	0.00141959	0	0	0	0	0	0.00453778	0.00353472	0	0.00143745	0.000485565	0.00284536
Cluster1315.COG0012	0	0	0	0	0.00163752	0.000898642	0	0	0	0	0.00028693	0	0	0	0	0.000703892	0	0	0	0	0	0	0	0	0	0	0.000731194	0	0	0	0.00136188	0	0	0	0	0	0	0	0	0	0	0	0	0.00104195	0	0	0	0	0
Cluster1316.COG0012	0	0	0	0.0017863	0.00323182	0	0.00185487	0	0	0.000441368	0.000933931	0	0.000846384	0	0.000834658	0.00423761	0.000597149	0.00351919	0	0	0	0	0.000849202	0	0.00143569	0	0.00244488	0	0.00104084	0	0.00181314	0	0.000384192	0	0.00785592	0	0	0.00300833	0	0	0	0.000647294	0	0.00277762	0.00402835	0	0.00117609	0	0.00122346
Cluster1317.COG0012	0	0.000164171	0	0.00181291	0.00381334	0.00159652	0.00233886	0.00107426	0	0	0.0008859	0	0.000700698	0	0	0	0	0.00367997	0	0	0	0	0	0	0.000543785	0	0.00955372	0	0.00550369	0	0.000854766	0	0	0	0.000639111	0	0	0.00787842	0	0	0	0.00175975	0	0	0.00448347	0	0	0	0
Cluster1318.COG0012	0	0	0	0	0.00199746	0.00218306	0.00158873	0	0	0.00071549	0.00135918	0	0.00220253	0	0	0.000845983	0	0	0	0	0	0	0.0014291	0	0.000755705	0	0.0014452	0	0	0	0.00254336	0	0.000455287	0	0.00115932	0	0	0	0	0	0	0	0	0.00379227	0.000221895	0	0.000590915	0.000371686	0.000775359
Cluster1319.COG0012	0	0	0	0	0.000185813	0	0	0	0	0	0	0	0	0	0	0	0	0	0	0	0	0	0	0	0	0	0.00046428	0	0	0	0	0	0	0	0	0	0	0.000419868	0	0	0	0	0	0	0	0	0	0	0
Cluster132.COG0012	0	0.000825368	0.000760196	0.000336236	0	0	0	0.00123142	0.000706481	0	0	0.000831402	0	0.000650149	0	0	0	0	0.000525239	0.00107339	0	0	0	0.0012903	0	0.000557661	0	0.000658524	0	0	0	0	0	0.000905649	0	0.000645548	0.000373585	0	0.000790716	0.000912733	0	0	0	0	0	0.000644312	0	0	0
Cluster1320.COG0012	0	0	0	0.000457841	0.000876842	0	0.000906925	0	0	0	0.000521062	0	0.000475571	0	0	0	0	0.00140897	0	0	0	0	0.000401997	0	0	0	0.000674425	0	0	0	0.000471704	0	0	0	0.00134059	0	0.000963186	0.00101585	0	0.00029565	0	0.000638389	0	0.000343053	0.0028444	5.78717e-05	0	0	0
Cluster133.COG0012	0	0	0	0	0	0	0	0	0	0	0	0	0	0	0	0	0	0	0	0.000278448	0	0	0	0	0	0	0	0	0	0	0	0	0	0	0	0	0	0	0	0	0	0	0	0	0	9.9135e-05	0	0	0
Cluster134.COG0012	0	0.000857444	0.000881998	0.000457871	0	0	0	0.000620472	0.000565544	0	0	0.000941201	0	0.000470579	0	0	0	0	0.000586545	0.000684077	0	0	0	0.000631417	0	0.000531656	0	0.000542859	0	0	0	0	0	0.000435039	0	0.00065077	0.00024722	0	0.000250348	0.000384665	0	0	0	0	0	0.00091722	0	0	0
Cluster136.COG0012	0	0	0	0	0	0	0	0	0	0	0	0	0	0	0	0	0	0	0	0	0	0	0	0	0	0	0	0	0	0	0	0	0	0	0	0	0	0	0	0	0	0	0	0	0	0	0	0	0
Cluster138.COG0012	0	0.000442027	0	0	0	0	0	0.000306391	0	0	0	0	0	0	0	0	0	0	0	0	0	0	0	0	0	0	0	0	0	0	0	0	0	0	0	0	0	0	0.000139426	0	0	0	0	0	0	0.000261542	0	0	0
Cluster139.COG0012	0	0	0	0	0	0	0	0	0	0	0	0	0	0	0	0	0	0	0	0	0	0	0	0	0	0	0	0	0	0	0	0	0	0	0	0	0	0	0	0	0	0	0	0	0	0	0	0	0
Cluster14.COG0012	0	0.00030562	0	0	0	0	0	0.000372205	0	0	0	0.000545566	0	0	0	0	0	0	0	0	0	0	0	0	0	0	0	0.0003454	0	0	0	0	0	0.00117041	0	0	0	0	0	0	0	0	0	0	0	0.000253424	0	0	0
Cluster140.COG0012	0	0	0	0	0	0	0	0	0	0	0	0	0	0	0	0	0	0	0	0	0	0	0	0	0	0	0	0	0	0	0	0	0	0	0	0	0	0	0	0	0	0	0	0	0	5.90025e-05	0	0	0
Cluster141.COG0012	0	0	0	0.000202742	0	0	0	0	0	0	0	0	0	0	0	0	0	0	0	0	0	0	0	0	0	0	0	0	0	0	0	0	0	0	0	0	0	0	0	0	0	0	0	0	0	0	0	0	0
Cluster142.COG0012	0	0	0	0	0	0	0	0	0	0	0	0	0	0	0	0	0	0	0	0	0	0	0	0	0	0	0	0	0	0	0	0	0	0	0	0	0	0	0	0	0	0	0	0	0	9.83163e-05	0	0	0
Cluster143.COG0012	0	0	0	0	0	0	0	0	0	0	0	0	0	0	0	0	0	0	0	0	0	0	0	0	0	0	0	0	0	0	0	0	0	0	0	0.000367236	0	0	0	0	0	0	0	0	0	7.95982e-05	0	0	0
Cluster144.COG0012	0	0.000218469	0	0	0	0	0	0	0	0	0	0	0	0	0	0	0	0	0	0	0	0	0	0	0	0	0	0.000265281	0	0	0	0	0	0	0	0.000330812	0	0	0.000158166	0	0	0	0	0	0	0.000129367	0	0	0
Cluster145.COG0012	0	0.000665434	0	0.0012405	0	0	0	0.000903515	0.000573735	0	0	0.000715836	0	0.000561884	0	0	0	0	0.000561409	0.00067606	0	0	0	0.000208722	0	0.00103929	0	0.000478411	0	0	0	0	0	0.000475378	0	0.000840217	0.000911339	0	0.000492429	0.000654944	0	0	0	0	0	0.000734556	0	0	0
Cluster146.COG0012	0	0	0	0	0	0	0	0	0	0	0	0	0	0	0	0	0	0	0	0	0	0	0	0	0	0	0	0	0	0	0	0	0	0	0	0	0	0	0.000292339	0	0	0	0	0	0	0.000123591	0	0	0
Cluster147.COG0012	0	0	0	0.00687834	0	0	0	0.00146891	0	0	0	0	0	0.000157456	0	0	0	0.000533351	0	0	0	0	0	0	0	0	0	0	0.00107935	0	0	0	0	0.000370772	0	0	0.000239317	0.000447042	0.000174196	0	0	0.000805856	0	0	0.00031399	0.000110668	0	0	0
Cluster148.COG0012	0	0.000350781	0	0.00127136	0	0	0	0.000949855	0.000379268	0	0	0.000308825	0	0.000158556	0	0	0	0	0	0.00030962	0	0	0	0.000432948	0	0	0	0.000670315	0	0	0	0	0	0.00059747	0	0	0.000295365	0	0.000273238	0.00026263	0	0	0	0	0	0.000322509	0	0	0
Cluster149.COG0012	0	0.000454161	0	0.000357802	0	0	0	0.000384295	0.000471327	0	0	0.000222357	0	0.000356208	0	0	0	0	0.000966354	0.000395206	0	0	0	0.000455953	0	0	0	0.000456413	0	0	0	0	0	0.000561261	0	0.000369649	0.000677028	0	0.000476466	0.000257311	0	0	0	0	0	0.000587508	0	0	0
Cluster15.COG0012	0	0.00030958	0	0	0.000240162	0	0	0.000497588	0.000282778	0	0	0.000448422	0	0.00033976	0	0	0	0	0	0.000278343	0	0	0	0.000397397	0	0.000704871	0	0.000740805	0	0	0	0	0	0	0	0.000311957	0	0	0.00049581	0.000474024	0	0	0	0	0	0.00023854	0	0	0
Cluster150.COG0012	0	0.000349103	0.000448257	0.000907702	0	0	0	0	0.000488282	0	0	0.000229849	0	0.000251086	0	0	0	0	0	0.000534109	0	0	0	0	0	0	0	0	0	0	0	0	0	0.000257087	0	0.000294387	0.000544767	0	0.000194364	0.000226252	0	0.000552843	0	0	0	0.000359888	0	0	0
Cluster151.COG0012	0	0.0044299	0.00492822	0.00973596	0.000190463	0	0	0.00666541	0.00383916	0	0	0.00400652	0	0.00421678	0	0	0	0	0.00423968	0.00475635	0	0	0	0.00461015	0	0.00509834	0	0.00376545	0.00170176	0	0	0	0	0.00420885	0	0.00428567	0.00602224	0.000710673	0.00405938	0.00530868	0	0.00326584	0	0	0	0.00527183	0	0	0
Cluster152.COG0012	0	0	0	0	0	0	0	0	0	0	0	0	0	0	0	0	0	0	0	0	0	0	0	0	0	0	0	0	0	0	0	0	0	0	0	0	0	0	0	0	0	0	0	0	0	0	0	0	0
Cluster153.COG0012	0	0	0	0.000277729	0	0	0	0	0	0	0	0	0	0	0	0	0	0	0.000363689	0	0	0	0	0.000307685	0	0	0	0	0	0	0	0	0	0	0	0	0	0	0.000110721	0.000278831	0	0	0	0	0	0	0	0	0
Cluster154.COG0012	0	0	0	0	0	0	0	0	0	0	0	0	0	0	0	0	0	0	0	0	0	0	0	0	0	0	0	0	0	0	0	0	0	0	0	0	0	0	0	0.000217859	0	0	0	0	0	0.00012122	0	0	0
Cluster155.COG0012	0	0	0	0	0	0	0	0	0	0	0	0	0	0	0	0	0	0	0	0	0	0	0	0	0	0	0	0	0	0	0	0	0	0	0	0	0	0	0	0	0	0	0	0	0	0	0	0	0
Cluster1557.COG0012	0	0	0	0	0	0	0	0	0	0	0	0	0	0	0	0	0	0	0	0	0	0	0	0	0	0	0	0	0	0	0	0	0	0	0	0	0	0	0	0	0	0	0	0	0	0	0	0	0
Cluster158.COG0012	0	0.000319544	0.000489827	0.000415299	0	0	0	0	0.000583272	0	0	0.00021568	0	0.000641752	0	0	0	0	0.000529646	0.000463764	0	0	0	0.000420816	0	0.000473238	0	0.000478201	0	0	0	0	0	0.000285443	0	0.000522166	0.000374935	0	0.000313321	0	0	0	0	0	0	0.000249989	0	0	0
Cluster159.COG0012	0	0	0	0	0	0	0	0	0	0	0	0	0	0	0	0	0	0	0	0	0	0	0	0	0	0	0	0	0	0	0	0	0	0	0	0	0	0	0	0	0	0	0	0	0	5.53534e-05	0	0	0
Cluster16.COG0012	0	0.000433346	0	0	0	0	0	0.000449767	0.000266114	0	0	0.000280407	0	0	0	0	0	0	0	0	0	0	0	0	0	0	0	0.000185632	0	0	0	0	0	0	0	0	0	0	0.000131929	0.000210084	0	0	0	0	0	6.13482e-05	0	0	0
Cluster161.COG0012	0	0.000229142	0	0	0	0	0	0	0.000444911	0	0	0	0	0.000227265	0	0	0	0	0	0.000350985	0	0	0	0	0	0	0	0	0	0	0	0	0	0	0	0.000348224	0.000382196	0	0.000165297	0.00034155	0	0	0	0	0	0.000196272	0	0	0
Cluster162.COG0012	0	0.00105795	0.00115246	0.00118654	0	0	0	0.000984267	0.000882561	0	0	0.000785693	0	0.00131687	0	0	0	0	0.000664145	0.000693715	0	0	0	0.000816843	0	0.00110139	0	0.00113672	0.00101707	0	0	0	0	0.000336517	0	0.000494652	0.000744741	0	0.00129538	0.000391317	0	0	0	0	0	0.000906976	0	0	0
Cluster163.COG0012	0	0	0	0.000294429	0	0	0	0	0	0	0	0	0	0	0	0	0	0	0	0	0	0	0	0	0	0	0	0	0	0	0	0	0	0	0	0	0.000390088	0	0.00015984	0	0	0	0	0	0	0.000111456	0	0	0
Cluster164.COG0012	0	0.000213712	0	0	0	0	0	0	0	0	0	0	0	0	0	0	0	0	0	0	0	0	0	0.000227493	0	0	0	0.000172594	0	0	0	0	0	0	0	0	0	0	0.000278633	0.000295921	0	0	0	0	0	0.000511167	0	0	0
Cluster165.COG0012	0	0.000341506	0.000699907	0.000196353	0	0	0	0	0.000215403	0	0	0.000348182	0	0.00031899	0	0	0	0	0.000367288	0	0	0	0	0.000523273	0	0	0	0.000444731	0	0	0	0	0	0.00028815	0	0.000517659	0.000691397	0	0.000587798	0.00056623	0	0	0	0	0	0.000614552	0	0	0
Cluster166.COG0012	0	0	0	0	0	0	0	0	0	0	0	0	0	0	0	0	0	0	0	0	0	0	0	0	0	0	0	0	0	0	0	0	0	0	0	0	0	0	0	0	0	0	0	0	0	0	0	0	0
Cluster167.COG0012	0	0.000279386	0	0	0	0	0	0	0	0	0	0	0	0	0	0	0	0	0	0	0	0	0	0	0	0	0	0	0	0	0	0	0	0	0	0	0.00028493	0	0	0.000309321	0	0	0	0	0	9.51395e-05	0	0	0
Cluster169.COG0012	0	0.00248602	0.00192815	0.00436948	0	0	0	0.00309553	0.00326794	0	0	0.00202121	0	0.00247401	0	0	0	0	0.00397153	0.00191094	0	0	0	0.00255484	0	0.00285152	0.000498622	0.00308939	0.00154429	0	0	0	0	0.00331269	0	0.00117039	0.00200463	0.000832193	0.00288001	0.00259858	0	0.00171688	0	0	0	0.00358133	0	0	0
Cluster17.COG0012	0	0	0	0.000262716	0	0	0	0	0.000443165	0	0	0.000243597	0	0	0	0	0	0	0.000429838	0	0	0	0	0.000662138	0	0	0	0.000705037	0	0	0	0	0	0	0	0	0	0.000522869	0.000179418	0	0	0	0	0	0	0.000165159	0	0	0
Cluster170.COG0012	0	0.000256459	0	0	0	0	0	0	0.000286433	0	0	0	0	0.000265239	0	0	0	0	0	0	0	0	0	0	0	0	0	0	0	0	0	0	0	0	0	0	0	0	0.000199125	0	0	0	0	0	0	0.000131081	0	0	0
Cluster171.COG0012	0	0	0	0	0	0	0	0	0	0	0	0	0	0.000181382	0	0	0	0	0	0	0	0	0	0	0	0	0	0	0	0	0	0	0	0.000218138	0	0	0	0	0.0001756	0	0	0	0	0	0	0.000114621	0	0	0
Cluster172.COG0012	0	0.000496354	0.000844243	0	0	0	0	0.000387477	0.000265592	0	0	0.000259991	0	0.000589326	0	0	0	0	0.000412973	0.000579247	0	0	0	0.000445022	0	0.000741445	0	0.000490892	0	0	0	0	0	0.000206179	0	0.000463789	0	0	0.000276265	0.00102905	0	0	0	0	0	0.000312301	0	0	0
Cluster173.COG0012	0	0.000567964	0	0	0	0	0	0	0.000438773	0	0	0	0	0	0	0	0	0	0	0	0	0	0	0.000186727	0	0.000455652	0	0	0	0	0	0	0	0	0	0	0	0	0.000384185	0	0	0	0	0	0	0.00038511	0	0	0
Cluster174.COG0012	0	0.000564081	0	0.000788579	0	0	0	0	0.000673256	0	0	0.000293499	0	0.000941335	0	0	0	0	0.000688896	0.000343377	0	0	0	0.000774814	0	0.000377618	0	0.000691892	0	0	0	0	0	0.000958141	0	0.000546391	0.000788366	0	0.00114927	0.00150518	0	0	0	0	0	0.000732865	0	0	0
Cluster176.COG0012	0	0.000185696	0	0	0	0	0	0	0	0	0	0	0	0	0	0	0	0	0	0	0	0	0	0	0	0	0	0	0	0	0	0	0	0	0	0	0	0	0	0	0	0	0	0	0	0	0	0	0
Cluster177.COG0012	0	0.000935582	0.000425209	0.00050173	0.00017133	0	0	0.000973981	0.000852103	0	0	0.00027679	0	0.00062513	0	0	0	0	0.0014023	0	0	0	0	0.00167439	0	0.000293233	0	0.00117036	0	0	0	0	0	0.000902195	0	0.000678037	0.00127007	0	0.000727173	0.000816898	0	0	0	0	0	0.000852246	0	0	0
Cluster179.COG0012	0	0	0	0	0	0	0	0	0	0	0	0	0	0	0	0	0	0	0	0	0	0	0	0	0	0	0	0.000197683	0	0	0	0	0	0	0	0	0	0	0	0	0	0	0	0	0	0.000132039	0	0	0
Cluster18.COG0012	0	0	0	0	0	0	0	0	0	0	0	0	0	0	0	0	0	0	0	0	0	0	0	0	0	0	0	0	0	0	0	0	0	0	0	0	0	0	0	0	0	0	0	0	0	0	0	0	0
Cluster181.COG0012	0	0	0	0.00342285	0	0	0	0.000484332	0.000230583	0	0	0	0	0	0	0	0	0.000716788	0	0	0	0	0	0	0	0	0.000735493	0	0.00328207	0	0	0	0	0	0	0	0	0.000507743	0	0	0	0.00182249	0	0	0.000237554	6.46656e-05	0	0	0
Cluster182.COG0012	0	0	0	0.000282101	0	0	0	0	0	0	0	0	0	0	0	0	0	0	0	0	0	0	0	0	0	0	0	0	0	0	0	0	0	0	0	0	0	0	0.000106526	0	0	0	0	0	0	0.000148716	0	0	0
Cluster183.COG0012	0	0.00148401	0.00258977	0.000821033	0	0	0	0.00155307	0.00173171	0	0	0.00113603	0	0.00176249	0	0	0	0	0.00170921	0.00189446	0	0	0	0.0016766	0	0.00135306	0	0.00159017	0.00072293	0	0	0	0	0.00187252	0	0.00135405	0.00196244	0	0.00222284	0.00136748	0	0.000902461	0	0	0	0.00185855	0	0	0
Cluster185.COG0012	0	0.000224428	0	0	0	0	0	0	0	0	0	0	0	0.000127661	0	0	0	0	0	0	0	0	0	0	0	0	0	0	0	0	0	0	0	0	0	0	0	0	0	0	0	0	0	0	0	5.47439e-05	0	0	0
Cluster187.COG0012	0	0.000296908	0	0.000519553	0	0	0	0	0	0	0	0	0	0.00042059	0	0	0	0	0	0.000417911	0	0	0	0.000640603	0	0	0	0.000234015	0	0	0	0	0	0.000500832	0	0	0.000541793	0	0.000292995	0.000313861	0	0	0	0	0	0.000316988	0	0	0
Cluster188.COG0012	0	0.000160325	0	0	0.000242226	0	0	0	0	0	0	0	0	0.000139663	0	0	0	0	0	0	0	0	0	0.000271846	0	0	0	0	0	0	0	0	0	0.000271008	0	0	0	0	0.000368215	0	0	0	0	0	0.00026651	0.000155802	0	0	0
Cluster19.COG0012	0	0.000503909	0.000559109	0	0.000423552	0	0	0	0.000418254	0	0	0.00079004	0	0.000525985	0	0	0	0	0.000445733	0	0	0	0	0.000329731	0	0.00050421	0	0.000517977	0	0	0	0	0	0.000487721	0	0.000582204	0.000315408	0	0.000130168	0.000291508	0	0	0	0	0	0.000531405	0	0	0
Cluster190.COG0012	0	0	0	0.00104108	0	0	0	0.000391396	0	0	0	0	0	0	0	0	0	0	0	0	0	0	0	0.000217671	0	0	0	0	0.000987515	0	0	0	0	0	0	0	0	0	0	0	0	0	0	0	0	0	0	0	0
Cluster191.COG0012	0	0.000184021	0	0.000992543	0	0	0	0.000306567	0	0	0	0	0	0.000170118	0	0	0	0	0.000315863	0	0	0	0	0.00016172	0	0	0	0	0	0	0	0	0	0.000233079	0	0.000393662	0.000445378	0	0.000208165	0	0	0	0	0	0	0.000201444	0	0	0
Cluster193.COG0012	0	0	0	0	0	0	0	0	0	0	0	0	0	0	0	0	0	0	0	0	0	0	0	0	0	0	0	0	0	0	0	0	0	0	0	0	0	0	0	0	0	0	0	0	0	7.09561e-05	0	0	0
Cluster194.COG0012	0	0	0	0	0	0	0	0	0	0	0	0	0	0.000199028	0	0	0	0	0	0	0	0	0	0	0	0	0	0	0	0	0	0	0	0	0	0	0	0	0	0	0	0	0	0	0	0.000100928	0	0	0
Cluster195.COG0012	0	0	0	0	0	0	0	0	0	0	0	0	0	0	0	0	0	0	0	0	0	0	0	0	0	0	0	0	0	0	0	0	0	0	0	0	0	0	0	0	0	0	0	0	0	0	0	0	0
Cluster1950.COG0012	0	0	0	0	0	0	0	0	0	0	0	0	0	0	0	0	0	0	0	0	0	0	0	0	0	0	0	0	0	0	0	0	0	0	0	0	0	0	0	0	0	0	0	0	0	0	0	0	0
Cluster196.COG0012	0	0.00038294	0.000568711	0.000880675	0	0	0	0.000282609	0	0	0	0	0	0.000213795	0	0	0	0	0.000856136	0	0	0	0	0.000387136	0	0.000348118	0	0	0	0	0	0	0	0	0	0.000464403	0.00031847	0	0.000140334	0.000202413	0	0	0	0	0	0.000119903	0	0	0
Cluster1968.COG0012	0	0.000226947	0	0	0	0	0	0	0	0	0	0	0	0	0	0	0	0	0.000585169	0	0	0	0	0	0	0	0	0	0	0	0	0	0	0	0	0	0	0	0	0	0	0	0	0	0	0.000101585	0	0	0
Cluster197.COG0012	0	0	0.000558669	0.000289936	0	0	0	0.000245453	0.000424274	0	0	0	0	0	0	0	0	0	0.000448302	0	0	0	0	0.000235584	0	0	0	0.000417581	0	0	0	0	0	0	0	0.000319764	0	0	0.000401011	0	0	0	0	0	0	0.000324448	0	0	0
Cluster198.COG0012	0	0.0206818	0.0207497	0.0134558	0.000838743	0	0	0.0222486	0.0204047	0	0	0.0179659	0	0.0259707	0	0	0	0.000978691	0.0258216	0.0204026	0	0	0	0.0245525	0	0.0227076	0	0.020032	0.00393987	0	0	0	0	0.0213006	0	0.0210643	0.0252472	0.0011606	0.0228195	0.0266476	0	0.0100869	0	0	0	0.0184201	0	0	0
Cluster2.COG0012	0	0.00134488	0.00240775	0.000850955	0.000419977	0	0	0.000772697	0.00213992	0	0	0.00219264	0	0.000755041	0	0	0	0	0.00444571	0.00102265	0	0	0	0.00114476	0	0.00134438	0	0.00194529	0	0	0	0	0	0.00083496	0	0.00114906	0.000341758	0.000386276	0.000851742	0.000886888	0	0.00053864	0	0	0	0.00112942	0	0	0
Cluster20.COG0012	0	0	0	0	0	0	0	0	0	0	0	0	0	0	0	0	0	0.000539162	0	0	0	0	0	0	0	0	0	0	0	0	0	0	0	0	0	0	0	0	0.000215907	0	0	0	0	0	0	8.09654e-05	0	0	0
Cluster202.COG0012	0	0.000767029	0.001002	0.000785643	0.000171308	0	0	0.000845537	0.00101471	0	0	0.000990189	0	0.000763039	0	0	0	0	0.000559049	0.00134271	0	0	0	0.000654213	0	0.000488921	0	0.00102633	0	0	0	0	0	0.00074014	0	0.000616599	0.000778618	0	0.000621829	0.000479475	0	0.000535059	0	0	0	0.000754731	0	0	0
Cluster203.COG0012	0	0	0	0	0	0	0	0	0	0	0	0	0	0	0	0	0	0	0	0	0	0	0	0	0	0	0	0	0	0	0	0	0	0	0	0	0	0	0	0	0	0	0	0	0	6.26198e-05	0	0	0
Cluster204.COG0012	0	0	0	0.000274119	0	0	0	0	0	0	0	0	0	0.000299852	0	0	0	0	0	0	0	0	0	0	0	0.00028965	0	0.000178079	0	0	0	0	0	0	0	0	0	0	0.000111978	0.000241221	0	0	0	0	0	9.8163e-05	0	0	0
Cluster2049.COG0012	0	0	0	0	0	0	0	0	0	0	0	0	0	0	0	0	0	0	0	0	0	0	0	0	0	0	0	0	0	0	0	0	0	0	0	0	0	0	0	0	0	0	0	0	0	0	0	0	0
Cluster205.COG0012	0	0	0	0	0	0	0	0	0	0	0	0	0	0.000245817	0	0	0	0	0	0	0	0	0	0	0	0	0	0	0	0	0	0	0	0	0	0	0	0	0.00015155	0	0	0	0	0	0	0.000143238	0	0	0
Cluster206.COG0012	0	0	0	0	0	0	0	0	0.000252433	0	0	0	0	0.000191328	0	0	0	0	0	0	0	0	0	0	0	0	0	0.000249559	0	0	0	0	0	0	0	0	0	0	0	0	0	0	0	0	0	9.10942e-05	0	0	0
Cluster2061.COG0012	0	0	0	0	0.000141266	0	0	0	0	0	0	0	0	0	0	0	0	0	0	0	0	0	0	0	0	0	0	0	0	0	0	0	0	0	0	0	0	0	0	0	0	0	0	0	0	0	0	0	0
Cluster208.COG0012	0	0	0	0	0	0	0	0.000273569	0	0	0	0	0	0	0	0	0	0	0	0	0	0	0	0	0	0	0	0	0	0	0	0	0	0	0	0	0	0	0	0	0	0	0	0	0	0	0	0	0
Cluster209.COG0012	0	0.000463553	0	0.000175097	0	0	0	0	0	0	0	0	0	0.000409883	0	0	0	0	0.000624292	0	0	0	0	0.000316883	0	0	0	0	0	0	0	0	0	0	0	0	0	0	0	0.000255485	0	0	0	0	0	0.000194774	0	0	0
Cluster2092.COG0012	0	0	0	0	0	0	0	0	0	0	0	0	0	0	0	0	0	0	0	0	0	0	0	0	0	0	0	0	0	0	0	0.000266966	0	0	0	0	0	0	0	0	0	0	0	0	0	0	0	0	0
Cluster21.COG0012	0	0.000236158	0.00064498	0.000286436	0.000335142	0	0	0.00063023	0.000504447	0	0	0.000597126	0	0.000384898	0	0	0	0	0	0.000607807	0	0	0	0.000424386	0	0.000350381	0	0.000339914	0.000746568	0	0	0	0	0.000551151	0	0.000360412	0.000405439	0	0.000421299	0	0	0.000719192	0	0	0	0.000432014	0	0	0
Cluster210.COG0012	0	0	0	0	0	0	0	0	0.000261241	0	0	0	0	0	0	0	0	0	0.000949487	0	0	0	0	0	0	0	0	0	0	0	0	0	0	0	0	0	0	0	0	0	0	0	0	0	0	6.93181e-05	0	0	0
Cluster211.COG0012	0	0.000473497	0	0.00197636	0	0	0	0.000598554	0.000410835	0	0	0.000232038	0	0.00038072	0	0	0	0	0.000462853	0.000579075	0	0	0	0.000393111	0	0.000291906	0	0.000247093	0	0	0	0	0	0.000472696	0	0.000628226	0.000526596	0	0.000475761	0.000278121	0	0.00102041	0	0	0	0.000328448	0	0	0
Cluster212.COG0012	0	0.000196726	0	0	0	0	0	0	0	0	0	0.000207422	0	0	0	0	0	0	0	0	0	0	0	0	0	0	0	0.000292826	0	0	0	0	0	0.000284547	0	0	0	0	0.000119054	0.000375027	0	0	0	0	0	0.000323913	0	0	0
Cluster2130.COG0012	0	0	0	0	0	0	0	0	0	0	0	0	0	0	0	0	0	0	0	0	0	0	0	0	0	0	0	0	0	0	0	0	0	0	0	0	0	0	0	0	0	0	0	0	0	5.70428e-05	0	0	0
Cluster214.COG0012	0	0.000890127	0	0.000779182	0	0	0	0.000826712	0.000442486	0	0	0.000734542	0	0.000862103	0	0	0	0	0.00099617	0.00110006	0	0	0	0.0010522	0	0.00062874	0	0.0006208	0.000710889	0	0	0	0	0.000458377	0	0.000557848	0.0010477	0	0.000840886	0.00129908	0	0	0	0	0	0.00113322	0	0	0
Cluster215.COG0012	0	0.0128079	0.0117954	0.0121221	0.000700384	0	0	0.0124147	0.00909734	0	0	0.00984917	0	0.0131743	0	0	0	0	0.0129035	0.0110587	0	0	0	0.0128576	0	0.0112211	0	0.0104083	0.00285575	0	0	0	0	0.0105799	0	0.0092943	0.0145154	0.00152723	0.0132043	0.0139206	0	0.00875018	0	0	0	0.0144193	0	0	0
Cluster216.COG0012	0	0	0	0	0	0	0	0	0	0	0	0	0	0	0	0	0	0	0	0	0	0	0	0	0	0	0	0	0	0	0	0	0	0	0	0	0	0	0	0.000244529	0	0	0	0	0	8.45538e-05	0	0	0
Cluster217.COG0012	0	0.000185842	0	0	0	0	0	0	0	0	0	0	0	0	0	0	0	0	0	0	0	0	0	0	0	0	0	0	0	0	0	0	0	0	0	0	0	0	0	0.000247185	0	0	0	0	0	0.000109401	0	0	0
Cluster218.COG0012	0	0.000725989	0.000409129	0.00106369	0	0	0	0.00041387	0.00064044	0	0	0.000362936	0	0.000963792	0	0	0	0	0.000563411	0.000439593	0	0	0	0.000700433	0	0.000468409	0	0.000338112	0	0	0	0	0	0.000860381	0	0.00115693	0.00115956	0	0.000452968	0.000851146	0	0.00059957	0	0	0	0.000616979	0	0	0
Cluster219.COG0012	0	0.00172854	0.0011619	0.00160939	0	0	0	0.00189177	0.000870602	0	0	0.00110299	0	0.00222622	0	0	0	0	0.000545374	0.00178738	0	0	0	0.00212751	0	0.00190007	0	0.00178533	0	0	0	0	0	0.00130855	0	0.000879852	0.0020804	0	0.00171159	0.00230255	0	0.000931275	0	0	0	0.00189786	0	0	0
Cluster22.COG0012	0	0.000155049	0	0	0	0	0	0	0	0	0	0.000235975	0	0	0	0	0	0	0	0.000299294	0	0	0	0.000265015	0	0	0	0	0	0	0	0	0	0	0	0.000383472	0	0	0.000149028	0	0	0	0	0	0	0.000237057	0	0	0
Cluster220.COG0012	0	0.190061	0.202019	0.142839	0.00659478	0	0.00266325	0.162364	0.165744	0	0.000684363	0.15525	0	0.19566	0	0	0.000624537	0.00729316	0.174485	0.186609	0	0	0	0.192897	0	0.165245	0.0036928	0.191265	0.0457543	0	0.00238713	0	0	0.1713	0	0.17834	0.195292	0.0146871	0.1991	0.18341	0.000365241	0.0666609	0	0	0.000831631	0.2085	0.000409985	0	0
Cluster221.COG0012	0	0	0	0	0	0	0	0	0	0	0	0	0	0	0	0	0	0	0	0	0	0	0	0	0	0.000326686	0	0	0	0	0	0	0	0	0	0	0	0	0.00026238	0	0	0	0	0	0	0.000122102	0	0	0
Cluster222.COG0012	0	0	0	0	0	0	0	0.000242762	0	0	0	0	0	0.000126115	0	0	0	0	0.000347989	0	0	0	0	0.000224378	0	0	0	0	0	0	0	0	0	0	0	0.000366884	0	0	0.000248993	0	0	0	0	0	0	0.00026519	0	0	0
Cluster223.COG0012	0	0.000173843	0	0	0	0	0	0	0	0	0	0	0	0.000164128	0	0	0	0	0	0	0	0	0	0	0	0	0	0	0	0	0	0	0	0	0	0	0.000603711	0	0.000185025	0.000468624	0	0	0	0	0	0.000181329	0	0	0
Cluster224.COG0012	0	0	0	0.000887002	0.000292056	0	0	0.00057238	0.000476611	0	0	0	0	0	0	0	0	0.0013918	0	0	0	0	0	0	0	0	0.000383449	0	0.00114934	0	0	0	0	0.000245664	0	0	0	0.00103605	0.000122568	0	0	0.00231519	0	0	0.000246378	0.000138029	0	0	0
Cluster225.COG0012	0	0.00124729	0.00148756	0.000904107	0	0	0	0.0016687	0.00181537	0	0	0.00125343	0	0.00105547	0	0	0	0	0.00139234	0.00171755	0	0	0	0.0022362	0	0.000795176	0	0.0013758	0.00092676	0	0	0	0	0.00140147	0	0.00134468	0.00177856	0	0.00129493	0.00199295	0	0	0	0	0	0.00162156	0	0	0
Cluster226.COG0012	0	0.000271468	0.000420819	0	0	0	0	0	0	0	0	0	0	0	0	0	0	0	0	0.000331271	0	0	0	0.000175242	0	0	0	0	0	0	0	0	0	0	0	0	0	0	0.000141528	0	0	0	0	0	0	0.000105563	0	0	0
Cluster227.COG0012	0	0.00015697	0	0	0	0	0	0	0.000342193	0	0	0	0	0.000378531	0	0	0	0	0	0	0	0	0	0.000200046	0	0	0	0.000199136	0	0	0	0	0	0.00020333	0	0	0	0	0.000205111	0.000215305	0	0	0	0	0	0.000313929	0	0	0
Cluster228.COG0012	0	0	0	0	0	0	0	0	0	0	0	0	0	0	0	0	0	0	0	0	0	0	0	0	0	0	0	0	0	0	0	0	0	0	0	0	0.000266657	0	0	0	0	0	0	0	0	0	0	0	0
Cluster229.COG0012	0	0.00020436	0	0	0	0	0	0	0.000284034	0	0	0.000210634	0	0.000177496	0	0	0	0	0	0	0	0	0	0.000212383	0	0	0	0	0	0	0	0	0	0	0	0	0	0	0.000170799	0	0	0	0	0	0	0.000373829	0	0	0
Cluster23.COG0012	0	0.000192268	0	0	0.000130753	0	0	0	0	0	0	0	0	0	0	0	0	0	0	0.000345575	0	0	0	0.000485442	0	0	0	0	0	0	0	0	0	0	0	0	0	0	0	0	0	0	0	0	0	0.000232418	0	0	0
Cluster230.COG0012	0	0	0	0.000197606	0	0	0	0	0	0	0	0	0	0.00011927	0	0	0	0	0	0	0	0	0	0	0	0	0	0	0	0	0	0	0	0	0	0	0	0	0	0	0	0	0	0	0	0	0	0	0
Cluster231.COG0012	0	0.000154839	0	0	0	0	0	0	0.000233431	0	0	0.000259032	0	0	0	0	0	0	0	0	0	0	0	0	0	0	0	0	0	0	0	0	0	0	0	0.000484132	0	0	0	0	0	0	0	0	0	0.000146022	0	0	0
Cluster232.COG0012	0	0.000173095	0	0	0	0	0	0	0.000698163	0	0	0	0	0.00012003	0	0	0	0	0	0	0	0	0	0	0	0	0	0.000302581	0	0	0	0	0	0	0	0	0	0	0.000132245	0	0	0	0	0	0	9.6817e-05	0	0	0
Cluster233.COG0012	0	0.000401718	0	0	0	0	0	0	0	0	0	0	0	0	0	0	0	0	0	0	0	0	0	0.000225028	0	0	0	0	0	0	0	0	0	0	0	0	0	0	0.000107038	0	0	0	0	0	0	8.13493e-05	0	0	0
Cluster235.COG0012	0	0	0	0	0	0	0	0	0	0	0	0	0	0	0	0	0	0	0	0	0	0	0	0	0	0	0	0	0	0	0	0	0	0	0	0	0	0	0	0	0	0	0	0	0	0	0	0	0
Cluster236.COG0012	0	0	0	0	0	0	0	0	0.000244452	0	0	0	0	0.0002837	0	0	0	0	0	0	0	0	0	0.000306476	0	0	0	0.000173475	0	0	0	0	0	0	0	0	0	0	0.000136995	0	0	0	0	0	0	0.000207936	0	0	0
Cluster237.COG0012	0	0	0	0	0	0	0	0	0	0	0	0	0	0	0	0	0	0	0	0	0	0	0	0	0	0	0	0	0	0	0	0	0	0	0	0	0	0	0	0	0	0	0	0	0	0	0	0	0
Cluster238.COG0012	0	0	0	0.000182332	0	0	0	0.000474534	0	0	0	0	0	0.000201888	0	0	0	0	0	0.000294613	0	0	0	0	0	0	0	0	0	0	0	0	0	0.000229637	0	0	0	0	0.000154977	0	0	0	0	0	0	8.46746e-05	0	0	0
Cluster239.COG0012	0	0	0	0	0	0	0	0	0	0	0	0	0	0.000147547	0	0	0	0	0	0	0	0	0	0	0	0	0	0	0	0	0	0	0	0	0	0.000300167	0	0	0.000144376	0	0	0	0	0	0	0.000181761	0	0	0
Cluster24.COG0012	0	0.000328682	0	0	0	0	0	0	0	0	0	0	0	0.000262215	0	0	0	0	0	0.000308434	0	0	0	0	0	0	0	0.000295868	0	0	0	0	0	0.000208385	0	0	0	0	0	0	0	0	0	0	0	0.000189853	0	0	0
Cluster240.COG0012	0	0	0	0	0	0	0	0	0	0	0	0	0	0.000278543	0	0	0	0	0.000677449	0	0	0	0	0	0	0.000576835	0	0	0	0	0	0	0	0	0	0.000270459	0.00022988	0	0.00044506	0	0	0	0	0	0	0.00014611	0	0	0
Cluster241.COG0012	0	0	0	0	0	0	0	0	0	0	0	0	0	0	0	0	0	0	0	0	0	0	0	0.000254867	0	0	0	0	0	0	0	0	0	0	0	0	0	0	0.000113355	0	0	0	0	0	0	0.00012818	0	0	0
Cluster242.COG0012	0	0	0	0	0	0	0	0	0	0	0	0	0	0	0	0	0	0	0	0	0	0	0	0	0	0	0	0	0	0	0	0	0	0	0	0	0	0	0	0	0	0	0	0	0	8.86121e-05	0	0	0
Cluster244.COG0012	0	0	0	0	0	0	0	0	0	0	0	0	0	0	0	0	0	0	0	0	0	0	0	0	0	0	0	0	0	0	0	0	0	0	0	0	0	0	0	0	0	0	0	0	0	0	0	0	0
Cluster245.COG0012	0	0.000288926	0	0	0	0	0	0	0	0	0	0	0	0	0	0	0	0	0	0	0	0	0	0	0	0	0	0	0	0	0	0	0	0	0	0	0	0	0.000117725	0	0	0	0	0	0	0.00010811	0	0	0
Cluster246.COG0012	0	0	0	0	0	0	0	0	0	0	0	0.000224351	0	0	0	0	0	0	0	0	0	0	0	0	0	0	0	0	0	0	0	0	0	0	0	0	0	0	0.000117942	0	0	0	0	0	0	0.000114975	0	0	0
Cluster247.COG0012	0	0.000312343	0	0	0	0	0	0.000350611	0	0	0	0.000216989	0	0.000493333	0	0	0	0	0	0	0	0	0	0.00029755	0	0	0	0.00035297	0	0	0	0	0	0.000389855	0	0	0.000222018	0	0.000391621	0.000317831	0	0	0	0	0	0.000381158	0	0	0
Cluster248.COG0012	0	0.000411647	0	0.000362044	0	0	0	0	0.000373046	0	0	0.000341426	0	0.000248312	0	0	0	0	0	0	0	0	0	0	0	0.000435737	0	0	0	0	0	0	0	0.000542052	0	0.000611941	0.000301041	0	0.000548779	0.000338246	0	0	0	0	0	0.000445479	0	0	0
Cluster250.COG0012	0	0	0	0	0	0	0	0	0	0	0	0	0	0.000124565	0	0	0	0	0	0	0	0	0	0	0	0	0	0	0	0	0	0	0	0	0	0	0	0	0	0	0	0	0	0	0	5.56479e-05	0	0	0
Cluster251.COG0012	0	0	0.000415596	0.000199832	0	0	0	0	0	0	0	0	0	0	0	0	0	0	0	0	0	0	0	0	0	0	0	0	0	0	0	0	0	0	0	0	0	0	0	0	0	0	0	0	0	0.000131816	0	0	0
Cluster252.COG0012	0	0.018924	0.024665	0.00862114	0.000987007	0	0	0.0198985	0.01986	0	0	0.0165265	0	0.0230736	0	0	0	0	0.0197971	0.0212042	0	0	0	0.0202905	0	0.0221859	0	0.0229167	0.00462395	0	0	0	0	0.0186918	0	0.0185207	0.0181959	0.00130519	0.0198998	0.0235985	0	0.00526945	0	0	0	0.0191489	0	0	0
Cluster254.COG0012	0	0	0	0.000368905	0	0	0	0	0	0	0	0.000472409	0	0	0	0	0	0	0	0	0	0	0	0	0	0	0	0	0	0	0	0	0	0.000275623	0	0	0.000397994	0	0.000231354	0	0	0	0	0	0	0.00015948	0	0	0
Cluster255.COG0012	0	0	0	0.000235236	0	0	0	0	0	0	0	0	0	0	0	0	0	0	0	0	0	0	0	0	0	0	0	0.000202292	0	0	0	0	0	0.000218199	0	0	0	0	0	0	0	0	0	0	0	6.80391e-05	0	0	0
Cluster257.COG0012	0	0.000243406	0	0.000186409	0	0	0	0	0	0	0	0	0	0	0	0	0	0	0	0	0	0	0	0	0	0	0	0	0	0	0	0	0	0	0	0	0	0	0.000151604	0	0	0	0	0	0	0.000100815	0	0	0
Cluster258.COG0012	0	0.000459999	0.000413748	0.000521291	0	0	0	0.000556929	0	0	0	0	0	0.000140462	0	0	0	0	0.000441359	0.000301066	0	0	0	0.000535598	0	0.000692399	0	0.000374343	0	0	0	0	0	0.000391818	0	0.000491716	0	0	0.000131448	0.000282141	0	0	0	0	0	0.000255978	0	0	0
Cluster2586.COG0012	0	0	0	0	0	0	0	0	0	0	0	0	0	0	0	0	0	0	0	0	0	0	0	0	0	0	0	0	0	0	0	0.000548175	0	0	0	0	0	0	0	0	0	0	0	0	0	0	0	0	0
Cluster259.COG0012	0	0.000804325	0.000690209	0.000677464	0	0	0	0.000836594	0.000614598	0	0	0.000618823	0	0.000533843	0	0	0	0	0.000418543	0.000729574	0	0	0	0.000786824	0	0.00109289	0	0.00119075	0	0	0	0	0	0.000719592	0	0.000644826	0.000644381	0	0.000378932	0.000565456	0	0	0	0	0	0.00053623	0	0	0
Cluster260.COG0012	0	0.0024298	0.00102296	0.00149193	0	0	0	0.0010801	0.00165186	0	0	0.00123187	0	0.00229486	0	0	0	0	0.00152023	0.00141036	0	0	0	0.00182122	0	0.00213297	0	0.00216036	0	0	0	0	0	0.0020293	0	0.00160927	0.0016171	0	0.00261813	0.00170151	0	0.000748791	0	0	0	0.00218873	0	0	0
Cluster261.COG0012	0	0.000172798	0	0	0	0	0	0	0	0	0	0	0	0	0	0	0	0	0	0	0	0	0	0	0	0	0	0	0	0	0	0	0	0	0	0	0	0	0	0	0	0	0	0	0	0.000207158	0	0	0
Cluster262.COG0012	0	0.0101461	0.0089718	0.00533068	0	0	0	0.00676914	0.00741862	0	0	0.00631817	0	0.00891636	0	0	0	0	0.00683134	0.00602908	0	0	0	0.00923421	0	0.00891614	0	0.00831427	0.00106491	0	0	0	0	0.00767991	0	0.0086615	0.00716673	0.000334363	0.00869049	0.00695927	0	0.00213051	0	0	0	0.0105962	0	0	0
Cluster263.COG0012	0	0.000204387	0	0	0	0	0	0	0	0	0	0	0	0.000206989	0	0	0	0	0	0	0	0	0	0.000289109	0	0	0	0.000178451	0	0	0	0	0	0	0	0	0.000254864	0	0.00029793	0	0	0	0	0	0	0.000131198	0	0	0
Cluster264.COG0012	0	0.00636739	0.00786925	0.00407162	0.000433557	0	0	0.0060147	0.00645798	0	0	0.0047797	0	0.00649524	0	0	0	0	0.00530833	0.00674563	0	0	0	0.00643055	0	0.00636474	0	0.00596643	0.00235318	0	0	0	0	0.0064289	0	0.00503729	0.00876971	0.00070924	0.00587709	0.00587936	0	0.00398713	0	0	0	0.0061229	0	0	0
Cluster266.COG0012	0	0	0	0	0	0	0	0	0	0	0	0	0	0.000141931	0	0	0	0	0	0	0	0	0	0	0	0	0	0	0	0	0	0	0	0	0	0	0	0	0	0	0	0	0	0	0	0	0	0	0
Cluster267.COG0012	0	0.000323566	0	0	0	0	0	0	0	0	0	0	0	0.000161135	0	0	0	0	0	0.000312812	0	0	0	0	0	0	0	0.000244259	0	0	0	0	0	0	0	0	0	0	0.000560118	0.000245363	0	0	0	0	0	0.00019953	0	0	0
Cluster268.COG0012	0	0.000902961	0.00115016	0.00123126	0.000115377	0	0	0.000265379	0.000502984	0	0	0.000599251	0	0.000788036	0	0	0	0	0	0.00123946	0	0	0	0.000755771	0	0.000335736	0	0.000595608	0	0	0	0	0	0.000719673	0	0.000445045	0.000733346	0	0.000821228	0.000752389	0	0.000527284	0	0	0	0.00080556	0	0	0
Cluster269.COG0012	0	0.000153796	0	0.000271427	0	0	0	0	0	0	0	0	0	0.000160158	0	0	0	0	0	0.000307675	0	0	0	0	0	0	0	0	0	0	0	0	0	0	0	0	0	0	0.000120555	0	0	0	0	0	0	0.000109053	0	0	0
Cluster27.COG0012	0	0.00388301	0.00347707	0.00219892	0.00150538	0	0	0.00369946	0.00203074	0	0.0002654	0.00496467	0	0.00224595	0	0	0	0.0010298	0.00216498	0.00490334	0	0	0	0.00295192	0	0.00181442	0.000666674	0.00345578	0.00360833	0	0.00159842	0	0	0.00352697	0.00121001	0.00375586	0.00241767	0.00386064	0.00247847	0.00177323	0	0.00327716	0	0.000799605	0.000997771	0.00319412	0	0	0
Cluster270.COG0012	0	0.000852588	0	0.000708468	0	0	0	0.000508894	0.000523312	0	0	0.000453557	0	0.000394469	0	0	0	0	0	0.000816349	0	0	0	0.000819649	0	0	0	0.000860152	0	0	0	0	0	0.000837429	0	0.000494016	0.000773106	0	0.000634687	0.000974583	0	0.000490998	0	0	0	0.000998899	0	0	0
Cluster272.COG0012	0	0.000497527	0	0.000436901	0	0	0	0.000258674	0	0	0	0	0	0.000240032	0	0	0	0	0	0	0	0	0	0.000192793	0	0	0	0	0	0	0	0	0	0.000255564	0	0.000297055	0.000342576	0	0.000380834	0.000270384	0	0	0	0	0	0.000261949	0	0	0
Cluster273.COG0012	0	0.00162651	0.00197194	0.000952109	0	0	0	0.00102438	0.0011445	0	0	0.000408768	0	0.00143014	0	0	0	0	0.00127854	0.00113326	0	0	0	0.0012382	0	0.000471433	0	0.00196793	0	0	0	0	0	0.000890517	0	0.00136895	0.0012361	0	0.00170359	0.000712421	0	0.000673942	0	0	0	0.00161555	0	0	0
Cluster274.COG0012	0	0	0	0	0	0	0	0	0	0	0	0.000221887	0	0.000190362	0	0	0	0	0.000339713	0	0	0	0	0.000222545	0	0	0	0	0	0	0	0	0	0	0	0	0	0	0.000191774	0	0	0	0	0	0	0.000191782	0	0	0
Cluster275.COG0012	0	0	0	0	0	0	0	0	0	0	0	0	0	0	0	0	0	0	0	0	0	0	0	0	0	0	0	0	0	0	0	0	0	0	0	0	0	0	0.000115943	0	0	0	0	0	0	8.79553e-05	0	0	0
Cluster276.COG0012	0	0.0078808	0.0055358	0.000628215	0.000969263	0	0	0.00361036	0.0111555	0	0	0.0111033	0	0.0071611	0	0	0	0	0.0112512	0.00505499	0	0	0	0.00264136	0	0.00907786	0	0.00699163	0.00142213	0	0	0	0	0.00440946	0	0.0112286	0.001306	0.000841172	0.00909652	0.00615452	0	0.00141411	0	0	0	0.0077955	0	0	0
Cluster278.COG0012	0	0.00153679	0	0.000480986	0.000254908	0	0	0.000641556	0.00229365	0	0	0.00166412	0	0.000685955	0	0	0	0	0.000652337	0.000658698	0	0	0	0.00100893	0	0.00041806	0.000509556	0.000996425	0	0	0	0	0	0.000892389	0	0.00159582	0.000855971	0.000520497	0.000871753	0.000539713	0	0	0	0	0	0.000622037	0	0	0
Cluster279.COG0012	0	0.000285038	0	0	0	0	0	0.000271648	0.000237038	0	0	0	0	0	0	0	0	0	0	0	0	0	0	0	0	0	0	0	0	0	0	0	0	0	0	0	0	0	0	0	0	0	0	0	0	9.53796e-05	0	0	0
Cluster280.COG0012	0	0.000939506	0.00185978	0.000620317	0	0	0	0.00080457	0.00102244	0	0	0.00124303	0	0.00155619	0	0	0	0	0.00166449	0.000988681	0	0	0	0.00131094	0	0.000875938	0	0.000891775	0	0	0	0	0	0.00141031	0	0.00125502	0.00121401	0	0.00109167	0.00132148	0	0.001033	0	0	0	0.000986743	0	0	0
Cluster281.COG0012	0	0.0133105	0.0114004	0.00586668	0.00348887	0	0.000724734	0.00953154	0.01977	0.000400878	0.000345829	0.0196836	0	0.00771929	0	0	0	0.00161246	0.0132913	0.0131044	0	0	0	0.0136789	0	0.01654	0.00221947	0.0160175	0.0112816	0	0.00275493	0	0	0.0118446	0.00435934	0.0151557	0.00798192	0.00689394	0.00904839	0.00667705	0	0.0100953	0	0.00119093	0.00201843	0.0102735	0	0	0
Cluster282.COG0012	0	0	0	0.000318735	0	0	0	0	0	0	0	0	0	0.000121378	0	0	0	0	0	0	0	0	0	0	0.0004792	0	0	0	0	0	0	0	0	0	0	0	0	0	0.000111176	0	0	0	0	0	0	0	0	0	0
Cluster283.COG0012	0	0	0	0	0	0	0	0	0.000270096	0	0	0	0	0	0	0	0	0	0	0	0	0	0	0	0	0	0	0	0	0	0	0	0	0	0	0	0	0	0	0	0	0	0	0	0	0	0	0	0
Cluster284.COG0012	0	0.000403792	0	0.000608427	0	0	0	0.000527187	0	0	0	0.000289015	0	0.000438021	0	0	0	0	0.000348024	0.000312528	0	0	0	0.000291259	0	0	0	0.000210725	0	0	0	0	0	0	0	0	0	0	0.000379283	0.00022806	0	0.000909132	0	0	0	0.000448174	0	0	0
Cluster286.COG0012	0	0.00302369	0.00247446	0.000765333	0.0013537	0	0	0.00350048	0.00299325	0	0	0.00337242	0	0.00135414	0	0	0	0.000711374	0.000367159	0.00354411	0	0	0	0.00225981	0	0.00237863	0.000569203	0.00223018	0.00268518	0	0	0	0	0.00415471	0.000646164	0.00271984	0.00145675	0.00179131	0.0024818	0.00106321	0	0.000821447	0	0	0	0.00242511	0	0	0
Cluster287.COG0012	0	0.000618468	0.000740128	0.000279433	0.000281559	0	0	0.00054386	0.000564872	0	0	0.00169123	0	0.000210289	0	0	0	0	0	0.000598685	0	0	0	0.000427858	0	0.00146981	0	0.000948571	0	0	0	0	0	0.000370442	0	0.000803447	0.000448065	0	0.000337617	0	0	0	0	0	0	0.000683621	0	0	0
Cluster288.COG0012	0	0	0	0	0.000236072	0	0	0	0.000407583	0	0	0.000283567	0	0	0	0	0	0	0.000506097	0	0	0	0	0.000215383	0	0	0	0.000280977	0	0	0	0	0	0	0	0.000311475	0	0	0.000191657	0.000207836	0	0	0	0	0	0.000113335	0	0	0
Cluster289.COG0012	0	0.00425587	0.00662256	0.00537963	0.000696818	0	0	0.00593438	0.00491974	0	0	0.00506477	0	0.00662731	0	0	0	0.00062667	0.00624341	0.00545938	0	0	0	0.00443601	0	0.00556593	0	0.00412986	0.00428764	0	0	0	0	0.00475604	0	0.00585524	0.00642882	0.000967901	0.00600054	0.0057677	0	0.00402659	0	0	0	0.00514306	0	0	0
Cluster29.COG0012	0	0	0	0	0	0	0	0	0	0	0	0	0	0	0	0	0	0	0	0	0	0	0	0	0	0	0	0	0	0	0	0	0	0	0	0	0	0	0.000165629	0	0	0	0	0	0	5.50921e-05	0	0	0
Cluster291.COG0012	0	0.000530491	0.00115441	0	0	0	0	0.000376148	0.00106773	0	0	0.000608241	0	0.00069114	0	0	0	0	0.000528264	0.000317537	0	0	0	0.000665372	0	0.000590053	0	0.000472701	0	0	0	0	0	0.00040555	0	0.000561734	0.000539174	0	0.00030766	0.000825418	0	0	0	0	0	0.000493398	0	0	0
Cluster292.COG0012	0	0.000265267	0	0.000201702	0	0	0	0	0.000538471	0	0	0.00034021	0	0	0	0	0	0	0	0	0	0	0	0	0	0	0	0.000172325	0	0	0	0	0	0	0	0	0	0	0.000288962	0	0	0	0	0	0	0.000264369	0	0	0
Cluster293.COG0012	0	0.0189504	0.00971828	0.00499583	0.00559447	0	0.00158227	0.0139004	0.0185326	0	0.000486398	0.0268524	0	0.0142559	0	0	0	0.00499904	0.00626048	0.0224274	0	0	0.000427417	0.0161877	0	0.0202573	0.00178526	0.0195957	0.01102	0	0.00301985	0	0	0.0219805	0.00252436	0.0232395	0.0102748	0.0060518	0.0154526	0.00770049	0	0.00368207	0	0.000840248	0.00132151	0.0158935	0	0	0
Cluster294.COG0012	0	0.000217257	0	0	0	0	0	0.000398734	0.00045449	0	0	0.000224989	0	0.000168516	0	0	0	0	0	0.000314326	0	0	0	0	0	0.000562621	0	0.000347196	0	0	0	0	0	0	0	0	0	0	0	0	0	0	0	0	0	0.000167984	0	0	0
Cluster295.COG0012	0	0.000684189	0.0013293	0.000647731	0	0	0	0.00074056	0.000444996	0	0	0.000770022	0	0.000774856	0	0	0	0	0.000577218	0.00077342	0	0	0	0.000556675	0	0.000604328	0	0.000884991	0	0	0	0	0	0.00072515	0	0.00112787	0.000717405	0	0.000640755	0.000569615	0	0.00051855	0	0	0	0.000882375	0	0	0
Cluster296.COG0012	0	0	0	0	0	0	0	0	0	0	0	0.000293398	0	0	0	0	0	0	0	0	0	0	0	0	0	0	0	0.000354176	0	0	0	0	0	0.000353881	0	0	0	0	0	0	0	0	0	0	0	7.61365e-05	0	0	0
Cluster298.COG0012	0	0	0	0	0.000115115	0	0	0	0	0	0	0.000248651	0	0	0	0	0	0	0	0	0	0	0	0	0	0	0	0.000260162	0	0	0	0	0	0	0	0	0	0	0	0	0	0	0	0	0	0.000124784	0	0	0
Cluster299.COG0012	0	0	0	0	0	0	0	0	0	0	0	0	0	0	0	0	0	0	0	0	0	0	0	0	0	0	0	0	0	0	0	0	0	0	0	0	0	0	0	0	0	0	0	0	0	0	0	0	0
Cluster3.COG0012	0	0.000248166	0	0	0.000157024	0	0	0.000637356	0.000230479	0	0	0.000466113	0	0.000277633	0	0	0	0	0	0	0	0	0	0.000176754	0	0.000351525	0	0	0	0	0	0	0	0	0	0.000408635	0.000314054	0	0.000157556	0	0	0	0	0	0	0.000108142	0	0	0
Cluster300.COG0012	0	0.000386959	0	0	0	0	0	0	0	0	0	0	0	0	0	0	0	0	0	0.000275149	0	0	0	0.000238447	0	0	0	0.000290301	0	0	0	0	0	0.000232822	0	0	0	0	0	0	0	0	0	0	0	0.000139502	0	0	0
Cluster301.COG0012	0	0.00301262	0.00302608	0.000890696	0.000292774	0	0	0.00314722	0.00317968	0	0	0.00591261	0	0.00245563	0	0	0	0.000488899	0.00132756	0.00500065	0	0	0	0.00178929	0	0.00429235	0	0.00420688	0.00172567	0	0.000506227	0	0	0.00337221	0	0.00362738	0.0035257	0.00145524	0.0018577	0.00192376	0	0.00319458	0	0	0.000203501	0.00251596	0	0	0
Cluster302.COG0012	0	0.00157924	0.00175893	0.00134072	0.000266356	0	0	0.000539676	0.00174993	0	0	0.00226924	0	0.000724776	0	0	0	0	0.000764644	0.002059	0	0	0	0.00199708	0	0.00153476	0.000449264	0.000950348	0.00194595	0	0	0	0	0.000534861	0	0.00201855	0.000360647	0.000533218	0.00138232	0.000596169	0	0.00166848	0	0	0	0.000748013	0	0	0
Cluster303.COG0012	0	0	0	0	0	0	0	0	0	0	0	0	0	0	0	0	0	0	0	0.00037105	0	0	0	0.000467808	0	0	0	0.00018526	0	0	0	0	0	0	0	0	0	0	0	0.000265649	0	0	0	0	0	0.000144139	0	0	0
Cluster3041.COG0012	0	0	0	0	0	0	0	0	0	0	0	0	0	0	0	0	0	0	0	0	0	0	0	0	0	0	0	0	0	0	0	0	0	0	0	0	0	0	0	0	0	0	0	0	0	0	0	0	0
Cluster305.COG0012	0	0.00313567	0.00336154	0.00281059	0.00256573	0	0.00187916	0.00247725	0.00710532	0.000641876	0.000268374	0.00611159	0	0.00404735	0	0	0	0.00298055	0.0110402	0.00328288	0	0	0	0.00383404	0	0.0048546	0.000823088	0.00362001	0.00452729	0	0.00192777	0	0	0.00240731	0.00257505	0.00515979	0.00542506	0.00160587	0.00363323	0.00281634	0	0.00312066	0	0.000671809	0.000422116	0.00531171	0	0	0
Cluster306.COG0012	0	0.00733557	0.0101364	0.00465693	0.00317415	0	0.00139169	0.00719814	0.00924543	0.00104467	0.000713554	0.013927	0	0.0061288	0	0	0	0.00360118	0.0144316	0.00700821	0	0	0	0.00641147	0.000757037	0.00863569	0.00133158	0.00796449	0.00451658	0	0.00235192	0	0	0.00720816	0.00328305	0.00544535	0.00854247	0.00676561	0.0077163	0.00630844	0	0.00682068	0	0.00153627	0.00180652	0.010425	0	0	0.000546276
Cluster308.COG0012	0	0.00468473	0.00414085	0.0019551	0.000202655	0	0	0.0044644	0.00571084	0	0	0.0041723	0	0.00496987	0	0	0	0	0.00567983	0.00480848	0	0	0	0.00461461	0	0.00570243	0	0.00474674	0.00226843	0	0	0	0	0.00356724	0	0.00584951	0.00460243	0.000313526	0.00517783	0.00588547	0	0.00252016	0	0	0	0.00369127	0	0	0
Cluster309.COG0012	0	0.00675985	0.00471965	0.0035155	0.000844609	0	0	0.00508946	0.00854369	0	0	0.0113202	0	0.00649683	0	0	0	0	0.00380364	0.00657151	0	0	0	0.0039387	0	0.0120601	0	0.00584117	0.00246939	0	0	0	0	0.00463027	0	0.0114808	0.00878401	0.00195846	0.00779781	0.00456382	0	0.00143555	0	0	0	0.00613953	0	0	0
Cluster310.COG0012	0	0.00141864	0	0	0.000139888	0	0	0	0.000940817	0	0	0.00266787	0	0.000576015	0	0	0	0	0.00217961	0.000559335	0	0	0	0.000582258	0	0	0	0.000454454	0	0	0	0	0	0	0	0.00110552	0	0.000580183	0.00246122	0.000477475	0	0	0	0	0	0.000933868	0	0	0
Cluster311.COG0012	0	0	0	0	0	0	0	0.000380193	0	0	0	0.000227742	0	0.000274768	0	0	0	0	0	0	0	0	0	0	0	0.000704058	0	0.000189921	0	0	0	0	0	0	0	0.000606447	0	0	0.000230309	0	0	0	0	0	0	5.6705e-05	0	0	0
Cluster312.COG0012	0	0.00548084	0.00347099	0.000835914	0.00093446	0	0.000627323	0.0038748	0.00454546	0	0	0.00628052	0	0.00386482	0	0	0	0	0.00329522	0.003849	0	0	0	0.0047476	0	0.00542572	0	0.00611014	0.00112767	0	0.000986929	0	0	0.00463551	0	0.00622719	0.00293172	0	0.00477101	0.00491872	0	0.00188326	0	0	0	0.00323865	0	0	0
Cluster313.COG0012	0	0.00614555	0.00876693	0.0023369	0.00177558	0	0.000545735	0.00604981	0.00562985	0	0.000251052	0.00578632	0	0.00350277	0	0	0	0.001078	0.00227459	0.00672342	0	0	0	0.00366098	0	0.00726361	0.00132589	0.00649726	0.00352761	0	0.000802758	0	0	0.0047768	0.00108872	0.00598761	0.00453868	0.00266085	0.00346751	0.00278728	0	0.00207637	0	0.000459686	0.000724105	0.00434096	0	0	0
Cluster315.COG0012	0	0.00402894	0.00527018	0.00193642	0.000895591	0	0	0.00305736	0.00539732	0	0.000223334	0.00400445	0	0.00397979	0	0	0	0.000877278	0.00313346	0.0027942	0	0	0	0.00340159	0	0.00627679	0.00063458	0.00444761	0.00238204	0	0.000445814	0	0	0.00432115	0.000414716	0.00473442	0.00206471	0.00112494	0.00289265	0.0022943	0	0.00243839	0	0	0.000382487	0.00361124	0	0	0
Cluster316.COG0012	0	0	0	0	0	0	0	0	0	0	0	0	0	0.00015966	0	0	0	0	0	0	0	0	0	0	0	0.000409291	0	0.000255877	0	0	0	0	0	0	0	0	0.000233111	0	0.000109744	0	0	0	0	0	0	0.000116212	0	0	0
Cluster317.COG0012	0	0.000174722	0	0.000247888	0.000111061	0	0	0	0	0	0	0	0	0.000191898	0	0	0	0	0	0	0	0	0	0	0	0	0	0.000173825	0	0	0	0	0	0	0	0.000388255	0.000244409	0	0.000180878	0	0	0	0	0	0	7.85185e-05	0	0	0
Cluster318.COG0012	0	0	0	0	0	0	0	0	0	0	0	0	0	0	0	0	0	0	0	0	0	0	0	0	0	0	0	0.000175212	0	0	0	0	0	0	0	0	0.000241417	0	0	0	0	0	0	0	0	0	0	0	0
Cluster32.COG0012	0	0.000304079	0	0.000211369	0	0	0	0	0	0	0	0	0	0.000249512	0	0	0	0	0	0	0	0	0	0	0	0	0	0	0	0	0	0	0	0.000227829	0	0	0	0	0	0.000262654	0	0	0	0	0	0.000190189	0	0	0
Cluster3206.COG0012	0	0	0	0	0	0	0	0	0	0	0	0	0	0	0	0	0	0	0.000665356	0	0	0	0	0	0	0	0	0	0	0	0	0	0	0	0	0	0	0	0	0	0	0	0	0	0	0	0	0	0
Cluster321.COG0012	0	0.00113602	0.00155245	0.00132128	0	0	0	0.00102214	0.000797307	0	0	0.000688517	0	0.00133238	0	0	0	0	0.00154749	0.00118227	0	0	0	0.00102342	0	0.000989158	0	0.000534594	0.00132207	0	0	0	0	0.000993199	0	0.00116016	0.00133842	0	0.00131244	0.00138545	0	0.00137119	0	0	0	0.000888814	0	0	0
Cluster322.COG0012	0	0.0199158	0.02074	0.0102311	0.0120598	0.000717497	0.00251174	0.0144918	0.0287118	0.00106085	0.0011178	0.0304056	0	0.0143936	0	0	0	0.00969853	0.0207959	0.0207206	0	0	0	0.0194546	0	0.0249412	0.00402129	0.0182938	0.0170028	0	0.00553025	0	0	0.0169738	0.00627254	0.0255108	0.0156628	0.0101613	0.0165864	0.0140975	0	0.0159797	0	0.00201089	0.00340605	0.015269	0	0	0.000861188
Cluster323.COG0012	0	0.0192639	0.0276673	0.0148867	0.00136298	0	0	0.0200491	0.0211964	0	0	0.0181756	0	0.0231037	0	0	0	0	0.0276785	0.0227554	0	0	0	0.0221353	0	0.020856	0	0.0204928	0.0101939	0	0	0	0	0.0200126	0	0.0226715	0.0249189	0.00274773	0.0231865	0.0268469	0	0.0130154	0	0	0	0.0211043	0	0	0
Cluster327.COG0012	0	0.000642236	0	0	0	0	0	0	0.00028264	0	0	0.000666971	0	0.00028839	0	0	0	0	0	0.00115189	0	0	0	0.000379522	0	0.000580446	0	0.000620478	0	0	0	0	0	0	0	0	0	0	0.000259493	0	0	0	0	0	0	0.000268212	0	0	0
Cluster3277.COG0012	0	0	0	0	0	0	0	0	0	0	0	0	0	0	0.000731184	0.000946812	0	0	0	0	0	0	0	0	0	0	0	0	0	0	0.000933901	0	0.000337946	0	0	0	0	0	0	0	0	0	0	0	0	0	0	0	0
Cluster328.COG0012	0	0.000525369	0.000456319	0.000246591	0	0	0	0	0.000451054	0	0	0.00025895	0	0.000228899	0	0	0	0	0.000515666	0	0	0	0	0.000309157	0	0	0	0.000193197	0	0	0	0	0	0	0	0	0.000239964	0	0.000332246	0	0	0.000429367	0	0	0	0.000283317	0	0	0
Cluster3289.COG0012	0	0.00100233	0.000416002	0	0.000149866	0	0	0.000856834	0.00186825	0	0	0.000332075	0	0.000531578	0	0	0	0	0.00305789	0.000504388	0	0	0	0.00111827	0	0.000704279	0	0.00038331	0	0	0	0	0	0.000313438	0	0.000664755	0.00070208	0	0.00047864	0.00263919	0	0.000724039	0	0	0	0.000300376	0	0	0
Cluster329.COG0012	0	0	0	0	0.000105279	0	0	0	0.000331656	0	0	0.000222856	0	0.000211677	0	0	0	0	0	0	0	0	0	0.000301123	0	0.000657886	0	0	0	0	0	0	0	0	0	0.000347785	0	0	0.000200128	0	0	0	0	0	0	0.00012829	0	0	0
Cluster3292.COG0012	0	0	0	0	0.000471487	0	0	0	0	0	0	0	0	0	0	0	0	0	0	0	0	0	0	0	0	0	0	0	0	0	0	0	0	0	0	0	0	0	0	0	0	0.000553712	0	0	0	0	0	0	0
Cluster3295.COG0012	0	0	0	0	0.000673321	0	0.00335199	0	0	0	0.000579153	0	0	0	0	0.000700288	0.000629564	0.000487793	0	0	0	0	0.000341049	0	0.0020232	0	0.000397181	0	0	0	0.00306059	0	0	0	0.00131847	0	0	0	0	0	0	0	0	0.00209373	0.000402279	0	0.000443305	0	0.00132324
Cluster3296.COG0012	0	0	0	0	0	0	0	0	0	0	0	0	0	0	0	0	0	0	0	0	0	0	0	0	0	0	0	0	0	0	0	0	0	0	0	0	0	0	0	0	0	0	0	0	0	0	0	0	0
Cluster33.COG0012	0	0.000372839	0.000411288	0.000263542	0	0	0	0	0.000288384	0	0	0.000246556	0	0.000182161	0	0	0	0	0	0	0	0	0	0.000243227	0	0	0	0	0	0	0	0	0	0.000214112	0	0	0.000309454	0	0.000215014	0	0	0	0	0	0	0.000231761	0	0	0
Cluster330.COG0012	0	0.0108537	0.00878394	0.00405936	0.00373674	0	0	0.010339	0.0159681	0	0.000482399	0.0198539	0	0.0086972	0	0	0	0.00221767	0.00411194	0.0128678	0	0	0	0.00849267	0.000556121	0.0137203	0.00125047	0.0116278	0.00609849	0.000641421	0.00273438	0	0	0.0103681	0.00278443	0.0135	0.00717588	0.00619377	0.0114019	0.00861101	0	0.00372221	0	0.00139745	0.00108177	0.0106474	0	0	0.000470704
Cluster3302.COG0012	0	0	0	0	0	0	0.000728975	0	0	0.000752208	0.000203798	0	0	0	0.000577144	0.0037761	0.000590813	0	0	0	0	0	0	0	0.00125258	0	0	0	0	0	0.000534902	0	0	0	0.000629974	0	0	0	0	0	0	0	0	0.00140169	0	0	0	0.000388827	0.00294698
Cluster3304.COG0012	0	0	0	0	0.000717791	0.00555508	0.00338451	0	0	0.000577745	0.00204854	0	0.0012446	0	0	0.000632993	0.00181981	0	0	0	0	0	0.00334244	0	0.00296421	0	0.000961157	0	0.000834641	0	0.00270695	0	0.000726984	0	0.000664752	0	0	0.00056679	0	0	0	0	0	0.00118213	0	0	0.000376441	0	0.000736746
Cluster3305.COG0012	0	0	0	0	0.00179278	0.00140497	0.00502738	0	0	0	0.00121011	0	0.0017603	0	0	0	0.00123079	0.00105574	0	0	0	0	0.0025804	0	0.0021042	0	0.00298125	0	0.00239764	0	0.00106914	0	0.000357906	0	0	0	0	0.00224258	0	0	0	0	0	0.00109996	0.00205509	0	0.000308113	0	0
Cluster3309.COG0012	0	0	0	0	0	0	0	0	0	0	0	0	0	0	0	0	0	0	0	0	0	0	0	0	0	0	0	0	0	0	0	0	0	0	0	0	0	0	0	0	0	0	0	0	0	0	0	0	0
Cluster331.COG0012	0	0	0	0	0	0	0	0	0	0	0	0	0	0	0	0	0	0	0	0	0	0	0	0	0	0	0	0	0	0	0	0	0	0	0	0	0	0	0	0	0	0	0	0	0	0	0	0	0
Cluster3310.COG0012	0	0.000533814	0.00169789	0	0	0	0	0	0.000243221	0	0	0	0	0.000223275	0	0	0	0	0	0	0	0	0	0.00184797	0	0.000554778	0	0.000675395	0	0	0	0	0	0.000823721	0	0	0	0	0.00023362	0.000519384	0	0	0	0	0	0.000113243	0	0	0
Cluster3313.COG0012	0	0	0	0.000572563	0.000211752	0	0	0.000335404	0	0	0	0	0	0	0	0	0	0.000962895	0	0	0	0	0	0	0	0	0.00121382	0	0	0	0	0	0	0	0	0	0	0	0	0	0	0.00346164	0	0	0.0010165	0	0	0	0
Cluster3318.COG0012	0	0	0	0	0	0	0	0	0	0	0	0	0	0	0	0	0	0	0	0	0	0	0	0	0	0	0	0	0	0	0	0	0	0	0	0	0	0	0	0	0	0	0	0	0	0	0	0	0
Cluster333.COG0012	0	0.00601232	0.00573644	0.00154	0.00272902	0	0	0.0057962	0.00463376	0	0	0.00666846	0	0.00418905	0	0.00067677	0	0.00156093	0.00689507	0.00763409	0	0	0	0.00581075	0	0.00699123	0.00138878	0.00750206	0.00439876	0	0.0013418	0	0	0.00684484	0.00155726	0.00627585	0.00306357	0.00194816	0.00515769	0.00271502	0	0.00318025	0	0.000622762	0.000756476	0.00497972	0.000140172	0	0
Cluster334.COG0012	0	0	0	0	0	0	0	0	0	0	0	0	0	0.000205445	0	0	0	0	0	0	0	0	0	0	0	0	0	0	0	0	0	0	0	0	0	0	0	0	0	0	0	0	0	0	0	0	0	0	0
Cluster335.COG0012	0	0	0	0	0.000144437	0	0	0	0.00028601	0	0	0	0	0	0	0	0	0	0	0	0	0	0	0	0	0	0	0.000756348	0	0	0	0	0	0	0	0.000351571	0.000240181	0	0	0.000299598	0	0	0	0	0	5.93035e-05	0	0	0
Cluster336.COG0012	0	0.000238553	0	0	0	0	0	0	0	0	0	0	0	0.00018304	0	0	0	0	0	0	0	0	0	0	0	0	0	0.000222199	0	0	0	0	0	0.000312417	0	0.000296745	0	0	0	0.000240542	0	0	0	0	0	0.000117327	0	0	0
Cluster337.COG0012	0	0.00957724	0.00617644	0.00360157	0.00211466	0.000435181	0.000940301	0.00734487	0.0113006	0	0.000325324	0.0100474	0	0.00733017	0	0	0	0.00279457	0.00438352	0.0100939	0	0	0	0.00591781	0	0.0087754	0.000748417	0.00975456	0.00572383	0	0.0012947	0	0	0.0076203	0.000824326	0.00886995	0.00879851	0.00191698	0.0075664	0.00490754	0	0.00400998	0	0	0.000314241	0.00888003	0	0	0
Cluster338.COG0012	0	0.00431321	0.00756991	0.000875588	0.0005782	0	0	0.00430813	0.00727403	0	0	0.00536693	0	0.00232049	0	0	0	0	0.0043868	0.00415487	0	0	0	0.00797114	0	0.00255947	0	0.00692166	0.00132551	0	0	0	0	0.00492078	0	0.00440209	0.00158027	0.000415238	0.00273354	0.00467954	0	0.00174728	0	0	0	0.00227676	0	0	0
Cluster339.COG0012	0	0.000838902	0.00115099	0	0	0	0	0.000834302	0.00352658	0	0	0.00187114	0	0.00054902	0	0	0	0	0.00303113	0	0	0	0	0.00072669	0	0.00212711	0	0.00109109	0	0	0	0	0	0.00043393	0	0.00162831	0.000490063	0	0.0010035	0.000760544	0	0	0	0	0	0.00042106	0	0	0
Cluster3392.COG0012	0	0	0	0	0	0	0	0	0	0	0	0	0	0	0	0	0	0	0	0	0	0	0	0	0	0	0	0	0	0	0	0	0	0	0	0	0	0	0	0	0	0	0	0	0	0	0	0	0
Cluster3393.COG0012	0.000606473	0	0	0	0	0	0	0	0	0.000839408	0	0	0	0	0.00108097	0	0	0	0	0	0.000600684	0.00211435	0	0	0	0	0	0	0	0.00258425	0	0.000522325	0.000404845	0	0	0	0	0	0	0	0.000504312	0	0.000900487	0	0	0	0.000532673	0.00156282	0
Cluster3399.COG0012	0	0	0	0	0	0	0	0	0	0	0.000171477	0	0	0	0	0	0	0	0	0	0	0	0	0	0	0	0	0	0	0	0	0	0	0	0	0	0	0	0	0	0	0	0	0	0	0	0	0	0
Cluster340.COG0012	0	0	0	0	0	0	0	0	0	0	0	0.000341877	0	0	0	0	0	0	0	0	0	0	0	0	0	0	0	0	0	0	0	0	0	0	0	0	0	0	0	0	0	0	0	0	0	0	0	0	0
Cluster3401.COG0012	0	0	0	0	0	0	0	0	0	0	0	0	0	0	0	0	0	0	0	0	0	0	0	0	0	0	0	0	0	0	0	0	0	0	0	0	0	0	0	0	0	0	0	0	0	0	0	0	0
Cluster3406.COG0012	0	0	0	0	0.000696521	0	0	0	0	0	0.000298524	0	0	0	0	0	0	0.000490457	0	0	0	0	0.000303966	0	0.00044925	0	0	0	0	0	0.000431481	0	0	0	0.000513792	0	0	0	0	0	0	0	0	0.000341462	0.00067283	0	0	0	0
Cluster3407.COG0012	0	0	0	0	0	0	0	0	0	0	0	0	0	0	0	0	0	0	0	0	0	0	0	0	0	0	0	0	0	0	0	0.000171019	0	0	0	0	0	0	0	0	0	0	0.000217179	0	0	0	0	0	0
Cluster341.COG0012	0	0.00452545	0.00308801	0.00103079	0.000398315	0	0	0.00169816	0.00813599	0	0	0.00320493	0	0.00163713	0	0	0	0	0.00617593	0.00238889	0	0	0	0.00424297	0	0.00281342	0	0.00282893	0.00114212	0	0	0	0	0.00170948	0	0.00296583	0.0016525	0	0.00147381	0.00125712	0	0.000609315	0	0	0	0.00283618	0	0	0
Cluster342.COG0012	0	0.00284889	0.00354813	0	0	0	0	0.00233885	0.00452166	0	0	0.00545288	0	0.00228746	0	0	0	0	0.0031239	0.00220742	0	0	0	0.00162536	0	0.00400438	0	0.00326992	0	0	0	0	0	0.00230669	0	0.00425774	0.000716217	0	0.000896827	0.00194314	0	0.000672387	0	0	0	0.00181804	0	0	0
Cluster3420.COG0012	0	0	0	0.00262608	0.00170855	0	0	0.000364757	0	0	0.000254943	0	0	0	0	0	0	0.00372478	0	0	0	0	0	0	0	0	0.00140916	0	0	0	0.000528173	0	0	0.000202529	0.00116844	0	0.000488864	0.00211993	0	0.00041763	0	0.00257937	0	0	0.0018981	0	0	0	0
Cluster3421.COG0012	0	0.00020137	0	0	0.000162643	0	0	0.000245913	0	0	0	0	0	0	0	0	0	0	0	0.000501944	0	0	0	0	0	0	0	0.000172938	0	0	0	0	0	0	0	0	0.00021625	0	0.000122658	0	0	0	0	0	0	0	0	0	0
Cluster3431.COG0012	0	0	0	0	0	0	0	0	0	0	0	0	0	0	0	0	0	0	0	0	0	0	0	0	0	0	0	0	0	0	0	0	0	0	0	0	0	0	0	0	0	0	0	0	0	0	0	0	0
Cluster3436.COG0012	0	0.000244054	0	0.000338584	0.00011283	0	0	0	0.000339153	0	0.000178848	0.000224397	0	0.000597059	0	0	0	0	0	0.000412674	0	0	0	0	0	0.000280967	0.000394976	0.000283857	0.000827015	0	0	0	0	0.0003676	0	0	0.000707051	0.000676059	0.000174409	0.000220246	0	0.000799376	0	0	0.000230252	0.000313172	0	0	0
Cluster3437.COG0012	0	0.000220682	0	0	0	0	0	0	0	0	0	0	0	0	0	0	0	0	0	0.000376961	0	0	0	0.000175371	0	0	0	0.000207898	0	0	0	0	0	0.000214614	0	0	0	0	0.00014425	0	0	0	0	0	0	0	0	0	0
Cluster344.COG0012	0	0.000298047	0	0	0	0	0	0	0.000428346	0	0	0.00028496	0	0.000243532	0	0	0	0	0.000516032	0	0	0	0	0	0	0.00134881	0	0.000344463	0	0	0	0	0	0	0	0.000675211	0	0	0.000343899	0	0	0	0	0	0	0.000474948	0	0	0
Cluster3442.COG0012	0	0	0	0.000314909	0.00262703	0	0.0035833	0.00093165	0	0.000361422	0.000568159	0	0	0.00014587	0	0	0	0.00541353	0	0	0	0	0	0	0.000751459	0	0.00303288	0	0.0023415	0	0.00121602	0	0	0.000542664	0.000918499	0	0	0.000838331	0	0.000251035	0	0.00119898	0	0.00134929	0.00183433	0	0	0	0.000378779
Cluster345.COG0012	0	0	0	0	0	0	0	0	0.000765073	0	0	0.000641155	0	0	0	0	0	0	0	0	0	0	0	0	0	0.00045493	0	0	0	0	0	0	0	0	0	0.000900415	0.000415944	0	0	0	0	0	0	0	0	7.20916e-05	0	0	0
Cluster346.COG0012	0	0.00155379	0.00340186	0	0	0	0	0.00125301	0.0019927	0	0	0.00182096	0	0.00122619	0	0	0	0	0.0022488	0.00253983	0	0	0	0.00529591	0	0.00110289	0	0.00224672	0	0	0	0	0	0.00255029	0	0.00142397	0.000585889	0	0.00140561	0.00259762	0	0.000863838	0	0	0	0.00118898	0	0	0
Cluster3477.COG0012	0	0	0	0	0	0	0	0	0	0	0	0	0	0	0	0	0	0	0	0	0	0	0	0	0	0	0	0	0	0	0	0	0	0	0.000504949	0	0	0	0	0	0	0	0	0	0	0	0	0	0
Cluster348.COG0012	0	0.00233829	0.00232516	0	0.000736459	0	0	0.00141848	0.00323877	0	0	0.00414111	0	0.00285399	0	0	0	0	0.000600757	0.0019008	0	0	0	0.00162677	0	0.00301914	0	0.00346011	0	0	0	0	0	0.00127404	0	0.00378733	0.000439179	0	0.00291351	0.00281542	0	0	0	0	0	0.00196256	0	0	0
Cluster35.COG0012	0	0	0	0	0	0	0	0	0	0	0	0	0	0	0	0	0	0	0	0	0	0	0	0	0	0	0	0	0	0	0	0	0	0	0	0	0	0	0	0	0	0	0	0	0	8.59123e-05	0	0	0
Cluster350.COG0012	0	0	0.000410278	0	0	0	0	0	0	0	0	0.000409831	0	0	0	0	0	0	0	0	0	0	0	0	0	0	0	0.000262953	0	0	0	0	0	0	0	0	0	0	0.000181473	0	0	0	0	0	0	0.000168209	0	0	0
Cluster352.COG0012	0	0.000446141	0.000824881	0	0.000193061	0	0	0	0.000500435	0	0	0.00114322	0	0.000376376	0	0	0	0	0.00112974	0.00110495	0	0	0	0.000356221	0	0.000553351	0	0.000738286	0	0	0	0	0	0.000455792	0	0.000876062	0	0	0.000263628	0.000293375	0	0	0	0	0	0.000259478	0	0	0
Cluster3521.COG0012	0	0	0	0	0	0	0.000725606	0	0	0	0	0	0	0	0	0	0	0	0	0	0	0	0	0	0	0	0	0	0	0	0	0	0	0	0	0	0	0	0	0	0	0	0	0	0	0	0	0	0
Cluster3522.COG0012	0	0	0	0	0	0	0	0	0	0	0	0	0	0	0	0	0	0	0	0	0	0	0	0	0	0	0	0	0	0	0	0	0	0	0	0	0	0	0	0	0	0	0	0	0	0	0	0	0
Cluster3523.COG0012	0	0	0	0.000355098	0.00125871	0	0	0.00083638	0	0	0	0	0	0.000250662	0	0	0	0	0	0.000634429	0	0	0	0.000559239	0	0	0.000370882	0.000398504	0.00650605	0	0	0	0	0.00221852	0	0	0	0.000475776	0.000516463	0.00216919	0	0.00157959	0	0	0.000223019	0	0	0	0
Cluster3527.COG0012	0	0	0	0	0	0	0	0.000257812	0	0	0	0	0	0	0	0	0	0	0	0	0	0	0	0.000198043	0	0	0	0	0	0	0	0	0	0	0	0	0	0	0	0	0	0	0	0	0	0	0	0	0
Cluster353.COG0012	0	0.000431709	0	0	0	0	0	0	0	0	0	0.000448475	0	0.000349649	0	0	0	0	0	0	0	0	0	0.000430206	0	0	0	0.000184375	0	0	0	0	0	0	0	0	0	0	0.0002524	0.000395529	0	0	0	0	0	0.000460614	0	0	0
Cluster354.COG0012	0	0.00724969	0.00490306	0.000890778	0.0012395	0	0	0.0043001	0.0170921	0	0.000296306	0.0137568	0	0.00435518	0	0	0	0.00103526	0.0100249	0.00805893	0	0	0	0.00544776	0	0.00682789	0	0.00821835	0.00134953	0	0.00100151	0	0	0.00579683	0.000773307	0.0104912	0.003464	0.00073043	0.00552454	0.00348804	0	0.00162089	0	0	0.00023449	0.00608065	0	0	0
Cluster355.COG0012	0	0.00133544	0.000709078	0	0	0	0	0	0.00115292	0	0	0.00175306	0	0.000678493	0	0	0	0	0.000999275	0	0	0	0	0.000884514	0	0.000368004	0	0.000476421	0	0	0	0	0	0	0	0.000754561	0	0	0.000994839	0.000648792	0	0	0	0	0	0.000798033	0	0	0
Cluster357.COG0012	0	0.00214455	0.0016434	0.000993848	0.00112512	0	0	0.0014444	0.0013617	0	0	0.00263155	0	0.00143039	0	0	0	0	0.00102464	0.00294594	0	0	0	0.00100977	0	0.00292419	0.000388302	0.00186418	0.00244662	0	0.000492148	0	0	0.000905806	0.000936798	0.00142995	0.00100362	0.000473099	0.0020579	0.000835609	0	0.00179642	0	0	0.000206602	0.00205099	0	0	0
Cluster358.COG0012	0	0	0	0	0	0	0	0	0	0	0	0	0	0	0	0	0	0	0	0	0	0	0	0	0	0	0	0	0	0	0	0	0	0	0	0	0	0	0.000114913	0	0	0	0	0	0	0	0	0	0
Cluster3589.COG0012	0	0	0	0	0	0	0	0	0	0	0	0	0	0	0	0	0	0	0	0	0	0	0	0	0	0	0	0	0	0	0	0	0.000626437	0	0	0	0	0	0	0	0	0	0	0	0	0	0.000221163	0	0.000641395
Cluster359.COG0012	0	0.000363959	0	0.000277139	0.000237926	0	0	0	0.000503034	0	0.000327688	0.00115034	0	0.000346405	0	0	0	0	0.00155351	0.00056511	0	0	0	0.00040339	0	0.000970832	0	0	0.000893916	0	0.000926702	0	0	0	0.000778869	0.00080425	0	0.000685215	0.00034751	0	0	0	0	0	0	0.000670302	0	0	0
Cluster36.COG0012	0	0.00109625	0.00202026	0.00113954	0	0	0	0.00100909	0.00177054	0	0	0.00126653	0	0.00196202	0	0	0	0	0.00157062	0.00156444	0	0	0	0.00114037	0	0.00121336	0	0.00158717	0	0	0	0	0	0.000894878	0	0.00202807	0.00131907	0	0.00183234	0.00138102	0	0	0	0	0	0.0017027	0	0	0
Cluster360.COG0012	0	0.00304165	0.00184406	0.00200276	0.00239568	0	0.000965009	0.00288641	0.00418459	0.000580042	0.000544236	0.00537791	0	0.00138684	0	0.000956124	0	0.00234396	0.0128106	0.00242213	0	0	0	0.00259388	0.00225555	0.00259557	0.00143211	0.00196718	0.00432572	0	0.00214465	0	0	0.00172088	0.00339923	0.00216315	0.00188153	0.00192467	0.00153899	0.00297094	0	0.00360947	0	0.00120468	0.000599668	0.00307604	0	0.000444334	0
Cluster361.COG0012	0	0	0	0	0	0	0	0	0	0	0	0.000332683	0	0	0	0	0	0	0	0.000307439	0	0	0	0	0	0	0	0	0	0	0	0	0	0	0	0	0	0	0	0	0	0	0	0	0	0.000104575	0	0	0
Cluster3612.COG0012	0	0	0	0	0.0074704	0.00170479	0.00192899	0	0	0.000874881	0.000765489	0	0.000503882	0	0	0.00120653	0	0.00457856	0	0	0	0	0.00142103	0	0.00136033	0	0.00566704	0	0.00236403	0	0.00502	0	0.00061946	0	0.00259722	0	0	0.00242729	0	0	0	0	0	0.00342156	0.00494303	0	0.000590429	0	0.000724971
Cluster362.COG0012	0	0.00180492	0.000733059	0.000970207	0.000619878	0	0	0.000726523	0.00302217	0	0	0.0029347	0	0.000867418	0	0	0	0.000956752	0.00351207	0.000880584	0	0	0	0.000813839	0	0.0018626	0.00087274	0.000499657	0.00105068	0	0	0	0	0.00152888	0.00114903	0.00207378	0.00136933	0.000874423	0.00121742	0.000403955	0	0.00157308	0	0	0.00030614	0.00124653	0	0	0
Cluster363.COG0012	0	0.000576943	0	0	0	0	0	0	0	0	0	0	0	0.000124004	0	0	0	0	0	0	0	0	0	0	0	0	0	0	0	0	0	0	0	0.000214749	0	0	0	0	0.000454714	0	0	0	0	0	0	0.00028156	0	0	0
Cluster364.COG0012	0	0.00979652	0.0148274	0.00592526	0.00100185	0	0	0.0120092	0.0127963	0	0	0.00898694	0	0.0147841	0	0	0	0.0014321	0.0146785	0.012264	0	0	0	0.0125536	0	0.0126558	0	0.0107934	0.00466722	0	0	0	0	0.0102481	0	0.0118475	0.0138976	0.00110631	0.0127314	0.0140542	0	0.00475168	0	0	0	0.0107946	0	0	0
Cluster366.COG0012	0	0.00323817	0.00288417	0.000402815	0.000637836	0	0	0.00315094	0.00192956	0	0	0.00689809	0	0.00441502	0	0	0	0	0.00277343	0.00375258	0	0	0	0.00145263	0	0.00545321	0	0.00251176	0	0	0	0	0	0.00204866	0	0.00583423	0.0050555	0	0.00364454	0.00287427	0	0.000899656	0	0	0	0.00349618	0	0	0
Cluster3662.COG0012	0	0	0	0	0	0	0	0	0	0	0	0	0	0	0	0	0	0	0	0	0	0	0	0	0	0	0	0	0	0	0	0	0	0	0	0	0	0	0	0	0	0	0	0	0	0	0	0	0
Cluster3663.COG0012	0	0.000610885	0	0	0	0	0	0	0	0	0	0.000496758	0	0.000537817	0	0	0	0	0.000367063	0.000443956	0	0	0	0.000475356	0	0.000571078	0	0.000230103	0	0	0	0	0	0.000509853	0	0.000390669	0	0	0.000636491	0	0	0	0	0	0	8.63129e-05	0	0	0
Cluster3665.COG0012	0	0	0	0	0.000348108	0	0.00109371	0	0	0	0	0	0	0	0	0	0	0.0019106	0	0	0	0	0	0	0	0	0.00133219	0	0.001121	0	0	0	0	0	0.000565117	0	0	0.000790929	0	0	0	0	0	0	0.00144928	0	0	0	0
Cluster3667.COG0012	0	0.000174657	0.00107712	0.000372712	0.00221394	0	0.000847476	0	0	0	0.000711997	0	0	0	0	0	0	0.00113469	0	0.000398218	0	0	0	0.000317001	0	0	0.00114349	0	0.00936548	0	0.00217124	0	0	0.00205795	0	0	0	0.00199722	0	0.00241014	0	0.00516334	0	0	0.000774263	0	0	0	0
Cluster3669.COG0012	0	0	0	0	0	0	0	0	0	0	0	0	0	0	0	0	0	0.000637446	0.000388722	0	0	0	0	0	0	0	0	0	0	0	0	0	0	0	0	0	0	0	0	0	0	0	0	0	0.000444971	0	0	0	0
Cluster367.COG0012	0	0.000232135	0.000391215	0	0	0	0	0	0.000687811	0	0	0.000587544	0	0.000310137	0	0	0	0	0	0	0	0	0	0	0	0	0	0	0	0	0	0	0	0	0	0	0.000347123	0	0	0.000315192	0	0	0	0	0	0.000301654	0	0	0
Cluster3670.COG0012	0	0	0	0	0.000388058	0	0	0	0	0	0	0	0	0	0	0	0	0.000777649	0	0	0	0	0	0	0	0	0	0	0	0	0.000445027	0	0	0	0	0	0	0.000504491	0	0	0	0	0	0	0.000247462	0	0	0	0
Cluster3671.COG0012	0	0	0	0	0.000170678	0.000438419	0.00189856	0	0	0	0	0	0.000265274	0	0	0	0	0	0	0	0	0	0	0	0	0	0.00084418	0	0	0	0	0	0	0	0	0	0	0.000741041	0	0	0	0	0	0	0.000345724	0	0	0	0
Cluster3677.COG0012	0	0	0	0	0.000200875	0	0	0	0	0.000358851	0.00022935	0	0	0	0	0	0	0.000967489	0	0	0	0	0	0	0	0	0.000647351	0	0	0	0.00144056	0	0	0	0.000494621	0	0	0.000747767	0	0	0	0	0	0.000864666	0	0	0	0	0
Cluster369.COG0012	0	0	0	0	0	0	0	0	0	0	0	0	0	0	0	0	0	0	0	0	0	0	0	0	0	0	0	0.000237021	0	0	0	0	0	0	0	0	0	0	0	0	0	0	0	0	0	7.35503e-05	0	0	0
Cluster37.COG0012	0	0.000918654	0.00115349	0.000572176	0	0	0	0.00103472	0.000791766	0	0	0.000902279	0	0.0011208	0	0	0	0	0.00119914	0.00103904	0	0	0	0.0011881	0	0.00103155	0	0.000993202	0	0	0	0	0	0.000894761	0	0.000543895	0.000865602	0	0.00100646	0.00100284	0	0.000470736	0	0	0	0.000891797	0	0	0
Cluster371.COG0012	0	0.00404547	0.00320407	0.00136181	0.000426111	0	0	0.00329391	0.00280071	0	0	0.00374273	0	0.00208198	0	0	0	0.00112339	0.00164047	0.00303751	0	0	0	0.00276718	0	0.00213062	0	0.00331897	0.00376968	0	0.000575694	0	0	0.00368504	0	0.00266325	0.00241128	0.00138173	0.00226682	0.00230194	0	0.00283243	0	0	0	0.00205977	0	0	0
Cluster3725.COG0012	0	0	0	0	0	0	0	0	0	0	0	0	0	0	0	0	0	0	0	0	0	0	0	0	0	0	0	0	0	0	0.00080921	0	0	0	0.000346697	0	0	0	0	0	0	0	0	0.00030238	0	0	0	0	0
Cluster373.COG0012	0	0.000228901	0	0	0	0	0	0	0.00138538	0	0	0.000627835	0	0	0	0	0	0	0.000314626	0.000418388	0	0	0	0.000183913	0	0	0	0.000259633	0	0	0	0	0	0	0	0.000280476	0	0	0.000207692	0.000300251	0	0	0	0	0	0.000103687	0	0	0
Cluster374.COG0012	0	0.00044469	0.000908275	0	0	0	0.000526037	0.000837329	0.0010931	0	0	0.00139724	0	0.000192664	0	0	0	0	0.00707141	0.000362013	0	0	0	0.00157905	0	0.000882681	0	0.00139334	0	0	0	0	0	0.000206441	0	0	0.000411594	0	0.000324161	0.000991586	0	0.000489005	0	0	0	0.000307444	0	0	0
Cluster376.COG0012	0	0	0.000979616	0	0.000537651	0	0	0	0.00139573	0	0	0.00100913	0	0.00101202	0	0	0	0	0.00103614	0.000501867	0	0	0	0.000376286	0	0.00123772	0	0.000993883	0	0	0	0	0	0.000874891	0	0.00141248	0.000323662	0	0.000390555	0.000952545	0	0	0	0	0	0.000814613	0	0	0
Cluster378.COG0012	0	0	0	0	0	0	0	0	0	0	0	0	0	0	0	0	0	0	0	0	0	0	0	0	0	0	0	0	0	0	0	0	0	0	0	0	0	0	0	0	0	0	0	0	0	0	0	0	0
Cluster379.COG0012	0	0	0	0	0	0	0	0	0	0	0	0	0	0.000178459	0	0	0	0	0.000494642	0	0	0	0	0	0	0	0	0	0	0	0	0	0	0	0	0	0	0	0	0	0	0	0	0	0	0	0	0	0
Cluster3796.COG0012	0	0	0	0	0	0	0	0	0	0	0	0	0	0	0	0	0	0	0	0	0	0	0	0	0	0	0	0	0	0	0	0	0	0	0	0	0	0	0	0	0	0	0	0	0	0	0	0	0
Cluster3798.COG0012	0	0	0	0.000849134	0.000671972	0	0.00145004	0	0	0	0	0	0	0	0	0	0	0.000523047	0	0	0	0	0	0	0	0	0.00102129	0	0.00102076	0	0.00182819	0	0	0	0	0	0.000660828	0.00112639	0	0	0	0.00120792	0	0	0.000725955	0	0	0	0
Cluster38.COG0012	0	0.00121922	0.00160742	0.000555315	0	0	0	0.00111973	0.0011536	0	0	0.00120326	0	0.00206871	0	0	0	0	0.00103256	0.00121001	0	0	0	0.0011917	0	0.00140678	0	0.000625811	0	0	0	0	0	0.000980134	0	0.001476	0.00101858	0	0.00110878	0.00129541	0	0	0	0	0	0.00142357	0	0	0
Cluster3804.COG0012	0	0.000692736	0.000908323	0	0.000193335	0	0	0.000765182	0.00137702	0	0	0.000411581	0	0.00201121	0	0	0	0	0.000384638	0.00177668	0	0	0	0.00100691	0	0.000789155	0	0.00091485	0	0	0	0	0	0.000478351	0	0.000465397	0.000719942	0	0.000978356	0.00148537	0	0	0	0	0	0.00137443	0	0	0
Cluster3805.COG0012	0	0	0	0	0	0	0	0	0	0	0	0	0	0.000232938	0	0	0	0	0	0.000375375	0	0	0	0	0	0	0	0	0	0	0	0	0	0	0	0	0	0	0	0	0	0	0	0	0	0.000110125	0	0	0
Cluster3806.COG0012	0	0.000331948	0	0.000758252	0.00095558	0	0.000897771	0.000617477	0	0	0	0	0	0.000456202	0	0	0	0.00104609	0	0.000402793	0	0	0	0.000489762	0	0	0.000378441	0.000189684	0.00222745	0	0	0	0	0.00249829	0	0	0.000469392	0.00116574	0.000484357	0.00105602	0	0.00115408	0	0	0.00018948	0.000157207	0	0	0
Cluster3807.COG0012	0	0	0	0	0	0	0	0	0	0	0	0	0	0	0	0	0	0	0	0	0	0	0	0	0	0	0	0	0	0	0	0	0	0	0	0	0	0	0	0	0	0	0	0	0	0	0	0	0
Cluster3808.COG0012	0	0.000266724	0	0.00185319	0.00386719	0	0.00215805	0.000257828	0	0	0.000419927	0	0	0	0	0	0.000765108	0.00136569	0	0	0	0	0	0	0	0	0.00106658	0	0	0	0.00302987	0	0	0.000319616	0.00298674	0	0	0.00136903	0	0.000269607	0	0.00152177	0	0.00101761	0.00186086	7.72017e-05	0	0	0.000453052
Cluster3809.COG0012	0	0	0	0	0.000239559	0	0	0	0	0	0	0	0	0	0	0	0	0	0	0	0	0	0	0	0	0	0	0	0	0	0	0	0	0	0	0	0	0	0	0	0	0	0	0	0	0	0	0	0
Cluster381.COG0012	0	0.0013193	0.00208677	0.00279475	0.000654731	0	0	0.00101002	0.000685366	0	0.000304106	0.00130435	0	0.00121136	0	0	0	0.00244725	0.00155415	0.000747573	0	0	0	0.00156408	0	0.000809435	0.00129735	0.00070539	0.00202588	0	0	0	0	0.000944129	0.000479611	0.000854444	0.00207	0.00140276	0.00130772	0.00128073	0	0.00264606	0	0	0.000932454	0.00130257	0	0	0
Cluster3812.COG0012	0	0	0	0.000478707	0.000446853	0	0	0.00108638	0	0	0	0	0	0.000290043	0	0	0	0.00182062	0	0.00174377	0	0	0	0.00257234	0	0	0	0.000488824	0.00225661	0	0	0	0	0.00373099	0	0	0	0.000738563	0.00027033	0.00321685	0	0.0027892	0	0	0	5.61722e-05	0	0	0
Cluster3814.COG0012	0	0	0	0	0	0	0	0.000278804	0	0	0.000185334	0	0	0	0	0	0	0	0	0	0	0	0	0	0	0	0	0	0	0	0	0	0	0	0	0	0	0	0	0	0	0.00107331	0	0	0.000236603	0	0	0	0
Cluster3815.COG0012	0	0	0	0	0	0	0	0	0	0	0	0	0	0	0	0	0	0	0	0	0	0	0	0	0	0	0	0	0	0	0	0	0	0	0	0	0	0	0	0	0	0	0	0	0	0	0	0	0
Cluster3818.COG0012	0	0	0	0.000419618	0.00135354	0	0.000745962	0.000336488	0	0	0.000307864	0	0	0	0	0	0	0.000908128	0	0	0	0	0	0	0	0	0.00160148	0	0	0	0	0	0	0.000266704	0	0	0	0.00143722	0	0	0	0.000652489	0	0	0.00250212	0	0	0	0
Cluster3819.COG0012	0	0	0.000413814	0	0	0	0	0	0	0	0	0	0	0	0	0	0	0	0	0	0	0	0	0	0	0	0	0	0	0	0	0	0	0	0	0	0	0	0	0	0	0	0.000293402	0	0	0	0	0	0
Cluster382.COG0012	0	0.000774675	0.000562996	0.0131674	0.00490726	0.00315681	0.0111541	0.00421514	0	0.00135173	0.00286148	0	0.00163553	0.000633448	0.000695279	0.0050942	0.0035246	0.0227288	0	0.000324288	0	0	0.00284545	0.000535004	0.00720187	0	0.0118522	0.000468373	0.0172711	0	0.00755949	0	0.00226043	0.00274574	0.0140218	0	0.00513899	0.0222492	0.000705288	0.00227619	0	0.0142537	0	0.00631332	0.02194	0.000798007	0.00387934	0.000797249	0.00307425
Cluster3821.COG0012	0	0.000208994	0	0	0	0	0	0.000434812	0	0	0	0	0	0.000116312	0	0	0	0	0	0	0	0	0	0	0	0	0	0.000186574	0	0	0	0	0	0	0	0	0.000334329	0	0.000341094	0	0	0	0	0	0	0.00011141	0	0	0
Cluster3822.COG0012	0	0.000325842	0.000724865	0	0	0	0	0.000543188	0.000232568	0	0	0	0	0.000661483	0	0	0	0	0.000445791	0.000862415	0	0	0	0.00147774	0	0.000460618	0	0.00176468	0	0	0	0	0	0.000334989	0	0	0	0	0.000672161	0.000440912	0	0	0	0	0	0.000279646	0	0	0
Cluster3823.COG0012	0	0	0	0	0.00148725	0.000852878	0.000524354	0	0	0	0.000752728	0	0.000712216	0	0	0.00183129	0	0	0	0	0	0	0.000844104	0	0.00205815	0	0.00292603	0	0	0	0.00151088	0	0.000989622	0	0.00241553	0	0	0.000568818	0	0	0	0	0	0.00374797	0.00382255	0	0	0.00032507	0.000758235
Cluster3824.COG0012	0	0	0	0	0.00638909	0	0.00139682	0	0	0	0.000852169	0	0.000465244	0	0	0.002195	0.00119665	0.00411627	0	0	0	0	0	0	0.00175293	0	0.00339219	0	0.00079109	0	0.00253229	0	0	0	0.00357608	0	0	0.000727884	0	0	0	0	0	0.00313142	0.00369568	0	0.000139447	0	0.00134189
Cluster3825.COG0012	0	0	0	0	0.000186753	0	0	0	0	0	0	0	0	0	0	0	0	0	0	0	0	0	0	0	0	0	0	0	0	0	0	0	0	0	0	0	0	0	0	0	0	0	0	0	0	0	0	0	0
Cluster3826.COG0012	0	0	0	0	0	0	0	0	0	0	0	0	0	0.000181093	0	0	0	0	0	0.000372384	0	0	0	0.000175102	0	0	0	0.000374237	0	0	0	0	0	0.00105073	0	0	0	0	0.000339551	0	0	0	0	0	0	0.000246372	0	0	0
Cluster3829.COG0012	0	0	0	0.000250151	0.000436885	0	0	0	0	0	0	0	0	0	0	0	0	0	0	0	0	0	0	0	0	0	0	0	0.000726685	0	0	0	0	0	0	0	0	0.000491252	0	0	0	0	0	0	0	0	0	0	0
Cluster383.COG0012	0	0.00327651	0.00129692	0.0196476	0.0216931	0.0038394	0.0207562	0.00946868	0	0.00162173	0.00453236	0.000407161	0.000572936	0.00380837	0	0.00209524	0.00221099	0.0253934	0	0.0027635	0	0	0.00146403	0.00195337	0.00615073	0.00143197	0.024749	0.0013581	0.0359801	0	0.0137252	0	0.000327722	0.00695377	0.00835318	0	0.00908138	0.0379955	0.0059083	0.00621881	0	0.0266372	0	0.00382678	0.0179593	0.00433467	0.00169533	0.00044388	0.00137353
Cluster3830.COG0012	0	0	0	0.000432619	0.000508038	0.000542197	0.00202501	0	0	0.000621309	0.00141935	0	0.00119859	0	0.000670141	0.00106478	0	0.000651848	0	0	0	0	0.000636396	0	0.000573702	0	0.000783539	0	0	0	0.000600145	0	0.000370294	0	0.000614603	0	0	0.00089144	0	0	0	0.00110799	0	0.000411145	0.00135472	0	0.000934131	0	0.000624045
Cluster3832.COG0012	0	0	0	0	0.00108309	0.000695477	0.00050167	0	0	0	0.00107753	0	0	0	0	0	0	0	0	0	0	0	0.000308381	0	0	0	0	0	0	0	0.000459364	0	0	0	0.000993097	0	0	0	0	0	0	0	0	0	0	0	0.0003028	0	0
Cluster3833.COG0012	0	0	0	0	0.0011444	0.000935392	0.000788713	0	0	0.000729921	0.000380212	0	0.000282016	0	0	0	0.000759896	0	0	0	0	0	0	0	0.000771193	0	0.000417288	0	0	0	0	0	0	0	0.000337213	0	0	0	0	0	0	0	0	0.00111344	0.000370721	0	0	0	0
Cluster3834.COG0012	0	0	0	0	0	0	0	0	0	0	0	0	0	0	0	0	0	0	0	0	0	0	0	0	0	0	0	0	0	0	0	0	0	0	0	0	0	0	0	0	0	0.000455538	0	0	0	0	0	0	0
Cluster3835.COG0012	0	0.000322789	0	0.000636176	0.000742122	0	0	0.000322504	0	0	0	0	0	0.000280999	0	0	0	0.000769289	0	0	0	0	0	0	0	0	0.00048245	0	0	0	0.0005219	0	0	0.000291372	0	0	0.000645964	0.000888075	0.00014442	0.00064113	0	0.00133119	0	0	0	0.000289618	0	0	0
Cluster3837.COG0012	0	0	0	0	0	0	0	0	0	0	0	0	0	0	0.00125529	0.000661737	0	0	0	0	0	0	0	0	0	0	0	0	0	0	0	0	0	0	0	0	0	0	0	0	0	0	0	0	0	0	0	0	0.000743252
Cluster3838.COG0012	0	0	0	0	0	0	0	0	0	0	0	0	0	0	0	0	0	0	0	0	0	0	0	0	0	0	0	0	0	0	0	0	0	0	0	0	0	0	0	0	0	0	0	0	0	0	0	0	0
Cluster384.COG0012	0	0	0	0	0	0	0	0	0	0	0	0	0	0	0	0	0	0	0	0	0	0	0	0	0	0	0	0	0	0	0	0	0	0	0	0	0	0	0	0	0	0.000521163	0	0	0	0	0	0	0
Cluster385.COG0012	0	0	0	0.000228675	0	0	0	0	0	0	0	0	0	0	0	0	0	0	0	0	0	0	0	0	0	0	0	0	0	0	0	0	0	0	0	0	0	0	0	0	0	0.00110312	0	0	0	0	0	0	0
Cluster388.COG0012	0	0	0	0.00574151	0.001068	0	0.000961081	0.00218007	0	0	0	0	0	0	0	0	0	0.00736055	0	0	0	0	0	0	0	0	0.00483422	0	0.00680256	0	0	0	0	0.00131623	0	0	0	0.00395345	0	0	0	0.00967367	0	0	0.00255027	0	0	0	0
Cluster3884.COG0012	0	0	0	0.000497003	0.000359777	0	0	0.00031289	0	0	0	0	0	0.000218742	0	0	0	0	0.00234097	0	0	0	0	0	0	0	0	0	0.00113499	0	0	0	0	0	0	0	0.000351163	0	0.0002094	0	0	0.000394611	0	0	0	0.000209828	0	0	0
Cluster3885.COG0012	0	0	0	0	0.00024938	0	0.000510395	0	0	0	0	0	0	0	0	0	0	0	0	0	0	0	0	0	0	0	0	0	0	0	0	0	0	0	0	0	0	0	0	0	0	0	0	0	0	0	0	0	0
Cluster3886.COG0012	0	0	0	0	0	0	0	0	0	0	0	0	0	0	0	0	0	0	0	0	0	0	0	0	0	0	0	0	0	0	0	0	0	0	0	0	0	0	0	0	0	0	0	0	0	0	0	0	0
Cluster3890.COG0012	0	0	0.000517268	0	0	0	0	0.000256517	0.000330471	0	0	0.000349129	0	0	0	0	0	0	0	0.000526921	0	0	0	0.0010579	0	0	0	0.000409219	0	0	0	0	0	0.00031747	0	0.000366366	0	0	0	0.000271775	0	0	0	0	0	0.000383859	0	0	0
Cluster3891.COG0012	0	0	0	0	0	0	0	0	0	0	0	0	0	0	0	0	0	0	0	0	0	0	0	0	0	0	0	0	0	0	0	0	0	0	0	0	0	0	0	0	0	0	0	0	0	0	0	0	0
Cluster3894.COG0012	0	0	0	0	0	0	0	0	0.000232568	0	0	0.00033709	0	0	0	0	0	0	0	0	0	0	0	0	0	0	0	0.000455552	0	0	0	0	0	0	0	0	0	0	0.000308701	0	0	0	0	0	0	0	0	0	0
Cluster3895.COG0012	0	0	0	0	0	0	0	0	0	0	0	0	0	0	0	0	0	0	0	0	0	0	0	0	0	0	0	0	0	0	0	0	0.000326199	0	0	0	0	0	0	0	0	0	0	0	0	0	0	0	0
Cluster3897.COG0012	0	0.000908971	0	0.00364639	0.0013052	0	0	0.00189307	0.00134858	0	0	0.00175355	0	0.00278601	0	0	0	0	0.00140081	0.000680461	0	0	0	0.00109403	0	0.00105353	0.000377815	0.0012998	0.00336122	0	0.000501055	0	0	0.00150763	0.000443823	0.00141229	0.00403935	0.00196782	0.00200627	0.00264836	0	0.000773636	0	0	0	0.00136159	0	0	0
Cluster39.COG0012	0	0.0271215	0.031364	0.0125005	0.00144788	0	0	0.0213413	0.0249126	0	0	0.0236389	0	0.0271115	0	0	0	0	0.0307806	0.025361	0	0	0	0.0249446	0	0.0256288	0	0.0254287	0.00796336	0	0	0	0	0.0235324	0	0.0280582	0.0261584	0.0011658	0.0286554	0.0291349	0	0.0073845	0	0	0	0.0278762	0	0	0
Cluster390.COG0012	0	0	0	0.000601817	0.000359145	0	0	0.000611954	0	0	0	0	0	0	0	0	0	0.000904703	0	0	0	0	0	0	0	0	0.00173953	0	0.000675783	0	0	0	0	0	0	0	0	0.00188629	0	0	0	0.00162864	0	0	0	0	0	0	0
Cluster391.COG0012	0	0	0	0.000819283	0.000320219	0	0	0.000533379	0	0	0	0	0	0	0	0	0	0.00174722	0	0	0	0	0	0	0	0	0.000525498	0	0.00122196	0	0	0	0	0.000307543	0	0	0	0.00164197	0	0	0	0.0018965	0	0	0.000312572	0	0	0	0
Cluster392.COG0012	0	0	0	0.000842927	0	0	0	0	0	0	0	0	0	0	0	0	0	0.00185351	0	0	0	0	0	0	0	0	0.000891351	0	0.00117363	0	0	0	0	0	0	0	0	0.000854055	0	0	0	0.00141778	0	0	0	0	0	0	0
Cluster393.COG0012	0	0	0	0	0	0	0	0	0	0	0	0	0	0	0	0	0	0	0	0	0	0	0	0	0	0	0.000375875	0	0	0	0	0	0	0	0	0	0	0	0	0	0	0	0	0	0	0	0	0	0
Cluster394.COG0012	0	0	0	0.00122941	0.000529524	0	0	0.000756603	0	0	0	0	0	0	0	0	0	0.00227717	0	0	0	0	0	0	0	0	0.0010442	0	0.00218453	0	0.000620207	0	0	0.000483307	0	0	0	0.000780035	0	0	0	0.00396089	0	0	0.000403567	0	0	0	0
Cluster3943.COG0012	0	0	0	0	0	0	0	0	0	0	0	0	0	0	0	0	0	0	0	0	0	0	0	0	0	0	0	0	0	0	0	0	0	0	0	0	0	0	0	0	0	0	0	0	0	0	0	0	0
Cluster395.COG0012	0	0	0	0.00186142	0.000487546	0	0.00149905	0.000924304	0	0	0	0	0	0	0	0	0	0.00319705	0	0	0	0	0	0	0	0	0.00183942	0	0.00260942	0	0	0	0	0.000339779	0	0	0	0.00241909	0	0	0	0.00502579	0	0	0.000951845	0	0	0	0
Cluster396.COG0012	0	0	0	0	0	0	0	0	0	0	0	0	0	0	0	0	0	0.000535616	0	0	0	0	0	0	0	0	0	0	0	0	0	0	0	0	0	0	0	0	0	0	0	0	0	0	0	0	0	0	0
Cluster3965.COG0012	0	0	0	0	0	0	0	0	0	0	0	0	0	0	0.000629852	0.00307393	0	0	0	0	0	0	0	0	0.000487711	0	0	0	0	0	0	0	0.000760699	0	0.000422958	0	0	0	0	0	0	0	0	0.00105496	0	0	0.000334339	0.000703411	0.000634242
Cluster3968.COG0012	0	0	0	0	0	0	0	0	0	0	0	0	0	0	0	0	0	0	0	0	0.0016407	0.000686928	0	0	0	0	0	0	0	0.000532623	0	0.000275534	0	0	0	0	0	0	0	0	0	0	0	0	0	0	0	0	0
Cluster397.COG0012	0	0	0	0	0	0	0	0	0	0	0	0	0	0	0	0	0	0	0	0	0	0	0	0	0	0	0	0	0	0	0	0	0	0	0	0	0	0	0	0	0	0	0	0	0	0	0	0	0
Cluster3970.COG0012	0	0.000718031	0	0	0	0	0	0.000549054	0.000608811	0	0	0.000292742	0	0	0	0	0	0	0	0	0	0	0	0	0	0	0	0	0	0	0	0	0	0	0	0.000849689	0	0	0.000114653	0	0	0	0	0	0	0.000242453	0	0	0
Cluster3971.COG0012	0	0	0	0	0	0	0	0	0	0	0	0	0	0	0	0	0	0	0	0	0	0	0	0	0	0	0	0	0	0	0	0	0	0	0	0	0	0	0	0	0	0	0	0	0	0	0	0	0
Cluster398.COG0012	0	0	0	0	0	0	0	0	0	0	0	0	0	0	0	0	0	0.000943285	0	0	0	0	0	0	0	0	0	0	0	0	0	0	0	0	0	0	0	0.000368603	0	0	0	0.000461864	0	0	0	0	0	0	0
Cluster3987.COG0012	0	0	0	0	0	0	0	0	0	0	0	0	0	0	0	0	0	0	0	0	0	0	0	0	0	0	0	0	0	0	0	0	0	0	0	0	0	0	0	0	0	0	0	0	0	0	0	0	0
Cluster3989.COG0012	0	0	0	0	0	0	0	0	0	0	0	0.000721292	0	0.000157545	0	0	0	0	0	0	0	0	0	0	0	0	0	0.000327397	0	0	0	0	0	0	0	0.000308666	0	0	0	0	0	0	0	0	0	7.02899e-05	0	0	0
Cluster399.COG0012	0	0	0	0	0	0	0	0	0	0	0	0	0	0	0	0	0	0.000516825	0	0	0	0	0	0	0	0	0	0	0	0	0	0	0	0	0	0	0	0.000347634	0	0	0	0.000536816	0	0	0	0	0	0	0
Cluster3991.COG0012	0	0	0.000861011	0	0	0	0	0	0.000485419	0	0	0.000608496	0	0.000282927	0	0	0	0	0	0	0	0	0	0	0	0.000328736	0	0.000592744	0	0	0	0	0	0.000227819	0	0	0	0	0.000126157	0	0	0	0	0	0	0	0	0	0
Cluster3992.COG0012	0	0.00111434	0.000705407	0.000207224	0	0	0	0.00119057	0.00187106	0	0	0.00151313	0	0.0015552	0	0	0	0	0.00181268	0.00154259	0	0	0	0.00115311	0	0.000733483	0	0.001743	0	0	0	0	0	0.000997315	0	0.00156143	0.000905625	0	0.00218363	0.000751236	0	0	0	0	0	0.00184834	0	0	0
Cluster3993.COG0012	0	0.00020873	0.000405955	0	0	0	0	0.000253275	0	0	0	0.000601705	0	0.000358746	0	0	0	0	0	0.00086977	0	0	0	0.000425075	0	0.000505934	0	0.000423745	0	0	0	0	0	0.000727015	0	0	0	0	0.000385528	0.000545761	0	0.000427657	0	0	0	0.000298498	0	0	0
Cluster3995.COG0012	0	0	0	0	0	0	0	0	0	0	0	0	0	0	0	0	0	0	0.000778254	0	0	0	0	0	0	0	0	0	0	0	0	0	0	0	0	0	0	0	0.000139014	0.00035007	0	0	0	0	0	6.07305e-05	0	0	0
Cluster3996.COG0012	0	0	0	0	0	0	0	0	0	0	0.000185532	0	0	0	0	0	0	0	0	0	0	0	0	0	0	0	0	0	0	0	0	0	0	0	0	0	0	0	0	0	0	0	0	0	0	0	0	0	0
Cluster3998.COG0012	0	0	0	0	0	0	0	0	0	0	0	0	0	0	0	0	0	0	0	0	0	0	0	0	0	0	0	0	0	0	0	0	0	0	0	0	0	0	0	0	0	0	0	0	0	0	0	0	0
Cluster4.COG0012	0	0.000228822	0.000670294	0	0.000195665	0	0	0.000368788	0.000422303	0	0	0.000377899	0	0.000217952	0	0	0	0	0	0	0	0	0	0.000898058	0	0.000525305	0	0.000320574	0	0	0	0	0	0.000397882	0	0	0	0.000384089	0	0.00043468	0	0	0	0.000397613	0	0.000485804	0	0	0
Cluster40.COG0012	0	0.000335247	0	0.00476713	0	0	0	0.000986242	0	0	0	0.000408886	0	0.000253605	0	0	0	0	0	0	0	0	0	0.000304916	0	0	0.000611217	0	0.00208637	0	0	0	0	0.000203017	0	0	0.000230715	0	0	0.000242621	0	0.00157599	0	0	0.000254584	0.000152029	0	0	0
Cluster400.COG0012	0	0	0	0.00191296	0.000248709	0	0.000729407	0.000813881	0	0	0	0	0	0	0	0	0	0.00230318	0	0	0	0	0	0	0	0	0.00231879	0	0.00124058	0	0	0	0	0.000205607	0	0	0	0.00102582	0	0	0	0.00187236	0	0	0.000614823	0	0	0	0
Cluster4002.COG0012	0	0	0.000414254	0	0	0	0	0	0	0	0	0	0	0.0002031	0	0	0	0	0.000860206	0.000374401	0	0	0	0.00329338	0	0	0	0.00269058	0	0	0	0	0	0.000391111	0	0	0	0	0	0.000270706	0	0	0	0	0	0.000289594	0	0	0
Cluster4003.COG0012	0	0.000454475	0	0	0	0	0	0.000331711	0	0	0	0.000560208	0	0.000384687	0	0	0	0	0	0.000346409	0	0	0	0	0	0.00166208	0	0	0	0	0	0	0	0	0	0.00128701	0	0	0.000572492	0	0	0	0	0	0	0.000941416	0	0	0
Cluster4004.COG0012	0	0.00113132	0.000491018	0.000862282	0.00128538	0	0.000741876	0.00118312	0.000605707	0	0	0.000331975	0	0.000547926	0	0	0	0.000588394	0.00472053	0.00108021	0	0	0	0.00106166	0	0.000788676	0	0.000486418	0.00171932	0	0.00161565	0	0	0.000499375	0.00151463	0.000438786	0.00121005	0.00238125	0.00119467	0.00110529	0	0.00148969	0	0.000680261	0	0.00124282	0	0	0
Cluster4005.COG0012	0	0	0	0	0	0	0.000544159	0	0	0	0	0	0	0	0	0	0	0	0	0	0	0	0	0	0	0	0	0	0	0	0	0	0	0	0	0	0	0	0	0	0	0	0	0	0	0	0	0	0
Cluster4006.COG0012	0	0	0	0.000362417	0.00322062	0	0.0017952	0.000542919	0	0	0.000387734	0	0	0	0	0	0	0.00349709	0	0	0	0	0	0	0.000807669	0	0.000508271	0	0.00156944	0	0.000801246	0	0	0	0.000855212	0	0	0.00161023	0	0	0	0.000426236	0	0.000283696	0.000808233	0	0	0	0
Cluster4008.COG0012	0	0.000175702	0	0.000261361	0.000249684	0	0	0	0	0	0	0.000219934	0	0.000464409	0	0	0	0	0.00050661	0	0	0	0	0.000172951	0	0	0	0	0	0	0	0	0	0	0	0	0.000582552	0	0.000439992	0.000264908	0	0	0	0	0	0.000686136	0	0	0
Cluster4009.COG0012	0	0.000622572	0	0	0	0	0	0	0.00191141	0	0	0.00193376	0	0.00138964	0	0	0	0	0.00387694	0.000291923	0	0	0	0.000789383	0	0.000962	0	0.00137974	0	0	0	0	0	0	0	0.00162356	0	0	0.000959181	0	0	0	0	0	0	0.000681343	0	0	0
Cluster4010.COG0012	0	0.000337308	0	0	0	0	0	0	0	0	0	0	0	0.000400716	0	0	0	0	0	0	0	0	0	0.000432087	0	0.000518037	0	0.000190514	0	0	0	0	0	0.000209357	0	0	0.000689327	0	0.000345699	0	0	0.000515745	0	0	0	0.000363352	0	0	0
Cluster4011.COG0012	0	0	0	0	0.000423369	0	0.000532786	0	0	0.000911716	0.000975201	0	0.00138415	0	0.000963879	0	0.0008435	0	0	0	0	0.000955446	0.000576453	0	0	0	0	0	0	0.000529964	0.000571323	0	0.000336135	0	0	0	0	0	0	0	0	0	0	0.000377245	0.000369091	0	0.000979547	0.00123998	0.000581987
Cluster4014.COG0012	0	0	0	0	0	0	0	0	0	0	0	0	0	0.000125066	0	0	0	0	0	0	0	0	0	0	0	0	0	0	0	0	0	0	0	0	0	0	0	0	0.000144428	0	0	0	0	0	0	0.000109559	0	0	0
Cluster4015.COG0012	0	0	0	0	0	0	0	0	0	0	0	0	0	0	0	0	0	0	0	0.000450381	0	0	0	0.000188191	0	0	0	0.000233543	0	0	0	0	0	0.000249508	0	0	0	0	0	0	0	0	0	0	0	0	0	0	0
Cluster4019.COG0012	0	0	0	0.00103793	0	0	0	0.000357126	0	0	0	0	0	0	0	0.0005908	0	0.000810793	0	0	0	0	0	0	0	0	0	0	0	0	0	0	0	0.000579318	0	0	0.000236318	0.00125403	0	0	0	0.000637933	0	0	0	0	0	0	0
Cluster402.COG0012	0	0	0	0.000372847	0	0	0	0	0	0	0	0	0	0	0	0	0	0	0	0	0	0	0	0	0	0	0.000429179	0	0	0	0	0	0	0	0	0	0	0	0	0	0	0.000992101	0	0	0.000201783	0	0	0	0
Cluster4020.COG0012	0	0	0	0	0.000321912	0	0	0	0	0	0	0	0	0	0	0	0	0	0	0	0	0	0	0	0	0	0	0	0	0	0	0	0	0	0	0	0	0.000507811	0	0	0	0.00145702	0	0	0	0	0	0	0
Cluster4021.COG0012	0	0	0.00134581	0	0	0	0	0	0	0	0	0	0	0	0	0	0	0	0	0.000925256	0	0	0	0.000332464	0	0	0	0.000238844	0	0	0	0	0	0.000716977	0	0	0	0	0	0.000616427	0	0	0	0	0	0	0	0	0
Cluster4023.COG0012	0	0	0	0	0	0	0	0	0	0	0	0	0	0	0	0.000805101	0	0	0	0	0	0	0	0	0	0	0	0	0	0	0	0	0	0	0	0	0	0	0	0	0	0	0	0.000635012	0	0	0	0	0
Cluster4024.COG0012	0	0	0	0	0	0	0	0	0	0	0	0	0	0	0	0.00164166	0	0	0	0	0	0	0	0	0	0	0	0	0	0	0	0	0	0	0	0	0	0	0	0	0	0	0	0	0	0	0	0	0
Cluster4025.COG0012	0	0	0	0	0	0	0	0	0	0	0	0	0	0	0	0	0	0	0	0	0	0	0	0	0	0	0	0	0	0	0	0	0	0	0	0	0	0	0	0	0	0	0	0	0	0	0.000185023	0	0
Cluster403.COG0012	0	0	0	0.000506207	0.000137708	0	0	0.000415208	0	0	0	0	0	0	0	0	0	0.00139043	0	0	0	0	0	0	0	0	0.000724584	0	0	0	0	0	0	0	0	0	0	0.000353246	0	0	0	0.00117942	0	0	0	0	0	0	0
Cluster4034.COG0012	0	0	0	0	0	0	0	0	0	0	0	0	0	0	0	0	0	0	0	0	0	0	0	0	0	0.000432343	0	0	0	0	0	0	0	0	0	0	0	0	0	0	0	0	0	0	0	0	0	0	0
Cluster4035.COG0012	0	0.00130387	0.000699183	0	0.000826937	0	0	0.00103106	0.000502493	0	0	0.00134412	0	0.000896128	0	0	0	0.00186681	0.000380531	0.00140063	0	0	0	0.0012612	0	0.0013072	0.000767118	0.0010617	0.00130746	0	0	0	0	0.000894787	0.000596092	0.000585048	0.000228075	0	0.000795805	0.00122706	0	0.000816242	0	0	0.00108282	0.00063439	0	0	0
Cluster4037.COG0012	0	0	0	0.000338657	0	0	0	0	0	0	0	0	0	0	0	0	0	0	0	0	0	0	0	0	0	0	0	0	0	0	0	0	0	0	0	0	0	0	0	0	0	0.00159554	0	0	0.000198258	0	0	0	0
Cluster4038.COG0012	0	0	0	0	0.000458069	0	0	0	0	0	0	0	0	0	0	0	0	0	0	0	0	0	0	0	0	0	0	0	0.00268926	0	0.000867049	0	0	0.000361715	0	0	0	0	0	0	0	0	0	0	0	0	0	0	0
Cluster4039.COG0012	0	0.000502065	0.000499317	0	0	0	0	0.000287015	0.000373435	0	0	0.00148679	0	0.00044839	0	0	0	0	0.000597731	0.000725808	0	0	0	0.000174412	0	0.000397969	0	0.000572789	0	0	0	0	0	0.000442733	0	0.000958774	0	0	0.000488388	0.000730942	0	0	0	0	0	0	0	0	0
Cluster404.COG0012	0	0	0	0.000538778	0.000140468	0	0	0	0	0	0	0	0	0	0	0	0	0.00053373	0	0	0	0	0	0	0	0	0.000612694	0	0.000882739	0	0	0	0	0	0	0	0	0.00128449	0	0	0	0.000507286	0	0	0.000209674	0	0	0	0
Cluster4040.COG0012	0	0	0	0	0	0	0	0	0	0	0	0	0	0	0	0	0	0	0	0	0	0	0	0	0	0	0	0	0	0	0	0	0	0	0	0	0	0	0	0	0	0	0	0	0	0	0	0	0
Cluster4045.COG0012	0	0	0	0	0	0	0	0	0	0	0	0	0	0	0	0	0	0	0	0	0	0	0	0	0	0	0	0	0	0	0	0	0	0	0	0	0	0	0	0	0	0	0	0	0	0	0	0	0
Cluster4047.COG0012	0	0.000271627	0	0	0	0	0	0.00045791	0	0	0	0	0	0.00332447	0	0	0	0	0	0.000526861	0	0	0	0	0	0.000408136	0	0	0	0	0	0	0	0	0	0.000321874	0	0	0.00273186	0	0	0	0	0	0	0.000135144	0	0	0
Cluster4048.COG0012	0	0	0	0	0.000220628	0	0	0	0	0	0	0	0	0	0	0	0	0	0.00115287	0	0	0	0	0	0	0	0	0	0	0	0	0	0	0	0	0	0	0	0	0	0	0	0	0	0	8.18269e-05	0	0	0
Cluster405.COG0012	0	0	0	0.000724485	0	0	0	0	0	0	0	0	0	0	0	0	0	0.00075902	0	0	0	0	0	0	0	0	0.00119384	0	0.00163012	0	0	0	0	0	0	0	0	0.000603435	0	0	0	0.00118959	0	0	0.000344141	0	0	0	0
Cluster406.COG0012	0	0	0	0.000232932	0	0	0	0	0	0	0	0	0	0	0	0	0	0	0	0	0	0	0	0	0	0	0	0	0	0	0	0	0	0	0	0	0	0	0	0	0	0.000603524	0	0	0	0	0	0	0
Cluster407.COG0012	0	0	0	0.00165746	0.000169535	0	0.000560475	0.000434599	0	0	0	0	0	0	0	0	0	0.00210187	0	0	0	0	0	0	0	0	0.000995859	0	0.00199477	0	0	0	0	0.000601118	0	0	0	0.00326152	0	0	0	0.00561271	0	0	0.000696543	0	0	0	0
Cluster408.COG0012	0	0	0	0	0	0	0	0	0	0	0	0	0	0	0	0	0	0	0	0	0	0	0	0	0	0	0	0	0	0	0	0	0	0	0	0	0	0	0	0	0	0.000483988	0	0	0	0	0	0	0
Cluster409.COG0012	0	0	0	0.000203402	0	0	0	0	0	0	0	0	0	0	0	0	0	0	0	0	0	0	0	0	0	0	0	0	0	0	0	0	0	0	0	0	0	0	0	0	0	0	0	0	0	0	0	0	0
Cluster41.COG0012	0	0	0	0.00213078	0	0	0	0.00073689	0	0	0	0	0	0	0	0	0	0	0	0	0	0	0	0	0	0	0	0	0	0	0	0	0	0	0	0	0	0	0	0	0	0.000456842	0	0	0.000562549	0	0	0	0
Cluster410.COG0012	0	0	0	0.000485183	0	0	0	0	0	0	0	0	0	0	0	0	0	0.00113524	0	0	0	0	0	0	0	0	0	0	0	0	0	0	0	0	0	0	0	0.000539092	0	0	0	0	0	0	0	0	0	0	0
Cluster4108.COG0012	0	0	0	0	0	0	0	0	0	0	0	0	0	0	0	0	0	0	0	0	0	0	0	0	0	0	0	0	0	0	0	0	0	0	0	0	0	0	0	0	0	0	0	0	0	0	0	0	0
Cluster4109.COG0012	0	0	0	0	0	0	0.000657015	0	0	0	0	0	0	0	0.0011294	0.00143915	0	0	0	0	0	0	0	0	0.00046398	0	0	0	0	0	0.000926831	0	0.000309125	0	0	0	0	0	0	0	0	0	0	0	0	0	0	0	0.000747495
Cluster4113.COG0012	0	0.000606152	0	0	0	0	0	0.00028351	0	0	0	0	0	0.000225034	0	0	0	0	0	0.000467377	0	0	0	0	0	0.000322926	0	0.000220135	0	0	0	0	0	0.000715185	0	0	0	0	0.000240714	0	0	0	0	0	0	0.000179005	0	0	0
Cluster4115.COG0012	0	0	0	0.000394899	0	0	0	0	0	0	0	0	0	0.000458293	0	0	0	0	0	0	0	0	0	0	0	0	0	0	0	0	0	0	0	0	0	0	0.000315615	0	0.000110013	0	0	0	0	0	0	0.000188377	0	0	0
Cluster4117.COG0012	0	0	0	0	0	0	0	0	0	0	0	0	0	0	0	0	0	0	0.00130034	0	0	0	0	0	0	0	0	0	0	0	0	0	0	0	0	0.000611952	0	0	0	0	0	0	0	0	0	0.00011237	0	0	0
Cluster412.COG0012	0	0	0	0.000417799	0.000118907	0	0	0.000270155	0	0	0	0	0	0	0	0	0	0	0	0	0	0	0	0.000173255	0	0	0.000407836	0	0.00108511	0	0	0	0	0	0	0	0	0.000468236	0.000176342	0	0	0.000584384	0	0	0	0.000118955	0	0	0
Cluster4120.COG0012	0	0	0	0.000313994	0	0	0	0	0	0	0	0	0	0	0	0	0	0	0	0	0	0	0	0	0	0	0	0	0.00109666	0	0	0	0	0	0	0	0	0	0	0	0	0	0	0	0	0	0	0	0
Cluster4121.COG0012	0	0.000839651	0	0	0	0	0	0.000954819	0.000379877	0	0	0.000313868	0	0	0	0	0	0	0	0.000649329	0	0	0	0.000744392	0	0.000620192	0	0.00151289	0	0	0	0	0	0.00134828	0	0.000730331	0	0	0.000324818	0.000268894	0	0	0	0	0	0.000249857	0	0	0
Cluster4122.COG0012	0	0	0	0	0	0	0	0	0.000849775	0	0	0.000649238	0	0.00018918	0	0	0	0	0.000592573	0	0	0	0	0	0	0	0	0	0	0	0	0	0	0	0	0.000437807	0	0	0.000174203	0	0	0	0	0	0	5.61382e-05	0	0	0
Cluster4126.COG0012	0	0	0	0.000298355	0.000257798	0	0	0	0	0	0	0	0	0.000240219	0	0	0	0	0	0	0	0	0	0	0	0	0	0	0	0	0.00167836	0	0	0	0	0	0	0.00114751	0	0	0	0	0	0	0	0.000110496	0	0	0
Cluster4127.COG0012	0	0	0	0	0	0	0	0.000256999	0	0	0	0	0	0	0	0	0	0	0	0	0	0	0	0	0	0	0	0	0	0	0	0	0	0	0	0.00027736	0	0	0	0	0	0	0	0	0	0	0	0	0
Cluster4128.COG0012	0	0	0	0	0	0	0	0	0	0	0.000214859	0	0	0	0	0	0	0	0	0	0	0	0	0	0.000513897	0	0	0	0	0	0	0	0.00033111	0	0	0	0	0	0	0	0	0	0	0.000290814	0	0	0.000280156	0	0.000649265
Cluster413.COG0012	0	0	0	0.00260354	0.000723411	0	0	0.000911074	0	0	0	0	0	0	0	0	0	0.00490169	0	0	0	0	0	0	0	0	0.00201157	0	0.00348303	0	0	0	0	0	0	0	0	0.00359312	0	0	0	0.00561214	0	0	0.000594216	0	0	0	0
Cluster414.COG0012	0	0	0	0.00950745	0.00275216	0	0.00189702	0.00405285	0	0	0	0	0	0	0	0	0.000704571	0.020902	0	0	0	0	0	0	0	0	0.0070957	0	0.00959425	0	0.0017728	0	0	0.00195765	0.000730753	0	0	0.00877366	0.000183622	0.000535658	0	0.0248681	0	0.000339187	0.00273734	0	0	0	0
Cluster4143.COG0012	0	0	0	0	0.00148905	0	0.000531911	0	0	0	0	0	0	0	0	0	0	0.00128799	0	0	0	0	0	0	0	0	0.00061382	0	0	0	0	0	0	0	0	0	0	0.00103535	0	0	0	0	0	0.000306066	0.000308292	0	0	0	0
Cluster4144.COG0012	0	0	0	0	0.00242179	0.000401183	0	0	0	0.000454042	0.000693661	0	0	0	0	0	0	0.000734617	0	0	0	0	0	0	0	0	0	0	0	0	0.00249354	0	0	0	0.00216127	0	0	0.000335911	0	0	0	0	0	0	0.000240223	0	0	0	0
Cluster4145.COG0012	0	0.000821561	0	0	0	0	0	0	0.000666278	0	0	0.000887025	0	0.000209206	0	0	0	0	0.00100462	0.000298921	0	0	0	0.000201582	0	0.000425081	0	0.000626419	0	0	0	0	0	0.000373904	0	0.000449547	0	0	0.00054117	0.000203301	0	0	0	0	0	7.63419e-05	0	0	0
Cluster4146.COG0012	0	0.000482305	0	0	0	0	0	0.000244511	0.000469898	0	0	0.000649615	0	0.00104671	0	0	0	0	0	0	0	0	0	0	0	0.00121037	0	0	0	0	0	0	0	0	0	0.000290567	0	0	0.00151021	0	0	0	0	0	0	8.33169e-05	0	0	0
Cluster4147.COG0012	0	0	0	0	0	0	0	0	0	0	0	0.00027652	0	0	0	0	0	0	0	0	0	0	0	0	0	0.00109756	0	0	0	0	0	0	0	0	0	0.000292035	0	0	0	0	0	0	0	0	0	0	0	0	0
Cluster415.COG0012	0	0	0	0	0.000155556	0	0	0	0	0	0	0	0	0	0	0	0	0.00157786	0	0	0	0	0	0	0	0	0	0	0	0	0	0	0	0	0	0	0	0	0	0	0	0.000593198	0	0	0	0	0	0	0
Cluster416.COG0012	0	0	0	0	0	0	0	0	0	0	0	0	0	0	0	0	0	0	0	0	0	0	0	0	0	0	0	0	0	0	0	0	0	0	0	0	0	0	0	0	0	0	0	0	0	0	0	0	0
Cluster417.COG0012	0	0	0	0	0	0	0	0	0	0	0	0	0	0	0	0	0	0	0	0	0	0	0	0	0	0	0	0	0	0	0	0	0	0	0	0	0	0	0	0	0	0	0	0	0	0	0	0	0
Cluster419.COG0012	0	0	0	0	0	0	0	0	0	0	0	0	0	0	0	0	0	0	0	0	0	0	0	0	0	0	0	0	0	0	0	0	0	0	0	0	0	0	0	0	0	0	0	0	0	0	0	0	0
Cluster42.COG0012	0	0	0	0.00269667	0	0	0	0.000341892	0	0	0	0	0	0	0	0	0	0	0	0	0	0	0	0	0	0	0.00096244	0	0	0	0	0	0	0	0	0	0	0.000987176	0	0	0	0.000738989	0	0	0.000393183	0	0	0	0
Cluster420.COG0012	0	0	0	0	0	0	0	0	0	0	0	0	0	0	0	0	0	0	0	0	0	0	0	0	0	0	0	0	0	0	0	0	0	0	0	0	0	0	0	0	0	0	0	0	0	0	0	0	0
Cluster421.COG0012	0	0	0	0.000240316	0.000173696	0	0	0.000402105	0	0	0	0	0	0	0	0	0	0	0	0	0	0	0	0	0	0	0.000496884	0	0.000776209	0	0	0	0	0	0	0	0	0	0	0	0	0	0	0	0.000207525	0	0	0	0
Cluster424.COG0012	0	0	0	0.00065331	0	0	0	0.00034933	0	0	0	0	0	0	0	0	0	0.00105709	0	0	0	0	0	0	0	0	0.000693568	0	0.00206988	0	0	0	0	0	0	0	0	0.000414924	0	0	0	0.00194994	0	0	0.000378513	0	0	0	0
Cluster425.COG0012	0	0	0	0.00070386	0.000237284	0	0	0.000537832	0	0	0	0	0	0	0	0	0	0.00108814	0	0	0	0	0	0	0	0	0.000713581	0	0.00213159	0	0	0	0	0	0	0	0	0.000932414	0	0	0	0.00217675	0	0	0.000269156	0	0	0	0
Cluster4255.COG0012	0	0	0	0	0	0	0	0	0	0	0	0	0	0	0	0	0	0	0	0	0	0	0	0	0	0	0	0	0	0	0	0	0	0	0	0	0	0	0	0	0	0	0	0	0	0	0	0	0
Cluster4256.COG0012	0	0	0	0	0	0	0	0	0	0	0	0	0.000202688	0	0	0	0	0	0	0	0	0	0	0	0	0	0	0	0	0	0	0.000206673	0.000344109	0	0	0	0	0	0	0	0	0	0	0	0	0	0	0	0
Cluster4257.COG0012	0	0	0	0	0	0	0	0	0	0	0	0	0	0	0	0	0	0	0	0	0	0	0	0	0	0	0	0	0	0	0	0	0	0	0	0	0	0	0	0	0	0	0	0	0	0.000130158	0	0	0
Cluster4258.COG0012	0	0.00127032	0.000665038	0	0	0	0	0.000807602	0.000697635	0	0	0.000945696	0	0.00110943	0	0	0	0	0.00107863	0.000639579	0	0	0	0.000591462	0	0.00177149	0	0.00163428	0	0	0	0	0	0.000953316	0	0.00177761	0.000390876	0	0.00125921	0.000259819	0	0.00060905	0	0	0	0.00065934	0	0	0
Cluster426.COG0012	0	0	0	0.000197447	0	0	0	0	0	0	0	0	0	0	0	0	0	0	0	0	0	0	0	0	0	0	0	0	0	0	0	0	0	0	0	0	0	0	0	0	0	0	0	0	0	0	0	0	0
Cluster4260.COG0012	0	0	0	0	0	0	0	0	0	0.000381833	0	0	0	0	0	0	0	0	0	0	0	0	0	0	0	0	0	0	0	0	0	0	0	0	0	0	0	0	0	0	0	0	0	0	0	0	0	0	0
Cluster4262.COG0012	0	0	0	0	0	0	0	0	0	0	0	0	0	0	0	0	0	0	0	0	0	0	0	0	0	0	0	0	0	0	0	0	0	0	0	0	0	0	0	0	0.000384079	0	0.000556979	0	0	0	0	0	0
Cluster4266.COG0012	0	0	0	0.00102388	0.000985021	0	0.00112463	0	0	0	0.000836408	0	0.00049531	0	0	0	0	0.00214316	0	0	0	0	0	0	0.000786086	0	0.00322934	0	0.00166049	0	0	0	0.000605592	0	0.00156014	0	0.000337342	0.00428273	0	0	0	0	0	0	0.00354132	0	0.000506013	0	0
Cluster4267.COG0012	0	0	0	0.00124072	0.000199689	0	0.000979889	0.000627891	0	0	0.000320076	0	0.000190272	0	0	0.000774778	0	0.0018104	0	0	0	0	0	0	0.000729468	0	0.00148111	0	0.000978702	0	0.00105107	0	0	0.000443587	0.001224	0	0	0.00288454	0	0	0	0.00141043	0	0.000470044	0.000687522	0.000131473	0	0	0.000458482
Cluster4268.COG0012	0	0	0	0	0	0	0	0	0	0	0	0	0	0	0	0	0	0	0	0	0	0	0	0	0	0	0	0	0	0	0	0	0	0	0	0	0	0	0	0	0	0	0	0	0	0	0	0	0
Cluster4269.COG0012	0	0	0	0	0	0	0	0.000321195	0	0	0.000279834	0	0	0	0	0	0	0	0	0	0	0	0	0	0	0	0	0	0	0	0	0	0	0.000212807	0	0	0	0.000339657	0	0	0	0.000645379	0	0	0.000357511	0	0	0	0
Cluster427.COG0012	0	0	0	0.00136813	0.000186104	0	0	0.000566233	0	0	0	0	0	0	0	0	0	0.00225975	0	0	0	0	0	0	0	0	0.00101116	0	0.00222094	0	0.000508791	0	0	0	0	0	0	0.00144692	0	0	0	0.00388921	0	0	0.000484475	0	0	0	0
Cluster4271.COG0012	0	0	0	0.00168586	0.000368934	0	0.000536	0	0	0	0	0	0	0.00013429	0	0.000620019	0	0.0010189	0	0	0	0	0	0	0	0	0.000964517	0	0.000956709	0	0	0	0	0	0.000777159	0	0.000320022	0.00191248	0	0	0	0.000747956	0	0.000630124	0.000197807	0	0	0	0.000557383
Cluster4272.COG0012	0	0.000899279	0.00188747	0	0.000536571	0	0	0.002135	0.00143238	0	0	0.00141533	0	0.00454071	0	0	0	0	0.00184839	0.00189368	0	0	0	0.00267275	0	0.000979686	0	0.00285687	0.00073311	0	0	0	0	0.00128426	0	0.00160838	0.000549312	0	0.00256188	0.00229077	0	0	0	0	0	0.00212426	0	0	0
Cluster4276.COG0012	0	0	0.000414002	0.000855597	0.000756589	0	0	0.000885814	0	0	0	0	0	0.000300726	0	0	0	0	0	0	0	0	0	0	0.0004792	0	0.00153466	0	0.00144056	0	0.000466539	0	0	0.000574434	0	0	0	0.00279298	0.00028325	0.00021476	0	0.000933165	0	0	0.000779633	0.000138616	0	0	0
Cluster4279.COG0012	0	0	0	0	0.00136927	0	0	0	0	0	0.000196256	0	0	0	0	0	0	0.000485526	0	0	0	0	0	0	0	0	0.0062281	0	0	0	0	0	0	0	0.000342556	0	0	0	0	0	0	0	0	0	0.00258144	0	0	0	0
Cluster428.COG0012	0	0	0	0.000850356	0.000115158	0	0	0.00043391	0	0	0	0	0	0	0	0	0	0.00123739	0	0	0	0	0	0	0	0	0	0	0	0	0	0	0	0	0	0	0	0.000820155	0	0	0	0.00111803	0	0	0	0	0	0	0
Cluster4280.COG0012	0	0.000210697	0.000513861	0	0	0	0	0	0.0027359	0	0	0.00229129	0	0	0	0	0	0	0.00182404	0	0	0	0	0.000305252	0	0.00105982	0	0.000263573	0	0	0	0	0	0.000254865	0	0.00203262	0	0	0	0.00031645	0	0	0	0	0	0	0	0	0
Cluster4281.COG0012	0	0	0	0	0	0	0	0	0	0	0	0.000874579	0	0.000321028	0	0	0	0	0.00195154	0	0	0	0	0.000240217	0	0	0	0.000309222	0	0	0	0	0	0	0	0.000515527	0.000381822	0	0.000172354	0.000218394	0	0	0	0	0	0.000276855	0	0	0
Cluster4285.COG0012	0	0	0	0	0	0	0	0	0	0	0	0	0	0	0	0	0	0	0	0	0	0	0	0	0	0	0	0	0	0	0	0	0	0	0	0	0	0	0	0	0.000221114	0	0	0	0	0	0	0	0
Cluster4286.COG0012	0	0	0	0	0	0	0	0	0	0	0	0	0	0	0	0	0	0	0	0	0	0	0	0	0	0	0	0	0	0	0	0	0	0	0	0	0	0	0	0	0	0	0	0	0	0	0	0	0
Cluster4287.COG0012	0	0.000455999	0	0.000179443	0	0	0	0.000347559	0.000372746	0	0	0	0	0.000292901	0	0	0	0	0.00034537	0.000415526	0	0	0	0.000227035	0	0.000539847	0	0.00022793	0	0	0	0	0	0.000279309	0	0.000515036	0.000549902	0	0.00039938	0.000326682	0	0.000916781	0	0	0	0.000260409	0	0	0
Cluster429.COG0012	0	0	0	0.000399515	0.000318734	0	0	0.000420578	0	0	0	0	0	0	0	0	0	0.000541569	0	0	0	0	0	0	0	0	0.000351859	0	0	0	0	0	0	0	0	0	0	0.000358783	0	0	0	0.00127863	0	0	0.000407827	0	0	0	0
Cluster4290.COG0012	0	0	0	0.000225284	0.000480202	0	0	0	0	0	0.000222567	0	0	0.000163101	0	0	0	0.000523279	0	0	0	0	0	0	0	0	0	0	0	0	0	0	0	0.000197709	0.000415378	0	0	0.000635797	0	0.000424031	0	0.00148808	0	0	0	0	0	0	0
Cluster43.COG0012	0	0.000246848	0	0	0	0	0	0	0.000698911	0	0	0.00043254	0	0.000198702	0	0	0	0	0	0	0	0	0	0	0	0	0	0.000755408	0	0	0	0	0	0	0	0	0	0	0.000252096	0.000303031	0	0	0	0	0	0.000253845	0	0	0
Cluster430.COG0012	0	0	0	0	0	0	0	0	0	0	0	0	0	0	0	0	0	0	0	0	0	0	0	0	0	0	0	0	0	0	0	0	0	0	0	0	0	0	0	0	0	0	0	0	0	0	0	0	0
Cluster431.COG0012	0	0	0	0	0	0	0	0	0	0	0	0	0	0	0	0	0	0	0	0	0	0	0	0	0	0	0	0	0	0	0	0	0	0	0	0	0	0	0	0	0	0.000832913	0	0	0	0	0	0	0
Cluster4318.COG0012	0	0	0	0	0	0	0	0	0	0	0	0	0	0	0	0	0	0	0	0	0	0	0	0	0	0	0	0	0	0	0	0	0	0	0	0	0	0	0	0	0	0	0	0	0	0	0	0	0
Cluster432.COG0012	0	0	0	0.00021328	0	0	0	0	0	0	0	0	0	0	0	0	0	0.000512536	0	0	0	0	0	0	0	0	0	0	0	0	0	0	0	0	0	0	0	0	0	0	0	0.000451866	0	0	0	0	0	0	0
Cluster4324.COG0012	0	0	0	0	0	0	0	0	0	0	0	0	0	0	0	0	0	0	0.000327555	0	0	0	0	0	0	0	0	0	0	0	0	0	0	0	0	0	0	0	0	0	0	0	0	0	0	0	0	0	0
Cluster4328.COG0012	0	0.00015293	0	0	0	0	0	0	0	0	0	0	0	0.00014994	0	0	0	0	0	0.000372419	0	0	0	0.000533752	0	0	0	0.00066628	0	0	0	0	0	0	0	0	0	0	0.000312525	0.000236199	0	0	0	0	0	7.6215e-05	0	0	0
Cluster433.COG0012	0	0	0	0	0	0	0	0	0	0	0	0	0	0	0	0	0	0.000534108	0	0	0	0	0	0	0	0	0	0	0	0	0	0	0	0	0	0	0	0.00048396	0	0	0	0.000621358	0	0	0	0	0	0	0
Cluster4334.COG0012	0	0.000643104	0	0.00235085	0.000852007	0	0	0.0013199	0	0	0	0	0	0.00143017	0	0	0	0	0	0.000393221	0	0	0	0	0	0.00101488	0	0.000215736	0	0	0	0	0	0.000702765	0	0	0.00260072	0.000400128	0.0011521	0.00041266	0	0.00199455	0	0	0	0.0011107	0	0	0
Cluster4339.COG0012	0	0	0	0.000310029	0.000140879	0	0	0	0	0	0	0	0	0	0	0	0	0.000505719	0	0	0	0	0	0	0	0	0	0	0.00104835	0	0	0	0	0	0	0	0	0.000840947	0	0	0	0	0	0	0.000841261	0	0	0	0
Cluster434.COG0012	0	0	0	0.000691102	0.000278737	0	0	0	0	0	0	0	0	0	0	0	0	0.000787939	0	0	0	0	0	0	0	0	0.000812962	0	0.00238321	0	0	0	0	0	0	0	0	0.000438838	0	0	0	0.00103804	0	0	0	0	0	0	0
Cluster4346.COG0012	0	0	0	0	0	0	0.000876373	0	0	0	0	0	0	0	0	0	0.00101875	0.00104656	0	0	0	0	0.000603735	0	0.000781162	0	0	0	0.000725779	0	0	0	0	0	0.000609377	0	0	0	0	0	0	0	0	0	0.000303503	0	0.000276917	0.000312393	0.000637944
Cluster4348.COG0012	0	0.000251999	0	0.00028168	0	0	0	0	0	0	0	0	0	0	0	0	0	0	0.000416627	0	0	0	0	0	0	0	0	0	0	0	0	0	0	0	0	0	0.000353874	0	0	0	0	0	0	0	0	0.000159572	0	0	0
Cluster435.COG0012	0	0	0	0.00362206	0.00117892	0	0	0.00176251	0	0	0	0	0	0	0	0	0	0.00702641	0	0	0	0	0	0	0	0	0.00247618	0	0.00475799	0	0	0	0	0	0	0	0	0.00382731	0	0	0	0.00456861	0	0	0.00151962	6.4257e-05	0	0	0
Cluster436.COG0012	0	0	0	0.00126157	0.00051728	0	0	0	0	0	0	0	0	0	0	0	0	0.00130271	0	0	0	0	0	0	0	0	0.000546827	0	0.000983139	0	0	0	0	0	0	0	0	0.000811742	0	0	0	0.00293177	0	0	0.000433018	0	0	0	0
Cluster4363.COG0012	0	0.0009773	0.000511087	0	0.000152982	0	0	0.00063886	0	0	0	0.000928774	0	0.00150693	0	0	0	0	0.000343646	0.000679678	0	0	0	0	0	0.00246184	0	0.000609689	0	0	0	0	0	0.00128583	0	0.000933472	0.000404653	0	0.000733992	0.000517459	0	0	0	0	0	0.00129476	0	0	0
Cluster437.COG0012	0	0	0	0	0	0	0	0	0	0	0	0	0	0	0	0	0	0	0	0	0	0	0	0	0	0	0	0	0	0	0	0	0	0	0	0	0	0	0	0	0	0	0	0	0	0	0	0	0
Cluster438.COG0012	0	0	0	0	0	0	0	0	0	0	0	0	0	0	0	0	0	0	0	0	0	0	0	0	0	0	0	0	0	0	0	0	0	0	0	0	0	0	0	0	0	0.00115479	0	0	0	0	0	0	0
Cluster439.COG0012	0	0	0	0.00104813	0	0	0	0	0	0	0	0	0	0	0	0	0	0.00163219	0	0	0	0	0	0	0	0	0.00141537	0	0	0	0	0	0	0.000458853	0	0	0	0.000494128	0	0	0	0.00056521	0	0	0.000442423	0	0	0	0
Cluster4390.COG0012	0	0	0	0	0	0	0	0	0	0	0	0	0	0	0	0	0	0	0	0	0	0	0	0	0	0	0	0	0	0	0	0	0	0	0	0	0	0	0	0	0	0	0	0	0	0	0	0	0
Cluster4392.COG0012	0	0	0	0.000234245	0.000231443	0	0	0	0	0	0	0.000275372	0	0	0	0	0	0.000892756	0.000549558	0	0	0	0	0	0	0	0	0	0	0	0	0	0	0	0.00106627	0	0	0.000629956	0.00023485	0	0	0.000973828	0	0.000854102	0.000304709	8.97863e-05	0.00032675	0	0.000746286
Cluster44.COG0012	0	0.00151103	0.00216519	0.00415982	0	0	0	0.00173377	0.000965097	0	0	0.00162438	0	0.00178917	0	0	0	0	0.00753532	0.00150514	0	0	0	0.00174713	0	0.00168154	0	0.000626443	0.0020951	0	0	0	0	0.00156298	0	0.00200762	0.00322354	0.000808997	0.00121974	0.00370973	0	0.0043904	0	0	0	0.00188496	0	0	0
Cluster440.COG0012	0	0	0	0.00048781	0	0	0	0	0	0	0	0	0	0	0	0	0	0.000856524	0	0	0	0	0	0	0	0	0.00141067	0	0	0	0	0	0	0	0	0	0	0	0	0	0	0.000414129	0	0	0	0	0	0	0
Cluster441.COG0012	0	0	0	0.00131775	0	0	0	0.000646512	0	0	0	0	0	0	0	0	0	0.00129751	0	0	0	0	0	0	0	0	0.000464063	0	0	0	0	0	0	0.00030393	0	0	0	0.00116596	0	0	0	0.00175793	0	0	0.000652245	0	0	0	0
Cluster4425.COG0012	0	0	0	0	0	0	0	0	0	0	0	0	0	0	0	0	0	0	0	0	0	0	0	0	0	0	0	0	0	0	0	0	0	0	0	0	0	0	0	0	0	0	0	0	0	0	0	0	0
Cluster443.COG0012	0	0	0	0.000667355	0.000802557	0	0	0.00137013	0	0	0	0	0	0	0	0	0	0.00227382	0	0	0	0	0	0	0	0	0.00226385	0	0.00302166	0	0	0	0	0	0	0	0	0.00115739	0	0	0	0.00454748	0	0	0.00202597	0	0	0	0
Cluster4432.COG0012	0	0	0	0	0	0	0	0	0	0	0	0	0	0	0	0	0	0	0	0	0	0	0	0	0	0	0.000380297	0	0	0	0	0	0	0	0	0	0	0	0	0	0	0	0	0	0	0	0	0	0
Cluster4436.COG0012	0	0	0	0.000746659	0.000488376	0	0	0	0	0	0	0	0	0.000129782	0	0	0	0	0	0	0	0	0	0	0	0	0	0	0	0	0	0	0	0	0.000424114	0	0.00109329	0	0	0	0	0.000437864	0	0	0	0.000120055	0	0	0
Cluster444.COG0012	0	0	0	0	0.000105284	0	0	0	0	0	0	0	0	0	0	0	0	0.000730227	0	0	0	0	0	0	0	0	0.000579311	0	0	0	0	0	0	0	0	0	0	0	0	0	0	0.000414913	0	0	0	0	0	0	0
Cluster4444.COG0012	0	0	0	0	0.000113203	0.00106894	0.00379837	0	0	0.000364012	0.000770107	0	0.000428698	0	0	0.00384598	0.0019464	0.000928819	0	0	0	0	0	0	0.00186036	0	0.000377138	0	0	0	0	0	0.000993736	0	0.00087101	0	0	0	0	0	0	0	0	0.000876213	0	0	0.000568161	0.000527609	0.00188034
Cluster4445.COG0012	0	0	0	0	0	0	0	0	0	0	0	0	0	0	0	0	0	0	0	0	0	0	0	0	0	0	0	0	0	0	0	0	0	0	0	0	0	0	0	0	0	0	0	0	0	0	0	0	0
Cluster4447.COG0012	0	0	0	0	0	0	0	0	0	0	0	0	0	0	0	0	0	0	0	0	0	0	0	0	0	0	0	0	0	0	0	0	0	0	0	0	0	0	0	0	0	0	0.000227585	0	0	0	0	0	0
Cluster445.COG0012	0	0	0	0.000461058	0.00011813	0	0	0	0	0	0	0	0	0	0	0	0	0	0	0	0	0	0	0	0	0	0	0	0	0	0	0	0	0.00024194	0	0	0	0	0	0	0	0	0	0	0	0	0	0	0
Cluster4452.COG0012	0	0	0	0	0	0	0	0	0	0	0	0	0	0	0	0	0	0	0	0	0	0	0	0	0	0	0	0	0	0	0	0	0	0	0	0	0	0	0	0	0.000807779	0	0.000818043	0	0	0	0	0	0
Cluster4455.COG0012	0	0.000300544	0	0	0	0	0	0.000328246	0	0	0	0.000276902	0	0	0	0	0	0	0	0	0	0	0	0	0	0.000404537	0	0.000267432	0	0	0	0	0	0	0	0	0.000699036	0.0004885	0.000293943	0	0	0	0	0	0	0.000332272	0	0	0
Cluster4458.COG0012	0	0	0	0.000663031	0.000836846	0	0	0.000774722	0	0	0.000328499	0	0	0	0	0.00081831	0	0.00192573	0	0	0	0	0	0	0	0	0.000555587	0	0.001028	0	0.000549681	0	0	0.000509688	0.00034632	0	0	0	0	0.000373309	0	0.00212789	0	0	0.000596833	0	0	0	0
Cluster4459.COG0012	0	0	0	0	0	0	0	0	0	0	0	0	0	0	0	0	0	0	0	0	0	0	0	0	0	0	0	0	0	0	0	0	0	0	0	0	0	0	0	0	0	0	0	0	0	0	0	0	0
Cluster4461.COG0012	0	0	0	0	0.00108936	0.000841031	0	0	0	0	0.000861365	0	0.00041793	0	0	0	0	0.000858387	0	0	0	0	0.000678875	0	0.00061052	0	0.00141569	0	0	0	0.000821995	0	0	0	0	0	0	0.00117195	0	0	0	0.000628581	0	0	0.00210777	0	0.000155409	0	0
Cluster4463.COG0012	0	0	0	0	0	0	0	0	0	0	0	0	0	0	0	0	0	0	0	0	0	0	0	0	0	0	0.00103539	0	0	0	0	0	0	0	0	0	0	0.000444297	0	0	0	0	0	0	0	0	0	0	0
Cluster4467.COG0012	0	0	0	0	0	0	0	0	0	0	0	0	0	0	0	0	0	0	0	0	0	0	0	0	0	0	0	0	0	0	0	0	0	0	0	0	0	0	0	0.000251059	0	0	0	0	0	0	0	0	0
Cluster4469.COG0012	0	0	0	0	0.000197773	0.00139543	0	0	0	0	0.000460015	0	0.000475135	0	0	0	0	0	0	0	0	0	0.000575782	0	0.000943755	0	0	0	0	0	0.000525423	0	0	0	0	0	0	0	0	0	0	0	0	0	0.00112897	0	0	0	0
Cluster447.COG0012	0	0.000536933	0.000757246	0.00524923	0.00235305	0	0.000769799	0.000734769	0	0	0	0	0	0.000487876	0	0	0	0.00378687	0	0.00072779	0	0	0	0.000870904	0	0.000365105	0.0023739	0.000699776	0.00376526	0	0.00135553	0	0	0.001692	0.00203255	0.000324503	0.00253954	0.00310358	0.0002277	0.00111756	0	0.010277	0	0.000669815	0.00278844	0.000736939	0	0	0
Cluster4470.COG0012	0	0	0	0.000202315	0.000401235	0	0	0	0	0	0	0	0	0	0	0	0	0.00050975	0	0	0	0	0	0	0	0	0.00046937	0	0.000818438	0	0	0	0	0.000535641	0	0	0	0.000531569	0	0	0	0.000971443	0	0	0.000512656	0	0	0	0
Cluster4471.COG0012	0	0	0	0	0	0	0	0	0	0	0	0	0	0	0	0	0	0	0	0	0	0	0	0.000598081	0	0	0	0	0.00194563	0	0	0	0	0.00143679	0	0	0	0	0	0.000529447	0	0.00307076	0	0	0	0	0	0	0
Cluster4472.COG0012	0	0	0	0.00020927	0	0	0.000533954	0	0	0	0	0	0	0	0	0	0	0.00257692	0	0	0	0	0	0	0	0	0	0	0	0	0	0	0	0.000302785	0	0	0	0	0	0	0	0.00116502	0	0	0.000438897	0	0	0	0
Cluster4473.COG0012	0	0	0	0	0	0	0	0	0	0	0	0	0	0	0	0	0	0	0	0	0	0	0	0	0	0	0	0	0	0	0	0	0	0.000205822	0	0	0	0	0	0	0	0	0	0	0	0	0	0	0
Cluster4474.COG0012	0	0	0	0	0.000670305	0	0	0.00043399	0	0	0	0	0	0	0	0	0	0	0	0	0	0	0	0	0	0	0.000452313	0	0.00122888	0	0	0	0	0.000537443	0	0	0	0.000723116	0	0	0	0.000845727	0	0	0	0	0	0	0
Cluster4475.COG0012	0	0	0	0	0	0	0	0	0	0	0	0	0	0	0	0	0	0	0	0	0	0	0	0	0	0	0	0	0	0	0	0	0	0	0	0	0	0	0	0	0	0	0	0	0	0	0	0	0
Cluster4477.COG0012	0	0	0	0	0	0	0	0	0	0	0	0	0	0	0	0	0	0	0	0	0	0	0	0	0	0	0	0	0	0	0	0	0	0	0	0	0	0	0	0	0	0	0	0	0	0	0	0	0
Cluster4478.COG0012	0	0	0	0	0.000112206	0	0	0	0	0	0	0	0	0	0	0	0	0	0	0	0	0	0	0	0	0	0	0	0	0	0	0	0	0	0	0	0	0	0	0	0	0	0	0	0	0	0	0	0
Cluster4479.COG0012	0	0.000168181	0	0.000541303	0.00101805	0	0	0.00176989	0	0	0	0	0	0	0	0	0	0.00139807	0	0	0	0	0	0.000971735	0	0	0.000841454	0.000340427	0.00236404	0	0.00100112	0	0	0.00189511	0	0	0.000291298	0.00133799	0	0.000633296	0	0.00393327	0	0	0.000502854	9.39992e-05	0	0	0
Cluster448.COG0012	0	0	0	0.00145865	0.000448639	0	0.00074843	0.00126568	0	0	0.000371551	0	0	0.000141034	0	0	0	0.00125541	0.000345454	0	0	0	0	0	0	0	0.000545588	0	0	0	0	0	0	0.000541021	0	0.000305444	0.000297682	0.000868808	0.000252679	0	0	0.00169156	0	0.000318424	0.000200255	9.59362e-05	0	0	0
Cluster4480.COG0012	0	0	0	0	0	0	0	0	0	0	0	0	0	0	0	0	0	0.000515032	0	0	0	0	0	0	0	0	0	0	0	0	0	0	0	0	0	0	0	0	0	0	0	0	0	0	0.000188051	0	0	0	0
Cluster4482.COG0012	0	0	0	0.00087458	0.00155734	0	0.000980821	0	0	0	0	0	0	0	0	0	0	0.000960513	0	0	0	0	0	0	0	0	0.000615929	0	0	0	0	0	0	0.00020474	0	0	0	0.00473425	0	0	0	0.00130502	0	0	0.000785762	0	0	0	0
Cluster4485.COG0012	0	0	0	0	0	0	0	0	0	0	0	0	0	0	0	0	0	0	0	0	0	0	0	0	0	0	0	0	0	0	0	0	0	0	0	0	0	0	0	0	0	0	0	0	0	0	0	0	0
Cluster4487.COG0012	0	0	0	0	0	0	0	0	0	0	0	0	0	0	0	0	0.000965281	0	0	0	0	0.00452424	0	0	0	0	0	0	0	0.0034742	0	0	0.00166313	0	0	0	0	0	0	0	0.000383649	0	0	0	0	0	0.000514633	0.00145214	0.000909182
Cluster449.COG0012	0	0.00221622	0	0.0141981	0.00583446	0.00205747	0.00229836	0.00217946	0.000370789	0.00134427	0.00248679	0.000598624	0.00084629	0.00170452	0	0	0.000795937	0.0106232	0	0.00118004	0	0	0.00123893	0.000506994	0.00114586	0.000560222	0.00534955	0	0.00568045	0	0.00436174	0	0	0.00189676	0.00381672	0.000896953	0.00871972	0.01183	0.00159259	0.00151807	0	0.00955595	0	0.00215749	0.00672237	0.00263302	0.000726448	0	0.000382306
Cluster4496.COG0012	0	0	0	0	0	0	0	0	0	0.000366447	0	0	0	0	0	0	0	0	0	0	0	0	0	0	0	0	0	0	0.00148005	0	0	0	0	0	0	0	0	0	0	0	0	0.000646438	0	0	0	0	0	0	0
Cluster4499.COG0012	0	0	0	0	0	0	0	0	0	0	0	0	0	0	0	0	0	0	0.000366487	0	0	0	0	0	0	0	0	0	0	0	0	0	0	0	0	0	0	0	0	0	0	0	0	0	0	0	0	0	0
Cluster45.COG0012	0	0.0112672	0.0153415	0.0083495	0.000634328	0	0	0.0124289	0.0107736	0	0	0.0103972	0	0.014197	0	0	0	0.000832251	0.0134088	0.0119661	0	0	0	0.0112196	0	0.0130015	0	0.0108809	0.00365266	0	0	0	0	0.00988949	0	0.0118394	0.0125661	0.00100712	0.0136013	0.0150654	0	0.00512494	0	0	0	0.0115831	0	0	0
Cluster450.COG0012	0	0	0	0.000295156	0.00076726	0.00206231	0.00259734	0	0	0.000448715	0.000828439	0	0.000740455	0	0.000841983	0.00489468	0.00196928	0.00177454	0	0	0	0	0.000710855	0	0.00199295	0	0	0	0.00110278	0	0.00103063	0	0.00200319	0	0.00213512	0	0	0.000675732	0	0	0	0	0	0.00137469	0.00207084	0	0.000799339	0.00034087	0.00336645
Cluster4500.COG0012	0	0	0	0	0	0	0	0	0	0	0	0	0	0	0	0.000687947	0	0	0	0	0	0	0	0	0	0	0	0	0	0	0	0	0	0	0	0	0	0	0	0	0	0	0	0	0	0	0	0	0.000784844
Cluster4503.COG0012	0	0	0	0.00392701	0.00280553	0.0029118	0.00433988	0.0025025	0	0	0.00105669	0	0.000825583	0	0	0	0	0.00474387	0	0	0	0	0.00132624	0	0.0012087	0	0.0173708	0	0.0110019	0	0.000584581	0	0	0.000203298	0.000353428	0	0	0.00619147	0.00017691	0	0	0.00242932	0	0.000377273	0.00852278	0	0.000216669	0	0
Cluster4507.COG0012	0	0	0	0.000508357	0.000234938	0	0	0	0	0	0	0	0	0	0	0	0	0	0	0	0	0	0	0	0	0	0	0	0	0	0	0	0	0	0	0	0	0.000333223	0	0	0	0.00107644	0	0	0	9.41406e-05	0	0	0
Cluster4508.COG0012	0	0	0	0.000414609	0.000226785	0	0	0	0	0	0	0	0	0	0	0	0	0	0	0	0	0	0	0	0	0	0	0	0	0	0	0	0	0.000510048	0.000340576	0	0	0	0	0	0	0	0	0	0	0	0	0	0
Cluster451.COG0012	0	0.000199243	0	0.00690239	0.00507664	0.00362087	0.0128299	0.00232328	0	0.00137246	0.00376975	0	0.00247254	0.000574785	0	0.000867875	0.000755808	0.0105903	0	0	0	0	0.00255234	0	0.00450109	0	0.0110416	0	0.0104068	0	0.00368681	0	0.000973377	0.00130882	0.00287323	0	0.000837311	0.00641675	0.00016799	0.00153119	0	0.0069405	0	0.0028715	0.00831159	0.000224353	0.00165914	0.000717066	0.00142814
Cluster4511.COG0012	0	0	0	0.0010394	0.00433375	0.000707501	0.00280788	0	0	0.00123204	0.000940828	0	0.000655498	0.000521248	0	0.00225263	0	0.00617422	0	0	0	0	0.000334502	0	0.000642609	0	0.00248267	0	0.00128402	0	0.00429757	0	0.000304133	0.000391458	0.00822699	0	0	0.00184236	0.000221818	0	0	0.00122645	0	0.00411626	0.00311281	0.000372604	0.000239014	0.000337069	0.00150664
Cluster4516.COG0012	0	0	0	0	0	0	0	0	0.000246189	0	0	0.000256798	0	0	0	0	0	0	0.0012343	0	0	0	0	0	0	0.000536948	0	0.000186858	0	0	0.000748046	0	0	0	0.000750085	0	0	0	0.000173799	0.000531998	0	0.000967157	0	0	0	8.10419e-05	0	0	0
Cluster4517.COG0012	0	0	0	0	0.000276086	0	0	0	0	0	0	0	0	0	0	0	0	0.00122639	0	0	0	0	0	0	0	0	0	0	0.00105735	0	0	0	0	0	0	0	0	0	0	0.000327944	0	0.000557151	0	0	0	0	0	0	0
Cluster4518.COG0012	0	0	0	0	0	0	0.000529556	0	0	0	0	0	0	0	0	0	0	0	0	0	0	0	0	0	0	0	0	0	0	0	0	0	0	0	0	0	0	0	0	0	0	0	0	0	0	0	0	0	0
Cluster452.COG0012	0	0	0	0.000681725	0.0605789	0.070792	0.118496	0.00249428	0	0.0400195	0.103451	0	0.0871717	0.000304883	0.0424049	0.125975	0.0476229	0.101875	0	0	0	0.00585441	0.05989	0	0.117524	0	0.119847	0	0.037534	0.0121603	0.0794369	0	0.0523639	0.000892239	0.122784	0	0	0.0823797	0.000378483	0.000377743	0	0.000714357	0	0.120371	0.128954	0	0.0676222	0.0248392	0.0796352
Cluster4520.COG0012	0	0	0	0	0	0	0	0	0	0	0	0	0	0	0	0	0	0	0	0	0	0	0	0	0	0	0	0	0	0	0.000520752	0	0	0	0.000420024	0	0	0	0	0	0	0	0	0	0	0	0	0	0
Cluster4521.COG0012	0	0	0	0	0.000177105	0	0.000601688	0	0	0	0	0	0	0	0	0	0	0.000567856	0	0	0	0	0	0	0	0	0	0	0	0	0.00251113	0	0	0	0.00121801	0	0	0	0	0	0	0	0	0.000455999	0	0	0	0	0.000453173
Cluster4522.COG0012	0	0	0	0	0	0	0	0	0	0	0	0	0	0	0	0	0	0	0	0	0	0	0	0	0	0	0	0	0	0	0	0	0	0	0	0	0	0	0	0	0	0	0	0	0	0	0	0	0
Cluster4523.COG0012	0	0	0	0.000335679	0	0	0	0	0	0	0	0	0	0	0	0	0	0.000655015	0	0	0	0	0	0	0	0	0	0	0	0	0.000685774	0	0	0	0	0	0	0	0	0	0	0.000612152	0	0	0	5.8614e-05	0	0	0
Cluster4524.COG0012	0	0	0	0	0	0	0.000604327	0	0	0	0	0	0	0	0	0	0	0	0	0	0	0	0	0	0	0	0	0	0	0	0	0	0	0	0	0	0	0	0	0	0	0	0	0	0	0	0	0	0
Cluster4527.COG0012	0	0	0	0	0	0	0	0	0	0	0	0	0	0	0	0	0	0	0	0	0	0	0	0	0	0	0	0	0	0	0	0	0	0	0	0	0	0	0	0	0	0	0	0	0	0	0	0	0
Cluster4529.COG0012	0	0	0	0	0	0	0	0	0	0	0	0	0	0	0.000551563	0	0	0	0	0	0	0	0	0	0	0	0	0	0	0	0	0	0	0	0	0	0	0	0	0	0	0	0	0	0	0	0	0	0
Cluster453.COG0012	0	0	0	0	0.0115743	0.0240165	0.0182145	0	0	0.00586546	0.0189606	0	0.0164004	0	0.00328277	0.00397028	0.0148695	0.000584773	0	0	0	0	0.0157324	0	0.0136217	0	0.00215924	0	0.00145255	0.00174154	0.0190248	0	0.0033999	0	0.00672055	0	0	0.000918624	0	0	0	0	0	0.0137186	0.00171912	0	0.00556312	0.00230214	0.00767355
Cluster4530.COG0012	0	0	0	0	0	0	0	0	0	0	0	0	0	0	0	0	0	0	0.000414891	0	0	0	0	0	0	0	0	0	0	0	0	0	0	0	0	0	0	0	0	0	0	0	0	0	0	0	0	0	0
Cluster454.COG0012	0	0	0	0	0.00546776	0.00424877	0.00528236	0	0	0.00324096	0.00660501	0	0.00654348	0	0.00258092	0.00717888	0.000686906	0	0	0	0	0	0.00545714	0	0.00538687	0	0.00117006	0	0	0	0.00377577	0	0.00153973	0	0.00397439	0	0	0	0	0	0	0	0	0.0116048	0.000646114	0	0.003397	0.000590917	0.00465979
Cluster455.COG0012	0	0	0	0	0	0	0	0	0	0.000360662	0	0	0	0	0	0.000617941	0	0	0	0	0	0	0	0	0.0007316	0	0.000578574	0	0	0	0.000557282	0	0.000679802	0	0	0	0	0	0	0	0	0	0	0.00101041	0.00033909	0	0.00014878	0	0
Cluster4558.COG0012	0	0	0	0	0	0	0	0	0	0	0	0	0	0	0	0	0	0	0	0	0	0	0	0	0	0	0	0	0	0	0	0	0	0	0	0	0	0	0	0	0	0	0	0	0	0	0	0	0
Cluster4560.COG0012	0	0	0	0	0	0	0	0	0	0	0	0	0	0	0	0	0	0	0	0	0	0	0	0	0	0	0	0	0	0	0	0	0	0.000427504	0	0	0	0	0	0	0	0	0	0	0	0	0	0	0
Cluster4561.COG0012	0	0	0	0	0	0	0	0	0	0	0	0	0	0	0	0	0	0	0	0	0	0	0	0	0	0	0	0	0	0	0	0	0	0	0	0	0	0	0	0	0	0	0	0	0	0	0	0	0
Cluster457.COG0012	0.00114517	0	0	0	0.000360427	0.00140206	0	0	0	0.00391257	0.00101524	0	0.000940848	0	0.00549792	0.000730845	0.00240981	0	0	0	0.00513675	0.0094407	0.00119304	0	0.000904287	0	0	0	0	0.0117758	0.00203356	0.00208453	0.00175615	0	0.000490299	0	0	0	0	0	0.00366837	0	0.0035041	0.000937728	0	0	0.00161283	0.00363953	0.00279606
Cluster4571.COG0012	0	0	0	0	0	0	0	0	0	0	0	0	0	0	0	0	0	0	0	0	0	0	0	0.000173902	0	0	0	0	0	0	0	0	0	0	0	0	0	0	0	0	0	0.000646438	0	0	0	0	0	0	0
Cluster4577.COG0012	0	0	0	0	0	0	0	0	0	0	0	0	0	0	0	0	0	0	0	0	0	0	0	0	0	0	0	0	0	0	0	0	0	0	0	0	0	0	0	0	0	0	0	0	0	6.26661e-05	0	0	0
Cluster458.COG0012	0.00135522	0	0	0.000342795	0.0233837	0.0503793	0.0476794	0	0	0.0392461	0.0380024	0	0.0390849	0	0.0496887	0.0454722	0.070607	0.00693138	0	0	0.00474319	0.0277528	0.0534765	0	0.042202	0	0.0123259	0	0.00412082	0.0329827	0.0372711	0.00147992	0.0400927	0.000227257	0.0294842	0	0.000240444	0.0157005	0	0	0.00128523	0	0.00411185	0.0472054	0.0100341	0	0.0447145	0.0403803	0.052022
Cluster4580.COG0012	0	0	0	0	0	0	0	0	0	0	0	0	0	0	0	0	0	0	0	0	0	0	0	0	0	0	0	0	0	0	0	0	0	0	0	0	0	0	0	0	0	0	0	0	0	0	0	0	0
Cluster4582.COG0012	0	0	0	0	0	0	0	0	0	0	0	0	0	0	0	0	0	0	0	0	0	0	0	0	0	0	0	0	0	0	0	0	0	0	0	0	0	0	0.000106146	0	0	0	0	0	0	0	0	0	0
Cluster4583.COG0012	0	0	0	0.00145945	0.00264443	0	0	0.00104995	0	0	0.000568345	0	0	0	0	0	0	0.00543117	0	0.00123794	0	0	0	0.000696194	0	0	0.00112068	0.000447079	0.00471215	0	0.00104929	0	0	0.00400938	0.00114557	0	0	0.000566705	0.000339823	0.00094958	0	0.00545008	0	0	0.00249384	9.06539e-05	0	0	0
Cluster4584.COG0012	0	0	0	0	0	0	0	0	0	0	0	0	0	0	0.000588005	0	0	0	0	0	0	0	0	0	0	0	0	0	0	0	0	0	0	0	0	0	0	0	0	0	0	0	0	0	0	0	0	0	0
Cluster459.COG0012	0	0	0	0	0	0	0	0	0	0	0.000253875	0	0	0	0	0	0	0	0	0	0	0	0	0	0	0	0	0	0	0	0	0	0	0	0	0	0	0	0	0	0	0	0	0	0	0	0	0	0
Cluster4599.COG0012	0	0	0	0	0.00242353	0	0.00150862	0	0	0	0.000266945	0	0.000368465	0	0	0.00138874	0	0	0	0	0	0	0.000329018	0	0.00233676	0	0.000379033	0	0	0	0.00426955	0	0	0	0.00541884	0	0	0	0	0	0	0	0	0.00266442	0.000618974	0	0.000440871	0.000414735	0.00106988
Cluster46.COG0012	0	0.00242602	0.00313627	0.000913323	0	0	0	0.00217855	0.00272492	0	0	0.00257333	0	0.00274417	0	0	0	0	0.00394039	0.00153321	0	0	0	0.00245112	0	0.00282015	0	0.00182985	0.000888842	0	0	0	0	0.00260411	0	0.00335576	0.00281124	0	0.00208306	0.00257572	0	0.00117959	0	0	0	0.00205706	0	0	0
Cluster460.COG0012	0	0	0	0	0.000211634	0.000581661	0	0	0	0	0.000224004	0	0	0	0	0	0	0	0	0	0	0	0	0	0	0	0	0	0	0	0	0	0	0	0	0	0	0	0	0	0	0	0	0.000916571	0.000189202	0	0	0	0
Cluster4600.COG0012	0	0	0	0	0.00221646	0.000422263	0.00242258	0	0	0.000685414	0.000185931	0	0.000350967	0	0	0.00132746	0	0.00270458	0	0	0	0	0	0	0	0	0.0017524	0	0	0	0.000857801	0	0	0	0.00248685	0	0	0	0	0	0	0	0	0.00176878	0.00378229	0	0.000248555	0	0.000806517
Cluster4609.COG0012	0	0	0	0	0	0	0	0	0	0	0	0	0	0	0	0	0	0	0	0	0	0	0	0	0	0	0	0	0	0	0	0	0	0	0	0	0	0	0	0	0	0	0	0	0	0	0	0	0
Cluster461.COG0012	0	0	0	0	0.001402	0.00339912	0.00165828	0	0	0.00271738	0.00452978	0	0.00257689	0	0.0014608	0.00242813	0.00234538	0	0	0	0	0.00061149	0.00477354	0	0.00332415	0	0	0	0	0.000660644	0.00326475	0	0.00330845	0	0.00264183	0	0	0	0	0	0	0	0	0.00563926	0	0	0.00371816	0.00179681	0.00416289
Cluster462.COG0012	0	0	0	0	0.00183526	0.00715726	0.00441048	0	0	0.00513029	0.00587957	0	0.00517199	0	0.00221789	0.00914625	0.00179872	0	0	0	0	0	0.00768535	0	0.00869553	0	0.000374845	0	0	0.000973385	0.00646082	0	0.00175799	0	0.00263533	0	0	0	0	0	0	0	0	0.00587589	0	0	0.00396044	0.00118439	0.0064156
Cluster4622.COG0012	0	0	0	0	0	0	0	0	0	0	0	0	0	0	0	0	0	0	0	0	0	0	0	0	0	0	0	0	0	0	0	0	0	0	0	0	0	0	0	0	0	0	0	0	0	0	0	0.000312734	0
Cluster4626.COG0012	0	0.000370503	0	0.000238563	0	0	0	0	0	0	0	0	0	0.000154074	0	0	0	0	0	0.000283977	0	0	0	0.000184521	0	0	0	0.00027527	0	0	0	0	0	0	0	0	0	0	0	0.000226411	0	0	0	0	0	9.50767e-05	0	0	0
Cluster4627.COG0012	0	0.000321251	0	0.00024005	0	0	0	0.000618972	0	0	0	0	0	0.000217274	0	0	0	0	0	0.000520206	0	0	0	0.000902218	0	0	0	0.000619202	0	0	0	0	0	0.000318212	0	0	0.000237617	0	0	0.000419555	0	0.000875013	0	0	0	0.000237001	0	0	0
Cluster463.COG0012	0	0	0	0.000205521	0.0371304	0.0015332	0.00826104	0.000335861	0	0.00240888	0.00354415	0	0.00120314	0	0	0.00177702	0	0.0272946	0	0	0	0	0.0016412	0	0.00573058	0	0.0172317	0	0.00716488	0	0.0157479	0	0.000603642	0.000260233	0.0178313	0	0	0.0125131	0	0	0	0	0	0.00970884	0.0208398	0	0.00108625	0	0.00170173
Cluster464.COG0012	0	0	0	0	0.000125386	0.00532469	0.000572834	0	0	0.00233329	0.00187569	0	0.00347059	0	0.00215577	0.00159545	0.00101366	0	0	0	0	0	0.00283537	0	0.00171334	0	0	0	0	0.0022037	0.00245283	0	0.0019473	0	0.000614319	0	0	0	0	0	0	0	0	0.00129644	0	0	0.00135908	0.000771649	0.00167473
Cluster4641.COG0012	0	0	0	0	0	0	0	0	0	0	0	0	0	0	0	0	0	0	0	0	0	0	0	0	0	0	0	0	0	0	0	0	0	0	0	0	0	0	0	0	0	0	0	0	0	0	0	0	0
Cluster4642.COG0012	0	0.000973439	0.00191546	0.000312344	0.000801067	0	0	0.000601749	0.00040962	0	0	0.00104638	0	0.00102368	0	0	0	0	0	0	0	0	0	0.00016849	0	0	0	0	0.000712578	0	0	0	0	0.000386753	0	0.000312697	0.00023748	0	0.00092578	0.0022168	0	0.000860233	0	0	0	0.00115595	0	0	0
Cluster4643.COG0012	0	0	0	0	0	0	0	0	0	0	0	0.000241888	0	0	0	0	0	0	0	0	0	0	0	0	0	0.000330794	0	0	0	0	0	0	0	0	0	0	0	0	0	0	0	0	0	0	0	0	0	0	0
Cluster4645.COG0012	0	0	0	0.000271709	0.000325254	0.000504046	0.000737422	0	0	0.000567055	0.000656129	0	0	0	0	0.00425106	0.00139579	0.00105189	0	0	0	0	0	0	0.000669131	0	0	0	0	0	0.000994419	0	0	0	0	0	0	0.000449499	0	0	0	0	0	0.000889904	0.00080725	0	0.000519123	0	0.00289579
Cluster4646.COG0012	0	0	0	0	0	0	0	0	0	0	0	0	0	0	0	0	0.000610189	0	0	0	0	0	0	0	0.000495867	0	0	0	0	0	0	0	0	0	0	0	0	0	0	0	0	0	0	0	0	0	0.000298835	0	0
Cluster465.COG0012	0	0	0	0	0	0.0023595	0	0	0	0.00285609	0.000870366	0	0.00353558	0	0.00147445	0.00215972	0.00197688	0	0	0	0	0.000827549	0.00361153	0	0.00240505	0	0	0	0	0.000768126	0.00154513	0	0.00119834	0	0.000482531	0	0	0	0	0	0	0	0	0.00252537	0	0	0.00225808	0.00159525	0.00187771
Cluster4650.COG0012	0	0	0	0	0	0	0	0	0	0	0	0	0	0	0	0.00059271	0	0	0	0	0	0	0	0	0	0	0	0	0	0	0	0	0	0	0	0	0	0	0	0	0	0	0	0.000306033	0	0	0	0	0
Cluster4655.COG0012	0	0	0	0.0029644	0.0014671	0	0.000492445	0.00120861	0	0	0.000193037	0	0	0.000242836	0	0	0	0.00184528	0	0.00072937	0	0	0	0	0	0	0.00145071	0	0.00287273	0	0.00055059	0	0	0.000554732	0.000742345	0	0.000903453	0.00264414	0.000151561	0.000352091	0	0.00334113	0	0	0.00160803	0.000177413	0	0	0
Cluster4657.COG0012	0	0.000263681	0.000652028	0.00694577	0.00206393	0	0.00103211	0.00186964	0	0	0.000281624	0	0	0.000230408	0	0	0	0.00279311	0	0	0	0	0	0	0	0	0.00305851	0.000255751	0.0054059	0	0.000817321	0	0	0.000582355	0.0011313	0	0.00167546	0.00295878	0.000237567	0.00124689	0	0.00302073	0	0	0.00246618	0.000329631	0	0	0
Cluster4659.COG0012	0	0	0	0.000453354	0.000729574	0	0	0.000330918	0	0	0	0	0	0	0	0	0	0.000735391	0	0	0	0	0	0	0	0	0	0	0.00123718	0	0.000726691	0	0	0.000255907	0.000343857	0	0	0	0	0.000306924	0	0.00139385	0	0	0.00020023	0	0	0	0
Cluster4660.COG0012	0	0.0024044	0.00290038	0	0.00097191	0	0	0.00242754	0.00100977	0	0	0.00128391	0	0.00197399	0	0	0	0	0.000497507	0.00298922	0	0	0	0.000798558	0	0.00288911	0	0.00103789	0.00184779	0	0	0	0	0.0015546	0	0.00252229	0.000510384	0.000783355	0.00268591	0.00364527	0	0.00127352	0	0	0	0.00152471	0	0	0
Cluster4662.COG0012	0	0	0	0	0.000109902	0.000569943	0	0	0	0	0.000405879	0	0.000188283	0	0	0	0	0	0	0	0	0	0	0	0	0	0.000365508	0	0.000912837	0	0	0	0	0	0	0	0	0.000339823	0	0	0	0	0	0	0.000552714	0	0	0	0
Cluster4663.COG0012	0	0	0	0	0.000141846	0.00105086	0.000692436	0	0	0	0.000389693	0	0.000257455	0	0	0	0	0.00177006	0	0	0	0	0	0	0	0	0	0	0.000726092	0	0	0	0	0	0	0	0	0.000668849	0	0	0	0	0	0	0.00101114	0	0	0	0
Cluster4664.COG0012	0	0	0	0	0	0	0	0	0	0	0	0	0	0	0	0	0	0	0	0	0	0	0	0	0	0	0	0	0	0	0	0	0	0	0	0	0	0	0	0	0.000212649	0	0	0	0	0	0	0	0
Cluster4666.COG0012	0	0	0	0	0.000487143	0.00064846	0.00157805	0.000242113	0	0	0.000271727	0	0.000492303	0	0	0	0	0	0	0	0	0	0.000495437	0	0	0	0.00140692	0	0.00100129	0	0.00065488	0	0	0	0	0	0	0.00190881	0	0	0	0.000430475	0	0	0.00102814	0	0	0	0
Cluster4667.COG0012	0	0.00031933	0	0	0	0	0	0	0.000984731	0	0	0.000355639	0	0.000169904	0	0	0	0	0	0	0	0	0	0	0	0.00180322	0	0	0	0	0	0	0	0.000314463	0	0.000454249	0	0	0	0	0	0	0	0	0	0.000155443	0	0	0
Cluster4669.COG0012	0	0	0	0	0	0	0	0	0	0	0	0	0	0	0	0	0	0	0	0	0	0	0	0	0	0	0	0	0	0	0	0	0	0	0	0	0	0	0	0	0	0	0	0	0	0	0	0	0
Cluster467.COG0012	0	0	0	0	0	0	0	0	0	0	0	0	0	0	0	0	0	0	0	0	0	0	0	0	0	0	0	0	0	0	0	0.000220762	0	0	0	0	0	0	0	0	0	0	0	0	0	0	0	0	0
Cluster4670.COG0012	0	0	0	0	0	0	0	0	0	0	0	0	0	0	0	0	0	0	0	0	0	0	0	0	0	0	0	0	0	0	0	0	0	0	0	0	0	0	0	0	0	0	0	0	0	0	0	0	0
Cluster4679.COG0012	0	0	0	0	0	0	0	0	0	0	0	0	0	0	0	0	0	0	0	0	0	0	0	0	0	0	0	0	0	0	0	0	0	0	0	0	0	0	0	0	0	0	0	0	0	0	0	0	0
Cluster468.COG0012	0.00134291	0	0	0	0	0	0	0	0	0	0	0	0	0	0	0	0	0	0	0	0	0	0	0	0	0	0	0	0	0	0	0.00164356	0	0	0	0	0	0	0	0	0.00111956	0	0.00252711	0	0	0	0.000162637	0	0
Cluster4684.COG0012	0	0	0	0	0	0	0	0	0	0	0	0	0	0	0	0	0	0	0	0	0	0	0	0	0	0	0	0	0	0	0	0	0	0	0	0	0	0	0	0	0	0	0	0	0	0	0	0	0
Cluster4686.COG0012	0	0.000266015	0	0	0	0	0	0	0	0	0	0.00044328	0	0.000250402	0	0	0	0	0	0	0	0	0	0.001192	0	0	0	0.00150462	0	0	0	0	0	0.000233136	0	0.000443399	0	0	0.000181086	0	0	0	0	0	0	0.000134479	0	0	0
Cluster4688.COG0012	0	0	0	0	0	0	0	0	0	0	0	0	0	0	0	0	0	0	0	0	0	0	0	0	0	0	0	0	0	0	0	0	0	0	0	0	0	0	0	0	0	0	0	0	0	0	0	0	0
Cluster4689.COG0012	0	0	0	0	0	0	0	0	0	0	0	0	0	0	0	0.000939613	0	0.000795423	0	0	0	0	0	0	0	0	0	0	0	0	0	0	0.000292812	0	0	0	0	0	0	0	0	0	0	0	0	0	0	0	0
Cluster469.COG0012	0	0	0	0	0	0	0	0	0	0	0	0	0	0	0	0	0	0	0	0	0	0	0	0	0	0	0	0	0	0	0	0	0	0	0	0	0	0	0	0	0	0	0	0	0	0	0	0	0
Cluster47.COG0012	0	0	0	0	0	0	0	0	0	0	0	0	0	0.000272722	0	0	0	0	0.000421806	0	0	0	0	0	0	0	0	0	0	0	0	0	0	0	0	0	0	0	0	0	0	0	0	0	0	7.2995e-05	0	0	0
Cluster470.COG0012	0	0	0	0	0	0	0	0	0	0	0	0	0	0	0	0	0	0	0	0	0	0	0	0	0	0	0	0	0	0	0	0	0	0	0	0	0	0	0	0	0	0	0	0	0	0	0	0	0
Cluster4703.COG0012	0	0	0	0	0	0	0	0	0	0	0	0	0	0.000344487	0	0	0	0	0	0	0	0	0	0	0	0	0	0	0	0	0	0	0	0	0	0	0.00100216	0	0.000402361	0	0	0.000644638	0	0	0	0.000325533	0	0	0
Cluster4704.COG0012	0	0.000318489	0.0017767	0	0	0	0	0.000663161	0.000656878	0	0	0.000273481	0	0.000956113	0	0	0	0	0	0.000458639	0	0	0	0.000628596	0	0.00090161	0	0.000379461	0	0	0	0	0	0.000955316	0	0.00059653	0.000413611	0	0.00108407	0.00021777	0	0	0	0	0	0.000414074	0	0	0
Cluster4712.COG0012	0	0	0.000417677	0.000742044	0.000197367	0	0	0.000293805	0	0	0	0	0	0	0	0	0	0	0	0	0	0	0	0	0	0	0.00037501	0	0	0	0	0	0	0	0	0	0.00115415	0	0	0.000450886	0	0.00226411	0	0	0	6.7847e-05	0	0	0
Cluster4716.COG0012	0	0	0	0	0	0	0	0	0	0	0	0	0	0	0	0	0	0	0	0	0	0	0	0	0	0	0	0	0	0	0	0	0	0	0	0	0	0	0	0	0	0	0	0	0	0	0	0	0
Cluster472.COG0012	0	0	0	0	0	0	0	0	0	0	0	0	0	0	0	0	0	0	0	0	0	0	0	0	0	0	0	0	0	0	0	0	0	0	0	0	0	0	0	0	0	0	0	0	0	0	0	0	0
Cluster4725.COG0012	0	0.00302537	0.000630351	0	0	0	0	0.00256225	0.00268977	0	0	0.00342319	0	0.0008967	0	0	0	0	0.00157804	0.00143413	0	0	0	0.00117368	0	0.0032225	0	0.00155804	0	0	0	0	0	0.00166376	0	0.00262315	0.00025727	0	0.0011842	0.000291395	0	0	0	0	0	0.00102032	0	0	0
Cluster4726.COG0012	0	0	0	0	0.000559207	0.00106838	0.00169095	0	0	0	0.00068103	0	0.000233835	0	0	0	0	0.00127964	0	0	0	0	0	0	0.000990909	0	0.0012703	0	0	0	0.000999102	0	0	0	0.000416495	0	0	0.000966053	0	0	0	0	0	0.000332176	0.00140464	0	0.000181517	0	0
Cluster473.COG0012	0	0	0	0	0	0	0	0	0	0	0	0	0	0	0	0	0	0	0	0	0	0	0	0	0	0	0	0	0	0.000639455	0	0.000383463	0	0	0	0	0	0	0	0	0.00076544	0	0.00063755	0	0	0	0	0	0
Cluster4739.COG0012	0	0.000302485	0.000391561	0	0	0	0	0.000339363	0.00149667	0	0	0	0	0.000369321	0	0	0	0	0.000871449	0.000348215	0	0	0	0.00287519	0	0	0	0.00151983	0	0	0	0	0	0.000545487	0	0.000679547	0	0	0	0.000325359	0	0	0	0	0	0.000239542	0	0	0
Cluster4740.COG0012	0	0	0	0	0	0	0	0	0	0	0	0	0	0	0	0	0	0	0	0	0	0	0	0	0	0	0	0	0	0	0	0	0	0	0	0	0	0	0	0	0	0	0	0	0	0	0	0	0
Cluster4741.COG0012	0	0	0	0	0	0	0	0	0	0	0	0	0	0	0	0	0	0	0	0	0	0	0	0	0	0	0	0	0	0	0	0	0	0	0	0	0	0	0	0	0	0	0	0	0	0	0	0	0
Cluster4745.COG0012	0	0	0	0	0.00124868	0	0	0	0	0	0	0	0	0	0	0	0	0	0	0	0	0	0	0	0	0	0.00301154	0	0	0	0	0	0	0	0	0	0	0.00112999	0	0	0	0	0	0	0.00415965	0	0	0	0
Cluster4747.COG0012	0	0	0	0	0.00482388	0.00156482	0.00196364	0	0	0.00139432	0.00177594	0	0.00267302	0	0	0.00285942	0	0.00091713	0	0	0	0	0.00168451	0	0.003249	0	0.00679042	0	0	0	0.00214305	0	0.000381504	0	0.00430921	0	0	0.000537355	0	0	0	0	0	0.00611597	0.00703476	0	0.000872475	0.000356633	0.00044445
Cluster4749.COG0012	0	0	0	0	0.000595944	0	0	0	0	0	0	0	0	0	0	0	0	0	0	0	0	0	0	0	0	0	0.00107224	0	0	0	0	0	0	0	0	0	0	0	0	0	0	0	0	0	0	0	0	0	0
Cluster475.COG0012	0.000453013	0	0	0	0	0	0	0	0	0	0.000170353	0	0	0	0	0	0	0	0	0	0.00155236	0	0	0	0	0	0	0	0	0	0	0.000437486	0	0	0	0	0	0	0	0	0.00101658	0	0.00112399	0	0	0	0	0	0
Cluster4750.COG0012	0	0	0.000505534	0	0	0	0	0	0.000352297	0	0	0	0	0.000144141	0	0	0	0	0.000433986	0	0	0	0	0	0	0	0	0	0	0	0	0	0	0	0	0	0	0	0	0	0	0	0	0	0	0	0	0	0
Cluster4754.COG0012	0	0	0	0	0	0	0	0	0	0	0	0	0	0	0	0	0	0	0	0	0	0	0	0	0	0	0	0	0	0	0	0	0	0	0	0	0	0	0	0	0	0	0	0.00030071	0	0	0	0	0
Cluster4755.COG0012	0	0	0	0	0.000125268	0	0	0	0.00021891	0	0	0	0	0	0	0	0	0	0.00191557	0	0	0	0	0	0	0	0	0	0.000697299	0	0	0	0	0	0.000327185	0	0	0	0	0	0	0.000606197	0	0	0	0	0	0	0.000564643
Cluster4756.COG0012	0	0.000678693	0.000527909	0.000165422	0.000241384	0	0	0.000423983	0.000418598	0	0	0.000694935	0	0.000506221	0	0	0	0	0.000804236	0	0	0	0	0.000521634	0	0.000417051	0	0.00049999	0	0	0	0	0	0.000260601	0.000384751	0.000788353	0.000562158	0.000338483	0.000423216	0.000352472	0	0	0	0	0	0.000548119	0	0	0
Cluster476.COG0012	0	0	0	0	0	0	0	0	0	0	0	0	0	0	0	0	0	0	0	0	0	0	0	0	0	0	0	0	0	0	0	0	0	0	0	0	0	0	0	0	0	0	0	0	0	0	0	0	0
Cluster4767.COG0012	0	0	0	0	0	0	0	0	0	0	0	0	0	0	0	0	0	0	0	0	0	0	0	0	0	0	0	0	0	0	0	0	0	0	0	0	0	0	0	0	0	0	0	0	0	0	0	0	0
Cluster4776.COG0012	0	0.00150821	0	0	0	0	0	0.000316769	0.0021687	0	0	0.00181515	0	0.000926713	0	0	0	0	0	0.000996127	0	0	0	0.00040053	0	0.00546278	0	0.00158004	0	0	0	0	0	0.000788345	0	0.00160836	0.000708057	0	0.000466221	0.000385448	0	0	0	0	0	0.000710666	0	0	0
Cluster4789.COG0012	0	0	0	0	0	0	0	0	0	0	0	0	0	0	0	0	0	0	0	0	0	0	0	0	0	0	0	0	0	0	0	0	0	0	0	0	0	0	0	0	0	0	0	0	0	0	0	0	0
Cluster479.COG0012	0	0	0	0	0	0	0	0	0	0	0	0	0	0	0	0	0	0	0	0	0	0	0	0	0	0	0	0	0	0	0	0	0	0	0	0	0	0	0	0	0	0	0	0	0	0	0	0	0
Cluster48.COG0012	0	0	0	0	0	0	0	0	0	0	0	0	0	0	0	0	0	0	0	0	0	0	0	0	0	0	0	0	0	0	0	0	0	0	0	0	0	0	0.000131003	0	0	0	0	0	0	0	0	0	0
Cluster480.COG0012	0.00232944	0	0	0	0	0	0	0	0	0	0	0	0	0	0	0	0	0	0	0	0.00147025	0	0	0	0	0	0	0	0	0.000832502	0	0.00188731	0	0	0	0	0	0	0	0	0.00404158	0	0.00278275	0	0	0	0	0	0
Cluster4801.COG0012	0	0	0	0	0	0	0	0	0	0	0	0	0	0	0	0	0	0	0	0	0	0	0	0	0	0	0	0	0	0	0	0	0	0	0	0	0	0	0	0	0	0	0	0	0	0	0	0	0
Cluster4802.COG0012	0	0	0	0.00102181	0.000541054	0.000423658	0.000615558	0	0	0	0	0	0	0	0	0.000778379	0	0.00227787	0	0	0	0	0	0	0	0	0.00059745	0	0.00166036	0	0	0	0.000303604	0	0	0	0	0.000675663	0	0	0	0.000632718	0	0	0.00132774	0	0.000170731	0	0
Cluster4803.COG0012	0	0	0	0	0.000275895	0	0	0	0	0	0	0	0	0	0	0	0	0.00177898	0	0	0	0	0	0	0	0	0	0	0	0	0	0	0	0	0	0	0	0	0	0	0	0.00086716	0	0	0	0	0	0	0
Cluster4806.COG0012	0	0	0	0.00224274	0.00501049	0.000527281	0.00226887	0.000639409	0	0	0.0014829	0	0.000713536	0	0	0	0.00061357	0.00274659	0	0	0	0	0.000497629	0	0.00126686	0	0.00473496	0	0.00240777	0	0.000932429	0	0	0.000480849	0.000963103	0	0	0.00700301	0.000201511	0.000392394	0	0.00112651	0	0.000956538	0.00294762	0	0.000203554	0	0.00120658
Cluster4807.COG0012	0	0	0	0	0	0	0	0	0	0	0	0	0	0	0.0011401	0.00203614	0	0	0	0	0	0	0	0	0	0	0	0	0	0	0.000884552	0	0.000304113	0	0	0	0	0	0	0	0	0	0	0	0	0	0.000148853	0.000407218	0.000878781
Cluster481.COG0012	0.0194942	0	0	0	0	0	0	0	0	0.00292583	0	0	0	0	0.00329815	0.000597777	0	0	0	0	0.0281121	0.0181091	0	0	0	0	0	0	0	0.0170608	0	0.0245993	0.00447423	0	0	0	0	0	0	0	0.0292052	0	0.0297293	0	0	0	0.00126546	0.00175618	0.00120612
Cluster4812.COG0012	0	0.000168732	0	0.000344567	0.00212896	0	0.00184579	0.0010489	0	0.000647532	0	0	0	0.000370771	0	0	0	0.00307326	0	0.000542267	0	0	0	0	0	0	0.000859912	0	0.00395819	0	0.00354527	0	0	0.000972602	0.00159039	0	0.00061251	0.00297307	0	0.000789197	0	0.00356299	0	0.000484015	0.00022345	0	0	0	0
Cluster4826.COG0012	0	0	0	0	0.000301664	0	0	0	0	0	0	0	0	0	0	0	0	0.00134454	0	0	0	0	0	0	0	0	0.000862301	0	0	0	0	0	0	0	0	0	0	0	0	0	0	0	0	0	0.000418242	0	0	0	0
Cluster4851.COG0012	0	0	0	0.000825129	0.000172073	0.000423182	0	0	0	0	0	0	0.000424433	0	0	0.000769687	0	0.000866772	0	0	0	0	0	0	0	0	0.00138865	0	0	0	0	0	0	0	0.000699524	0	0	0.000375787	0	0	0	0	0	0	0.000900462	0	0.000193467	0.00031079	0
Cluster4852.COG0012	0	0	0	0.000321957	0	0	0	0	0	0	0	0	0.000266465	0	0	0	0	0	0	0	0	0	0	0	0	0	0.000452208	0	0	0	0	0	0	0	0	0	0.000349783	0.000445313	0	0	0	0	0	0	0.000720572	0	0.000202631	0	0
Cluster4853.COG0012	0	0	0	0.000230276	0.000231097	0	0	0	0	0	0	0	0	0	0	0	0	0	0	0	0	0	0	0	0	0	0	0	0	0	0	0	0	0.000218191	0	0	0	0	0	0.000222044	0	0.00100091	0	0	0	0	0	0	0
Cluster4857.COG0012	0.000448398	0	0	0	0	0	0	0	0	0.000370316	0	0	0	0	0.000743995	0	0	0	0	0	0.00134625	0.00189659	0	0	0.0008376	0	0	0	0	0.00201031	0	0.00069263	0.00105419	0	0	0	0	0	0	0	0	0	0	0	0	0	0	0.000727626	0.000398886
Cluster4858.COG0012	0	0	0	0	0	0	0	0	0	0	0	0	0	0	0	0	0	0	0	0	0	0	0	0	0	0	0	0	0	0	0	0	0	0	0	0	0	0	0	0	0	0	0	0	0	0	0	0	0
Cluster4859.COG0012	0	0	0	0.000470823	0.000276535	0	0.000815653	0	0	0	0.000664541	0	0.000490794	0	0	0	0	0.00171971	0	0	0	0	0	0	0.000553116	0	0.00109113	0	0	0	0.00106667	0	0.000293514	0	0	0	0	0.000412561	0.000145667	0	0	0	0	0	0.00112027	7.02272e-05	0.000483286	0	0
Cluster486.COG0012	0	0	0	0	0	0	0	0	0	0	0	0	0	0	0	0	0	0	0	0	0	0	0	0	0	0	0	0	0	0	0	0.000262967	0	0	0	0	0	0	0	0	0.000281387	0	0	0	0	0	0	0	0
Cluster4860.COG0012	0	0	0	0	0	0	0	0	0	0	0	0	0	0	0	0	0	0	0	0	0	0	0	0	0	0	0	0	0	0	0	0	0	0	0	0	0	0	0	0	0	0	0	0	0	0	0	0	0
Cluster4861.COG0012	0	0	0	0.000491827	0	0	0	0.000255979	0	0	0	0	0	0	0	0	0	0	0	0	0	0	0	0	0	0	0	0	0	0	0	0	0	0.000318697	0	0	0.00059111	0.00036487	0	0.00043559	0	0.00106609	0	0	0.000203471	0	0	0	0
Cluster4862.COG0012	0	0	0	0.000844446	0.000271856	0	0	0	0	0	0.000223455	0	0.000203005	0	0	0	0	0.000969427	0	0	0	0	0	0	0	0	0.00123813	0	0	0	0	0	0	0.000548218	0.000948888	0	0	0.00142558	0.000206576	0	0	0.000534493	0	0.000482565	0.00061951	0.00017724	0.000188376	0	0
Cluster4863.COG0012	0	0	0	0	0.000438354	0	0	0	0	0.000397473	0.000452574	0	0.000955658	0	0	0	0.000764042	0	0	0	0	0	0	0	0	0	0.000378548	0	0	0	0.000765568	0	0	0	0	0	0	0	0	0	0	0	0	0	0.000250297	0	0.000232415	0.000313415	0
Cluster4864.COG0012	0	0	0	0	0.000108435	0	0	0	0	0	0	0	0	0	0	0	0	0	0	0	0	0	0	0	0	0	0	0	0	0	0	0	0	0	0	0	0	0	0	0	0	0	0	0	0	0	0	0	0
Cluster4866.COG0012	0	0	0	0	0.000279354	0	0.00101054	0	0	0	0	0	0	0	0	0	0	0.00129346	0	0	0	0	0	0	0	0	0.00191964	0	0.00174663	0	0	0	0	0	0	0	0	0.0023886	0	0	0	0	0	0	0.00210916	0	0	0	0
Cluster4869.COG0012	0	0	0	0.000713211	0.000728859	0	0.00128082	0.000427075	0	0	0.000655922	0	0.000455977	0	0	0	0.00140021	0.00127293	0	0	0	0	0.000532649	0	0.00084344	0	0.000514979	0	0.00166464	0	0.000570649	0	0.000578118	0	0.001205	0	0.000270942	0.00108369	0	0.000206157	0	0.000653269	0	0.00113773	0.00121056	9.00055e-05	0.000316166	0	0
Cluster487.COG0012	0.00797944	0	0	0	0	0	0	0	0	0.00120355	0	0	0	0	0.00193819	0	0.00086234	0	0	0	0.00520744	0.0100719	0	0	0	0	0	0	0	0.0115094	0	0.00503603	0.00267971	0	0	0	0	0	0	0	0.00761896	0	0.00658887	0	0	0	0.00146228	0.0031505	0.0011116
Cluster4870.COG0012	0	0	0	0.000336368	0	0	0.000900831	0	0	0	0	0	0	0	0	0	0	0.000889981	0	0	0	0	0	0	0	0	0.00231612	0	0	0	0	0	0	0	0	0	0	0.00059356	0	0	0	0.00158103	0	0	0.000989397	0	0	0	0
Cluster4871.COG0012	0	0	0	0.000515131	0	0	0	0	0	0.000372785	0	0	0	0	0	0	0	0	0	0	0	0	0	0	0.000449668	0	0	0	0	0	0	0	0	0	0	0	0	0	0	0	0	0.000440074	0	0.000405334	0	8.80946e-05	0.000149682	0	0
Cluster4872.COG0012	0	0	0	0	0.000172458	0	0.00147611	0	0	0.000371551	0	0	0	0	0	0.000833828	0	0	0	0	0	0	0.000383085	0	0.000782538	0	0	0	0	0	0	0	0	0	0.000720847	0	0	0	0	0	0	0.000435271	0	0.000466496	0.000708108	0	0.000379043	0	0
Cluster488.COG0012	0	0	0	0	0	0	0	0	0	0	0	0	0	0	0	0	0	0	0	0	0	0	0	0	0	0	0	0	0	0	0	0.000191119	0	0	0	0	0	0	0	0	0	0	0	0	0	0	0	0	0
Cluster4880.COG0012	0	0	0	0	0.000399325	0	0	0	0	0	0	0	0	0	0	0	0	0.00113903	0	0	0	0	0	0	0	0	0	0	0	0	0	0	0	0	0	0	0	0	0	0	0	0	0	0.000316699	0.000241201	0	0	0	0.000555378
Cluster4884.COG0012	0	0	0	0.000329706	0.000341262	0	0.00115269	0.00051978	0	0.000520911	0.0003484	0	0.000211534	0	0	0.00126928	0	0	0	0	0	0	0.000332489	0	0	0	0.00126951	0	0.000744121	0	0.000609297	0	0.000318815	0	0.000807091	0	0.000337377	0.00139972	0	0.000255664	0	0	0	0.00037838	0.00086408	0	0.000603312	0	0
Cluster4889.COG0012	0	0	0	0.000410488	0.000710458	0.000576482	0.000841634	0	0	0	0.000508438	0	0.00110613	0	0	0	0.000648632	0.000842338	0	0	0	0	0.000838562	0	0.000487734	0	0.00124865	0	0	0	0.00048041	0	0	0	0.000837497	0	0	0.00134659	0	0.000221923	0	0.000742246	0	0.000385155	0.00247483	0	0.000471234	0	0.000715193
Cluster489.COG0012	0	0	0	0	0	0	0	0	0	0.00121526	0	0	0	0	0.00133411	0	0	0	0	0	0	0.00408079	0	0	0	0	0	0	0	0.00426593	0	0.000384233	0.00221824	0	0	0	0	0	0	0	0.000484094	0	0	0	0	0	0.000423299	0.00110873	0.000543538
Cluster4890.COG0012	0	0	0	0	0	0	0	0	0	0	0	0	0	0	0	0	0	0	0	0	0	0	0	0	0	0	0	0	0	0	0	0	0	0	0	0	0	0	0	0	0	0	0	0	0	0	0	0	0
Cluster4891.COG0012	0	0	0	0	0	0	0	0	0	0	0	0	0	0	0	0	0	0	0	0	0	0.000553738	0	0	0	0	0	0	0	0.000798214	0	0	0	0	0	0	0	0	0	0	0	0	0	0	0	0	0	0	0
Cluster4893.COG0012	0	0	0	0	0.000194725	0.000962724	0	0	0	0	0.000372114	0	0.000354797	0	0.000665958	0.000561699	0.000674278	0.000480697	0	0	0	0	0.000394191	0	0.000501119	0	0.000351344	0	0	0	0	0	0	0	0.000448364	0	0	0.000433305	0	0	0	0	0	0.000463641	0.000479359	0	0.000401402	0	0
Cluster4894.COG0012	0	0	0	0	0	0	0	0	0	0	0	0	0	0	0	0	0	0	0	0	0	0	0	0	0	0.000443984	0	0	0	0	0	0	0	0	0	0	0	0	0	0	0	0	0	0	0	0	0	0	0
Cluster49.COG0012	0	0.0012543	0.00050972	0.000472147	0	0	0	0	0.000642618	0	0	0.000635216	0	0.000577836	0	0	0	0	0.000550384	0.00109553	0	0	0	0.000744412	0	0.00072209	0	0.000725147	0	0	0	0	0	0.000624067	0	0.000598945	0.000474595	0	0.000743861	0.000992001	0	0	0	0	0	0.000773184	0	0	0
Cluster490.COG0012	0	0	0	0	0	0	0	0	0	0	0	0	0	0	0	0	0	0	0	0	0	0	0	0	0	0	0	0	0	0	0	0	0	0	0	0	0	0	0	0	0	0	0	0	0	0	0	0	0
Cluster4902.COG0012	0	0	0	0	0	0	0	0	0	0	0	0	0	0	0	0	0	0	0	0	0	0	0	0	0	0	0	0	0	0	0	0	0	0	0	0	0	0	0	0	0	0	0	0	0	0	0	0	0
Cluster4905.COG0012	0	0	0	0.000184797	0.000111822	0	0	0.00026879	0	0	0	0	0	0	0	0	0	0	0	0	0	0	0	0	0	0	0	0	0	0	0	0	0	0	0	0	0.000359188	0	0	0	0	0	0	0	0	0.000145733	0	0	0
Cluster4907.COG0012	0	0	0	0	0.0003212	0	0.000596567	0	0	0	0	0	0	0	0	0	0	0	0	0	0	0	0.000654011	0	0.000965428	0	0	0	0	0	0	0	0	0	0	0	0	0	0	0	0	0.00051565	0	0.000643484	0.000498614	0	0.000242765	0	0.000473456
Cluster4908.COG0012	0	0	0	0	0	0.000563687	0.00125932	0	0	0	0.000391033	0	0	0.000129585	0	0	0	0.000538882	0	0	0	0	0	0	0	0	0	0	0	0	0	0	0	0	0.000446071	0	0	0.000342841	0	0	0	0	0	0	0.000453685	0	0.00034079	0	0
Cluster4909.COG0012	0	0	0	0	0	0.000644011	0	0	0	0.000363305	0.000280572	0	0	0	0	0.000716562	0	0	0	0	0	0	0	0	0	0	0	0	0	0	0	0	0.000683183	0	0	0	0	0	0	0	0	0	0	0	0	0	0.000407926	0	0.000379299
Cluster491.COG0012	0	0	0	0	0	0	0	0	0	0	0	0	0	0	0	0	0	0	0	0	0	0	0	0	0	0	0	0	0	0	0	0.00034854	0	0	0	0	0	0	0	0	0.000887375	0	0.00100996	0	0	0	0	0	0
Cluster4910.COG0012	0	0	0	0.000185565	0.000245624	0.00042863	0	0	0	0	0.00019599	0	0	0.000126998	0	0	0	0	0	0	0	0	0	0	0	0	0.000701081	0	0	0	0	0	0	0	0.000729097	0	0	0.000761452	0	0	0	0	0	0	0.000635091	0	0	0	0
Cluster4911.COG0012	0	0	0	0.0012988	0.00127593	0.000919812	0.00160188	0.00037541	0	0	0.000782382	0	0.00035377	0	0	0	0	0.0018655	0	0.000307645	0	0	0.000488418	0.000179206	0.000824881	0	0.00098723	0	0.00138277	0	0.000481202	0	0	0.000291001	0.000678907	0	0.00152906	0.00101815	0.000260522	0	0	0.00169656	0	0.000402827	0.00110972	0.000212707	0.000297138	0	0.000500835
Cluster4912.COG0012	0	0	0	0.000665083	0.000778021	0.00109981	0.000639416	0	0	0.000515587	0.000559459	0	0.00146058	0	0	0.000973107	0.00125879	0.00103618	0	0	0	0	0.00047995	0	0.0017376	0	0.000975905	0	0.00114546	0	0.000917291	0	0.000460808	0	0.00124419	0	0.000336112	0.00212554	0.000177108	0	0	0.0013064	0	0.00192086	0.00322629	0.000100043	0.0017214	0.000309026	0.0020581
Cluster4913.COG0012	0	0.000297898	0	0.00394407	0.00223317	0.00158088	0.00146503	0.00152807	0	0.00133996	0.00196937	0	0.000900848	0.000245587	0.000626902	0.00121303	0.000686032	0.00373278	0	0.00037408	0	0	0.00146024	0	0.00256834	0	0.00349224	0	0.00217382	0.000537277	0	0	0.00104635	0.000252152	0.00371112	0	0.00150819	0.00561567	0	0.000306394	0	0.00231897	0	0.00298924	0.00712619	0.000282364	0.000985609	0.000892331	0.00160668
Cluster4915.COG0012	0	0	0	0	0	0	0	0	0	0	0	0	0	0	0	0	0	0	0	0	0	0	0	0	0	0	0	0	0	0	0	0	0	0	0	0	0	0	0.000118797	0	0	0	0	0	0	5.95964e-05	0	0	0
Cluster4916.COG0012	0	0.00101547	0	0.00170591	0.000266446	0	0	0.000581482	0.000288001	0.000372588	0.000290987	0	0	0.000279223	0	0	0	0.000982877	0.000431219	0.000764513	0	0	0	0.000411576	0	0	0.000741226	0.000216129	0.000960467	0	0	0	0	0.00024812	0	0	0.000442263	0.00183348	0.000392167	0	0	0.00166751	0	0.000497427	0.00037869	0.000538391	0	0	0
Cluster4917.COG0012	0	0	0	0.000320089	0.000271459	0	0	0	0	0	0.000652353	0	0.000996646	0	0	0	0	0	0	0	0	0	0	0	0.000993036	0	0.000727095	0	0	0	0.000656903	0	0	0	0	0	0	0.000641314	0	0	0	0.000411068	0	0	0.00243699	0	0.00021494	0	0
Cluster4918.COG0012	0	0	0	0.000179262	0.000369207	0.000734286	0.000776342	0	0	0	0.000363576	0	0.000635007	0	0	0	0.00185507	0.000537091	0	0	0	0	0	0	0.000503629	0	0.000399517	0	0	0	0	0	0	0	0.0009652	0	0	0.00077845	0	0	0	0	0	0.000289516	0.00104351	0	0	0	0
Cluster4919.COG0012	0	0	0	0	0	0	0	0	0	0	0	0	0	0	0	0	0	0	0	0	0	0	0	0	0	0	0	0	0	0	0	0	0	0	0	0	0	0	0	0	0	0	0	0	0	0	0	0	0
Cluster492.COG0012	0	0	0	0	0	0	0	0	0	0	0	0	0	0	0	0	0	0	0	0	0	0	0	0	0	0	0	0	0	0	0	0.00020402	0	0	0	0	0	0	0	0	0	0	0	0	0	0	0	0	0
Cluster4920.COG0012	0	0.000160473	0	0.000448616	0.000153852	0	0	0	0	0	0	0.000310083	0	0	0	0	0	0.000658832	0	0	0	0	0	0	0	0	0.000386028	0	0	0	0	0	0	0	0	0	0	0.000459234	0.000192921	0.000208956	0	0	0	0	0	0	0	0	0
Cluster4921.COG0012	0	0.000246399	0	0.000459993	0.000145176	0	0	0	0	0	0	0	0	0	0	0	0	0.000724178	0	0	0	0	0	0	0	0	0.00088703	0	0.00146125	0	0	0	0	0.00037163	0	0	0.000363603	0.000462115	0	0	0	0.00109085	0	0	0.000966149	5.44224e-05	0	0	0
Cluster4922.COG0012	0	0	0	0	0.000409694	0.000508953	0	0	0	0	0.000898209	0	0.000334268	0.000170768	0	0	0	0.00124337	0	0	0	0	0	0	0	0	0.000385386	0	0	0	0	0	0	0	0.000711575	0	0.000337517	0.000345146	0	0	0	0	0	0	0.0010452	6.2375e-05	0	0	0
Cluster4923.COG0012	0	0	0	0	0	0	0	0	0	0	0	0	0	0	0	0	0	0	0	0	0	0	0	0	0	0	0	0	0	0	0	0	0	0	0	0	0	0	0	0	0	0	0	0	0	0	0	0	0
Cluster4927.COG0012	0	0	0	0	0	0	0	0	0	0	0	0	0	0	0	0	0	0	0	0	0	0	0	0	0	0	0	0	0	0	0	0	0	0	0	0	0	0	0	0	0	0	0	0	0.000248631	6.43871e-05	0	0	0
Cluster4929.COG0012	0	0	0	0.000381893	0.000114329	0	0	0	0	0	0	0	0	0	0	0	0	0	0	0	0	0	0	0	0	0	0	0	0	0	0	0	0	0	0	0	0.000517713	0	0	0.000205251	0	0.000454644	0	0	0.000263833	0	0	0	0
Cluster493.COG0012	0	0	0	0	0	0	0	0	0	0	0	0	0	0	0	0	0	0	0	0	0.000492794	0	0	0	0	0	0	0	0	0	0	0.000514243	0	0	0	0	0	0	0	0	0.00084396	0	0.000909585	0	0	0	0	0	0
Cluster4931.COG0012	0	0.000383541	0.000518253	0.000324701	0.000284569	0	0	0.000461871	0	0	0	0	0	0.000144678	0	0	0	0	0.000721822	0	0	0	0	0.000262536	0	0	0	0	0.000867036	0	0	0	0	0.000487444	0	0	0.000792622	0.000940363	0.00020656	0.000288221	0	0	0	0	0.000503006	0.000299994	0	0	0
Cluster4932.COG0012	0	0	0	0.000229381	0.00018335	0	0	0	0	0	0	0	0	0	0	0	0	0	0	0	0	0	0	0	0	0	0.000555598	0	0	0	0	0	0	0	0	0	0	0.000984155	0	0	0	0	0	0	0.000646577	0	0.000190178	0	0
Cluster4933.COG0012	0	0	0	0	0.000411815	0.00106482	0	0	0	0.00188956	0.00260847	0	0.000934035	0	0	0.000564808	0.00262231	0	0	0	0	0	0.000921638	0	0.000784724	0	0.000946123	0	0.000746199	0	0.000713888	0	0	0	0.00115468	0	0	0.000545664	0	0	0	0	0	0.000648682	0.00018546	0	0.00144919	0.00100078	0
Cluster4934.COG0012	0	0	0	0	0.000312332	0.000427919	0.00117882	0	0	0	0.000871275	0	0.000642534	0	0	0.000601993	0	0.000690162	0	0	0	0	0	0	0.000583942	0	0	0	0	0	0	0	0.000385253	0	0.000481115	0	0	0.000690291	0	0	0	0	0	0	0.000315181	0	0.000604997	0.00039431	0
Cluster494.COG0012	0.0469394	0	0	0	0	0	0	0	0	0.00562854	0.000200612	0	0	0	0.00662523	0.00132668	0.001144	0	0	0	0.0382654	0.0232341	0	0	0	0	0	0	0	0.0181113	0	0.044678	0.00709463	0	0	0	0	0	0	0	0.0424173	0	0.0440123	0	0	0	0.00194039	0.00773867	0.0017684
Cluster4941.COG0012	0	0.000717574	0.00115741	0	0	0	0	0.000796962	0.000564102	0	0	0.000207107	0	0.000834865	0	0	0	0	0.00179928	0.00080744	0	0	0	0.00166213	0	0	0	0.00109881	0.00103397	0	0	0	0	0.00146052	0	0.000475596	0.000521325	0	0.000455815	0.00116482	0	0	0	0	0	0.000280831	0	0	0
Cluster4945.COG0012	0	0	0	0	0.000136886	0	0	0	0.00118453	0	0	0.000838843	0	0.00037625	0	0	0	0	0.000427703	0	0	0	0	0	0	0	0.000366117	0	0	0	0	0	0	0.000285503	0	0.000522606	0	0.000660905	0.000352634	0	0	0	0	0	0	0.00041363	0	0	0
Cluster4946.COG0012	0	0	0	0	0	0	0	0	0	0	0	0	0	0	0	0	0	0	0	0	0	0	0	0	0	0	0	0	0	0	0	0	0	0	0	0	0	0	0	0	0	0	0	0	0	0	0	0	0
Cluster4949.COG0012	0	0.000784863	0.00290377	0.00207088	0.000777166	0	0	0.00134939	0.000845359	0	0	0.00233824	0	0.00108542	0	0	0	0.000640929	0.000862437	0.0011943	0	0	0	0.000905437	0	0.000688003	0	0.0011164	0	0	0	0	0	0.00118202	0	0.00103568	0.0015421	0.0013943	0.00145946	0.000340983	0	0.000739341	0	0	0	0.00197973	0	0	0
Cluster4950.COG0012	0	0	0	0	0	0	0	0	0	0	0	0	0	0	0	0	0	0	0	0	0	0	0.000574281	0	0	0	0	0	0	0	0	0	0	0	0	0	0	0	0	0	0	0	0	0	0.000305722	0	0	0	0
Cluster4951.COG0012	0	0	0	0	0.000451146	0.000930474	0.000815696	0	0	0	0.000879273	0	0.00150506	0	0	0	0	0	0	0	0	0	0.000737645	0	0.00114613	0	0.00145676	0	0.00099161	0	0.000790659	0	0.000551169	0	0.000362915	0	0	0.00165831	0	0	0	0.0006442	0	0.000503144	0.00174684	0	0.000711191	0.00033956	0
Cluster4952.COG0012	0	0	0	0	0.000130909	0	0	0	0	0	0	0	0.000286369	0	0	0	0	0	0	0	0	0	0	0	0	0	0	0	0	0	0	0	0	0	0	0	0	0	0	0	0	0	0	0	0	0	0	0	0
Cluster4953.COG0012	0	0	0	0	0.000109509	0	0	0	0	0.000672763	0.000511594	0	0.000565211	0	0.000705014	0	0	0	0	0	0	0	0.000898778	0	0	0	0	0	0	0	0.000766915	0	0.000754069	0	0	0	0	0	0	0	0	0	0	0	0	0	0.000769138	0	0.000366611
Cluster4954.COG0012	0	0	0	0	0	0	0	0	0	0	0	0	0	0	0	0	0	0	0	0	0	0	0	0	0	0	0	0	0	0	0	0	0	0	0	0	0	0	0	0	0	0	0	0	0	0	0	0	0
Cluster4955.COG0012	0	0.000650995	0.000847021	0.00034877	0	0	0	0	0	0	0	0.000453554	0	0.0002361	0	0	0	0	0	0.000551921	0	0	0	0.000220423	0	0.000748389	0	0.000505576	0	0	0	0	0	0	0	0.000410583	0	0.000583694	0.000327728	0.000230815	0	0	0	0	0.000202689	0.000412959	0	0	0
Cluster4956.COG0012	0	0	0	0	0	0	0	0	0	0	0	0	0	0	0	0	0	0	0	0	0	0	0	0	0	0	0	0	0	0	0	0	0	0	0	0	0	0	0	0	0	0	0	0	0	0.000119672	0	0	0
Cluster4957.COG0012	0	0	0	0	0	0	0	0	0	0	0	0	0	0	0	0	0	0	0	0	0	0	0	0	0	0	0	0	0	0	0	0	0	0	0	0	0	0	0	0	0	0	0	0	0	0	0	0	0
Cluster4958.COG0012	0	0	0	0	0	0	0	0	0	0	0	0	0	0	0.000588847	0	0	0	0	0	0	0	0	0	0	0	0	0	0	0	0	0	0	0	0	0	0	0	0	0	0	0	0	0	0	0	0	0	0
Cluster4959.COG0012	0	0	0	0	0.000163878	0	0	0.00025983	0.000257456	0	0	0.00030314	0	0	0	0	0	0	0.000611674	0	0	0	0	0	0	0	0	0	0	0	0	0	0	0	0	0	0	0	0	0.000277126	0	0.000435034	0	0	0	6.86029e-05	0	0	0
Cluster496.COG0012	0	0	0	0	0	0	0	0	0	0.000723398	0	0	0	0	0	0	0	0	0	0	0.000659838	0.00139146	0	0	0	0	0	0	0	0.00336283	0	0	0.000544684	0	0	0	0	0	0	0	0.000255661	0	0.000240638	0	0	0	0.000759837	0.000423793	0
Cluster4962.COG0012	0	0.000681155	0.0010457	0.00037359	0.000422805	0	0	0.000831905	0.00259519	0	0	0.00192567	0	0.000730076	0	0	0	0.000503971	0.000584723	0.00134965	0	0	0	0.000551655	0	0.00131215	0	0.00145616	0	0	0.000528689	0	0	0.00157888	0.000431222	0.00137978	0	0.000346874	0.000967964	0.000982166	0	0.000437213	0	0	0	0.00122	0	0	0
Cluster4963.COG0012	0	0	0	0.000303485	0.000142863	0	0.000933757	0	0	0	0.000319391	0	0	0	0	0	0	0.000627502	0	0	0	0	0.000312231	0	0.00201619	0	0.00113882	0	0	0	0	0	0	0	0.00062248	0	0	0	0	0	0	0	0	0.000428296	0.00126376	0	0.000373209	0	0
Cluster4965.COG0012	0	0	0	0	0	0	0	0	0	0	0	0	0	0	0	0	0	0	0	0	0	0	0	0	0	0	0	0	0	0	0	0	0	0	0	0	0	0	0	0	0	0	0	0	0	0.000143625	0	0	0
Cluster4966.COG0012	0	0	0	0.000874479	0.000946057	0.00168111	0.00281111	0.000599849	0	0	0.00132364	0	0.000904611	0	0	0	0	0.00185744	0	0	0	0	0.00149815	0	0.00117541	0	0.0024138	0	0.00120712	0	0.000856349	0	0	0	0	0	0	0.00166696	0	0	0	0	0	0.000736524	0.00311093	0	0.000488848	0	0
Cluster4967.COG0012	0	0	0	0	0.000130909	0	0	0	0	0	0	0	0	0	0	0	0	0	0	0	0	0	0	0	0	0	0	0	0	0	0	0	0	0	0	0	0	0.000516278	0.000258743	0	0	0.000583193	0	0	0	0.000281598	0	0	0
Cluster4968.COG0012	0	0.00019429	0	0	0	0	0	0	0	0	0	0	0	0.000125273	0	0	0	0	0	0	0	0	0	0	0	0	0	0	0	0	0	0	0	0	0	0	0	0	0	0	0	0	0	0	0.000250243	0	0	0	0
Cluster4969.COG0012	0	0.000159639	0	0	0	0	0	0	0	0	0	0	0	0	0	0	0	0	0	0	0	0	0	0	0	0	0	0	0	0	0	0	0	0	0	0	0	0	0	0	0	0	0	0	0	0.000154156	0	0	0
Cluster497.COG0012	0.0855706	0	0	0	0	0	0	0	0	0.00208242	0	0	0	0	0.00577619	0.0010731	0.00129081	0	0	0	0.0653909	0.0331609	0	0	0.000707194	0	0	0	0	0.0230971	0	0.080336	0.00451352	0	0	0	0	0	0	0	0.0959072	0	0.0884776	0	0	0	0.0013836	0.00577083	0.00143081
Cluster4971.COG0012	0	0	0	0	0	0	0	0	0	0	0.000186838	0	0	0	0	0	0	0	0	0	0	0.000549977	0	0	0.000742895	0	0.000424567	0	0	0	0	0	0	0	0.000536948	0	0	0	0	0	0	0	0	0	0.000406728	0	0	0	0
Cluster4972.COG0012	0	0	0	0	0	0	0	0.000638376	0	0	0	0.000309124	0	0.000172798	0	0	0	0	0	0.000341222	0	0	0	0.000177712	0	0.000516744	0	0.000507804	0	0	0	0	0	0.00067326	0	0.000389568	0	0	0.000263368	0	0	0	0	0	0	0.000184652	0	0	0
Cluster4973.COG0012	0	0	0	0.000414486	0.000282834	0	0.001135	0	0	0	0	0	0	0	0	0	0	0.00219581	0	0	0	0	0.00033509	0	0	0	0	0	0.000756165	0	0.000673524	0	0	0.000225397	0.000354006	0	0.000459119	0.00035667	0.000312903	0	0	0.000848281	0	0.000404906	0.00054557	0.000103863	0.000176904	0	0
Cluster4974.COG0012	0	0.000163033	0	0.00371623	0.00262108	0.00367996	0.00327799	0.000860128	0	0.000578069	0.00319865	0	0.00226529	0.000448266	0.00137398	0.00300494	0.000709541	0.00648359	0	0	0	0	0.00186446	0	0.00261937	0	0.00636979	0	0.00787059	0	0.00198812	0	0.00119994	0.000403149	0.00337018	0	0.00106633	0.00487122	0	0	0	0.00218461	0	0.00263319	0.00594148	8.89155e-05	0.000901624	0.000765457	0.00237062
Cluster4975.COG0012	0	0.000714729	0	0.000282268	0.000114907	0	0	0.000300149	0	0	0	0.000442755	0	0	0	0	0	0	0	0.000293847	0	0	0	0	0	0	0	0.000183295	0	0	0	0	0	0.000220266	0	0.000477097	0.000542595	0.000561798	0.000311717	0	0	0	0	0	0	0.000297311	0	0	0
Cluster4977.COG0012	0	0.000179251	0	0.00195497	0.000684623	0.000459195	0.000819273	0	0	0.000528556	0.00139876	0	0.000557684	0	0	0.00243913	0.00076297	0.00616044	0.000335132	0	0	0	0.000666278	0	0.000740385	0	0.00318971	0.000304429	0.0007898	0	0.000719428	0	0	0.000263147	0.00289322	0	0.000639315	0.00152233	0.000115832	0.000459036	0	0.00298714	0	0.00314517	0.00179278	0.000221618	0.000987396	0.000752296	0.000730552
Cluster4978.COG0012	0	0.000161042	0	0.00214161	0.00101855	0	0.00124948	0.00110204	0	0	0.000260689	0	0	0.000319974	0	0.000769827	0	0.00241781	0	0	0	0	0	0.000162181	0	0	0.000552387	0	0.00226974	0	0.000713888	0	0	0.000521162	0.00170113	0	0.00165588	0.00217862	0.000450478	0.000313804	0	0.0018055	0	0.000540568	0.00146071	0.000485969	0	0	0
Cluster4980.COG0012	0	0	0	0.00102791	0.000499731	0	0	0	0	0	0.000769442	0	0	0.000128076	0	0	0	0.000974821	0	0	0	0	0.000347356	0	0	0	0.000822799	0	0.00130429	0	0.000599919	0	0	0	0.000684847	0	0.000241198	0.00131317	0.000222966	0	0	0.000616601	0	0.000610218	0.00110296	0.000225738	0.000254763	0	0
Cluster4981.COG0012	0	0.000202013	0	0.000815749	0.000334311	0	0.000732516	0.000280437	0	0.000371969	0.000655825	0.000229477	0.000620295	0.000228984	0	0.000578878	0	0.00140181	0	0.000297935	0	0	0.000324497	0	0.000918579	0	0.000679564	0	0.000905654	0	0.00115868	0	0	0	0.00160372	0	0.000264876	0.000824546	0.000192723	0	0	0.00118745	0	0.000465201	0.00119046	0.000190958	0.000343342	0	0
Cluster4982.COG0012	0	0	0	0	0	0	0	0	0	0	0	0	0	0	0	0	0	0.000539777	0	0	0	0	0	0	0	0	0	0	0	0	0	0	0	0	0	0	0	0	0.000118599	0	0	0.000480063	0	0	0	6.15127e-05	0	0	0
Cluster4983.COG0012	0	0	0	0	0	0	0	0	0	0	0	0	0	0	0	0	0	0	0	0	0	0	0	0	0	0	0	0	0	0	0	0	0	0	0	0	0	0	0	0	0	0	0	0	0	0	0	0	0
Cluster4987.COG0012	0	0	0	0.000223539	0.000115664	0	0	0	0	0	0	0	0	0	0	0	0	0	0	0	0	0	0	0	0	0	0	0	0.000749936	0	0	0	0	0.000338292	0	0	0	0	0.000164457	0.000284763	0	0	0	0	0	0.000170039	0	0	0
Cluster4988.COG0012	0	0	0	0	0	0	0	0	0	0	0	0	0	0	0	0	0	0	0	0	0	0	0	0	0	0	0	0	0	0	0	0	0	0	0	0	0	0	0.000124301	0	0	0	0	0	0	0	0	0	0
Cluster4989.COG0012	0	0.000495928	0.000425632	0.00042617	0.00056549	0	0.000719995	0.000254454	0.000370117	0	0	0.000784073	0	0	0	0	0	0.000809218	0	0	0	0	0	0.000305247	0	0	0	0.000340292	0	0	0.000556389	0	0	0.000434838	0.00046092	0.000535609	0.000978838	0.000519159	0.000128274	0.000571986	0	0.000594813	0	0	0.000258428	0.000591923	0	0	0
Cluster4993.COG0012	0	0.000451827	0	0.000488281	0.000284183	0	0.000675274	0.000501741	0	0	0	0	0	0	0	0	0	0.00073492	0	0.000514104	0	0	0	0.000604521	0	0.000323708	0	0.000351289	0.00153226	0	0.00082944	0	0	0.000797136	0.000355194	0	0.00118592	0.00127571	0	0.00148122	0	0.0014184	0	0	0.000202689	0.000121109	0	0	0
Cluster4994.COG0012	0	0	0	0	0	0	0	0	0	0	0	0	0	0	0	0	0	0	0	0	0	0	0	0	0	0	0	0	0	0	0	0	0	0	0	0	0	0	0	0.000205251	0	0	0	0	0	5.44224e-05	0	0	0
Cluster4995.COG0012	0	0	0	0	0	0	0	0	0	0	0	0	0	0	0	0	0	0	0	0	0	0	0	0	0	0	0	0	0	0	0	0	0	0	0	0	0	0	0	0	0	0	0	0	0	0	0	0	0
Cluster4996.COG0012	0	0	0	0	0	0	0	0	0	0	0	0	0	0	0	0	0	0	0	0	0	0	0	0	0	0	0	0	0	0	0	0	0	0	0	0	0.000266943	0	0	0	0	0	0	0	0	0	0	0	0
Cluster4999.COG0012	0	0	0	0	0	0	0	0	0	0	0	0	0	0	0	0	0	0	0	0	0	0	0	0	0	0	0	0	0	0	0	0	0	0	0.000399147	0	0	0	0	0	0	0	0	0	0	0	0	0	0
Cluster5.COG0012	0	0.000342404	0	0	0	0	0	0	0.000242265	0	0	0	0	0.000302103	0	0	0	0	0	0.000302147	0	0	0	0.000230206	0	0.000299499	0	0	0	0	0	0	0	0.000251608	0	0	0	0	0	0.000278274	0	0	0	0	0	0.000166401	0	0	0
Cluster50.COG0012	0	0	0	0	0	0	0	0	0	0	0	0	0	0	0	0	0	0	0	0	0	0	0	0	0	0	0	0	0	0	0	0	0	0	0	0	0.000230189	0	0	0	0	0	0	0	0	0.000106323	0	0	0
Cluster5000.COG0012	0	0	0	0	0	0	0	0	0	0	0	0	0	0	0	0	0	0	0	0	0	0	0	0	0	0	0	0	0	0	0	0	0	0	0	0	0	0	0	0	0	0	0	0.000309787	0	0	0	0	0
Cluster5002.COG0012	0	0.000160188	0	0	0.000158479	0	0	0	0.000411771	0	0	0.000443912	0	0.00023114	0	0	0	0.000801161	0.0008349	0	0	0	0	0	0	0	0	0	0	0	0	0	0	0.000307127	0	0.000574116	0.000297785	0.000388937	0.000317845	0.000653913	0	0.0010589	0	0.000532252	0.000306735	0.000337745	0	0	0
Cluster5003.COG0012	0	0	0	0	0	0	0	0	0	0	0	0	0	0	0	0	0	0	0	0	0	0	0	0	0	0	0	0	0	0	0	0	0	0	0	0	0	0	0	0	0	0	0	0	0	0	0	0	0
Cluster5005.COG0012	0	0	0	0.000532866	0.000361495	0	0	0	0	0	0.000247118	0	0	0.00014015	0	0	0	0.00162918	0	0	0	0	0	0	0	0	0	0	0	0	0.000535812	0	0	0	0.000952727	0	0.000726403	0.000923653	0	0.000493862	0	0	0	0	0.00084082	8.80532e-05	0	0	0
Cluster5006.COG0012	0	0.000207988	0	0.00058975	0	0.000615577	0.00111532	0	0	0	0.000238281	0	0	0.000340673	0	0	0	0	0.000502698	0	0	0	0	0	0	0	0.000382174	0.000235893	0	0	0	0	0	0.000307493	0.000870165	0	0.000592761	0.000425238	0.000324566	0.000220441	0	0	0	0.000389833	0.000520234	0.000304976	0.000342832	0	0
Cluster5007.COG0012	0	0	0	0	0	0	0	0	0	0	0	0	0	0.000188239	0	0	0	0	0	0	0	0	0	0	0	0.000378994	0	0.000299575	0	0	0	0	0	0	0	0.000431676	0	0	0.00018914	0	0	0	0	0	0	5.96317e-05	0	0	0
Cluster5008.COG0012	0	0	0	0	0.000115721	0	0	0.00026655	0	0	0	0	0	0	0	0	0	0	0	0	0	0	0	0	0	0	0	0	0	0	0	0	0	0	0	0	0	0	0	0	0	0	0	0	0	5.77879e-05	0	0	0
Cluster5009.COG0012	0	0.000329765	0.00048785	0.000529791	0	0	0	0	0.000358217	0	0	0.000225234	0	0.000374094	0	0	0	0	0	0.00061529	0	0	0	0.000202502	0	0	0	0	0	0	0	0	0	0.00048268	0	0	0.00109803	0.000557765	0.000442176	0.00026527	0	0	0	0	0.000510437	0.000394084	0	0	0
Cluster5010.COG0012	0	0	0.000636326	0	0	0	0	0	0	0	0	0	0	0.000123764	0	0	0	0	0	0	0	0	0	0	0	0	0	0	0	0	0	0	0	0	0	0	0	0	0	0	0	0	0	0	0	0	0	0	0
Cluster5011.COG0012	0	0	0	0.00026259	0.000370171	0	0	0.000295221	0	0	0	0.000355592	0	0.000565561	0	0	0	0	0	0	0	0	0	0.000318986	0	0.000491501	0	0	0	0	0.000514442	0	0	0	0.00107508	0	0.00105228	0.000477096	0.000288195	0.000217848	0	0.000979735	0	0	0.000328693	0.000529469	0	0	0.000377296
Cluster5012.COG0012	0	0	0	0	0.000115678	0	0.000528592	0	0	0	0	0	0	0	0	0	0	0.000492334	0	0	0	0	0	0	0	0	0.000608268	0	0	0	0	0	0	0	0	0	0	0.000309421	0	0	0	0	0	0	0.000413147	0	0	0	0
Cluster5013.COG0012	0	0	0	0	0.000676526	0.00116363	0.000750404	0	0	0	0.00103928	0	0.000499863	0	0	0	0	0	0	0	0	0	0.00147027	0	0.000675967	0	0.00128655	0	0.00149738	0	0	0	0.000406314	0	0.000645051	0	0	0.00161913	0	0	0	0.000512019	0	0	0.000919193	0	0.000367593	0	0
Cluster5014.COG0012	0	0.000171	0	0	0	0	0	0.000258934	0.000237224	0	0	0	0	0	0	0	0	0	0	0	0	0	0	0.000184283	0	0	0	0	0	0	0	0	0	0	0	0	0	0	0	0.00027268	0	0	0	0	0	8.72867e-05	0	0	0
Cluster5019.COG0012	0	0	0	0.000353604	0.000864407	0.00107264	0.000612666	0.000369138	0	0	0.000477824	0	0.000309292	0	0	0	0	0.00171869	0	0	0	0	0.000497896	0	0.0004961	0	0.000879001	0	0.000749936	0	0	0	0	0	0.00146265	0	0	0.000934601	0.000116622	0.000343443	0	0.000687049	0	0.000880243	0.000975608	0.000234649	0.000884521	0	0
Cluster502.COG0012	0.000589008	0	0	0	0	0	0	0	0	0	0	0	0	0	0	0	0	0	0	0	0	0.000507419	0	0	0	0	0	0	0	0	0	0.000207014	0	0	0	0	0	0	0	0	0.000256546	0	0.000257688	0	0	0	0	0	0
Cluster5020.COG0012	0	0	0	0	0	0	0	0	0	0	0.000506544	0	0	0	0	0	0	0	0	0	0	0	0.000398094	0	0	0	0	0	0	0.000545431	0	0	0	0	0	0	0	0	0	0	0	0	0	0	0	0	0	0	0
Cluster5021.COG0012	0	0	0	0	0	0	0	0.000667943	0	0	0	0	0	0	0	0	0	0	0.000339233	0.000361552	0	0	0	0.00023685	0	0	0	0	0	0	0	0	0	0.00034451	0	0	0	0	0	0	0	0	0	0	0	0.000117085	0	0	0
Cluster5022.COG0012	0	0.000298183	0	0	0	0	0	0	0.000505787	0	0	0	0	0.000238687	0	0	0	0	0	0.000459423	0	0	0	0.000270003	0	0.000265797	0	0.000677395	0	0	0.000535812	0	0	0.000464355	0	0.000969197	0.000685468	0	0.000350262	0.000705411	0	0	0	0	0	0.000379999	0	0	0
Cluster5023.COG0012	0	0.000693958	0.00043553	0.000225384	0	0	0	0.00048427	0.000863607	0	0	0.00130898	0	0.000721667	0	0	0	0	0	0.000285159	0	0	0	0.000270899	0	0.00133641	0	0.000731906	0	0	0	0	0	0.000749858	0	0.000792661	0	0	0.00060011	0	0	0	0	0	0	0.000514043	0	0	0
Cluster5024.COG0012	0	0.000342854	0	0.000177417	0	0	0	0.000312244	0	0	0.000260058	0	0	0.000226612	0	0	0	0.000495914	0	0.000383279	0	0	0	0	0	0	0	0.000190946	0	0	0	0	0	0.000341211	0.000438943	0.000353572	0.000622861	0	0.000130656	0.000276755	0	0	0	0	0.000233768	0.000233116	0	0	0
Cluster5025.COG0012	0	0.000341146	0	0.000819132	0.000341251	0.000777646	0	0.000470382	0	0	0	0.000266501	0	0.000159556	0	0	0	0.000597962	0	0	0	0	0	0.000179803	0.000500283	0	0	0	0	0	0	0	0	0	0.000702072	0	0.000581925	0	0.000236605	0	0	0.00161231	0	0	0.000364839	0.000237811	0	0	0
Cluster5026.COG0012	0	0	0	0	0	0	0	0	0	0	0	0	0	0	0	0	0	0	0	0	0	0	0	0	0	0	0	0	0	0	0	0	0	0	0	0	0	0	0	0	0	0	0	0	0	6.42913e-05	0	0	0
Cluster503.COG0012	0.030602	0	0	0	0	0.00081043	0	0	0	0.013153	0.000546992	0	0.000627855	0	0.0147585	0.00465459	0.00379302	0	0	0	0.035698	0.0187046	0.00182834	0	0.00154624	0	0	0	0	0.0205416	0.00144751	0.0204333	0.0109999	0	0.000364699	0	0	0	0	0	0.0218924	0	0.0184898	0.000599401	0	0	0.00602644	0.0152734	0.00614312
Cluster5031.COG0012	0	0	0	0	0.000103728	0	0	0	0	0	0	0	0	0	0	0	0	0	0	0	0	0	0	0	0	0	0	0	0	0	0	0	0	0	0	0	0	0	0	0	0	0	0	0	0	7.90758e-05	0	0	0
Cluster504.COG0012	0	0	0	0	0	0	0	0	0	0	0	0	0	0	0	0	0	0	0	0	0	0	0	0	0	0	0	0	0	0	0	0	0	0	0	0	0	0	0	0	0	0	0	0	0	0	0	0	0
Cluster5046.COG0012	0	0.00190481	0	0.000459724	0.00030352	0	0	0.0010562	0.000663575	0	0	0.00121773	0	0.000611779	0	0	0	0	0.000318141	0.00086187	0	0	0	0.000612699	0	0.00160913	0.00043728	0.00131541	0	0	0	0	0	0.00150381	0.000436292	0.000626923	0.000964566	0.000858144	0.000846873	0.000729483	0	0.000649677	0	0	0	0.000628308	0	0	0
Cluster5052.COG0012	0	0	0	0	0	0	0	0	0	0	0	0	0	0	0	0	0	0	0	0	0	0	0	0	0	0	0	0	0	0	0	0	0	0	0	0	0	0	0	0	0	0	0	0	0	0	0	0	0
Cluster5053.COG0012	0	0	0	0	0	0	0	0	0	0	0	0	0	0	0.000892775	0	0	0	0	0	0	0	0	0	0.000493295	0	0	0	0	0	0	0	0	0	0	0	0	0	0	0	0	0	0	0.000383628	0	0	0	0	0
Cluster5055.COG0012	0	0	0	0	0	0	0	0	0	0	0	0	0	0	0	0	0	0	0	0	0	0	0	0	0	0	0	0	0	0	0	0	0	0	0	0	0	0	0	0	0	0	0	0	0	0	0	0	0
Cluster5056.COG0012	0	0.000309005	0	0.001201	0.000473677	0.000429117	0	0.000246182	0.0002359	0	0	0.000532562	0	0	0	0.000587554	0	0.000797122	0.000710331	0.000323881	0	0	0	0	0	0.000286892	0.000596445	0.000284823	0.000869465	0	0	0	0	0	0.000692126	0	0.000403659	0.0011227	0.00040278	0	0	0	0	0.000850131	0.000760518	0.0003115	0.000220662	0	0
Cluster5057.COG0012	0	0	0	0.000844552	0.000372561	0.000397753	0.0011606	0.000326596	0	0	0.00063804	0	0.000309816	0.000191139	0	0	0	0.00188149	0	0.000282371	0	0	0	0	0	0	0.00148789	0	0	0	0	0	0.000616587	0	0.00136638	0	0.000532846	0.000869615	0	0.000236291	0	0.000537487	0	0.000558762	0.00123952	0.000237996	0.000365039	0	0
Cluster5058.COG0012	0	0	0	0	0	0	0	0	0	0	0.000209199	0	0	0	0	0	0	0	0	0	0	0	0	0	0	0	0	0	0	0	0	0	0	0	0.000409796	0	0	0	0	0	0	0	0	0	0	0	0	0	0
Cluster5059.COG0012	0	0.000342673	0	0.000649987	0.000638013	0.00062443	0.000596444	0.000811324	0	0	0	0	0	0.000396548	0	0	0	0.00248293	0.000613975	0	0	0	0.000587631	0	0	0	0.00175069	0.000351954	0.000916935	0	0	0	0	0.000408321	0.000356784	0.000448845	0.000799672	0.00078352	0.000292769	0	0	0.00173627	0	0.00033828	0.00188249	0.000410945	0	0	0
Cluster5060.COG0012	0	0.000840846	0.00169453	0.000277509	0.000337567	0	0	0.000417342	0.000625353	0	0	0.000536043	0	0.000520009	0	0	0	0	0.000796699	0.000978817	0	0	0	0.000701759	0	0.00106716	0	0.00127579	0.000672086	0	0	0	0	0.000811498	0	0.000988461	0.0002298	0.000531592	0.000303076	0.000650172	0	0.000727574	0	0	0.000254748	0.000548727	0	0	0
Cluster5061.COG0012	0	0.000538689	0	0	0	0	0	0.000539535	0	0	0	0.00026338	0	0.000151138	0	0	0	0	0	0.000640075	0	0	0	0.000838636	0	0	0	0.000418764	0	0	0	0	0	0.000257268	0	0.000322967	0	0	0.000656301	0.000314683	0	0	0	0	0	0.000194951	0	0	0
Cluster5062.COG0012	0	0	0	0	0	0	0	0	0	0	0	0	0	0	0	0	0	0	0	0	0	0	0	0	0	0	0	0	0	0	0	0	0	0	0	0	0	0	0.000147673	0	0	0	0	0	0	0	0	0	0
Cluster5063.COG0012	0	0	0	0.000508458	0.000206678	0	0.000547114	0.000402517	0	0	0	0	0	0	0	0	0	0.000729797	0	0	0	0	0	0	0	0	0	0.00028834	0	0	0	0	0	0	0	0	0	0	0.000118733	0	0	0.000439166	0	0	0	0.000129711	0	0	0
Cluster5064.COG0012	0	0.001145	0.000446676	0.000445864	0.000561645	0	0	0.000362086	0.00047538	0	0	0.000521733	0	0.000443251	0	0	0	0	0.0006128	0.000844038	0	0	0	0.000382777	0	0.00126322	0	0.00106993	0	0	0	0	0	0.00103422	0.000920849	0.000452355	0	0.000672001	0.000564526	0	0	0.000713008	0	0	0	0.000709762	0	0	0
Cluster5065.COG0012	0	0	0	0	0	0	0	0.000308627	0	0	0	0.000346146	0	0	0	0	0	0	0	0	0	0	0	0.00031988	0	0	0	0.000253176	0	0	0	0	0	0.000220883	0	0	0	0	0.000118733	0	0	0.000548412	0	0	0	0.000130384	0	0	0
Cluster5066.COG0012	0	0	0	0	0.000201844	0	0	0	0	0	0	0	0	0.000202598	0	0	0	0	0.000836651	0	0	0	0	0.000251291	0	0.000514221	0	0.000175817	0	0	0	0	0	0	0.000356189	0	0	0	0.000336377	0	0	0.00043771	0	0	0.000332324	0.000138743	0	0	0
Cluster5068.COG0012	0	0.000448242	0	0.000195181	0.000226785	0	0	0.000993265	0	0	0	0.00131922	0	0.000146813	0	0	0	0	0.000719144	0.000947044	0	0	0	0.000181205	0	0.000413958	0	0.00111052	0	0	0	0	0	0.000676248	0.000446129	0.000616346	0	0	0.000377804	0.000390103	0	0	0	0	0	0.00038164	0	0	0
Cluster5069.COG0012	0	0	0	0	0.000128763	0	0	0	0	0	0	0	0	0	0	0	0	0	0	0	0	0	0	0	0	0	0	0	0	0	0	0	0	0	0.000449703	0	0	0.000324155	0	0	0	0	0	0	0	0	0	0	0
Cluster5072.COG0012	0	0	0	0	0.000316107	0	0	0	0	0	0	0	0	0	0	0	0	0	0	0	0	0	0	0	0	0	0	0	0	0	0.000469851	0	0	0	0	0	0	0	0	0	0	0.000434796	0	0	0	0.000120007	0	0	0
Cluster5073.COG0012	0	0	0	0	0.000157183	0	0	0	0	0	0	0	0	0	0	0	0	0	0.000670379	0	0	0	0	0	0	0	0	0	0	0	0	0	0	0	0	0	0	0	0	0	0	0	0	0	0	0.000100214	0	0	0
Cluster5075.COG0012	0	0	0	0	0	0	0	0	0	0	0	0	0	0	0	0	0	0	0	0	0	0	0	0	0	0	0	0	0	0	0.0004762	0	0	0	0	0	0	0	0	0	0	0	0	0.000421156	0	0	0	0	0
Cluster5076.COG0012	0	0.00043312	0.00236809	0.00042243	0.000244765	0	0	0.000319408	0.000481745	0	0.000188943	0.00107789	0	0.000591794	0	0	0	0	0.000807274	0.00126836	0	0	0	0.00108364	0	0	0	0.00167122	0.00131169	0	0	0	0	0.000265354	0	0.000967899	0.00056142	0.00059284	0.000744905	0.000858227	0	0.00129346	0	0	0.000201901	0.000603879	0	0	0
Cluster5079.COG0012	0	0	0	0	0.000116196	0	0	0	0	0	0.000189893	0.000384821	0	0.00012757	0	0	0	0	0	0	0	0	0	0	0	0	0	0	0	0	0	0	0	0	0	0	0	0	0	0	0	0	0	0	0	5.91868e-05	0	0	0
Cluster5080.COG0012	0	0	0	0	0	0	0	0	0	0	0	0	0	0	0	0	0	0	0	0	0	0	0	0	0	0	0	0	0	0	0	0	0	0	0	0	0	0	0	0	0	0	0	0	0	0	0	0	0
Cluster5081.COG0012	0	0	0.000533175	0	0.000275119	0	0	0.00025966	0.000393034	0	0	0.000368985	0	0	0	0	0	0	0.00101409	0	0	0	0	0.000177312	0	0	0	0	0	0	0	0	0	0	0.000330576	0	0	0	0.000286327	0.000839536	0	0	0	0	0	0.000213303	0	0	0
Cluster5088.COG0012	0	0	0	0.000294576	0.000861504	0	0.00270859	0	0	0	0.000641953	0	0.000500637	0	0	0	0	0	0	0	0	0	0.000489734	0	0.00121487	0	0.00444089	0	0.000948483	0	0.000545927	0	0	0	0.000364185	0	0	0.00129753	0	0	0	0	0	0	0.00357396	0	0	0	0
Cluster509.COG0012	0.0432034	0	0	0	0	0.00108811	0.000679037	0	0	0.0153209	0.00106584	0	0.000697419	0	0.0158756	0.00526867	0.00649269	0	0	0	0.0427179	0.0473958	0.00188681	0	0.00394824	0	0	0	0	0.0360184	0.00235513	0.0432833	0.0201131	0	0.000784572	0	0	0	0	0	0.0413154	0	0.0417347	0	0	0	0.0113662	0.0257145	0.00904313
Cluster5098.COG0012	0	0	0	0	0	0	0	0	0	0	0	0	0	0	0	0.00114562	0	0	0	0	0	0	0	0	0	0	0	0	0	0	0	0	0	0	0	0	0	0	0	0	0	0	0	0	0	0	0	0	0
Cluster51.COG0012	0	0.00018007	0	0	0	0	0	0	0	0	0	0.000234533	0	0.000340559	0	0	0	0	0	0	0	0	0	0	0	0	0	0.000174205	0	0	0	0	0	0.000317862	0	0.000299822	0	0	0.000392285	0.000372899	0	0	0	0	0	0.000300556	0	0	0
Cluster510.COG0012	0.0024465	0	0	0	0	0	0	0	0	0	0	0	0	0	0	0	0	0	0	0	0.00217182	0	0	0	0	0	0	0	0	0	0	0.00227125	0	0	0	0	0	0	0	0	0.00266199	0	0.00229633	0	0	0	0	0	0
Cluster5100.COG0012	0	0	0	0	0	0	0	0	0	0	0	0	0	0	0	0	0	0	0	0	0	0	0	0	0	0	0	0	0	0	0	0.000377049	0	0	0	0	0	0	0	0	0	0	0	0	0	0	0	0	0
Cluster511.COG0012	0	0	0	0	0	0	0	0	0	0	0	0	0	0	0	0	0	0	0	0	0	0	0	0	0	0	0	0	0	0	0	0	0	0	0	0	0	0	0	0	0	0	0	0	0	0	0	0	0
Cluster5110.COG0012	0	0	0	0.000935828	0.00361185	0	0	0.000908029	0	0	0.000191055	0	0	0	0	0	0	0.00339991	0	0	0	0	0	0	0	0	0.00364161	0	0	0	0	0	0	0.000565758	0	0	0	0.00287289	0	0	0	0.000454059	0	0	0.0054644	0	0	0	0
Cluster512.COG0012	0.00538959	0	0	0	0	0	0	0	0	0	0	0	0	0	0	0	0	0	0	0	0.003098	0	0	0	0	0	0	0	0	0	0	0.00426671	0	0	0	0	0	0	0	0	0.00874467	0	0.00947857	0	0	0	0	0	0
Cluster513.COG0012	0	0	0	0	0	0	0	0	0	0	0	0	0	0	0	0	0	0	0	0	0	0	0	0	0	0	0	0	0	0	0	0.000230631	0	0	0	0	0	0	0	0	0	0	0	0	0	0	0	0	0
Cluster5132.COG0012	0	0	0	0.000193788	0	0	0	0	0	0	0	0	0	0	0	0	0	0.000985763	0	0	0	0	0	0	0	0	0	0	0	0	0.000697036	0	0	0	0	0	0	0.000470602	0	0	0	0.000651493	0	0.000370745	0.00065573	0	0	0	0
Cluster5134.COG0012	0	0	0	0.00021325	0	0	0	0	0	0	0	0.0003299	0	0	0	0	0	0	0	0	0	0	0	0	0	0	0.000450896	0	0	0	0	0	0	0.000228969	0	0	0.000255076	0.00080191	0.000210687	0	0	0	0	0	0.000709407	0.000105796	0	0	0
Cluster5139.COG0012	0	0.000866042	0.00139386	0.000585757	0.00024423	0	0	0.001254	0.00101083	0	0	0.000964002	0	0.00107194	0	0	0	0.000543775	0.00100889	0.00111344	0	0	0	0.00116216	0	0.00119468	0	0.00158375	0.00146102	0	0	0	0	0.00104609	0	0.00127189	0.00108894	0	0.000996459	0.00160182	0	0	0	0	0	0.000754167	0	0	0
Cluster5145.COG0012	0	0.00184518	0.00158713	0.00102618	0	0	0	0.00139955	0.00177461	0	0	0.00169368	0	0.00181043	0	0	0	0	0.00350061	0.00202128	0	0	0	0.00149657	0	0.00180595	0	0.00145129	0	0	0	0	0	0.00206529	0	0.0016947	0.00177979	0	0.0018237	0.00163442	0	0.000676973	0	0	0	0.00173178	0	0	0
Cluster5147.COG0012	0	0.00319684	0.00394251	0.00469459	0.00014577	0	0	0.00290344	0.00280875	0	0	0.00259236	0	0.00345358	0	0	0	0	0.00320164	0.0033635	0	0	0	0.00325074	0	0.00299401	0	0.00285872	0.00285836	0	0	0	0	0.00275688	0	0.00334549	0.0030354	0.000535543	0.00330344	0.0028278	0	0.00204343	0	0	0.00020019	0.00296312	0	0	0
Cluster5148.COG0012	0	0.000185543	0	0.00213705	0.00101914	0	0	0.00104219	0	0	0.000178306	0	0	0.000202071	0	0	0	0.00420109	0	0.000417367	0	0	0	0	0	0	0.0022321	0	0.00398936	0	0.000828988	0	0	0	0.00144696	0	0.000597051	0.00308051	0.000224529	0	0	0.00261299	0	0.000862802	0.00249386	0.000101899	0.000148505	0	0.000540699
Cluster515.COG0012	0.00320779	0	0	0	0	0	0	0	0	0	0	0	0	0	0	0	0.000633443	0	0	0	0.00176418	0	0	0	0	0	0	0	0	0	0	0.00291776	0	0	0	0	0	0	0	0	0.00223001	0	0.00237325	0	0	0	0.000141168	0.000480621	0
Cluster5150.COG0012	0	0	0	0	0	0	0	0	0	0	0	0	0	0	0	0	0	0	0	0	0	0	0	0	0	0	0	0	0	0	0	0	0	0	0	0	0	0	0	0	0	0	0	0	0	0	0	0	0
Cluster5151.COG0012	0	0.0197962	0.0229766	0.00983119	0.00116725	0	0	0.0148686	0.0182815	0	0	0.0163092	0	0.0200635	0	0	0	0.000924864	0.0195274	0.0190384	0	0	0	0.0192965	0	0.0168855	0.000563549	0.0178816	0.00550653	0	0	0	0	0.0179161	0	0.0170809	0.0193389	0.00092666	0.0196722	0.0210951	0	0.00569718	0	0	0	0.0197948	0	0	0
Cluster5153.COG0012	0	0	0	0	0	0	0	0	0	0	0	0	0	0	0	0	0	0	0	0	0	0	0	0	0	0	0	0	0	0	0	0	0	0	0	0	0	0	0.000140202	0	0	0	0	0	0	8.98051e-05	0	0	0
Cluster5154.COG0012	0	0	0	0	0	0	0	0	0	0	0	0.000396966	0	0	0	0	0	0	0	0	0	0	0	0	0	0	0	0	0	0	0	0	0	0	0	0	0	0	0	0	0	0	0	0	0	0.000194225	0	0	0
Cluster5155.COG0012	0	0.000453102	0.0005346	0.000265681	0.000140125	0	0	0.000441039	0.000549392	0	0	0.000380887	0	0.000567949	0	0	0	0	0.000551499	0.000371423	0	0	0	0.000390372	0	0.000755382	0	0.000349742	0	0	0	0	0	0.000473928	0	0.000610421	0.000435361	0	0.000505108	0.000308148	0	0.000982452	0	0	0	0.000466766	0	0	0
Cluster5156.COG0012	0	0	0	0	0	0	0	0	0	0	0	0	0	0	0	0	0	0	0	0	0	0	0	0	0	0	0	0	0	0	0	0	0	0	0	0	0	0	0	0	0	0	0	0	0	0	0	0	0
Cluster5157.COG0012	0	0.00246077	0.0022675	0.00196995	0.00201958	0	0.000981936	0.0023476	0.00188528	0	0.000395452	0.00244424	0	0.00187895	0	0	0	0.00206833	0.00204552	0.00224954	0	0	0	0.00259964	0.000577786	0.00181111	0.000848888	0.00260054	0.00176904	0	0.00197275	0	0	0.00305765	0.000874486	0.00232001	0.00204318	0.00329276	0.00206923	0.00170436	0	0.00147552	0	0.000623369	0.000705902	0.00262617	0	0	0
Cluster5159.COG0012	0	0.000834696	0.000409173	0	0	0	0	0.000785316	0.000320793	0	0	0	0	0.000593511	0	0	0	0	0.00137206	0	0	0	0	0.000678005	0	0.000669426	0	0.000190488	0	0	0	0	0	0.000559779	0	0	0	0	0.000284245	0.000640038	0	0	0	0	0	0.000465214	0	0	0
Cluster516.COG0012	0	0	0	0	0	0	0	0	0	0	0	0	0	0	0	0	0	0	0	0	0	0	0	0	0	0	0	0	0	0	0	0	0	0	0	0	0	0	0	0	0	0	0	0	0	0	0	0	0
Cluster5160.COG0012	0	0	0	0	0	0	0	0	0.000248962	0	0	0.000305547	0	0	0	0	0	0	0.000444082	0	0	0	0	0	0	0	0	0	0	0	0	0	0	0	0	0	0	0	0	0.000204172	0	0	0	0	0	6.72673e-05	0	0	0
Cluster5162.COG0012	0	0.000219214	0	0	0.000144235	0	0	0	0.000228084	0	0	0.000418451	0	0	0	0	0	0	0	0	0	0	0	0.000347776	0	0	0	0	0	0	0	0	0	0	0	0	0	0	0	0.00020986	0	0	0	0	0	0.000160858	0	0	0
Cluster5164.COG0012	0	0	0	0	0	0	0	0	0	0	0	0	0	0	0.000561918	0	0	0	0	0	0	0	0	0	0	0	0	0	0	0	0	0	0	0	0	0	0	0	0	0	0	0	0	0	0	0	0	0	0
Cluster5166.COG0012	0	0	0	0	0	0	0	0	0	0	0	0	0	0	0	0	0	0	0	0	0	0	0	0	0	0	0	0	0	0	0	0	0	0	0	0	0	0	0	0	0	0	0	0	0	0	0	0	0
Cluster5167.COG0012	0.00056271	0	0	0	0	0	0	0	0	0	0	0	0	0	0.000627546	0	0	0	0	0	0	0	0	0	0	0	0	0	0	0	0	0.00018819	0	0	0	0	0	0	0	0	0.000406119	0	0	0	0	0	0	0.000294903	0
Cluster5168.COG0012	0	0	0	0	0	0	0	0	0	0	0	0	0	0	0	0	0	0	0	0	0	0	0.000548446	0	0	0	0	0	0	0	0	0	0	0	0	0	0	0	0	0	0	0	0	0	0	0	0	0	0
Cluster5169.COG0012	0	0	0	0	0	0	0	0	0	0	0	0	0	0	0	0	0	0	0	0	0	0	0	0	0	0	0	0	0	0	0	0	0	0	0	0	0	0	0	0	0	0	0	0	0	0	0	0	0
Cluster517.COG0012	0	0	0	0	0	0	0	0	0	0	0	0	0	0	0	0	0	0	0	0	0	0.000672215	0	0	0	0	0	0	0	0	0	0	0	0	0	0	0	0	0	0	0.000212428	0	0.00163126	0	0	0	0	0	0
Cluster5171.COG0012	0	0	0	0	0	0	0	0	0	0	0	0	0	0	0	0	0	0	0	0	0	0.00102903	0	0	0	0	0	0	0	0	0	0	0	0	0	0	0	0	0	0	0.000258599	0	0.000221798	0	0	0	0	0	0
Cluster5172.COG0012	0	0.000274606	0	0.000542592	0.000198454	0	0	0	0.000347984	0	0	0.000493074	0	0.000145955	0	0	0	0	0.000620256	0.000290298	0	0	0	0	0	0.000322617	0.000397156	0.000318338	0	0	0	0	0	0.000327216	0	0	0.000330201	0.000531987	0.000257261	0	0	0.000467037	0	0	0	0.00035093	0	0	0
Cluster5174.COG0012	0	0	0	0	0	0	0	0	0	0	0	0	0	0	0	0	0	0	0	0	0	0	0	0	0	0	0.000390764	0	0	0	0	0	0	0	0	0	0	0	0	0	0	0	0	0	0	0	0	0	0
Cluster5175.COG0012	0	0	0	0	0	0	0	0	0	0	0	0	0	0	0	0	0	0	0	0	0	0	0	0	0	0	0	0	0	0	0	0	0	0	0	0	0	0	0	0	0	0	0	0	0	0	0	0	0
Cluster5176.COG0012	0	0	0	0.000215337	0	0	0	0	0	0	0	0	0	0	0	0	0	0	0	0	0	0	0	0	0	0	0	0	0	0	0	0	0	0	0	0	0	0	0	0	0	0.000715745	0	0	0	0	0	0	0
Cluster5177.COG0012	0	0	0	0.00241924	0	0	0	0.000467916	0	0	0	0	0	0	0	0	0	0.00157868	0	0	0	0	0	0	0	0	0.0010521	0	0.000751052	0	0	0	0	0	0	0	0	0.0011683	0	0	0	0.00147559	0	0	0.000186058	0	0	0	0
Cluster5178.COG0012	0	0	0	0	0	0	0	0	0	0	0	0	0	0	0	0	0	0	0	0	0	0	0	0	0	0	0.000561711	0	0	0	0	0	0	0	0	0	0	0	0	0	0	0	0	0	0	0	0	0	0
Cluster5179.COG0012	0	0	0	0.000632541	0	0	0	0	0	0	0	0	0	0	0	0	0	0	0	0	0	0	0	0	0	0	0	0	0	0	0	0	0	0	0	0	0	0.000347137	0	0	0	0	0	0	0	0	0	0	0
Cluster5180.COG0012	0	0	0	0	0	0	0	0	0	0	0	0	0	0	0	0	0	0	0	0	0	0	0	0	0	0	0	0	0	0	0	0	0	0	0	0	0	0	0	0	0	0	0	0	0	0	0	0	0
Cluster5181.COG0012	0	0	0	0.000188928	0	0	0	0.000404227	0	0	0	0	0	0	0	0	0	0	0	0	0	0	0	0	0	0	0.000733098	0	0	0	0	0	0	0	0	0	0	0.000644079	0	0	0	0	0	0	0	0	0	0	0
Cluster5182.COG0012	0	0	0	0.000438958	0	0	0	0.000255632	0	0	0	0	0	0	0	0	0	0	0	0	0	0	0	0	0	0	0	0	0	0	0	0	0	0	0	0	0	0	0	0	0	0	0	0	0	0	0	0	0
Cluster5184.COG0012	0	0	0	0.000986906	0.000135672	0	0	0.000327489	0	0	0	0	0	0.000143775	0	0	0	0	0	0	0	0	0	0	0	0	0	0	0	0	0	0	0	0	0	0	0.000301608	0.000320444	0	0	0	0	0	0	0	0.000102643	0	0	0
Cluster5185.COG0012	0	0	0	0	0	0	0	0	0	0	0	0	0	0	0	0	0	0	0	0	0	0	0	0	0	0	0	0	0	0	0	0	0	0	0	0	0	0	0	0	0	0	0	0	0	0	0	0	0
Cluster5187.COG0012	0	0.000297103	0.000529565	0	0	0	0	0	0.000445237	0	0	0.000318953	0	0.000389618	0	0	0	0	0.000560701	0.000291666	0	0	0	0.000757443	0	0.000728704	0	0.000715907	0	0	0	0	0	0.000828791	0	0.000676137	0.00031745	0	0.000324763	0.000284536	0	0	0	0	0	0.00038915	0	0	0
Cluster5188.COG0012	0	0.000448527	0	0.00154048	0.000578852	0	0	0.000517971	0.000474982	0	0.000467453	0.000769256	0	0.000331898	0	0.000708491	0	0.000749546	0	0	0	0	0	0.000414226	0	0.000441754	0	0.00042228	0.000748289	0	0.000956369	0	0	0.000717043	0.00204243	0.000618352	0.00163073	0.00181088	0.000563733	0.000718161	0	0.00142893	0	0.000318995	0.000715801	0.000969569	0.00020607	0	0
Cluster5189.COG0012	0	0	0	0.00111857	0.000144684	0	0	0.000390442	0	0	0	0	0	0	0	0	0	0	0	0	0	0	0	0	0	0	0.00106583	0	0.00077286	0	0	0	0	0.000316482	0	0	0	0.00134367	0	0	0	0.000551853	0	0	0	0	0	0	0
Cluster519.COG0012	0.0162463	0	0	0	0	0	0	0	0	0.00331262	0	0	0	0	0.00749962	0	0.00059196	0	0	0	0.0175747	0.0179827	0	0	0	0	0	0	0	0.0126	0	0.0139199	0.00386628	0	0	0	0	0	0	0	0.0120441	0	0.013972	0	0	0	0.000708938	0.00458253	0.00127714
Cluster5190.COG0012	0	0	0	0	0	0	0	0	0	0	0	0	0	0	0	0	0	0.000622571	0	0	0	0	0	0	0	0	0	0	0	0	0	0	0	0	0	0	0	0	0	0	0	0	0	0	0	0	0	0	0
Cluster5191.COG0012	0	0	0	0.00611118	0	0	0	0.000837938	0	0	0	0	0	0	0	0	0	0.00136862	0	0	0	0	0	0	0	0	0.000782835	0	0.00328864	0	0	0	0	0.000315891	0	0	0	0.000760638	0	0	0	0.00246026	0	0	0.000228373	0	0	0	0
Cluster5192.COG0012	0	0	0	0.000350113	0	0	0	0	0	0	0	0	0	0	0	0	0	0	0	0	0	0	0	0	0	0	0	0	0	0	0	0	0	0	0	0	0	0	0	0	0	0	0	0	0	0	0	0	0
Cluster5195.COG0012	0	0	0	0.000476427	0	0	0	0	0	0	0	0	0	0	0	0	0	0	0	0	0	0	0	0	0	0	0	0	0	0	0	0	0	0	0	0	0	0	0	0	0	0.000447664	0	0	0	0	0	0	0
Cluster5196.COG0012	0	0	0	0	0	0	0	0	0	0	0	0	0	0	0	0	0	0	0	0	0	0	0	0	0	0	0	0	0	0	0	0	0	0	0	0	0	0	0	0	0	0	0	0	0	0	0	0	0
Cluster5198.COG0012	0	0	0	0	0	0	0	0	0	0	0	0	0	0	0	0	0	0	0	0	0	0	0	0	0	0	0	0	0	0	0	0	0	0	0	0	0	0	0	0	0	0	0	0	0	0	0	0	0
Cluster5199.COG0012	0	0	0	0	0	0	0	0	0	0	0	0	0	0	0	0	0	0	0	0	0	0	0	0	0	0	0	0	0	0	0	0	0	0	0	0	0	0	0	0	0	0	0	0	0	0	0	0	0
Cluster5202.COG0012	0	0	0	0	0	0	0	0	0	0	0	0	0	0	0	0	0	0	0	0	0	0	0	0	0	0	0	0	0	0	0	0	0	0	0	0	0	0	0	0	0	0	0	0	0.000214799	0	0	0	0
Cluster5204.COG0012	0	0	0	0	0	0.00113578	0	0	0	0.000871197	0.000516904	0	0.00174383	0	0.00129046	0	0.000936058	0	0	0	0	0	0.000692361	0	0.000490462	0	0	0	0	0	0.000994389	0	0	0	0	0	0	0	0	0	0	0	0	0	0	0	0.00055754	0.000317367	0.000366741
Cluster5205.COG0012	0	0	0	0	0	0.0006292	0	0	0	0	0	0	0.000368802	0	0	0.000705739	0	0	0	0	0	0	0.000642683	0	0	0	0	0	0	0	0	0	0.000576943	0	0	0	0	0	0	0	0	0	0	0.000287811	0	0	0.000260104	0	0
Cluster5206.COG0012	0	0	0	0	0	0	0	0	0	0.00102274	0	0	0	0	0	0	0	0	0	0	0	0	0.000547145	0	0	0	0	0	0	0	0	0	0.000419399	0	0	0	0	0	0	0	0	0	0	0	0	0	0.000235566	0.000688142	0.000506141
Cluster5207.COG0012	0	0	0	0	0	0	0	0	0	0.000471867	0	0	0	0	0.000791391	0.00110069	0	0	0	0	0	0	0	0	0.00106156	0	0	0	0	0	0	0	0	0	0	0	0	0	0	0	0	0	0	0	0	0	0.000179052	0	0
Cluster5208.COG0012	0	0	0	0	0.000522792	0.0039448	0.00053544	0	0	0	0.00113834	0	0.000795596	0	0.00116418	0.00093545	0.000737479	0	0	0	0	0	0.00140658	0	0.00124625	0	0	0	0	0	0.000630429	0	0.00188344	0	0.000844657	0	0	0	0	0	0	0	0	0.00161322	0	0	0.00107051	0.000455466	0.00131154
Cluster5209.COG0012	0	0	0	0	0	0.000901854	0	0	0	0.000395056	0.000892094	0	0.00103305	0	0.00067271	0	0	0	0	0	0	0.000817378	0.00288385	0	0.000669762	0	0	0	0	0	0	0	0.00121249	0	0.000337655	0	0	0	0	0	0	0	0	0	0	0	0.000593518	0.000469101	0.000807174
Cluster521.COG0012	0.00066788	0	0	0	0	0	0	0	0	0	0	0	0	0	0	0	0	0	0	0	0	0	0	0	0	0	0	0	0	0	0	0	0	0	0	0	0	0	0	0	0	0	0	0	0	0	0	0	0
Cluster5210.COG0012	0	0	0	0	0.000971519	0.000941826	0.000992499	0	0	0.000409643	0.000877099	0	0.000976935	0	0.000723192	0.000599648	0	0	0	0	0	0	0.00059264	0	0.000828515	0	0	0	0	0.000742348	0.00191619	0	0.000470163	0	0.00155133	0	0	0	0	0	0	0	0	0.00278481	0.000451334	0	0.000177123	0.000717606	0.000793599
Cluster5211.COG0012	0	0	0	0	0.000206474	0.00306459	0	0	0	0.000972142	0.00145273	0	0.00262384	0	0	0	0	0	0	0	0	0	0.00367761	0	0.00111779	0	0	0	0	0	0.00074992	0	0.00110441	0	0	0	0	0	0	0	0	0	0	0.00138155	0	0	0.00079385	0.00102879	0.000391631
Cluster5212.COG0012	0	0	0	0	0	0.00113093	0	0	0	0.0012437	0.000347887	0	0.00146014	0	0.000587106	0.000589191	0	0	0	0	0	0	0.00071738	0	0	0	0	0	0	0	0	0	0.000983609	0	0.00034011	0	0	0	0	0	0	0	0	0	0	0	0.000413362	0.000525864	0
Cluster5213.COG0012	0	0	0	0	0	0	0	0	0	0.000425541	0.000183254	0	0	0	0.000645329	0.00072352	0	0	0	0	0	0	0	0	0	0	0	0	0	0.00173021	0	0	0.000553698	0	0	0	0	0	0	0	0	0	0	0	0	0	0.000341515	0.000823583	0.000774834
Cluster5214.COG0012	0	0	0	0	0	0	0	0	0	0.000434427	0	0	0	0	0	0	0	0	0	0	0	0.00176118	0	0	0	0	0	0	0	0.00141655	0	0	0.000542639	0	0	0	0	0	0	0	0	0	0	0	0	0	0	0.000460976	0
Cluster5215.COG0012	0	0	0	0	0.000523827	0	0	0	0	0	0.000739461	0	0.000558116	0	0	0.000806535	0	0.00106124	0	0	0	0	0.000404337	0	0.000938929	0	0.00147386	0	0	0	0	0	0	0	0.000523651	0	0	0.00115165	0	0	0	0	0	0.00105587	0.00149987	0	0.000266532	0	0
Cluster5216.COG0012	0	0	0	0	0	0	0	0	0	0	0.000185709	0	0	0	0.00321773	0.00662627	0	0	0	0	0	0.000547619	0	0	0.000974617	0	0	0	0	0.00106626	0	0	0.00285189	0	0	0	0	0	0	0	0	0	0	0	0	0	0.00101132	0.00146766	0.00238339
Cluster5217.COG0012	0	0	0	0	0.000126728	0.000990095	0	0	0	0.000810011	0.000347602	0	0.00039289	0	0.00072095	0.00273282	0	0	0	0	0	0	0.000980571	0	0.00109489	0	0	0	0	0	0.000559711	0	0.000665737	0	0.000619331	0	0	0	0	0	0	0	0	0.00109614	0	0	0.000856198	0	0.00145791
Cluster5218.COG0012	0	0	0	0	0.000140312	0.000871495	0	0	0	0.000810409	0.000854671	0	0.00199634	0	0.000913479	0	0	0	0	0	0	0	0.00268236	0	0.0014417	0	0	0	0	0	0.000933855	0	0.000710386	0	0.000414213	0	0	0	0	0	0	0	0	0	0	0	0.000428646	0	0.000663488
Cluster5219.COG0012	0	0	0	0	0	0.00178084	0.00100615	0	0	0.00211558	0.00131101	0	0.0016275	0	0	0.000820173	0.00205735	0	0	0	0	0	0.000898609	0	0.000685186	0	0	0	0	0.00100697	0	0	0.00119852	0	0.000414372	0	0	0	0	0	0	0	0	0.000528629	0	0	0.00138777	0.000297933	0.00152588
Cluster522.COG0012	0.0450026	0	0	0	0	0.00127095	0	0	0	0.00894823	0.000737877	0	0	0	0.014424	0.00690475	0.0057727	0	0	0	0.0327349	0.013351	0.00240597	0	0.000860769	0	0	0	0	0.0153932	0.00281648	0.0429042	0.00947388	0	0.000486849	0	0	0	0	0	0.0282299	0	0.0348707	0.00112285	0	0	0.00457966	0.0104807	0.00840726
Cluster5220.COG0012	0	0	0	0	0.000768828	0.00201709	0.00228849	0	0	0.00183718	0.00267719	0	0.00327272	0	0.000541193	0.00274792	0.00177934	0	0	0	0	0	0.00218151	0	0.00213404	0	0	0	0	0	0.00181661	0	0.00102971	0	0.00126947	0	0	0	0	0	0	0	0	0.00386104	0	0	0.00221348	0.000421615	0.00395924
Cluster5221.COG0012	0	0	0	0	0	0.000999829	0	0	0	0.000650794	0	0	0.000296173	0	0.000869842	0.00275543	0.00135775	0	0	0	0	0.000734746	0.000596632	0	0.00144758	0	0	0	0	0.000703665	0.00114419	0	0.000712967	0	0.000466532	0	0	0	0	0	0	0	0	0.000526719	0	0	0.00060251	0.00150569	0.00187399
Cluster5222.COG0012	0	0	0	0	0	0	0	0	0	0	0	0	0	0	0.00277518	0	0	0	0	0	0	0	0	0	0	0	0	0	0	0	0	0	0.000494925	0	0	0	0	0	0	0	0	0	0	0	0	0	0.000282813	0.000579367	0.00063554
Cluster5223.COG0012	0	0	0	0	0	0.000835001	0	0	0	0	0.00110414	0	0.00156989	0	0	0	0	0	0	0	0	0	0.00228209	0	0	0	0	0	0	0	0	0	0.00146294	0	0	0	0	0	0	0	0	0	0	0	0	0	0.00042634	0	0
Cluster5224.COG0012	0	0	0	0	0	0	0	0	0	0.000623775	0.000284922	0	0.000788861	0	0.00086414	0.00216069	0.000813966	0	0	0	0	0	0.000735499	0	0	0	0	0	0	0.000789745	0	0	0.00138006	0	0	0	0	0	0	0	0	0	0	0.00130772	0	0	0.000781018	0.00128189	0.000559344
Cluster5225.COG0012	0	0	0	0	0	0.000402366	0	0	0	0.00109161	0.000370311	0	0	0	0.00129704	0.000796247	0	0	0	0	0	0.000560997	0	0	0.00063977	0	0	0	0	0	0	0	0.00224309	0	0	0	0	0	0	0	0	0	0	0.000536096	0	0	0.00021041	0.000588265	0.00191883
Cluster5226.COG0012	0	0	0	0	0	0	0	0	0	0	0.000361036	0	0	0	0.000593406	0	0	0	0	0	0	0	0	0	0	0	0	0	0	0	0	0	0.000369902	0	0	0	0	0	0	0	0	0	0	0.000409234	0	0	0.000418073	0.000472255	0.000395694
Cluster5227.COG0012	0	0	0	0	0	0	0	0	0	0.000537856	0.000812236	0	0.000618891	0	0.001144	0.0006684	0.000578778	0	0	0	0	0.000781188	0.000506755	0	0.00047636	0	0	0	0	0.000554386	0.000795059	0	0.000559276	0	0	0	0	0	0	0	0	0	0	0.000316818	0	0	0.000662314	0.000749418	0.00165853
Cluster5228.COG0012	0	0	0	0	0	0.00243088	0.000541438	0	0	0.00459332	0.00144586	0	0.00155601	0	0.0038706	0.00253874	0.0017068	0	0	0	0	0.00238049	0.00352846	0	0.0030427	0	0	0	0	0.00308141	0.00159831	0	0.00415245	0	0.00197443	0	0	0	0	0	0	0	0	0.00152462	0	0	0.00392442	0.00411565	0.00385937
Cluster5229.COG0012	0	0	0	0	0	0	0	0	0	0.000582939	0	0	0.000464001	0	0.00242425	0	0	0	0	0	0	0.000854427	0.000925508	0	0	0	0	0	0	0.000734759	0	0	0.000695407	0	0	0	0	0	0	0	0	0	0	0.000369003	0	0	0.000760446	0.000777979	0
Cluster523.COG0012	0.0251238	0	0	0	0	0.000407065	0	0	0	0.00232952	0.000206681	0	0	0	0.00273643	0.00129863	0.000893908	0	0	0	0.0195123	0.00296725	0.000808944	0	0	0	0	0	0	0.00338287	0	0.0201461	0.00333296	0	0	0	0	0	0	0	0.0151571	0	0.0197531	0	0	0	0.00112155	0.0033199	0.00271348
Cluster5230.COG0012	0	0	0	0	0	0	0	0	0	0.000537962	0	0	0	0	0	0.00109233	0	0	0	0	0	0	0	0	0	0	0	0	0	0	0	0	0.000950949	0	0	0	0	0	0	0	0	0	0	0	0	0	0.000245347	0	0.00106503
Cluster5231.COG0012	0	0	0	0	0.000273387	0.000954643	0	0	0	0.000492658	0.000796584	0	0.000442384	0	0.000571823	0	0	0	0	0	0	0	0.000346799	0	0.000636647	0	0.000517059	0	0	0	0	0	0	0	0.000516159	0	0	0.000375684	0	0	0	0	0	0.000521856	0.000618538	0	0.000446983	0.000690619	0
Cluster5232.COG0012	0	0	0	0	0	0.000707444	0	0	0	0.00130666	0.000662174	0	0.000426761	0	0.000821641	0	0	0	0	0	0	0	0.000777358	0	0.000449711	0	0	0	0	0.00135751	0	0	0.000628763	0	0	0	0	0	0	0	0	0	0	0	0	0	0.00165684	0.000568493	0
Cluster5233.COG0012	0	0	0	0	0.000148101	0.000577368	0	0	0	0	0.000502192	0	0.000223428	0	0.00160653	0.000688011	0	0.000484723	0	0	0	0	0	0	0	0	0.000607799	0	0	0	0	0	0.000350891	0	0.000396431	0	0	0.000618324	0	0	0	0	0	0.000349251	0.00109421	0	0.000404356	0	0.000454368
Cluster5234.COG0012	0	0	0	0	0.000237215	0.00295909	0.000755987	0	0	0.00200935	0.00150594	0	0.00267433	0	0.00401357	0.00243799	0.00408932	0	0	0	0.000596077	0.00228064	0.00326789	0	0.00159589	0	0	0	0	0.00275179	0.00274338	0.00021336	0.00297683	0	0.00140865	0	0	0	0	0	0.000213761	0	0	0.00191589	0	0	0.00198348	0.0033972	0.00203335
Cluster5235.COG0012	0	0	0	0	0	0	0	0	0	0	0.000212068	0	0	0	0	0	0	0	0	0	0	0.000761566	0.000685356	0	0	0	0	0	0	0	0	0	0	0	0	0	0	0	0	0	0	0	0	0	0	0	0	0.000436804	0.000551257
Cluster5236.COG0012	0	0	0	0	0	0.00145269	0	0	0	0.000916353	0.000750024	0	0.00130487	0	0.00205561	0.00137407	0.00349681	0	0	0	0	0.00190101	0.00222273	0	0.00244717	0	0	0	0	0	0.00107498	0	0.00236349	0	0.0007576	0	0	0	0	0	0	0	0	0.000590968	0	0	0.0023173	0.00245104	0.00105837
Cluster5237.COG0012	0	0	0	0	0	0	0	0	0	0	0.00031029	0	0.000383497	0	0	0	0	0	0	0	0	0	0	0	0	0	0	0	0	0	0	0	0.00038063	0	0	0	0	0	0	0	0	0	0	0	0	0	0.00030352	0	0
Cluster5238.COG0012	0	0	0	0	0	0	0	0	0	0.000530363	0.000430078	0	0.000229167	0	0	0	0.00218125	0	0	0	0	0	0.000536845	0	0.00057596	0	0	0	0	0	0	0	0.00069019	0	0.00051288	0	0	0	0	0	0	0	0	0.00131069	0	0	0.000475164	0.000319458	0.000368001
Cluster5240.COG0012	0	0	0	0	0	0	0	0	0	0.00294836	0.000464943	0	0	0	0.00284921	0.00150447	0.00193488	0	0	0	0	0.00273983	0.000384665	0	0	0	0	0	0	0.00318838	0.000644988	0	0.00348609	0	0	0	0	0	0	0	0	0	0	0	0	0	0.00203302	0.0026856	0.00168835
Cluster5241.COG0012	0	0	0	0	0.000177175	0	0.000561494	0	0	0	0.000578522	0	0.00123718	0	0	0	0	0	0	0	0	0	0.000706179	0	0	0	0	0	0	0	0	0	0.000439334	0	0.000347998	0	0	0.000565895	0	0	0	0	0	0	0.000432345	0	0.000552226	0.000356141	0
Cluster5242.COG0012	0	0	0	0	0	0	0	0	0	0	0	0	0	0	0	0	0	0	0	0	0	0	0	0	0	0	0	0	0	0	0	0	0	0	0	0	0	0	0	0	0	0	0	0	0	0	0.000181983	0	0
Cluster5243.COG0012	0	0	0	0	0.000216446	0	0.00107406	0	0	0.000517361	0.00119952	0	0.000972152	0	0	0	0.000779964	0	0	0	0	0.000993363	0.00104163	0	0	0	0	0	0	0.00070815	0	0.000195611	0.000924486	0	0	0	0	0	0	0	0	0	0	0	0.000240701	0	0.000606442	0	0.000555962
Cluster5244.COG0012	0	0	0	0	0.000177759	0	0	0	0	0.000933966	0.000575346	0	0.0011392	0	0.000594856	0.000880591	0.00106645	0	0	0	0	0.00109585	0.000749353	0	0.000788907	0	0.000348774	0	0	0.000658685	0.000797782	0	0.00110593	0	0	0	0	0	0	0	0	0	0	0.000579032	0	0	0.000761052	0.000387993	0
Cluster5245.COG0012	0	0	0	0.000329763	0.000682632	0.00115027	0.00167283	0	0	0	0.00148657	0	0.00164259	0	0	0	0	0.00128068	0	0	0	0	0.00130491	0	0.00114132	0	0.000628714	0	0	0	0.000680198	0	0.000530119	0	0.0010459	0	0	0.00104601	0	0	0	0	0	0.000381252	0.00173982	0	0.000835959	0.0010291	0.000815314
Cluster5246.COG0012	0	0	0	0.000239441	0.000166273	0.000730718	0	0	0	0.000602818	0.000396003	0	0.000312918	0	0.00104807	0.000618115	0	0	0	0	0	0	0	0	0	0	0.00043273	0	0	0.00104647	0.00141876	0	0.000742565	0	0.000556279	0	0	0.000734129	0	0	0	0	0	0.000524252	0.000896672	0	0.000331736	0.000847421	0.000900421
Cluster5247.COG0012	0	0	0	0	0	0	0	0	0	0	0.000205918	0	0	0	0	0	0	0	0	0	0	0	0	0	0	0	0	0	0	0	0	0	0	0	0	0	0	0	0	0	0	0	0	0	0	0	0	0	0
Cluster5248.COG0012	0	0	0	0	0.00101497	0.00244541	0	0	0	0.000924249	0.00152329	0	0.00420793	0	0.00283385	0.00125138	0.0030711	0.000718811	0	0	0	0	0.00180519	0	0.00421925	0	0.000414088	0	0	0.000488477	0.00185017	0	0.00171659	0	0.0012284	0	0	0	0	0	0	0	0	0.00245018	0	0	0.00172071	0.00176004	0.00218016
Cluster525.COG0012	0.00378906	0	0	0	0	0	0	0	0	0.000843292	0	0	0	0	0.00126628	0	0	0	0	0	0.0015979	0.00103603	0	0	0	0	0	0	0	0.00317471	0	0.00216964	0.000367529	0	0	0	0	0	0	0	0.00238205	0	0.00315385	0	0	0	0	0.00165572	0
Cluster5250.COG0012	0	0	0	0	0	0	0	0	0	0.00056707	0	0	0	0	0	0	0	0	0	0	0	0	0	0	0	0	0	0	0	0	0	0	0	0	0	0	0	0	0	0	0	0	0	0	0	0	0.000361476	0	0
Cluster5251.COG0012	0	0	0	0	0	0.000406708	0	0	0	0	0.000480696	0	0.000360347	0	0	0	0	0	0	0	0	0.000555937	0	0	0.000589641	0	0	0	0	0	0	0	0	0	0	0	0	0	0	0	0	0	0	0	0	0	0.000301498	0	0.000660632
Cluster5253.COG0012	0	0	0	0	0.000184507	0	0	0	0	0.000409723	0.000860652	0	0.0007267	0	0	0	0	0	0	0	0	0	0.000526889	0	0.00049359	0	0	0	0	0	0	0	0.000298443	0	0	0	0	0	0	0	0	0	0	0.000340454	0.000743867	0	0.000720891	0	0.000361937
Cluster5256.COG0012	0	0	0	0	0.000104882	0	0.00081659	0	0	0	0	0	0.000714041	0	0	0	0	0	0	0	0	0	0.000386943	0	0.000534222	0	0	0	0	0	0	0	0.000470009	0	0.000461514	0	0	0.000639585	0	0	0	0	0	0	0.000599283	0	0.000657073	0	0.000626378
Cluster5257.COG0012	0	0	0	0	0	0.000490472	0	0	0	0	0	0	0	0	0	0	0	0	0	0	0	0	0	0	0	0	0	0	0	0	0	0	0	0	0	0	0	0	0	0	0	0	0	0	0	0	0	0	0
Cluster526.COG0012	0	0	0	0	0	0	0	0	0	0	0	0	0	0	0	0	0	0	0	0	0.000443485	0	0	0	0	0	0	0	0	0	0	0	0	0	0	0	0	0	0	0	0.00052089	0	0	0	0	0	0	0	0
Cluster5260.COG0012	0	0	0	0.000222617	0.000140356	0.000557289	0.00100441	0	0	0	0.000848659	0	0.000274052	0	0.000598862	0	0	0.000647195	0	0	0	0	0	0	0	0	0.000386671	0	0	0	0.000596753	0	0.000592263	0	0.000699102	0	0	0.0013051	0	0	0	0	0	0.000483393	0.000395243	0	0.000563388	0.000356932	0.000958933
Cluster5261.COG0012	0	0	0	0	0	0	0	0	0	0	0.000186482	0	0	0	0	0	0	0	0	0	0	0	0	0	0	0	0	0	0	0	0	0	0	0	0	0	0	0	0	0	0	0	0	0	0	0	0	0	0
Cluster5262.COG0012	0	0	0	0	0	0	0.000926393	0	0	0.000435616	0.000938992	0	0.000591615	0	0.000736176	0.000663688	0	0	0	0	0	0	0.000908879	0	0.000617901	0	0	0	0	0.00126253	0.00136443	0	0.000516503	0	0.000895982	0	0	0	0	0	0	0	0	0.000849104	0	0	0.000673874	0.000988502	0
Cluster5263.COG0012	0	0	0	0	0	0	0	0	0	0	0.000396289	0	0	0	0	0	0	0	0	0	0	0	0	0	0.000738855	0	0	0	0	0.000658721	0	0	0.000294069	0	0	0	0	0	0	0	0	0	0	0	0	0	0.000540677	0	0
Cluster5264.COG0012	0	0	0	0	0	0	0	0	0	0.000438366	0	0	0	0	0	0	0	0	0	0	0	0	0.000299798	0	0	0	0	0	0	0.00113335	0	0	0.000279087	0	0	0	0	0	0	0	0	0	0	0	0	0	0.000188151	0.000377044	0
Cluster5265.COG0012	0	0	0	0	0	0	0	0	0	0	0.00017786	0	0.000503064	0	0.000607297	0.000558463	0.000622175	0	0	0	0	0	0	0	0	0	0	0	0	0	0	0	0	0	0	0	0	0	0	0	0	0	0	0	0	0	0	0.000318947	0
Cluster5268.COG0012	0	0	0	0.00040464	0.000556006	0.00121937	0.000591474	0	0	0.00100323	0.000738595	0	0.00114237	0	0.00201831	0.00164737	0.00273278	0.00303688	0	0	0	0.00102061	0.00159406	0	0.00157931	0	0.000843139	0	0	0.000618685	0.00130913	0	0.000627373	0	0.00128274	0	0	0.000398236	0	0	0	0.000831772	0	0.000348039	0.00149996	0.000106716	0.00132935	0.00187509	0.0014189
Cluster5269.COG0012	0	0	0	0	0.000145585	0.00149069	0	0	0	0.00173076	0.000994054	0	0.00104924	0	0.00164894	0.00146417	0	0	0	0	0	0	0.0008146	0	0.00117717	0	0	0	0	0.000519834	0	0	0.000697824	0	0.000560471	0	0	0	0	0	0	0	0	0	0.000356806	0	0.000903891	0.000735153	0.000917473
Cluster527.COG0012	0	0	0	0	0	0	0	0	0	0	0	0	0	0	0	0	0	0	0	0	0	0	0	0	0	0	0	0	0	0	0	0.000220068	0	0	0	0	0	0	0	0	0	0	0.00153699	0	0	0	0	0	0
Cluster5271.COG0012	0	0	0	0	0.000260854	0.00129028	0	0	0	0	0.000618415	0	0.000540202	0	0	0.00125294	0	0	0	0	0	0	0.000554075	0	0	0	0	0	0	0	0.000659496	0	0	0	0	0	0	0	0	0	0	0	0	0.000303503	0	0	0.000237645	0	0
Cluster5272.COG0012	0	0	0	0	0	0	0	0	0	0.000747278	0.000438991	0	0.000271886	0	0	0.000686348	0	0	0	0	0	0	0	0	0	0	0	0	0	0	0	0	0.000392972	0	0	0	0	0	0	0	0	0	0	0.000535721	0.000252274	0	0.0005297	0	0.000440063
Cluster5273.COG0012	0	0	0	0.000285748	0.000626915	0	0.00171546	0	0	0.000958617	0.000859983	0	0.00306657	0	0.000835918	0	0	0	0	0	0	0	0	0	0	0	0.000879279	0	0	0	0.000729635	0	0.000702228	0	0.000980572	0	0	0.000475621	0	0	0	0	0	0.000387587	0.000978779	0	0.00100053	0	0
Cluster5274.COG0012	0	0	0	0	0.000170296	0	0	0	0	0	0.000524805	0	0.00018659	0	0	0	0	0	0	0	0	0	0	0	0	0	0.001067	0	0	0	0	0	0	0	0.000830691	0	0	0.00108346	0	0	0	0	0	0	0.0007932	0	0.000415515	0	0
Cluster5278.COG0012	0	0	0	0	0	0	0	0	0	0	0	0	0	0	0	0	0.000719034	0	0	0	0	0	0	0	0	0	0	0	0	0	0	0	0	0	0.000347676	0	0	0	0	0	0	0	0	0	0	0	0	0	0
Cluster5279.COG0012	0	0	0	0	0	0	0	0	0	0	0	0	0.000425422	0	0	0	0	0	0	0	0	0	0	0	0	0	0	0	0	0	0	0	0	0	0	0	0	0	0	0	0	0	0	0	0	0	0.000318165	0	0
Cluster5281.COG0012	0	0	0	0	0	0	0	0	0	0	0.000216371	0	0.000603597	0	0	0	0	0	0	0	0	0	0.000340752	0	0	0	0	0	0	0	0	0	0	0	0	0	0	0	0	0	0	0	0	0	0	0	0.000508534	0	0
Cluster5282.COG0012	0	0	0	0	0	0	0	0	0	0.000952849	0	0	0	0	0.000741122	0.000583057	0.000890609	0	0	0	0	0	0	0	0	0	0	0	0	0	0	0	0.000595294	0	0	0	0	0	0	0	0	0	0	0	0	0	0.000425152	0.000758345	0.000371355
Cluster5283.COG0012	0	0	0	0	0.000170235	0	0	0	0	0	0.000499084	0	0.000974789	0	0	0	0	0	0	0	0	0	0	0	0.000724223	0	0	0	0	0	0	0	0.000595278	0	0	0	0	0	0	0	0	0	0	0.000699405	0.000561011	0	0.000282545	0.000506648	0
Cluster5284.COG0012	0	0	0	0	0	0	0	0	0	0	0.00031184	0	0.000335348	0	0.000600427	0.000665434	0	0	0	0	0	0	0.000507732	0	0	0	0	0	0	0	0	0	0.000539369	0	0	0	0	0	0	0	0	0	0	0.000431778	0	0	0.000314534	0.000855428	0.000626589
Cluster529.COG0012	0	0	0	0	0	0	0	0	0	0	0	0	0	0	0	0	0	0	0	0	0.000584795	0	0	0	0	0	0	0	0	0	0	0	0	0	0	0	0	0	0	0	0	0	0	0	0	0	0	0	0
Cluster5290.COG0012	0	0	0	0	0.000180814	0	0	0	0	0	0.000241902	0	0	0	0	0.000685368	0	0	0	0	0	0	0	0	0	0	0	0	0	0	0	0	0.000533595	0	0.000414824	0	0	0	0	0	0	0	0	0.00133185	0.000289854	0	0.000449448	0	0
Cluster5291.COG0012	0.00583364	0	0	0	0	0.00100889	0	0	0	0.00382503	0	0	0	0	0.00601573	0.00128192	0.00120339	0	0	0	0.00919854	0.00714579	0.000916295	0	0	0	0	0	0	0.00808802	0	0.00612417	0.00323541	0	0	0	0	0	0	0	0.00747959	0	0.00722992	0.000507691	0	0	0.0028398	0.00412302	0.00225136
Cluster5292.COG0012	0	0	0	0	0	0	0	0	0	0	0	0	0	0	0	0	0	0	0	0	0	0	0	0	0	0	0	0	0	0	0	0	0	0	0	0	0	0	0	0	0	0	0.000225613	0	0	0	0	0	0
Cluster5294.COG0012	0.0047469	0	0	0	0	0	0	0	0	0	0	0	0	0	0	0	0	0	0	0	0.00391252	0	0	0	0	0	0	0	0	0	0	0.00322061	0	0	0	0	0	0	0	0	0.00378288	0	0.00358044	0	0	0	0	0	0
Cluster5295.COG0012	0	0	0	0	0	0	0	0	0	0	0	0	0	0	0	0.000763512	0	0	0	0	0	0.000596477	0	0	0	0	0	0	0	0	0	0	0.000344595	0	0	0	0	0	0	0	0	0	0	0	0	0	0	0.000424201	0
Cluster5296.COG0012	0	0	0	0	0	0	0	0	0	0	0	0	0	0	0	0	0	0	0	0	0	0	0	0	0	0	0	0	0	0	0	0	0	0	0	0	0	0	0	0	0	0	0	0	0	0	0	0.000323503	0
Cluster5299.COG0012	0	0	0	0	0	0	0	0	0	0	0	0	0	0	0	0	0	0	0	0	0	0	0	0	0	0	0	0	0	0	0	0	0	0	0	0	0	0	0	0	0.000280121	0	0	0	0	0	0	0	0
Cluster53.COG0012	0	0.000206799	0	0	0	0	0	0	0	0	0	0	0	0.000119683	0	0	0	0	0	0	0	0	0	0	0	0	0	0.000270254	0	0	0	0	0	0	0	0	0	0	0	0	0	0	0	0	0	0.000188718	0	0	0
Cluster530.COG0012	0.00463048	0	0	0	0	0	0	0	0	0	0	0	0	0	0	0	0	0	0	0	0.00236188	0	0	0	0	0	0	0	0	0	0	0.00578667	0	0	0	0	0	0	0	0	0.0029812	0	0.00362927	0	0	0	0	0	0
Cluster5300.COG0012	0	0	0	0	0	0	0	0	0	0	0	0	0	0	0	0	0	0	0	0	0	0	0	0	0	0	0	0	0	0	0	0	0	0	0	0	0	0	0	0	0	0	0	0	0	0	0	0	0
Cluster5303.COG0012	0	0	0	0	0	0	0	0	0	0	0	0	0	0	0	0	0	0	0	0	0	0	0	0	0	0	0	0	0	0	0	0	0	0	0	0	0	0	0	0	0	0	0	0	0	0	0	0	0
Cluster5304.COG0012	0	0	0	0	0	0	0	0	0	0	0	0	0	0	0	0	0	0	0	0	0.00034628	0.000728724	0	0	0	0	0	0	0	0	0	0.000189721	0	0	0	0	0	0	0	0	0.000225898	0	0	0	0	0	0	0.000384259	0
Cluster5305.COG0012	0	0	0	0	0	0	0	0	0	0	0	0	0	0	0	0	0	0	0	0	0	0	0	0	0	0	0	0	0	0	0	0	0	0	0	0	0	0	0	0	0	0	0	0	0	0	0	0	0
Cluster5307.COG0012	0	0	0	0	0	0	0	0	0	0	0	0	0	0	0	0	0	0	0	0	0	0	0	0	0	0	0	0	0	0	0	0	0	0	0	0	0	0	0	0	0.000208253	0	0	0	0	0	0	0	0
Cluster5312.COG0012	0.000599894	0	0	0	0	0	0	0	0	0	0	0	0	0	0	0	0	0	0	0	0.000435349	0	0	0	0	0	0	0	0	0	0	0.000476012	0	0	0	0	0	0	0	0	0.000424471	0	0	0	0	0	0	0	0
Cluster5315.COG0012	0	0	0	0	0	0	0	0	0	0	0	0	0	0	0	0	0	0	0	0	0	0	0	0	0	0	0	0	0	0	0	0.000250298	0	0	0	0	0	0	0	0	0.000207957	0	0	0	0	0	0	0	0
Cluster5316.COG0012	0	0	0	0	0	0	0	0	0	0	0	0	0	0	0	0	0	0	0	0	0.000680454	0.00058303	0	0	0	0	0	0	0	0.000761095	0	0.000525875	0.000324711	0	0	0	0	0	0	0	0.000240037	0	0.000293926	0	0	0	0.000232607	0.000292349	0
Cluster5317.COG0012	0	0	0	0	0	0	0	0	0	0	0	0	0	0	0	0	0	0	0	0	0	0	0	0	0	0	0	0	0	0	0	0	0	0	0	0	0	0	0	0	0.000216673	0	0	0	0	0	0	0	0
Cluster5318.COG0012	0	0	0	0	0	0	0	0	0	0	0	0	0	0	0	0	0	0	0	0	0	0	0	0	0	0	0	0	0	0	0	0	0	0	0	0	0	0	0	0	0	0	0	0	0	0	0	0	0
Cluster5319.COG0012	0	0	0	0	0	0	0	0	0	0	0	0	0	0	0	0	0	0	0	0	0	0	0	0	0	0	0	0	0	0	0	0	0	0	0	0	0	0	0	0	0	0	0	0	0	0	0	0	0
Cluster532.COG0012	0.0204871	0	0	0	0	0.000418069	0	0	0	0.00721216	0	0	0	0	0.0081458	0.00266998	0.00315705	0	0	0	0.0250712	0.0168785	0.000346333	0	0.00065166	0	0	0	0	0.0138818	0	0.0179345	0.00713748	0	0	0	0	0	0	0	0.0158386	0	0.0161581	0	0	0	0.00232591	0.0130352	0.00143374
Cluster5321.COG0012	0	0	0	0	0	0	0	0	0	0	0	0	0	0	0	0	0	0	0	0	0	0	0	0	0	0	0	0	0	0	0	0.000322732	0	0	0	0	0	0	0	0	0	0	0	0	0	0	0	0	0
Cluster5323.COG0012	0	0	0	0	0	0	0	0	0	0	0	0	0	0	0	0	0	0	0	0	0	0	0	0	0	0	0	0	0	0	0	0	0	0	0	0	0	0	0	0	0	0	0	0	0	0	0	0	0
Cluster5327.COG0012	0	0	0	0	0	0	0	0	0	0	0	0	0	0	0	0	0	0	0	0	0	0	0	0	0	0	0	0	0	0	0	0	0	0	0	0	0	0	0	0	0	0	0	0	0	0	0	0.000428011	0
Cluster5329.COG0012	0	0	0	0	0	0	0	0	0	0	0	0	0	0	0	0	0	0	0	0	0	0	0	0	0	0	0	0	0	0	0	0	0	0	0	0	0	0	0	0	0.000461476	0	0.000600684	0	0	0	0	0	0
Cluster533.COG0012	0.0169662	0	0	0	0	0	0	0	0	0	0	0	0	0	0	0	0	0	0	0	0.0153872	0.00386914	0	0	0	0	0	0	0	0.00140716	0	0.0159816	0.000601644	0	0	0	0	0	0	0	0.0122845	0	0.0127503	0	0	0	0	0.00115305	0
Cluster5330.COG0012	0	0	0	0	0	0	0	0	0	0	0	0	0	0	0	0	0	0	0	0	0	0	0	0	0	0	0	0	0	0	0	0	0	0	0	0	0	0	0	0	0.000503985	0	0	0	0	0	0	0	0
Cluster5331.COG0012	0	0	0	0	0	0	0	0	0	0	0	0	0	0	0	0	0	0	0	0	0	0	0	0	0	0	0	0	0	0	0	0	0	0	0	0	0	0	0	0	0.000204018	0	0	0	0	0	0	0	0
Cluster5335.COG0012	0	0	0	0	0	0	0	0	0	0	0	0	0	0	0	0	0	0	0	0	0	0	0	0	0	0	0	0	0	0	0	0.000285254	0	0	0	0	0	0	0	0	0.000522082	0	0	0	0	0	0	0	0
Cluster5336.COG0012	0	0	0	0	0	0	0	0	0	0	0	0	0	0	0	0	0	0	0	0	0	0	0	0	0	0	0	0	0	0	0	0	0	0	0	0	0	0	0	0	0	0	0.000246796	0	0	0	0	0	0
Cluster5337.COG0012	0	0	0	0	0	0	0	0	0	0	0	0	0	0	0	0	0	0	0	0	0	0	0	0	0	0	0	0	0	0	0	0	0	0	0	0	0	0	0	0	0	0	0	0	0	0	0	0	0
Cluster5339.COG0012	0.000461937	0	0	0	0	0	0	0	0	0	0	0	0	0	0	0	0	0	0	0	0	0	0	0	0	0	0	0	0	0	0	0.00022872	0	0	0	0	0	0	0	0	0	0	0	0	0	0	0.000260937	0	0
Cluster5340.COG0012	0	0	0	0	0	0	0	0	0	0	0	0	0	0	0	0	0	0	0	0	0	0	0	0	0	0	0	0	0	0	0	0	0	0	0	0	0	0	0	0	0	0	0	0	0	0	0.000158834	0	0
Cluster5342.COG0012	0	0	0	0	0	0	0	0	0	0	0	0	0	0	0	0	0	0	0	0	0	0	0	0	0	0	0	0	0	0	0	0.000182146	0	0	0	0	0	0	0	0	0	0	0	0	0	0	0	0	0
Cluster5343.COG0012	0	0	0	0	0	0	0	0	0	0	0.000198501	0	0	0	0	0	0	0	0	0	0	0.000591302	0	0	0	0	0	0	0	0.00110537	0	0	0	0	0	0	0	0	0	0	0	0	0	0	0	0	0	0	0
Cluster5344.COG0012	0	0	0	0	0	0	0	0	0	0	0	0	0	0	0	0	0	0	0	0	0	0.00107269	0	0	0	0	0	0	0	0	0	0.000254441	0.000336968	0	0	0	0	0	0	0	0.000442567	0	0.000367752	0	0	0	0	0.000807976	0
Cluster5345.COG0012	0	0	0	0	0	0	0	0	0	0.00121718	0	0	0	0	0	0	0	0	0	0	0.000408208	0.00118911	0	0	0	0	0	0	0	0	0.000531729	0	0	0	0	0	0	0	0	0	0	0	0	0	0	0	0.000358304	0.000404336	0
Cluster5346.COG0012	0	0	0	0	0	0	0	0	0	0	0	0	0	0	0	0	0	0	0	0	0	0	0	0	0	0	0	0	0	0.000894262	0	0.000253659	0	0	0	0	0	0	0	0	0.000643838	0	0	0	0	0	0	0	0
Cluster5347.COG0012	0	0	0	0	0	0	0	0	0	0	0	0	0	0	0	0	0	0	0	0	0	0	0	0	0	0	0	0	0	0	0	0	0	0	0	0	0	0	0	0	0	0	0	0	0	0	0	0	0
Cluster5349.COG0012	0	0	0	0.000181428	0	0	0	0	0	0	0	0	0	0	0	0	0	0	0	0	0	0	0	0	0	0	0	0	0	0	0	0	0	0	0	0	0	0	0	0	0	0	0	0	0	0	0	0	0
Cluster535.COG0012	0.00509624	0	0	0	0.000176262	0.0127489	0.00284232	0	0	0.0129005	0.00621921	0	0.00910406	0	0.0174804	0.0121394	0.019966	0	0	0	0.0083636	0.0108697	0.012788	0	0.0111374	0	0	0	0	0.0134163	0.00581387	0.00657705	0.012878	0	0.00502649	0	0	0	0	0	0.00394795	0	0.00606919	0.00707986	0	0	0.0115971	0.0184015	0.0152587
Cluster5350.COG0012	0	0	0	0	0	0.00131405	0.000504432	0	0	0.000748061	0.0010715	0	0.00114189	0	0	0	0.00136745	0	0	0	0	0	0.00135024	0	0.000483226	0	0	0	0	0	0.00101364	0	0.000327261	0	0.000734996	0	0	0	0	0	0	0	0	0.000335109	0	0	0.000744777	0.000665167	0.000441237
Cluster5351.COG0012	0	0	0	0	0	0	0	0	0	0	0.00050162	0	0.000442425	0	0	0	0	0	0	0	0	0	0	0	0	0	0	0	0	0	0	0	0	0	0	0	0	0	0	0	0	0	0	0	0	0	0	0	0
Cluster5352.COG0012	0	0	0	0	0	0	0	0	0	0	0	0	0	0	0	0	0	0	0	0	0	0	0	0	0	0	0	0	0	0	0	0	0	0	0	0	0	0	0	0	0	0	0	0	0	0	0	0	0
Cluster5356.COG0012	0	0	0.000583166	0	0	0	0	0	0	0	0	0.000418356	0	0	0	0	0	0	0	0	0	0	0	0.00029624	0	0.000291185	0	0.0003759	0	0	0	0	0	0	0	0	0	0	0	0.000618304	0	0	0	0	0	0.000281802	0	0	0
Cluster5357.COG0012	0	0	0	0.000417052	0.000132841	0	0	0	0	0	0	0	0	0	0	0	0	0	0	0	0	0	0	0	0	0	0.000537147	0	0	0	0	0	0	0	0	0	0	0.000485774	0	0	0	0.000689819	0	0	0.000372834	0	0	0	0
Cluster5358.COG0012	0	0	0	0.000749334	0	0	0	0	0	0	0	0	0	0	0	0	0	0.00115852	0	0	0	0	0	0	0	0	0.00112249	0	0	0	0	0	0	0	0	0	0	0.000374241	0	0	0	0.000888867	0	0	0	0	0	0	0
Cluster5359.COG0012	0	0	0	0.00019973	0.000196876	0	0	0	0	0	0	0	0	0	0	0	0	0.000813561	0	0	0	0	0	0	0	0	0	0	0	0	0	0	0	0	0	0	0	0	0	0	0	0.00083175	0	0	0.00076997	8.55769e-05	0	0	0
Cluster536.COG0012	0	0	0	0	0	0	0	0	0	0	0.000307592	0	0.000845742	0	0	0	0.000799189	0	0	0	0	0	0	0	0.000608618	0	0	0	0	0	0	0	0.000382129	0	0	0	0	0	0	0	0	0	0	0	0	0	0.00023853	0	0.0006667
Cluster5360.COG0012	0	0	0	0	0	0	0	0	0	0	0	0	0	0.000115978	0	0	0	0	0	0	0	0	0	0	0	0	0	0	0	0	0	0	0	0	0	0	0	0	0	0	0	0	0	0	0	0	0	0	0
Cluster5361.COG0012	0	0	0	0.000167342	0	0.000385571	0.000485146	0	0	0	0	0	0	0	0	0	0	0	0	0	0	0	0	0	0	0	0	0	0	0	0	0	0	0	0	0	0	0.000450067	0	0	0	0	0	0	0	0	0	0	0
Cluster5362.COG0012	0	0	0	0	0	0	0	0	0	0	0	0	0	0	0	0	0	0	0	0	0	0	0	0	0	0	0	0	0	0	0	0	0	0	0	0	0	0	0	0	0	0	0	0	0	0	0	0	0
Cluster5363.COG0012	0	0	0	0.000600156	0	0	0	0.00052449	0	0	0	0	0	0	0	0	0	0	0	0	0	0	0	0	0	0	0	0	0	0	0	0	0	0	0	0	0	0.000742298	0	0	0	0.000614131	0	0	0	0	0	0	0
Cluster5364.COG0012	0	0.000291802	0	0	0	0	0	0	0	0	0	0	0	0.000126973	0	0	0	0	0	0	0	0	0	0	0	0.000627469	0	0	0	0	0	0	0	0	0	0.000603707	0.000218983	0	0.000207164	0	0	0	0	0	0	0.000231659	0	0	0
Cluster5365.COG0012	0	0.00340786	0.00386089	0.00168029	0.00185976	0	0	0.00333273	0.00475918	0	0.000338532	0.00518287	0	0.00378457	0	0	0	0.000974696	0.00391085	0.00304401	0	0	0	0.0025352	0	0.00421205	0.000822603	0.00298494	0.00401159	0	0.000840394	0	0	0.00244509	0.000369113	0.00426143	0.00337797	0.00156228	0.00400218	0.00279254	0	0.002722	0	0	0.000648499	0.00300298	0	0	0
Cluster5366.COG0012	0	0.0003248	0	0	0.000232459	0	0	0.000618817	0.00049706	0	0	0.000789353	0	0.000384132	0	0	0	0	0	0.000598045	0	0	0	0.000482176	0	0.00142511	0	0.000303605	0	0	0	0	0	0.000509974	0	0.000757526	0	0	0.000430926	0	0	0	0	0	0.000183118	0.00058895	0	0	0
Cluster5367.COG0012	0	0.000159597	0	0	0	0	0	0	0.00035428	0	0	0.00030646	0	0	0	0	0	0	0	0	0	0	0	0	0	0	0	0.000650069	0	0	0	0	0	0	0	0.000589972	0	0	0.000221238	0	0	0	0	0	0	9.01827e-05	0	0	0
Cluster5370.COG0012	0	0.000160934	0	0.00167027	0.00301787	0.00068619	0.00506066	0.000941406	0	0.000414323	0.00104107	0	0.000432847	0	0.000742293	0	0	0.00225888	0	0	0	0	0.000703755	0	0	0	0.00647964	0	0.00319193	0	0.0020855	0	0	0.00053265	0.00287094	0	0.000233618	0.00291644	0	0	0	0.00265923	0	0.000944017	0.0046969	0	0	0	0
Cluster5371.COG0012	0	0	0	0.0005802	0.000138885	0	0	0	0	0	0	0	0	0	0	0	0	0	0	0	0	0	0	0	0	0	0.00066455	0	0	0	0	0	0	0	0	0	0	0	0	0	0	0.00113852	0	0	0	0	0	0	0
Cluster5373.COG0012	0	0	0	0.000775382	0.000309418	0.00127114	0.00218358	0	0	0.000612837	0.000532413	0	0.00038299	0	0	0	0	0.000839461	0	0	0	0	0.000720524	0	0.0017298	0	0.000955682	0	0.000981146	0	0.00124807	0	0.000908707	0	0.000908651	0	0	0.000695317	0	0	0	0	0	0	0.00180639	0	0.000222897	0	0.000874629
Cluster5375.COG0012	0	0	0	0.00023707	0.0001103	0	0	0	0	0	0	0	0	0	0	0	0	0	0	0	0	0	0	0	0	0	0	0	0	0	0	0	0	0	0	0	0	0	0	0	0	0.00059707	0	0	0	0	0	0	0
Cluster5376.COG0012	0	0	0	0	0	0	0	0	0	0	0	0	0	0	0	0	0	0.0013842	0	0	0	0	0	0	0	0	0	0	0.000670188	0	0	0	0	0	0	0	0	0.000417942	0	0	0	0	0	0	0.000189797	0	0	0	0
Cluster5377.COG0012	0	0	0	0.000682317	0	0	0	0.000513323	0	0	0	0	0	0	0	0	0	0.000494693	0	0	0	0	0	0	0	0	0.000659518	0	0	0	0	0	0	0	0	0	0	0.000851149	0	0	0	0.000640387	0	0	0	0	0	0	0
Cluster538.COG0012	0	0	0	0	0	0	0	0	0	0	0	0	0	0	0	0	0	0	0	0	0	0	0	0	0	0	0	0	0	0	0	0.00024438	0	0	0	0	0	0	0	0	0	0	0	0	0	0	0	0	0
Cluster5380.COG0012	0	0	0	0.000647553	0.000108767	0	0	0.000242925	0	0	0	0	0	0	0	0	0	0.000568526	0	0	0	0	0	0	0	0	0.000438116	0	0.000899369	0	0	0	0	0.000299391	0	0	0	0.000591663	0	0	0	0.00187683	0	0	0.000258039	0	0	0	0
Cluster5381.COG0012	0	0	0	0	0	0	0	0	0	0	0	0	0	0	0	0	0	0	0	0	0	0	0	0	0	0	0	0	0	0	0	0	0	0	0	0	0	0	0	0	0	0.000482746	0	0	0	0	0	0	0
Cluster5382.COG0012	0	0	0	0	0	0	0	0	0	0	0	0	0	0	0	0	0	0	0	0	0	0	0	0	0	0	0	0	0	0	0	0	0	0	0	0	0	0	0	0	0	0	0	0	0	0	0	0	0
Cluster5383.COG0012	0	0	0	0	0	0	0	0	0	0	0	0	0	0	0	0	0	0	0	0	0	0	0	0	0	0	0	0	0	0	0	0	0	0	0	0	0	0	0	0	0	0	0	0	0	0	0	0	0
Cluster5384.COG0012	0	0	0	0.0016086	0	0	0	0.000706255	0	0	0	0	0	0	0	0	0	0.00135409	0	0	0	0	0	0	0	0	0.00140089	0	0.000819754	0	0	0	0	0	0	0	0	0.0008777	0	0	0	0.00213736	0	0	0.000201976	0	0	0	0
Cluster5385.COG0012	0	0	0	0.000213773	0	0	0	0	0	0	0	0	0	0	0	0	0	0	0	0	0	0	0	0	0	0	0	0	0	0	0	0	0	0	0	0	0	0	0	0	0	0	0	0	0	0	0	0	0
Cluster5386.COG0012	0	0	0	0.000673151	0	0	0	0	0	0	0	0	0	0	0	0	0	0.000774735	0	0	0	0	0	0	0	0	0.000592429	0	0.000775699	0	0	0	0	0	0	0	0	0.000610151	0	0	0	0.000444667	0	0	0.000316333	0	0	0	0
Cluster5387.COG0012	0	0	0	0.000299247	0	0	0	0	0	0	0	0	0	0	0	0	0	0	0	0	0	0	0	0	0	0	0	0	0	0	0	0	0	0	0	0	0	0	0	0	0	0.0008685	0	0	0	0	0	0	0
Cluster5388.COG0012	0	0	0	0.00017208	0	0	0	0	0	0	0	0	0	0	0	0	0	0	0	0	0	0	0	0	0	0	0	0	0	0	0	0	0	0	0	0	0	0	0	0	0	0	0	0	0	0	0	0	0
Cluster539.COG0012	0	0	0	0	0	0	0	0	0	0	0	0	0	0	0	0	0	0	0	0	0	0	0	0	0	0	0	0	0	0	0	0.000225528	0	0	0	0	0	0	0	0	0	0	0	0	0	0	0	0	0
Cluster5390.COG0012	0	0	0	0	0.000250015	0.000822208	0	0	0	0.000499742	0.000757437	0	0.000468306	0	0	0	0.000882577	0	0	0	0	0	0.000637324	0	0	0	0	0	0	0	0.000739915	0	0	0	0	0	0	0	0	0	0	0	0	0.00057341	0	0	0.000252061	0	0
Cluster5391.COG0012	0	0	0	0	0.000484017	0.00477751	0.00133147	0	0	0.00288768	0.00623724	0	0.00595957	0	0	0	0.00311522	0	0	0	0	0.000756008	0.00515963	0	0.00220185	0	0	0	0	0.000690282	0.00204602	0	0.00161716	0	0.00101138	0	0	0	0	0	0	0	0	0.00188418	0	0	0.00187389	0.000423344	0.000784471
Cluster5392.COG0012	0	0	0	0	0	0	0	0	0	0.000490625	0.000390485	0	0.00124134	0	0	0	0.000985812	0	0	0	0	0	0.00116966	0	0	0	0	0	0	0	0	0	0.000799233	0	0.000436381	0	0	0	0	0	0	0	0	0	0	0	0.000240521	0	0
Cluster5393.COG0012	0	0	0	0	0	0	0	0	0	0	0	0	0.000461527	0	0.000665334	0	0	0	0	0	0	0	0.000442384	0	0	0	0	0	0	0	0	0	0	0	0	0	0	0	0	0	0	0	0	0.000348244	0	0	0	0	0.000517101
Cluster5394.COG0012	0	0	0	0	0	0	0	0	0	0	0	0	0.000496513	0	0	0	0	0	0	0	0	0	0.000837365	0	0	0	0	0	0	0	0	0	0	0	0	0	0	0	0	0	0	0	0	0	0	0	0.000189462	0	0
Cluster5395.COG0012	0	0	0	0	0	0	0	0	0	0.000789692	0.000684382	0	0.00171146	0	0.00167828	0	0.00186795	0	0	0	0	0	0.00376366	0	0.000874835	0	0	0	0	0	0	0	0.0012582	0	0	0	0	0	0	0	0	0	0	0.000749898	0	0	0.000390203	0.00059057	0.00103704
Cluster5398.COG0012	0	0	0	0	0.000628598	0.00202606	0.000593774	0	0	0.00127171	0.00169349	0	0.00217235	0	0	0.00186649	0	0	0	0	0	0	0.00246714	0	0.0012462	0	0	0	0	0	0.000908639	0	0	0	0.000957292	0	0	0	0	0	0	0	0	0.00247109	0	0	0.000707642	0	0.00206732
Cluster5399.COG0012	0	0	0	0	0.00189299	0.0014534	0.00192228	0	0	0.00249136	0.00138612	0	0.0024455	0	0.00120368	0.00347054	0.000972817	0	0	0	0	0	0.00167297	0	0.00233322	0	0.00112366	0	0	0	0.00102041	0	0.00114255	0	0.00313335	0	0	0	0	0	0	0	0	0.00398442	0.000385255	0	0.00232992	0.000626286	0.00178436
Cluster54.COG0012	0	0	0	0	0	0	0	0	0	0	0	0	0	0.000123671	0	0	0	0	0	0	0	0	0	0	0	0	0	0	0	0	0	0	0	0	0	0	0	0	0	0	0	0	0	0	0	0.000114185	0	0	0
Cluster540.COG0012	0.0204792	0	0	0	0	0.00448321	0.00135696	0	0	0.0120563	0.00286206	0	0.00338177	0	0.0202076	0.0065653	0.0117736	0	0	0	0.0212435	0.0207866	0.00701702	0	0.00515029	0	0	0	0	0.0175762	0.00192297	0.0202035	0.0104073	0	0.00163606	0	0	0	0	0	0.0160212	0	0.0203511	0.00291873	0	0	0.00759118	0.0159953	0.0103737
Cluster5400.COG0012	0	0	0	0	0.000358874	0	0.000770746	0	0	0	0	0	0.000552857	0	0	0	0	0	0	0	0	0	0	0	0.000477073	0	0	0	0	0	0	0	0.000444662	0	0	0	0	0	0	0	0	0	0	0	0.000496306	0	0.00034208	0	0.000540836
Cluster5401.COG0012	0	0	0	0	0	0.00256179	0	0	0	0.00224126	0.00278181	0	0.00552322	0	0.000582422	0.00123318	0.000908743	0	0	0	0	0	0.00365076	0	0.000454261	0	0	0	0	0.00169656	0.00251424	0	0.00186492	0	0.000992852	0	0	0	0	0	0	0	0	0.000561008	0	0	0.0014374	0.00104954	0.00102647
Cluster5402.COG0012	0	0	0	0	0	0.000914438	0	0	0	0.000836375	0.000728823	0	0.00262637	0	0	0	0	0	0	0	0	0	0.00176189	0	0	0	0	0	0	0	0.000483389	0	0	0	0	0	0	0	0	0	0	0	0	0	0	0	0.000354755	0	0.000505715
Cluster5403.COG0012	0	0	0	0.000271507	0.000382317	0.00102747	0.0011019	0	0	0.000807688	0.00101741	0	0.0012926	0	0.00156325	0.000689427	0.00082388	0.000761775	0	0	0	0.000971459	0.00157621	0	0.000745404	0	0.00133798	0	0.00102525	0.000707611	0.000924414	0	0.000994981	0	0.00123189	0	0	0.000991357	0	0	0	0	0	0.000635715	0.000725963	0	0.000762245	0.000654376	0.000556261
Cluster5405.COG0012	0	0	0	0	0.000165757	0.00138693	0	0	0	0.00214262	0.000692944	0	0.00109266	0	0.00172656	0.00130021	0.00214661	0	0	0	0	0	0.00143858	0	0.00290998	0	0	0	0	0.000516818	0.00111234	0	0.000972617	0	0.00118829	0	0	0	0	0	0	0	0	0.00150815	0	0	0.00112564	0.0014528	0.00336587
Cluster5406.COG0012	0	0	0	0	0	0.000598194	0	0	0	0.00036605	0.000360627	0	0.000457054	0	0	0	0	0	0	0	0	0	0.00030843	0	0	0	0	0	0	0	0.000465763	0	0.000381896	0	0	0	0	0	0	0	0	0	0	0.000368592	0	0	0.000153231	0	0.000526599
Cluster5407.COG0012	0	0	0	0	0.000193298	0.00291675	0.0013254	0	0	0.00290163	0.00282033	0	0.00421336	0	0.00101971	0.000845405	0.00781309	0	0	0	0	0.00172882	0.00203858	0	0.00161043	0	0	0	0	0.00170865	0.00218156	0	0.00192436	0	0.00144607	0	0	0	0	0	0	0	0	0.00310388	0	0	0.00282578	0.00180436	0.00215551
Cluster5409.COG0012	0	0	0	0	0.000112018	0	0	0	0	0	0.000202202	0	0.000470959	0	0	0	0	0	0	0	0	0	0	0	0	0	0	0	0	0	0	0	0	0	0	0	0	0	0	0	0	0	0	0.000647141	0	0	0	0	0
Cluster541.COG0012	0	0	0	0	0	0.000511736	0	0	0	0	0	0	0	0	0	0	0	0	0	0	0	0	0	0	0	0	0	0	0	0	0	0	0	0	0	0	0	0	0	0	0	0	0	0.000522318	0	0	0	0	0
Cluster5411.COG0012	0	0	0	0	0.00020895	0.000735618	0	0	0	0.000564223	0.00058654	0	0.000422674	0	0.000713114	0	0.00097938	0	0	0	0	0	0.000657168	0	0.00081176	0	0	0	0	0	0.000805891	0	0.000326086	0	0.000681497	0	0	0	0	0	0	0	0	0.000826684	0.000278553	0	0.000531847	0	0.000685843
Cluster5412.COG0012	0	0	0	0	0.000185736	0	0	0	0	0	0.00108573	0	0.000686548	0	0	0.00118591	0.000630475	0	0	0	0	0	0.000613377	0	0	0	0	0	0	0	0	0	0	0	0.000709108	0	0	0	0	0	0	0	0	0.000400911	0.00023357	0	0.000906818	0.0012667	0
Cluster5413.COG0012	0	0	0	0	0	0.000790421	0.000926851	0	0	0	0.000401139	0	0.000284976	0	0	0	0.00137505	0	0	0	0	0	0.000388452	0	0	0	0	0	0	0	0	0.000296325	0.000304614	0	0.000400691	0	0	0.00032953	0	0	0	0	0	0	0.00031812	0	0.000468446	0.000429504	0
Cluster5414.COG0012	0	0	0	0	0	0.00063872	0	0	0	0.000348461	0.00108322	0	0.00375258	0	0.000693061	0	0	0	0	0	0	0	0.00183453	0	0	0	0	0	0	0	0.00109629	0	0.000846981	0	0	0	0	0	0	0	0	0	0	0	0	0	0.000770951	0.000540204	0.000508014
Cluster5415.COG0012	0	0	0	0	0	0.00335011	0.00209389	0	0	0.00214273	0.00302939	0	0.00421218	0	0	0	0.00222065	0	0	0	0	0.000995326	0.00266126	0	0.00153168	0	0	0	0	0	0.00255546	0	0.000934524	0	0.00156529	0	0	0	0	0	0	0	0	0.00199458	0	0	0.00294934	0.00182766	0.00129903
Cluster5416.COG0012	0	0	0	0	0.000130256	0	0.000789163	0	0	0.00037675	0.000264482	0	0.000626214	0	0	0.000988936	0	0	0	0	0	0	0.000465774	0	0.00155852	0	0	0	0	0	0	0	0.000356756	0	0.000470985	0	0	0	0	0	0	0	0	0.000516624	0	0	0.000503092	0.000348909	0.000829266
Cluster5417.COG0012	0	0	0	0.000710283	0.000342215	0.000574349	0	0	0	0.000495115	0.000438374	0	0.000547193	0	0.000747075	0.000558061	0	0	0	0	0	0	0	0	0.000594818	0	0.000773341	0	0	0	0.000680647	0	0	0	0	0	0	0.000363584	0	0	0	0	0	0	0.000811768	0	0.000622655	0	0.000496597
Cluster5418.COG0012	0	0	0	0	0	0.000582778	0	0	0	0.000888634	0.000433052	0	0	0	0.00068779	0.000752742	0.000955316	0	0	0	0	0.000698518	0.000624767	0	0	0	0	0	0	0.000697005	0.000592796	0	0	0	0	0	0	0	0	0	0	0	0	0.000375279	0	0	0.000647237	0.00121171	0.000494372
Cluster542.COG0012	0	0	0	0	0	0	0	0	0	0.00123675	0	0	0	0	0.00097032	0	0	0	0	0	0	0	0.000600075	0	0	0	0	0	0	0	0	0	0.000397663	0	0.000831167	0	0	0	0	0	0	0	0	0.000422812	0	0	0.000144835	0	0.000780586
Cluster5420.COG0012	0	0	0	0.00210059	0.00169406	0.00369996	0.00398751	0.000684707	0	0.00692684	0.00397964	0	0.00360649	0.000180166	0.00797545	0.00742533	0.00804017	0.00390454	0	0	0	0.00462847	0.0045112	0	0.00876507	0	0.0035001	0	0.00168519	0.00837074	0.00364639	0	0.00679042	0.000332391	0.00407124	0	0.00103638	0.00439295	0.000154926	0.000259257	0	0.00153506	0	0.00389754	0.00403125	0.000192454	0.00721492	0.00832904	0.00702127
Cluster5421.COG0012	0	0	0	0	0	0.00113526	0	0	0	0	0	0	0.00115529	0	0	0	0	0	0	0	0	0.00107505	0.000635634	0	0	0	0	0	0	0	0	0	0.000582034	0	0.000465539	0	0	0	0	0	0	0	0	0.000575403	0	0	0.000455164	0.000688917	0
Cluster5422.COG0012	0	0	0	0	0	0	0	0	0	0.000857624	0.000212862	0	0.000310898	0	0	0.00100215	0.0013193	0	0	0	0	0	0.000747902	0	0	0	0	0	0	0	0.000448702	0	0.000694955	0	0	0	0	0	0	0	0	0	0	0.00120318	0	0	0.000736155	0	0.000864737
Cluster5423.COG0012	0	0	0	0	0.000369493	0	0	0	0	0	0	0	0.000217693	0	0	0	0	0	0	0	0	0	0	0	0	0	0	0	0	0	0	0	0	0	0.00061495	0	0	0	0	0	0	0	0	0	0	0	0.00016889	0	0
Cluster5425.COG0012	0	0	0	0	0	0	0	0	0	0.000403851	0	0	0.000446498	0	0	0	0.000685959	0	0	0	0	0	0	0	0	0	0	0	0	0	0	0	0	0	0.000744767	0	0	0	0	0	0	0	0	0	0	0	0.00019313	0	0.000693643
Cluster5426.COG0012	0	0	0	0	0	0	0	0	0	0	0.000464807	0	0	0	0	0	0	0	0	0	0	0	0	0	0	0	0	0	0	0	0	0	0.000693708	0	0	0	0	0	0	0	0	0	0	0.000380468	0	0	0.000199503	0	0.00043971
Cluster5427.COG0012	0	0	0	0	0.000110781	0.000917638	0	0	0	0.000647512	0.000327327	0	0	0	0.00071928	0	0	0	0	0	0	0.000844366	0.000610014	0	0	0	0	0	0	0.000526703	0	0.000335068	0.000511906	0	0	0	0	0	0	0	0	0	0.00021608	0	0	0	0.000858514	0.000304177	0
Cluster5428.COG0012	0	0	0	0	0	0.00054418	0	0	0	0.000423008	0	0	0.000568635	0	0.000768564	0	0.000874713	0	0	0	0	0	0.000521482	0	0.000500327	0	0	0	0	0	0	0	0.000923696	0	0	0	0	0	0	0	0	0	0	0.000400128	0	0	0.000196381	0	0.000623598
Cluster543.COG0012	0.00648205	0	0	0	0	0.000580207	0	0	0	0.00079605	0.000796245	0	0.000316235	0	0.00202855	0.000928909	0.00154134	0	0	0	0.00526162	0.00413916	0.000785353	0	0.000509695	0	0	0	0	0.00283313	0	0.00530983	0.00163699	0	0	0	0	0	0	0	0.00695842	0	0.00574557	0.000320735	0	0	0.00117774	0.00192444	0.00122923
Cluster5432.COG0012	0	0	0	0	0.000260338	0	0.000895306	0	0	0	0.00034554	0	0.000393618	0	0	0	0.000748394	0	0	0	0	0.000640458	0	0	0	0	0.000372827	0	0	0	0	0	0.000379394	0	0	0	0	0	0	0	0	0	0	0	0.000223676	0	0.00119558	0.00044647	0.000488575
Cluster5433.COG0012	0	0	0	0	0	0	0	0	0	0.000775504	0.000369673	0	0.000320483	0	0	0	0.000612829	0	0	0	0	0.00123151	0.00045347	0	0.00080836	0	0	0	0	0	0	0	0.00093554	0	0	0	0	0	0	0	0.000247734	0	0	0	0	0	0.00089702	0.000696236	0.000557046
Cluster5434.COG0012	0	0	0	0	0	0	0	0	0	0	0	0	0	0	0	0	0	0	0	0	0	0	0	0	0	0	0	0	0	0	0	0	0	0	0	0	0	0	0	0	0	0	0	0	0	0	0.000248425	0	0
Cluster5435.COG0012	0	0	0	0.000403048	0.000729758	0	0.000747125	0	0	0.000582782	0.0010516	0	0.00204971	0	0.000769315	0	0	0	0	0	0	0	0.000542476	0	0.000895381	0	0.000977275	0	0.00104293	0	0.00099759	0	0.00151042	0	0.00121493	0	0	0.000480247	0	0	0	0.000613447	0	0.0011349	0.00260457	0	0.00126848	0.000493749	0.000374785
Cluster5436.COG0012	0	0	0	0.000179806	0.000269204	0	0	0	0	0.00048603	0.000904221	0	0.000799566	0	0	0.00126506	0	0	0	0	0	0	0	0	0.000518197	0	0.000773458	0	0	0	0	0	0.000601297	0	0	0	0	0.000439783	0	0	0	0	0	0	0.000576315	0	0.000816862	0.000550483	0.000690555
Cluster5437.COG0012	0	0	0	0	0.000255708	0.000481486	0	0	0	0.000622477	0.000635592	0	0.00102363	0	0	0.000565382	0	0	0	0	0	0	0.000889162	0	0	0	0	0	0	0	0	0	0.000624657	0	0	0	0	0.000432664	0	0	0	0	0	0	0.0004085	0	0.000695819	0.000757099	0.00052898
Cluster5438.COG0012	0	0	0	0	0	0.000509715	0	0	0	0.000412617	0.000354023	0	0.000375077	0	0	0.00106261	0	0	0	0	0	0	0.000982941	0	0	0	0	0	0	0	0	0	0.000712692	0	0.000498998	0	0	0	0	0	0	0	0	0.000320885	0	0	0.000355397	0.000564569	0
Cluster5439.COG0012	0	0	0	0	0	0	0	0	0	0	0	0	0	0	0	0	0.000711387	0	0	0	0	0.000708939	0	0	0	0	0	0	0	0	0	0	0	0	0	0	0	0	0	0	0	0	0	0	0	0	0.000189387	0	0.000605293
Cluster5440.COG0012	0	0	0	0	0	0.000460591	0	0	0	0.00033687	0.000534775	0	0.000644017	0	0	0	0	0	0	0	0	0	0.000378436	0	0	0	0	0	0	0	0	0	0	0	0.000483975	0	0	0	0	0	0	0	0	0	0	0	0.00070381	0.000550056	0
Cluster5441.COG0012	0	0	0	0	0	0	0	0	0	0	0.000169528	0	0.000583947	0	0.000573267	0	0	0	0	0	0	0	0.000376761	0	0	0	0	0	0	0	0.000753737	0	0	0	0	0	0	0	0	0	0	0	0	0.000336932	0	0	0.00019046	0	0
Cluster5444.COG0012	0	0	0	0	0	0	0	0	0	0.00105212	0.000850275	0	0.00043923	0	0	0	0	0	0	0	0	0.00159601	0.00103807	0	0	0	0	0	0	0.000972045	0	0.000219649	0.000798242	0	0.000509932	0	0	0	0	0	0.000363369	0	0.000621839	0	0	0	0.000379521	0.000990961	0.000822263
Cluster5445.COG0012	0	0	0	0	0	0	0	0	0	0	0.000263847	0	0.0002429	0	0	0	0	0	0	0	0	0	0.000376156	0	0	0	0	0	0	0	0	0	0	0	0	0	0	0	0	0	0	0	0	0	0	0	0	0	0
Cluster5447.COG0012	0	0	0	0	0	0	0	0	0	0.000649759	0	0	0.000560228	0	0	0	0.000687628	0	0	0	0	0.00061207	0.00100729	0	0.000716526	0	0	0	0	0	0.000455494	0	0	0	0	0	0	0	0	0	0	0	0	0	0	0	0	0	0
Cluster545.COG0012	0.0187767	0	0	0	0.000389819	0.0047271	0.00108164	0	0	0.00274375	0.00212057	0	0.00119724	0	0.00187974	0.00109874	0.00144828	0	0	0	0.0174653	0.00668666	0.00212732	0	0.00296357	0	0	0	0	0.00843425	0.00217764	0.0181425	0.00229185	0	0.000389051	0	0	0	0	0	0.0178315	0	0.0177737	0.000978075	0	0	0.00128425	0.00410388	0.00252127
Cluster5450.COG0012	0.000595455	0	0	0	0	0	0	0	0	0	0	0	0	0	0	0	0	0	0	0	0	0	0	0	0	0	0	0	0	0	0	0.000272317	0	0	0	0	0	0	0	0	0.000723468	0	0.000442072	0	0	0	0	0	0
Cluster5452.COG0012	0	0	0	0	0	0	0	0	0	0	0	0	0	0	0	0	0	0	0	0	0	0	0	0	0	0	0	0	0	0	0	0	0	0	0	0	0	0	0	0	0	0	0.0002853	0	0	0	0	0	0
Cluster5453.COG0012	0	0	0	0	0	0	0	0	0	0	0	0	0	0	0	0	0	0	0	0	0	0	0	0	0	0	0	0	0	0	0	0	0	0	0	0	0	0	0	0	0	0	0	0	0	0	0	0	0
Cluster5457.COG0012	0	0	0	0	0	0	0	0	0	0	0	0	0	0	0	0	0	0	0	0	0	0	0	0	0	0	0	0	0	0	0	0.000182687	0.00038474	0	0	0	0	0	0	0	0.00027367	0	0.000233702	0	0	0	0.000274226	0	0
Cluster5458.COG0012	0	0	0	0	0	0	0	0	0	0	0.000205785	0	0	0	0	0	0	0	0	0	0	0.00059431	0	0	0	0	0	0	0	0.000547311	0	0	0	0	0	0	0	0	0	0	0	0	0.000367266	0	0	0	0.000221914	0	0
Cluster5460.COG0012	0	0	0	0	0	0	0	0	0	0	0	0	0	0	0	0	0	0	0	0	0	0	0	0	0	0	0	0	0	0	0	0	0	0	0	0	0	0	0	0	0	0	0.000259783	0	0	0	0.000156957	0	0
Cluster5462.COG0012	0	0	0	0	0	0	0	0	0	0	0	0	0	0	0	0	0	0	0	0	0	0	0	0	0	0	0	0	0	0	0	0	0	0	0	0	0	0	0	0	0	0	0	0	0	0	0	0	0
Cluster5465.COG0012	0	0	0	0	0	0	0	0	0	0	0	0	0	0	0	0	0	0	0	0	0	0	0	0	0	0	0	0	0	0	0	0	0	0	0	0	0	0	0	0	0	0	0.000218493	0	0	0	0	0	0
Cluster5466.COG0012	0	0	0	0	0	0	0	0	0	0	0	0	0	0	0	0	0	0	0	0	0	0	0	0	0	0	0	0	0	0	0	0	0	0	0	0	0	0	0	0	0	0	0	0	0	0	0	0	0
Cluster5468.COG0012	0	0	0	0	0	0	0	0	0	0	0	0	0	0	0	0	0	0	0	0	0	0	0	0	0	0	0	0	0	0	0	0	0	0	0	0	0	0	0	0	0	0	0	0	0	0	0	0	0
Cluster547.COG0012	0.00527507	0	0	0	0	0	0	0	0	0	0	0	0	0	0	0	0	0	0	0	0.00361541	0.000945073	0	0	0	0	0	0	0	0.00147758	0	0.00476574	0.000795731	0	0	0	0	0	0	0	0.0044639	0	0.004531	0	0	0	0	0.000456381	0
Cluster5470.COG0012	0	0	0	0	0	0	0	0	0	0	0	0	0	0	0	0	0	0	0	0	0	0	0	0	0	0	0	0	0	0	0	0	0	0	0	0	0	0	0	0	0	0	0	0	0	0	0	0	0
Cluster5471.COG0012	0	0	0	0	0	0	0	0	0	0	0	0	0	0	0	0	0	0	0	0	0.000417935	0	0	0	0	0	0	0	0	0	0	0.000310787	0	0	0	0	0	0	0	0	0	0	0.000399247	0	0	0	0	0	0
Cluster5472.COG0012	0	0	0	0	0	0	0	0	0	0	0	0	0	0	0	0	0	0	0	0	0	0	0	0	0	0	0	0	0	0	0	0.000280694	0	0	0	0	0	0	0	0	0.00046847	0	0.000246722	0	0	0	0	0	0
Cluster5473.COG0012	0	0	0	0	0	0	0	0	0	0.000426282	0	0	0	0	0	0	0	0	0	0	0	0	0	0	0	0	0	0	0	0	0	0	0	0	0	0	0	0	0	0	0	0	0	0	0	0	0	0	0
Cluster5474.COG0012	0	0	0	0	0	0	0	0	0	0	0	0	0	0	0	0	0	0	0	0	0.00055563	0	0	0	0	0	0	0	0	0	0	0.000170978	0	0	0	0	0	0	0	0	0	0	0	0	0	0	0	0	0
Cluster5475.COG0012	0	0	0	0	0	0	0	0	0	0	0	0	0	0	0	0	0	0	0	0	0	0	0	0	0	0	0	0	0	0	0	0	0	0	0	0	0	0	0	0	0	0	0	0	0	0	0	0	0.000483933
Cluster5476.COG0012	0	0.000806515	0.000825237	0.000496018	0.000312521	0	0	0.000786017	0.000778758	0	0	0.000613113	0	0.000439735	0	0	0	0	0.000484404	0.000806441	0	0	0	0.000759182	0	0.000767038	0	0.000531491	0	0	0.00115546	0	0	0.000869695	0	0.00111929	0.00075963	0	0.000879899	0.000221728	0	0	0	0	0.000339782	0.000546531	0	0	0
Cluster5478.COG0012	0.00187876	0	0	0	0	0	0	0	0	0	0	0	0	0	0.000874368	0	0	0	0	0	0.00202142	0.00131017	0	0	0	0	0	0	0	0.000890703	0	0.00275651	0.000389873	0	0	0	0	0	0	0	0.00320305	0	0.00231731	0	0	0	0.000267008	0.000408483	0
Cluster548.COG0012	0.0120115	0	0	0	0	0	0	0	0	0.000857231	0	0	0	0	0.00157026	0	0	0	0	0	0.0122782	0.0026592	0	0	0	0	0	0	0	0.00201125	0	0.0115135	0.00142497	0	0	0	0	0	0	0	0.011978	0	0.0110259	0	0	0	0.000348247	0.00135719	0.000375581
Cluster5480.COG0012	0	0	0	0	0	0	0	0	0	0	0	0	0	0	0	0	0	0	0	0	0	0	0	0	0	0	0	0	0	0	0	0	0	0	0	0	0	0	0	0	0	0	0	0	0	0	0	0	0
Cluster5481.COG0012	0	0	0	0	0	0	0	0	0	0	0	0	0	0	0	0	0	0	0	0	0	0	0	0	0	0	0	0	0	0	0	0	0	0	0	0	0	0	0	0	0	0	0	0	0	0	0	0	0
Cluster5482.COG0012	0	0	0	0.00131096	0.000269148	0	0.000579648	0.000673204	0	0	0	0	0	0	0	0	0	0.000587012	0	0	0	0	0	0	0	0	0.000352411	0	0	0	0	0	0	0.000312367	0	0	0	0.000673627	0	0	0	0.00204664	0	0	0.000371503	0	0	0	0
Cluster5483.COG0012	0	0	0	0	0	0	0	0	0	0	0	0	0	0	0	0	0	0	0	0	0	0	0	0	0	0	0	0	0	0	0	0	0	0	0	0	0	0.000710409	0	0	0	0	0	0	0	0	0	0	0
Cluster5484.COG0012	0	0	0	0.000435437	0	0	0	0	0	0	0	0	0	0	0	0	0	0	0	0	0	0	0	0	0	0	0	0	0	0	0	0	0	0	0	0	0	0	0	0	0	0	0	0	0	5.37317e-05	0	0	0
Cluster5485.COG0012	0	0	0	0	0.000173326	0	0	0	0	0	0	0	0	0	0	0	0	0	0	0	0	0	0	0	0	0	0	0	0	0	0	0	0	0	0	0	0	0	0	0	0	0	0	0	0	0	0	0	0
Cluster5487.COG0012	0	0	0	0	0	0.000507703	0	0	0	0.000532899	0.000550816	0	0.000682318	0	0	0	0	0	0	0	0	0	0.000389605	0	0	0	0.000441775	0	0	0	0	0	0.000600022	0	0	0	0	0	0	0	0	0	0	0	0.000421624	0	0.000334636	0.000555193	0
Cluster5488.COG0012	0	0	0	0	0.000190063	0.000761559	0.000625089	0	0	0	0.000723475	0	0.000615578	0	0.000920015	0	0.000848088	0	0	0	0	0.000507326	0.000899688	0	0.00045916	0	0	0	0	0	0	0	0.000505709	0	0.00041981	0	0	0	0	0	0	0	0	0	0	0	0.000801323	0.000408811	0.000485162
Cluster5489.COG0012	0	0	0	0.000521843	0.000608644	0.00225695	0.00125168	0	0	0.00046388	0.000988478	0	0.000793534	0	0	0.000564695	0.000800908	0.000772028	0	0	0	0	0.00112131	0	0.00161041	0	0.000554578	0	0.00102908	0	0.00107134	0	0.000647072	0	0	0	0	0.00064311	0	0	0	0	0	0.000577645	0.00145287	0	0.000836907	0.000323017	0.000467264
Cluster549.COG0012	0	0	0	0	0	0	0	0	0	0	0	0	0	0	0.000626913	0	0	0	0	0	0	0	0	0	0	0	0	0	0	0	0	0.000599304	0	0	0	0	0	0	0	0	0.000466406	0	0.000251458	0	0	0	0	0	0
Cluster5491.COG0012	0.000419276	0	0	0	0	0	0	0	0	0	0	0	0	0	0	0	0	0	0	0	0	0	0	0	0	0	0	0	0	0	0	0.000573247	0	0	0	0	0	0	0	0	0.000399295	0	0.000529182	0	0	0	0	0	0
Cluster5495.COG0012	0	0	0	0	0	0	0	0	0	0	0	0	0	0	0	0	0	0	0	0	0	0	0	0	0	0	0	0	0	0	0	0	0	0	0	0	0	0	0	0	0	0	0	0	0	0	0	0	0
Cluster55.COG0012	0	0.000395733	0	0.000294151	0	0	0	0.000414083	0.000322896	0	0	0.000275313	0	0.000292806	0	0	0	0	0	0.000386724	0	0	0	0.000506853	0	0.000430701	0	0.000683708	0	0	0	0	0	0.000316558	0	0.000572341	0.000591204	0	0.000517778	0.000496438	0	0.000491015	0	0	0	0.000436555	0	0	0
Cluster550.COG0012	0	0	0	0	0	0	0	0	0	0	0	0	0	0	0	0	0	0	0	0	0	0	0	0	0	0	0	0	0	0	0	0	0	0	0	0	0	0	0	0	0	0	0	0	0	0	0	0	0
Cluster5500.COG0012	0	0	0	0	0	0	0	0	0	0	0	0	0	0	0	0	0	0	0	0	0	0	0	0	0	0	0	0.000448977	0	0	0	0	0	0	0	0	0	0	0	0	0	0	0	0	0	0	0	0	0
Cluster5501.COG0012	0	0	0	0	0	0	0	0	0.00033374	0	0	0.00032792	0	0.000277886	0	0	0	0	0	0	0	0	0	0	0	0	0	0	0	0	0	0	0	0	0	0	0	0	0	0	0	0	0	0	0	0.000242969	0	0	0
Cluster5504.COG0012	0	0	0	0	0	0	0	0	0	0	0	0	0	0	0	0	0	0	0	0	0	0	0	0	0	0	0	0	0	0	0	0.000424913	0	0	0	0	0	0	0	0	0.000334166	0	0	0	0	0	0	0	0
Cluster5506.COG0012	0	0.000358213	0.000522792	0.000468385	0.000145139	0	0	0.000372467	0.000689736	0	0	0.000570633	0	0.000196124	0	0	0	0.000669381	0	0.000535322	0	0	0	0.000478881	0	0	0	0	0	0	0	0	0	0.000278723	0	0	0.000405775	0	0.00037516	0.000238874	0	0.000731413	0	0	0.000397756	0.00069757	0	0	0
Cluster5507.COG0012	0	0.000453227	0.00042163	0.000507755	0.000556703	0	0	0.000410665	0.000485584	0	0	0	0	0.000653391	0	0	0	0.000613414	0.000803173	0.000591977	0	0	0	0.00053355	0	0.000529804	0	0.000398119	0	0	0	0	0	0	0.000729208	0	0.000439008	0.000931388	0.000461469	0.000610925	0	0.000455663	0	0	0.000494744	0.000602101	0	0	0
Cluster5508.COG0012	0	0.0354817	0.0431337	0.0213612	0.00190139	0	0	0.0374241	0.0381146	0	0.000208264	0.0282024	0	0.0474172	0	0	0	0.000504476	0.0456712	0.0361044	0	0	0	0.0404253	0	0.0385387	0.000470737	0.0319998	0.013965	0	0	0	0	0.0372995	0	0.0378281	0.0431153	0.00287877	0.0394812	0.0466215	0	0.0177124	0	0	0	0.0316446	0	0	0
Cluster551.COG0012	0.00921764	0	0	0	0	0	0	0	0	0	0	0	0	0	0	0	0	0	0	0	0.00668891	0	0	0	0	0	0	0	0	0	0	0.00552805	0	0	0	0	0	0	0	0	0.004614	0	0.00588287	0	0	0	0	0	0
Cluster5513.COG0012	0.000423943	0	0	0	0	0	0	0	0	0	0	0	0	0	0	0.000794102	0	0	0	0	0	0	0.000406151	0	0.000463946	0	0	0	0	0	0	0.000227404	0	0	0	0	0	0	0	0	0.000373343	0	0.000302574	0	0.000199365	0	0.000181266	0	0
Cluster5514.COG0012	0	0	0	0	0	0	0	0	0	0	0	0	0	0	0	0	0	0	0	0	0	0	0	0	0	0	0	0	0	0	0	0.000237799	0	0	0	0	0	0	0	0	0	0	0	0	0	0	0	0	0
Cluster5517.COG0012	0	0	0	0	0	0	0	0	0.000328689	0	0	0	0	0	0	0	0	0	0	0	0	0	0	0	0	0	0	0	0	0	0	0	0	0	0	0	0	0	0	0	0	0	0	0	0	0	0	0	0
Cluster5518.COG0012	0	0.000316446	0	0.000507095	0.000340966	0	0	0.00031541	0	0	0	0	0	0.000579701	0	0	0	0	0	0	0	0	0	0	0	0	0	0.000171943	0.000897897	0	0	0	0	0.000314459	0	0	0.000726997	0	0.000233285	0.000241396	0	0	0	0	0	0.000268123	0	0	0
Cluster5520.COG0012	0	0	0	0.00140798	0.000187644	0	0.000637302	0.00099591	0	0	0	0	0	0	0	0	0	0.00215108	0	0	0	0	0	0	0	0	0.00211469	0	0	0	0	0	0	0	0	0	0	0.00148767	0	0	0	0.00375575	0	0	0.000393726	0	0	0	0
Cluster5522.COG0012	0.00103708	0.00310046	0.00341325	0.00224808	0.00211733	0.00189801	0.00176045	0.00296574	0.00532486	0.0018803	0.00185197	0.00500892	0.00174142	0.00218329	0.00229989	0.00289395	0.00360931	0.00309191	0.00318268	0.00397129	0.000916543	0.00190101	0.00201419	0.00323153	0.00269669	0.00560647	0.00237672	0.0037574	0.00424547	0.00111154	0.00227455	0.000950092	0.002214	0.00347456	0.00342579	0.00416046	0.00292392	0.00327029	0.00301449	0.00244242	0.00131286	0.00469264	0.00124107	0.0020741	0.00296512	0.00206608	0.00190108	0.00164258	0.00212419
Cluster5523.COG0012	0	0.000397198	0	0	0.00044382	0	0.000600145	0.000651368	0.00116113	0	0	0.00253118	0	0.000305528	0	0	0	0	0.00198911	0.000436427	0	0	0	0.0011054	0.00049359	0.00107111	0	0.000376154	0	0	0.000891173	0	0	0.000417809	0.00132633	0.0014863	0.000858841	0.000426966	0.000229291	0.00047719	0	0.00161449	0	0	0	0.00061963	0	0	0.0004
Cluster5524.COG0012	0	0.0151677	0.0201232	0.00754417	0.000959531	0	0	0.0103408	0.0130365	0	0	0.0146845	0	0.0166017	0	0	0	0	0.0120227	0.0152984	0	0	0	0.0164865	0	0.0128997	0	0.012063	0.00436918	0	0	0	0	0.0135639	0	0.0146937	0.0131468	0.00133	0.0165871	0.0133381	0	0.00490572	0	0	0	0.0151828	0	0	0
Cluster5526.COG0012	0	0.000567957	0.000394188	0	0	0	0	0	0.000626387	0	0	0.000632695	0	0.000116153	0	0	0	0	0	0.000306568	0	0	0	0.000329486	0	0	0	0.000202727	0	0	0	0	0	0.000359995	0	0	0	0	0.000282579	0	0	0	0	0	0	0.000266023	0	0	0
Cluster5528.COG0012	0	0.00214469	0.00163213	0.00122642	0.000841361	0	0	0.00139065	0.0025701	0.000336027	0	0.00440976	0	0.00262124	0	0	0	0	0.00108626	0.00252498	0	0	0	0.00224096	0	0.00265875	0.000542127	0.00221541	0.00181245	0	0.000470355	0	0	0.00206252	0.00118243	0.00281162	0.00180213	0.00124634	0.00201107	0.00153336	0	0.00169089	0	0	0.000329174	0.00229918	0	0	0
Cluster5529.COG0012	0	0	0	0	0.000125051	0	0	0.0005833	0	0	0	0.000782025	0	0.000274896	0	0	0	0	0	0.000713117	0	0	0	0.000330043	0	0	0	0.000244042	0	0	0	0	0	0.000266015	0	0	0	0	0.000254195	0	0	0	0	0	0	0.000228355	0	0	0
Cluster553.COG0012	0.00689909	0	0	0	0	0	0	0	0	0	0	0	0	0	0	0	0.000614947	0	0	0	0.00707747	0.00263499	0	0	0	0	0	0	0	0.000488926	0	0.0085032	0.000830766	0	0	0	0	0	0	0	0.00892386	0	0.00816953	0	0	0	0.000204842	0.000532414	0
Cluster5530.COG0012	0	0	0	0.000783084	0	0	0	0	0	0	0	0	0	0	0	0	0	0	0	0	0	0	0	0	0	0	0	0	0	0	0	0	0	0	0	0	0	0	0	0	0	0	0	0	0	0	0	0	0
Cluster5532.COG0012	0	0	0	0.000334524	0	0	0	0	0	0	0	0	0	0	0	0	0	0	0	0	0	0	0	0	0	0	0	0	0	0	0	0	0	0	0	0	0	0	0	0	0	0	0	0	0	0	0	0	0
Cluster5533.COG0012	0	0	0	0	0	0	0	0	0	0	0	0	0	0	0	0	0	0	0	0	0	0	0	0	0	0	0	0	0	0	0	0	0	0	0	0	0	0	0	0	0	0	0	0	0	9.13964e-05	0	0	0
Cluster5534.COG0012	0	0	0	0	0	0	0	0	0	0	0	0	0	0	0	0	0	0	0	0	0	0	0	0	0	0	0.000432632	0	0	0	0	0	0	0	0	0	0	0.000501879	0	0	0	0	0	0	0.00025933	0	0	0	0
Cluster5535.COG0012	0	0	0	0	0	0	0	0	0	0	0	0	0.000309554	0	0	0	0	0	0	0	0	0	0	0	0	0	0	0	0	0	0	0	0	0	0	0	0	0	0	0	0	0	0	0	0	0	0.000172806	0	0.000550937
Cluster5537.COG0012	0	0	0	0	0	0.000617501	0	0	0	0.000829958	0.00033066	0	0.000837674	0	0.000755517	0.00210791	0	0	0	0	0.000385584	0	0.000734702	0	0	0	0	0	0	0.000658798	0.000810798	0	0.000787005	0	0	0	0	0	0	0	0	0	0	0.000385302	0	0	0.000208591	0	0
Cluster5538.COG0012	0	0	0	0	0	0	0	0	0	0	0	0	0	0	0	0	0	0	0	0	0	0	0	0	0	0	0	0	0	0	0	0	0	0	0	0	0	0	0	0	0	0	0	0	0	0	0.000138091	0	0
Cluster5539.COG0012	0	0	0	0	0	0	0	0	0	0	0	0	0	0	0	0	0	0	0	0	0	0	0.000987882	0	0	0	0	0	0	0.00067387	0	0	0.000761145	0	0	0	0	0	0	0	0	0	0	0	0	0	0.000182287	0	0.000521597
Cluster554.COG0012	0	0	0	0	0	0	0	0	0	0	0	0	0	0	0	0	0	0	0	0	0	0	0	0	0	0	0	0	0	0	0	0	0	0	0	0	0	0	0	0	0	0	0	0	0	0	0	0	0
Cluster5541.COG0012	0	0	0	0	0	0.000522945	0	0	0	0.000572586	0.000492325	0	0.00034178	0	0	0.000739359	0.00058369	0	0	0	0	0	0.0003704	0	0	0	0	0	0	0.000990912	0	0	0.000701452	0	0	0	0	0	0	0	0	0	0	0	0	0	0.00027856	0.000470848	0.000555355
Cluster5544.COG0012	0	0	0	0	0	0	0	0	0	0.000524315	0	0	0.000759772	0	0	0	0.00130674	0	0	0	0	0	0	0	0	0	0	0	0	0	0	0	0.000504344	0	0	0	0	0	0	0	0	0	0	0	0	0	0	0	0
Cluster5549.COG0012	0.000567646	0	0	0	0	0	0	0	0	0	0	0	0	0	0	0	0	0	0	0	0	0	0	0	0	0	0	0	0	0	0	0	0	0	0	0	0	0	0	0	0	0	0.000242058	0	0	0	0	0	0
Cluster5552.COG0012	0	0	0	0	0	0	0	0	0	0	0	0	0	0	0	0	0	0	0	0	0	0	0	0	0	0	0	0	0	0	0	0	0	0	0	0	0	0	0	0	0	0	0	0	0	0	0	0	0
Cluster5553.COG0012	0	0	0	0	0	0	0	0	0	0	0	0	0	0	0	0	0	0	0	0	0	0	0	0	0	0	0	0	0	0	0	0	0	0	0	0	0	0	0	0	0	0	0	0	0	0	0	0	0
Cluster5554.COG0012	0	0	0	0	0	0	0	0	0	0	0	0	0	0	0	0	0	0	0	0	0	0	0	0	0	0	0	0	0	0	0	0	0	0	0	0	0	0	0	0	0	0	0	0	0	0	0	0	0
Cluster5555.COG0012	0	0	0	0	0	0	0	0	0	0	0	0	0	0	0	0	0	0	0	0	0.000813332	0	0	0	0	0	0	0	0	0	0	0	0	0	0	0	0	0	0	0	0	0	0	0	0	0	0	0	0
Cluster5559.COG0012	0	0	0	0	0	0	0	0	0	0	0	0	0	0	0	0	0	0	0	0	0	0	0	0	0	0	0	0	0	0	0	0	0	0	0	0	0	0	0	0	0	0	0.000244033	0	0	0	0.000219559	0	0
Cluster556.COG0012	0.000419483	0	0	0	0	0	0	0	0	0	0	0	0	0	0	0	0	0	0	0	0.0012734	0	0	0	0	0	0	0	0	0	0	0.00116022	0	0	0	0	0	0	0	0	0	0	0.000372057	0	0	0	0	0	0
Cluster5560.COG0012	0	0	0	0	0	0	0	0	0	0	0	0	0	0	0	0	0	0	0	0	0	0	0	0	0	0	0	0	0	0	0	0	0	0	0	0	0	0	0	0	0	0	0	0	0	0	0	0	0
Cluster5562.COG0012	0	0	0	0	0	0	0	0	0	0	0	0	0	0	0	0	0	0	0	0	0	0	0	0	0	0	0	0	0	0	0	0.000283194	0	0	0	0	0	0	0	0	0	0	0	0	0	0	0	0	0
Cluster5564.COG0012	0.000469656	0	0	0	0	0	0	0	0	0	0	0	0	0	0	0	0	0	0	0	0	0	0	0	0	0	0	0	0	0	0	0	0	0	0	0	0	0	0	0	0	0	0.000299035	0	0	0	0	0	0
Cluster5566.COG0012	0	0	0	0	0	0	0	0	0	0	0	0	0	0	0	0	0	0	0	0	0	0	0	0	0	0	0	0	0	0	0	0	0	0	0	0	0	0	0	0	0	0	0	0	0	0	0	0	0
Cluster5567.COG0012	0	0	0	0	0	0	0	0	0	0	0	0	0	0	0	0	0	0	0	0	0	0	0	0	0	0	0	0	0	0	0	0	0	0	0	0	0	0	0	0	0	0	0	0	0	0	0	0	0
Cluster5568.COG0012	0.0011476	0	0	0	0	0	0	0	0	0	0	0	0	0	0.000559327	0	0	0	0	0	0	0.00115874	0	0	0	0	0	0	0	0.000882714	0	0.000738489	0	0	0	0	0	0	0	0	0.000654305	0	0.000680191	0	0	0	0	0.000379148	0
Cluster5569.COG0012	0	0	0	0	0	0	0	0	0	0	0	0	0	0	0	0	0	0	0	0	0	0	0	0	0	0	0	0	0	0	0	0	0	0	0	0	0	0	0	0	0	0	0	0	0	0	0	0	0
Cluster557.COG0012	0.00332791	0	0	0	0	0	0	0	0	0	0	0	0	0	0	0	0	0	0	0	0.00302023	0.00104521	0	0	0	0	0	0	0	0	0	0.00497162	0.000314579	0	0	0	0	0	0	0	0.00620644	0	0.00445057	0	0	0	0.000199814	0	0
Cluster5570.COG0012	0	0	0	0	0	0	0	0	0	0	0	0	0	0	0	0	0	0	0	0	0	0	0	0	0	0	0	0	0	0	0	0	0	0	0	0	0	0	0	0	0	0	0	0	0	0	0	0	0
Cluster5571.COG0012	0	0	0	0	0	0	0	0	0	0	0	0	0	0	0	0	0	0	0	0	0	0	0	0	0	0	0	0	0	0	0	0	0	0	0	0	0	0	0	0	0	0	0	0	0	0	0	0	0
Cluster5574.COG0012	0	0	0	0	0	0	0	0	0	0	0	0	0	0	0	0	0	0	0	0	0	0	0	0	0	0	0	0	0	0	0	0	0	0	0	0	0	0	0	0	0	0	0	0	0	0	0	0	0
Cluster5576.COG0012	0	0	0	0	0	0	0	0	0	0	0	0	0	0	0	0	0	0	0	0	0.000388017	0	0	0	0	0	0	0	0	0	0	0	0	0	0	0	0	0	0	0	0	0	0	0	0	0	0	0	0
Cluster5578.COG0012	0	0	0	0	0	0	0	0	0	0	0	0	0	0	0	0	0	0	0	0	0	0	0	0	0	0	0	0	0	0	0	0	0	0	0	0	0	0	0	0	0	0	0.000239951	0	0	0	0	0	0
Cluster5579.COG0012	0	0	0	0	0	0	0	0	0	0	0	0	0	0	0	0	0	0	0	0	0	0	0	0	0	0	0	0	0	0	0	0.00030548	0	0	0	0	0	0	0	0	0	0	0	0	0	0	0	0	0
Cluster558.COG0012	0.00054136	0	0	0	0	0	0	0	0	0	0	0	0	0	0	0	0	0	0	0	0	0	0	0	0	0	0	0	0	0	0	0	0	0	0	0	0	0	0	0	0	0	0	0	0	0	0	0	0
Cluster5581.COG0012	0	0	0	0	0	0	0	0	0	0	0	0	0	0	0	0	0	0	0	0	0	0	0	0	0	0	0	0	0	0	0	0	0	0	0	0	0	0	0	0	0	0	0	0	0	0	0	0	0
Cluster5583.COG0012	0.000420178	0	0	0	0	0	0	0	0	0	0	0	0	0	0	0	0	0	0	0	0	0	0	0	0	0	0	0	0	0	0	0	0	0	0	0	0	0	0	0	0.000578734	0	0	0	0	0	0	0	0
Cluster5584.COG0012	0	0	0	0	0	0	0	0	0	0	0	0	0	0	0	0	0	0	0	0	0	0	0	0	0	0	0	0	0	0	0	0.000421814	0	0	0	0	0	0	0	0	0	0	0	0	0	0	0	0	0
Cluster5585.COG0012	0	0	0	0	0	0	0	0	0	0	0	0	0	0	0	0	0	0	0	0	0.000617433	0	0	0	0	0	0	0	0	0.00125578	0	0.00020022	0	0	0	0	0	0	0	0	0	0	0.000388349	0	0	0	0	0	0
Cluster5587.COG0012	0	0	0	0	0	0	0	0	0	0	0	0	0	0	0	0	0	0	0	0	0	0	0	0	0	0	0	0	0	0	0	0.000632911	0	0	0	0	0	0	0	0	0.000338257	0	0.00103889	0	0	0	0	0	0
Cluster5588.COG0012	0	0	0	0	0	0	0	0	0	0	0	0	0	0	0	0	0	0	0	0	0	0	0	0	0	0	0	0	0	0	0	0	0	0	0	0	0	0	0	0	0	0	0	0	0	0	0	0	0
Cluster5589.COG0012	0	0	0	0	0	0	0	0	0	0	0	0	0	0	0	0	0	0	0	0	0	0.000947468	0	0	0	0	0	0	0	0	0	0	0	0	0	0	0	0	0	0	0	0	0	0	0	0	0	0.000292304	0
Cluster5590.COG0012	0	0	0	0	0	0	0	0	0	0	0	0	0	0	0	0	0	0	0	0	0	0	0	0	0	0	0	0	0	0	0	0.00110125	0	0	0	0	0	0	0	0	0.00045323	0	0.00022307	0	0	0	0	0	0
Cluster5592.COG0012	0.000427063	0	0	0	0	0	0	0	0	0	0	0	0	0	0	0	0	0	0	0	0	0	0	0	0	0	0	0	0	0	0	0	0	0	0	0	0	0	0	0	0.000268975	0	0	0	0	0	0	0	0
Cluster5593.COG0012	0	0	0	0	0	0	0	0	0	0	0	0	0	0	0	0	0	0	0	0	0	0	0	0	0	0	0	0	0	0	0	0.000197693	0	0	0	0	0	0	0	0	0	0	0	0	0	0	0	0	0
Cluster5594.COG0012	0	0	0	0	0	0	0	0	0	0	0	0	0	0	0	0	0	0	0	0	0	0	0	0	0	0	0	0	0	0	0	0.000365341	0	0	0	0	0	0	0	0	0.000276692	0	0.000215995	0	0	0	0	0	0
Cluster5595.COG0012	0.000800239	0	0	0	0	0	0	0	0	0	0	0	0	0	0	0	0	0	0	0	0	0	0	0	0	0	0	0	0	0	0	0	0	0	0	0	0	0	0	0	0.000328149	0	0	0	0	0	0	0	0
Cluster5596.COG0012	0	0	0	0	0	0	0	0	0	0	0	0	0	0	0	0	0	0	0	0	0	0	0	0	0	0	0	0	0	0	0	0	0	0	0	0	0	0	0	0	0	0	0	0	0	0	0	0	0
Cluster5597.COG0012	0	0	0	0	0	0	0	0	0	0	0	0	0	0	0	0	0	0	0	0	0	0	0	0	0	0	0	0	0	0	0	0	0	0	0	0	0	0	0	0	0	0	0	0	0	0	0	0	0
Cluster5598.COG0012	0	0	0	0	0	0	0	0	0	0	0	0	0	0	0	0	0	0	0	0	0	0	0	0	0	0	0	0	0	0	0	0	0	0	0	0	0	0	0	0	0	0	0	0	0	0	0	0	0
Cluster5599.COG0012	0	0	0	0	0	0	0	0	0	0	0	0	0	0	0	0	0	0	0	0	0	0	0	0	0	0	0	0	0	0	0	0	0	0	0	0	0	0	0	0	0	0	0	0	0	0	0	0	0
Cluster56.COG0012	0	0.000977743	0	0.000746166	0	0	0	0.000405651	0.000421044	0	0	0.000250042	0	0.000335086	0	0	0	0	0	0.000533498	0	0	0	0	0	0.000486773	0	0	0	0	0	0	0	0	0	0	0.000914684	0	0.000519363	0.00050327	0	0	0	0	0	0.000662884	0	0	0
Cluster560.COG0012	0	0	0	0	0	0	0	0	0	0	0	0	0	0	0	0	0	0	0	0	0	0	0	0	0	0	0	0	0	0.000745178	0	0.000174854	0	0	0	0	0	0	0	0	0	0	0	0	0	0	0	0	0
Cluster5601.COG0012	0	0	0	0	0	0	0	0	0	0	0	0	0	0	0	0	0	0	0	0	0	0	0	0	0	0	0	0	0	0	0	0	0	0	0	0	0	0	0	0	0.000476345	0	0	0	0	0	0	0	0
Cluster5602.COG0012	0.00107321	0	0	0	0	0	0	0	0	0	0	0	0	0	0	0	0	0	0	0	0.0013859	0.0010592	0	0	0	0	0	0	0	0	0	0.00145817	0	0	0	0	0	0	0	0	0.00177967	0	0.00139469	0	0	0	0	0	0
Cluster5603.COG0012	0	0	0	0	0	0	0	0	0	0	0	0	0	0	0	0	0	0	0	0	0	0	0	0	0	0	0	0	0	0	0	0	0	0	0	0	0	0	0	0	0	0	0	0	0	0	0	0	0
Cluster5604.COG0012	0	0	0	0	0	0	0	0	0	0.000481679	0	0	0	0	0	0	0	0	0	0	0.00052116	0.00141456	0	0	0	0	0	0	0	0.00177693	0	0.000419224	0	0	0	0	0	0	0	0	0.000564258	0	0.000334307	0	0	0	0.000426476	0.000388774	0
Cluster5606.COG0012	0	0	0	0	0	0	0	0	0	0	0.000219697	0	0	0	0	0	0	0	0	0	0.000666482	0	0	0	0	0	0	0	0	0	0	0.000798483	0	0	0	0	0	0	0	0	0.000533384	0	0	0	0	0	0	0	0
Cluster5607.COG0012	0	0	0	0	0	0	0	0	0	0	0	0	0	0	0	0	0	0	0	0	0	0	0	0	0	0	0	0	0	0	0	0	0	0	0	0	0	0	0	0	0	0	0	0	0	0	0	0	0
Cluster5608.COG0012	0	0	0	0	0	0	0	0	0	0	0	0	0	0	0	0	0	0	0	0	0	0	0	0	0	0	0	0	0	0	0	0	0	0	0	0	0	0	0	0	0	0	0	0	0	0	0.000142315	0	0
Cluster561.COG0012	0	0	0	0	0	0	0	0	0	0	0	0	0	0	0	0	0	0	0	0	0	0	0	0	0	0	0	0	0	0	0	0	0	0	0	0	0	0	0	0	0	0	0	0	0	0	0.000264463	0.0003751	0
Cluster5610.COG0012	0	0	0	0	0	0	0	0	0	0.000581767	0	0	0	0	0.001253	0	0.00112171	0	0	0	0.000695614	0.00110526	0	0	0	0	0	0	0	0.00107984	0	0.000283593	0.00126046	0	0	0	0	0	0	0	0.000661182	0	0.000795776	0	0	0	0.000547638	0.00141257	0.000735216
Cluster5611.COG0012	0.00175554	0	0	0	0	0	0	0	0	0.000822301	0	0	0	0	0	0	0	0	0	0	0.00255505	0.000790643	0	0	0	0	0	0	0	0.00109751	0	0.00290047	0.000318644	0	0	0	0	0	0	0	0.0022603	0	0.00169315	0	0	0	0.000847306	0.00130385	0
Cluster5613.COG0012	0.000527119	0	0	0	0	0.000507535	0	0	0	0.00148003	0.0002458	0	0.000369162	0	0.00127328	0.000946074	0	0	0	0	0.00102044	0.0017944	0.000722802	0	0	0	0	0	0	0.00240152	0	0.000249941	0.00128777	0	0	0	0	0	0	0	0.000836728	0	0.000465508	0.000478936	0	0	0.000893003	0.00207788	0.0011274
Cluster5614.COG0012	0	0	0	0	0	0	0	0	0	0	0	0	0	0	0	0	0	0	0	0	0.00105829	0	0	0	0	0	0	0	0	0	0	0.000419638	0	0	0	0	0	0	0	0	0	0	0	0	0	0	0	0	0
Cluster5616.COG0012	0.000465129	0	0	0	0	0	0	0	0	0	0	0	0	0	0	0	0	0	0	0	0.000482117	0	0	0	0	0	0	0	0	0	0	0.000324151	0	0	0	0	0	0	0	0	0	0	0.000748768	0	0	0	0	0.000369567	0
Cluster5618.COG0012	0	0	0	0	0	0	0	0	0	0	0	0	0	0	0	0	0	0	0	0	0	0.000655887	0	0	0	0	0	0	0	0	0	0.000368624	0	0	0	0	0	0	0	0	0	0	0	0	0	0	0	0	0
Cluster5619.COG0012	0.00087011	0	0	0	0	0	0	0	0	0	0	0	0	0	0	0	0	0	0	0	0.000585015	0	0	0	0	0	0	0	0	0	0	0.000807124	0	0	0	0	0	0	0	0	0.00119428	0	0.000322329	0	0	0	0	0.000295409	0
Cluster5620.COG0012	0	0	0	0	0	0	0	0	0	0	0	0	0	0	0	0	0	0	0	0	0	0	0	0	0	0	0	0	0	0	0	0.000222073	0	0	0	0	0	0	0	0	0	0	0.000295068	0	0	0	0	0	0
Cluster5621.COG0012	0	0	0	0	0	0	0	0	0	0	0	0	0	0	0	0	0	0	0	0	0	0	0	0	0	0	0	0	0	0	0	0	0	0	0	0	0	0	0	0	0	0	0	0	0	0	0	0	0
Cluster5622.COG0012	0.000575122	0	0	0	0	0	0	0	0	0	0	0	0	0	0.000542781	0	0	0	0	0	0	0.000675955	0	0	0	0	0	0	0	0	0	0	0.000334914	0	0	0	0	0	0	0	0	0	0	0	0	0	0.000446597	0	0
Cluster5623.COG0012	0	0	0	0	0	0	0	0	0	0	0	0	0	0	0	0	0	0	0	0	0	0.000574194	0	0	0	0	0	0	0	0	0	0	0	0	0	0	0	0	0	0	0	0	0	0	0	0	0	0	0
Cluster5625.COG0012	0	0	0	0	0	0	0	0	0	0	0	0	0	0	0	0	0	0	0	0	0	0	0	0	0	0	0	0	0	0	0	0.000179003	0	0	0	0	0	0	0	0	0.000500572	0	0	0	0	0	0	0	0
Cluster5626.COG0012	0.0451362	0	0	0	0	0	0	0	0	0.00103029	0	0	0	0	0.00299992	0	0	0	0	0	0.0368912	0.0138088	0	0	0	0	0	0	0	0.00811608	0	0.0461438	0.00171098	0	0	0	0	0	0	0	0.0484017	0	0.0488486	0	0	0	0.00104466	0.00302828	0.000720858
Cluster5627.COG0012	0	0	0	0	0	0	0	0	0	0	0	0	0	0	0	0	0	0	0	0	0	0	0	0	0	0	0	0	0	0	0	0	0	0	0	0	0	0	0	0	0	0	0.00026014	0	0	0	0	0	0
Cluster5628.COG0012	0	0	0	0	0	0	0	0	0	0	0	0	0	0	0	0	0	0	0	0	0	0	0	0	0	0	0	0	0	0	0	0	0	0	0	0	0	0	0	0	0	0	0	0	0	0	0	0	0
Cluster5629.COG0012	0	0	0	0	0	0	0	0	0	0	0	0	0	0	0	0	0	0	0	0	0	0	0	0	0	0	0	0	0	0	0	0	0	0	0	0	0	0	0	0	0	0	0	0	0	0	0	0	0
Cluster563.COG0012	0.0036008	0	0	0	0.000332575	0.00367872	0.00128945	0	0	0.00569027	0.00258146	0	0.00426091	0	0.00478987	0.00486315	0.0102286	0	0	0	0.00271131	0.0104831	0.00525012	0	0.0045063	0	0	0	0	0.00535838	0.00209137	0.00469306	0.0064236	0	0.00132211	0	0	0	0	0	0.00565868	0	0.00540363	0.00156758	0	0	0.00603943	0.00712992	0.00631015
Cluster5631.COG0012	0	0	0	0	0	0	0	0	0	0	0	0	0	0	0	0	0	0	0	0	0.000853721	0.000577661	0	0	0	0	0	0	0	0	0	0	0	0	0	0	0	0	0	0	0.000235342	0	0	0	0	0	0	0	0
Cluster5632.COG0012	0.00419217	0	0	0	0	0	0	0	0	0.00163014	0.000578766	0	0.000515563	0	0.00174136	0.00075629	0.0015634	0	0	0	0.00295135	0.00292951	0.000962379	0	0.000817514	0	0	0	0	0.00265942	0	0.00369919	0.00107334	0	0	0	0	0	0	0	0.00276732	0	0.0025006	0.000571532	0	0	0.00128829	0.00139909	0.00125631
Cluster5633.COG0012	0	0	0	0	0	0	0	0	0	0	0	0	0	0	0	0	0	0	0	0	0.000383806	0	0	0	0	0	0	0	0	0	0	0.000190211	0	0	0	0	0	0	0	0	0.00050829	0	0.000384841	0	0	0	0	0	0
Cluster5635.COG0012	0	0	0	0	0	0	0	0	0	0	0	0	0	0	0	0	0	0	0	0	0	0	0	0	0	0	0	0	0	0	0	0.000192324	0	0	0	0	0	0	0	0	0	0	0	0	0	0	0	0	0
Cluster5636.COG0012	0	0	0	0	0	0	0	0	0	0	0	0	0	0	0	0	0	0	0	0	0	0	0	0	0	0	0	0	0	0	0	0	0	0	0	0	0	0	0	0	0	0	0.000280561	0	0	0	0	0	0
Cluster5638.COG0012	0	0	0	0	0	0	0	0	0	0	0	0	0	0	0	0	0	0	0	0	0	0	0	0	0	0	0	0	0	0	0	0	0	0	0	0	0	0	0	0	0	0	0	0	0	0	0	0	0
Cluster564.COG0012	0	0	0	0	0	0	0	0	0	0.00055186	0	0	0.000449162	0	0.00111179	0	0	0	0	0	0	0.000647491	0	0	0	0	0	0	0	0	0	0	0	0	0	0	0	0	0	0	0	0	0	0	0	0	0.000211682	0.000397297	0.000896437
Cluster5640.COG0012	0	0	0	0	0	0	0	0	0	0	0	0	0	0	0	0	0	0	0	0	0.000575332	0	0	0	0	0	0	0	0	0	0	0.000236063	0	0	0	0	0	0	0	0	0.00022657	0	0	0	0	0	0.000417027	0	0
Cluster5641.COG0012	0	0	0	0	0	0	0	0	0	0	0	0	0	0	0	0	0	0	0	0	0	0	0	0	0	0	0	0	0	0	0	0	0	0	0	0	0	0	0	0	0	0	0	0	0	0	0	0	0
Cluster5642.COG0012	0	0	0	0	0	0	0	0	0	0	0	0	0	0	0	0	0	0	0	0	0.000352094	0	0	0	0	0	0	0	0	0	0	0.000306005	0	0	0	0	0	0	0	0	0	0	0	0	0	0	0	0	0
Cluster5643.COG0012	0	0	0	0	0	0	0	0	0	0	0	0	0	0	0	0	0	0	0	0	0	0	0	0	0	0	0	0	0	0	0	0	0	0	0	0	0	0	0	0	0	0	0	0	0	0	0	0	0
Cluster5644.COG0012	0	0	0	0	0	0	0	0	0	0	0	0	0	0	0	0	0	0	0	0	0	0	0	0	0	0	0	0	0	0	0	0.000226634	0	0	0	0	0	0	0	0	0.00030767	0	0.000298275	0	0	0	0	0	0
Cluster5645.COG0012	0	0	0	0	0	0	0	0	0	0	0	0	0	0	0	0	0	0	0	0	0	0	0	0	0	0	0	0	0	0	0	0.000492955	0	0	0	0	0	0	0	0	0	0	0	0	0	0	0	0	0
Cluster5646.COG0012	0.000435029	0	0	0	0	0	0	0	0	0	0	0	0	0	0	0	0	0	0	0	0	0	0	0	0	0	0	0	0	0.000732399	0	0	0	0	0	0	0	0	0	0	0	0	0.000328898	0	0	0	0	0.000399012	0
Cluster5647.COG0012	0	0	0	0	0	0	0	0	0	0	0	0	0	0	0	0	0	0	0	0	0	0	0	0	0	0	0	0	0	0	0	0	0	0	0	0	0	0	0	0	0	0	0	0	0	0	0	0	0
Cluster5648.COG0012	0	0	0	0	0	0	0	0	0	0	0	0	0	0	0	0	0	0	0	0	0	0	0	0	0	0	0	0	0	0	0	0	0	0	0	0	0	0	0	0	0.000216569	0	0	0	0	0	0	0	0
Cluster5649.COG0012	0	0	0	0	0	0	0	0	0	0	0	0	0	0	0	0	0	0	0	0	0	0	0	0	0	0	0	0	0	0	0	0	0	0	0	0	0	0	0	0	0	0	0	0	0	0	0	0	0
Cluster565.COG0012	0	0	0	0	0	0	0	0	0	0	0	0	0	0	0	0	0	0	0	0	0	0	0	0	0	0	0	0	0	0	0	0	0	0	0	0	0	0	0	0	0	0	0	0	0	0	0	0	0
Cluster5650.COG0012	0	0	0	0	0	0	0	0	0	0	0	0	0	0	0	0	0	0	0	0	0	0	0	0	0	0	0	0	0	0	0	0.000261095	0	0	0	0	0	0	0	0	0	0	0	0	0	0	0	0	0
Cluster5652.COG0012	0	0	0	0	0	0	0	0	0	0	0	0	0	0	0	0	0	0	0	0	0	0	0	0	0	0	0	0	0	0	0	0	0	0	0	0	0	0	0	0	0	0	0	0	0	0	0	0	0
Cluster5653.COG0012	0	0	0	0	0	0	0	0	0	0	0	0	0	0	0	0	0	0	0	0	0	0	0	0	0	0	0	0	0	0	0	0	0	0	0	0	0	0	0	0	0	0	0	0	0	0	0	0	0
Cluster5655.COG0012	0	0	0	0	0	0	0	0	0	0.000422267	0	0	0	0	0	0	0	0	0	0	0	0	0	0	0	0	0	0	0	0	0	0	0	0	0	0	0	0	0	0	0	0	0	0	0	0	0	0	0
Cluster5656.COG0012	0	0	0	0	0	0	0	0	0	0	0	0	0	0	0	0	0	0	0	0	0.000390157	0	0	0	0	0	0	0	0	0	0	0	0	0	0	0	0	0	0	0	0	0	0	0	0	0	0	0	0
Cluster5657.COG0012	0	0	0	0	0	0	0	0	0	0	0	0	0	0	0	0	0	0	0	0	0.000457404	0	0	0	0	0	0	0	0	0	0	0	0	0	0	0	0	0	0	0	0	0	0	0	0	0	0	0	0
Cluster5658.COG0012	0.00103475	0	0	0	0	0	0	0	0	0	0	0	0	0	0	0	0	0	0	0	0	0	0	0	0	0	0	0	0	0	0	0.000651375	0	0	0	0	0	0	0	0	0.00034507	0	0.0002251	0	0	0	0.000171071	0	0
Cluster566.COG0012	0	0	0	0	0	0	0	0	0	0	0	0	0	0	0	0	0	0	0	0	0	0	0	0	0	0	0	0	0	0	0	0	0	0	0	0	0	0	0	0	0	0	0	0	0	0	0	0	0
Cluster5662.COG0012	0	0	0	0	0	0	0	0	0	0	0	0	0	0	0	0	0	0	0	0	0	0	0	0	0	0	0	0	0	0	0	0.000393227	0	0	0	0	0	0	0	0	0	0	0	0	0	0	0	0	0
Cluster5664.COG0012	0	0	0	0	0	0	0	0	0	0	0	0	0	0	0	0	0	0	0	0	0	0	0	0	0	0	0	0	0	0	0	0	0	0	0	0	0	0	0	0	0	0	0	0	0	0	0	0	0
Cluster5665.COG0012	0	0	0	0	0	0	0	0	0	0	0	0	0	0	0	0	0	0	0	0	0	0	0	0	0	0	0	0	0	0	0	0	0	0	0	0	0	0	0	0	0	0	0	0	0	0	0	0	0
Cluster5667.COG0012	0.000466026	0	0	0	0	0	0	0	0	0	0.000228336	0	0	0	0	0	0	0	0	0	0.000439978	0.000691441	0	0	0	0	0	0	0	0.00214566	0	0.000598037	0	0	0	0	0	0	0	0	0	0	0.000675808	0	0	0	0.000562559	0	0.000450123
Cluster5668.COG0012	0.000443611	0	0	0	0	0	0	0	0	0	0	0	0	0	0.000595871	0	0	0	0	0	0.000445424	0.00110946	0	0	0	0	0	0	0	0.00116985	0	0.000932949	0	0	0	0	0	0	0	0	0.000340401	0	0.000626386	0	0	0	0.000148347	0	0
Cluster5669.COG0012	0	0	0	0	0	0	0	0	0	0	0	0	0	0	0	0	0	0	0	0	0	0	0	0	0	0	0	0	0	0	0	0	0	0	0	0	0	0	0	0	0	0	0	0	0	0	0	0	0
Cluster5670.COG0012	0	0	0	0	0	0	0	0	0	0	0	0	0	0	0	0	0	0	0	0	0	0	0	0	0	0	0	0	0	0	0	0	0	0	0	0	0	0	0	0	0	0	0	0	0	0	0	0	0
Cluster5671.COG0012	0.00361843	0	0	0	0	0	0	0	0	0.00095636	0	0	0	0	0.00132069	0	0	0	0	0	0.00245654	0.00291979	0.000365089	0	0	0	0	0	0	0.00300656	0	0.00353836	0.00128805	0	0	0	0	0	0	0	0.00249691	0	0.00413413	0	0	0	0.000797885	0.00153836	0.00128217
Cluster5672.COG0012	0	0	0	0	0	0	0	0	0	0	0	0	0	0	0	0	0	0	0	0	0	0	0	0	0	0	0	0	0	0	0	0	0	0	0	0	0	0	0	0	0	0	0.000240623	0	0	0	0	0	0
Cluster5673.COG0012	0	0	0	0	0	0	0	0	0	0	0	0	0	0	0	0	0	0	0	0	0	0	0	0	0	0	0	0	0	0	0	0	0	0	0	0	0	0	0	0	0	0	0	0	0	0	0	0	0
Cluster5678.COG0012	0	0	0	0	0	0	0	0	0	0	0	0	0	0	0	0	0	0	0	0	0.000507226	0	0	0	0	0	0	0	0	0	0	0.000176038	0	0	0	0	0	0	0	0	0.000733514	0	0.000704564	0	0	0	0	0	0
Cluster5679.COG0012	0	0	0	0	0	0	0	0	0	0	0	0	0	0	0	0	0	0	0	0	0	0	0	0	0	0	0	0	0	0	0	0	0	0	0	0	0	0	0	0	0	0	0	0	0	0	0	0	0
Cluster568.COG0012	0	0	0	0	0	0	0	0	0	0	0	0	0	0	0	0	0	0	0	0	0	0	0	0	0	0	0	0	0	0	0	0	0	0	0	0	0	0	0	0	0	0	0	0	0	0	0	0	0
Cluster5680.COG0012	0	0	0	0	0	0	0	0	0	0	0	0	0	0	0	0	0	0	0	0	0	0	0	0	0	0	0	0	0	0	0	0	0	0	0	0	0	0	0	0	0	0	0	0	0	0	0	0	0
Cluster5681.COG0012	0	0	0	0	0	0	0	0	0	0	0	0	0	0	0	0	0	0	0	0	0	0	0	0	0	0	0	0	0	0	0	0	0	0	0	0	0	0	0	0	0	0	0	0	0	0	0	0	0
Cluster5684.COG0012	0	0	0	0	0	0	0	0	0	0	0	0	0	0	0	0	0	0	0	0	0	0	0	0	0	0	0	0	0	0	0	0.000849657	0	0	0	0	0	0	0	0	0	0	0.000452279	0	0	0	0	0	0
Cluster5685.COG0012	0	0	0	0	0	0	0	0	0	0	0	0	0	0	0	0	0	0	0	0	0.000805397	0	0	0	0	0	0	0	0	0	0	0.000188343	0	0	0	0	0	0	0	0	0	0	0.000325377	0	0	0	0	0	0
Cluster5686.COG0012	0	0	0	0	0	0	0	0	0	0	0	0	0	0	0	0	0	0	0	0	0.00137645	0	0	0	0	0	0	0	0	0	0	0.000726587	0	0	0	0	0	0	0	0	0.000472544	0	0.000622013	0	0	0	0	0	0
Cluster5687.COG0012	0	0	0	0	0	0	0	0	0	0	0	0	0	0	0	0	0	0	0	0	0.000652632	0	0	0	0	0	0	0	0	0	0	0.000598044	0	0	0	0	0	0	0	0	0.000501383	0	0.000286043	0	0	0	0	0	0
Cluster5688.COG0012	0	0	0	0	0	0	0	0	0	0	0	0	0	0	0	0	0	0	0	0	0	0	0	0	0	0	0	0	0	0	0	0	0	0	0	0	0	0	0	0	0	0	0	0	0	0	0	0	0
Cluster5689.COG0012	0	0	0	0	0	0	0	0	0	0	0	0	0	0	0	0	0	0	0	0	0	0	0	0	0	0	0	0	0	0	0	0.000463021	0	0	0	0	0	0	0	0	0.000671514	0	0.000616928	0	0	0	0	0	0
Cluster569.COG0012	0	0	0	0	0	0	0	0	0	0	0	0	0	0	0	0	0	0	0	0	0.000839117	0	0	0	0	0	0	0	0	0	0	0.000625271	0.00100724	0	0	0	0	0	0	0	0.00121774	0	0.000799057	0	0	0	0.000299191	0.00115824	0.000468911
Cluster5690.COG0012	0	0	0	0	0	0	0	0	0	0	0	0	0	0	0	0	0	0	0	0	0	0	0	0	0	0	0	0	0	0	0	0	0	0	0	0	0	0	0	0	0	0	0	0	0	0	0	0	0
Cluster5691.COG0012	0	0	0	0	0	0	0	0	0	0	0	0	0	0	0	0	0	0	0	0	0	0	0	0	0	0	0	0	0	0	0	0	0	0	0	0	0	0	0	0	0	0	0	0	0	0	0	0	0
Cluster5692.COG0012	0	0	0	0	0	0	0	0	0	0	0	0	0	0	0	0	0	0	0	0	0	0	0	0	0	0	0	0	0	0	0	0.000217266	0	0	0	0	0	0	0	0	0.000334274	0	0	0	0	0	0	0	0
Cluster5693.COG0012	0	0	0	0	0	0	0	0	0	0	0	0	0	0	0	0	0	0	0	0	0	0	0	0	0	0	0	0	0	0	0	0	0	0	0	0	0	0	0	0	0.000325996	0	0	0	0	0	0	0	0
Cluster5695.COG0012	0	0	0	0	0	0	0	0	0	0	0	0	0	0	0	0	0	0	0	0	0	0	0	0	0	0	0	0	0	0	0	0	0	0	0	0	0	0	0	0	0	0	0	0	0	0	0	0	0
Cluster5696.COG0012	0	0	0	0	0	0	0	0	0	0	0	0	0	0	0	0	0	0	0	0	0	0	0	0	0	0	0	0	0	0	0	0.000375857	0	0	0	0	0	0	0	0	0.000332626	0	0	0	0	0	0	0	0
Cluster5698.COG0012	0	0	0	0	0	0	0	0	0	0	0	0	0	0	0.000970448	0	0	0	0	0	0.00132785	0.00178703	0	0	0	0	0	0	0	0.00425311	0	0	0.000474598	0	0	0	0	0	0	0	0	0	0	0	0	0	0	0.000640794	0
Cluster5699.COG0012	0	0	0	0	0	0	0	0	0	0	0	0	0	0	0	0	0	0	0	0	0.000435708	0	0	0	0	0	0	0	0	0	0	0.000537821	0	0	0	0	0	0	0	0	0	0	0.000574286	0	0	0	0	0	0
Cluster57.COG0012	0	0	0	0	0	0	0	0	0	0	0	0	0	0.000128681	0	0	0	0	0	0	0	0	0	0	0	0	0	0	0	0	0	0	0	0	0	0	0	0	0	0	0	0	0	0	0	0.000118362	0	0	0
Cluster570.COG0012	0.0095373	0	0	0	0	0.00052493	0	0	0	0.00248121	0.000193152	0	0.000270771	0	0.00426979	0.0012524	0.00240971	0	0	0	0.0110694	0.00624651	0.000430974	0	0.000897662	0	0	0	0	0.00559304	0	0.011825	0.00350526	0	0.000656868	0	0	0	0	0	0.0125068	0	0.0103956	0.000524659	0	0	0.00158469	0.00471981	0.00150648
Cluster5700.COG0012	0	0	0	0	0	0	0	0	0	0	0	0	0	0	0	0	0	0	0	0	0	0	0	0	0	0	0	0	0	0	0	0	0	0	0	0	0	0	0	0	0	0	0	0	0	0	0	0	0
Cluster5701.COG0012	0.00704377	0	0	0	0	0	0	0	0	0	0	0	0	0	0	0	0	0	0	0	0.00555025	0.000600709	0	0	0	0	0	0	0	0.00133685	0	0.00699347	0.000323561	0	0	0	0	0	0	0	0.00939121	0	0.00832824	0	0	0	0	0.000300596	0
Cluster5703.COG0012	0	0	0	0	0	0	0	0	0	0	0	0	0	0	0	0	0	0	0	0	0	0	0	0	0	0	0	0	0	0	0	0	0	0	0	0	0	0	0	0	0	0	0.000390715	0	0	0	0	0	0
Cluster5704.COG0012	0	0	0	0	0	0	0	0	0	0	0	0	0	0	0	0	0	0	0	0	0	0	0	0	0	0	0	0	0	0	0	0	0	0	0	0	0	0	0	0	0	0	0	0	0	0	0	0	0
Cluster5706.COG0012	0	0	0	0	0	0	0	0	0	0	0	0	0	0	0	0	0	0	0	0	0	0	0	0	0	0	0	0	0	0	0	0	0	0	0	0	0	0	0	0	0	0	0	0	0	0	0	0	0
Cluster5707.COG0012	0	0	0	0	0	0	0.000572228	0	0	0	0	0	0	0	0	0	0	0	0	0	0	0	0.000486431	0	0	0	0.000505377	0	0	0	0.000448422	0	0.000276693	0	0.000404435	0	0	0	0	0	0	0	0	0	0	0	0.000152313	0	0
Cluster5708.COG0012	0	0	0	0	0	0	0	0	0	0	0	0	0	0	0	0	0	0	0	0	0	0	0	0	0	0	0	0	0	0	0	0	0	0	0	0	0	0	0	0	0	0	0	0	0	0	0	0	0
Cluster5709.COG0012	0	0	0	0	0	0	0	0	0	0	0	0	0	0	0	0	0	0	0	0	0	0	0	0	0	0	0	0	0	0	0	0	0	0	0	0	0	0	0	0	0	0	0.000239485	0	0	0	0.000175191	0	0
Cluster5710.COG0012	0	0	0	0	0	0	0	0	0	0	0	0	0	0	0	0	0	0	0	0	0	0	0	0	0	0	0	0	0	0	0	0	0	0	0	0	0	0	0	0	0	0	0	0	0	0	0	0	0
Cluster5711.COG0012	0	0	0	0	0	0	0	0	0	0	0	0	0	0	0	0	0	0	0	0	0	0	0	0	0	0	0	0	0	0.000531366	0	0.000315302	0	0	0	0	0	0	0	0	0.000268271	0	0	0	0.000297952	0	0	0	0
Cluster5712.COG0012	0	0	0	0	0	0	0	0	0	0	0	0	0	0	0	0	0	0	0	0	0	0	0	0	0	0	0	0	0	0	0	0	0	0	0	0	0	0	0	0	0	0	0	0	0	0	0	0	0
Cluster5713.COG0012	0	0	0	0	0	0	0	0	0	0	0	0	0	0	0	0	0	0	0	0	0	0	0	0	0	0	0	0	0	0	0	0	0	0	0	0	0	0	0	0	0	0	0	0	0	0	0	0.000446315	0
Cluster5714.COG0012	0	0	0	0	0	0	0	0	0	0	0	0	0	0	0	0	0	0	0	0	0	0	0	0	0	0	0	0	0	0	0	0	0	0	0	0	0	0	0	0	0	0	0	0	0	0	0	0.000494715	0
Cluster5715.COG0012	0	0	0	0	0	0	0	0	0	0	0	0	0	0	0	0	0	0	0	0	0	0	0	0	0	0	0	0	0	0	0	0	0	0	0	0	0	0	0	0	0	0	0	0	0	0	0	0	0
Cluster5716.COG0012	0	0	0	0.000180011	0.000166734	0	0	0	0	0	0	0	0	0	0	0	0	0	0	0.00054742	0	0	0	0	0	0	0	0.000329833	0	0	0	0	0	0	0	0	0	0	0.000144303	0	0	0	0	0	0	0.000136668	0	0	0
Cluster5717.COG0012	0	0	0	0	0	0	0	0	0	0.000977375	0.000395712	0	0	0	0	0	0.000750681	0	0	0	0	0	0.00036009	0	0	0	0	0	0	0	0	0	0.000599723	0	0	0	0	0	0	0	0	0	0	0	0	0	0.000939446	0.000552267	0
Cluster5718.COG0012	0	0	0	0	0	0.00379867	0	0	0	0.000886547	0.000616549	0	0.00102654	0	0.00141929	0	0.00218046	0	0	0	0	0	0.00153082	0	0.00220257	0	0	0	0	0	0.000806988	0	0.00102053	0	0.000816866	0	0	0	0	0	0	0	0	0.00103909	0	0	0.000530466	0.000512568	0.0006043
Cluster5719.COG0012	0	0	0	0	0.000390944	0.00103526	0	0	0	0.000384822	0.000609942	0	0.000990365	0	0.000753684	0.000569502	0.00099186	0	0	0	0	0	0.000541714	0	0	0	0.00038503	0	0.000795393	0	0	0	0.000705838	0	0	0	0	0.000442896	0	0	0	0	0	0.000388793	0.00045866	0	0.00040968	0.000354038	0.000395326
Cluster572.COG0012	0	0	0	0	0	0	0	0	0	0	0	0	0	0	0	0	0	0	0	0	0	0	0	0	0	0	0	0	0	0	0	0	0	0	0	0	0	0	0	0	0	0	0	0	0	0	0	0.000300394	0
Cluster5720.COG0012	0	0	0	0.000400704	0.00114299	0.00136522	0.000663119	0	0	0.000832489	0.0015028	0	0.00286167	0	0	0.000859033	0	0	0	0	0	0	0.00328776	0	0	0	0.00105665	0	0	0	0.000545459	0.000183648	0	0	0.000399035	0	0	0.000309658	0	0	0.000232855	0	0.000249827	0.00173292	0.00204737	0	0.00216724	0.000925895	0.000613987
Cluster5721.COG0012	0	0	0	0	0.000381041	0.00399948	0.00302371	0	0	0.00311388	0.00314381	0	0.00350977	0	0.00505988	0.00352185	0.00704081	0	0	0	0	0.00161171	0.00323586	0	0.00361126	0	0.00162859	0	0	0.0011687	0.00151163	0	0.00449498	0	0.00193569	0	0	0	0	0	0	0	0	0.00229819	0.000936749	0	0.00558078	0.00290086	0.00494085
Cluster5722.COG0012	0	0	0	0	0	0	0	0	0	0	0	0	0	0	0	0	0	0	0	0	0	0	0	0	0	0	0	0	0	0	0	0	0	0	0	0	0	0	0	0	0	0	0	0	0	0	0	0	0
Cluster5724.COG0012	0	0	0	0	0	0	0	0	0	0	0	0	0	0	0	0	0	0	0	0	0	0	0	0	0	0	0	0	0	0	0	0	0	0	0	0	0	0	0	0	0	0	0.00030285	0	0	0	0	0	0
Cluster5726.COG0012	0	0	0	0	0	0	0	0	0	0	0	0	0	0	0	0	0	0	0	0	0	0	0	0	0	0	0	0	0	0	0	0	0	0	0	0	0	0	0	0	0.000249416	0	0	0	0	0	0	0	0
Cluster5727.COG0012	0.000655838	0	0	0	0	0	0	0	0	0	0	0	0	0	0	0	0	0	0	0	0	0	0	0	0	0	0	0	0	0	0	0.000425389	0	0	0	0	0	0	0	0	0.000737967	0	0.000555659	0	0	0	0	0	0
Cluster5728.COG0012	0	0	0	0	0	0	0	0	0	0.000492457	0	0	0	0	0	0	0	0	0	0	0	0	0	0	0	0	0	0	0	0	0	0	0	0	0	0	0	0	0	0	0	0	0	0	0	0	0.000145051	0	0
Cluster5729.COG0012	0	0	0	0	0	0	0	0	0	0	0	0	0	0	0	0	0	0	0	0	0	0	0	0	0	0	0	0	0	0	0	0.000515677	0	0	0	0	0	0	0	0	0.000392533	0	0.000230998	0	0	0	0	0	0
Cluster573.COG0012	0.000769217	0	0	0	0	0	0	0	0	0.000446437	0	0	0	0	0	0	0	0	0	0	0.00088566	0	0	0	0	0	0	0	0	0.00083713	0	0.00137375	0	0	0	0	0	0	0	0	0.00165104	0	0.00136371	0	0	0	0.000261438	0.000455964	0.000761396
Cluster5731.COG0012	0	0	0	0	0	0	0	0	0	0	0	0	0	0	0	0	0	0	0	0	0	0	0	0	0	0	0	0	0	0	0	0	0	0	0	0	0	0	0	0	0	0	0	0	0	0	0	0	0
Cluster5733.COG0012	0.000427232	0	0	0	0	0	0	0	0	0	0	0	0	0	0	0	0	0	0	0	0	0	0	0	0	0	0	0	0	0	0	0	0	0	0	0	0	0	0	0	0	0	0.000234617	0	0	0	0	0	0
Cluster5734.COG0012	0	0	0	0	0	0	0	0	0	0	0	0	0	0	0	0	0	0	0	0	0	0	0	0	0	0	0	0	0	0	0	0	0	0	0	0	0	0	0	0	0	0	0	0	0	0	0	0	0
Cluster5735.COG0012	0.000447196	0	0	0	0	0	0	0	0	0	0	0	0	0	0	0	0	0	0	0	0	0	0	0	0	0	0	0	0	0	0	0	0	0	0	0	0	0	0	0	0.000214946	0	0	0	0	0	0	0	0
Cluster5736.COG0012	0	0	0	0	0	0	0	0	0	0	0	0	0	0	0	0	0	0	0	0	0	0	0	0	0	0	0	0	0	0	0	0.000256532	0	0	0	0	0	0	0	0	0	0	0	0	0	0	0	0	0
Cluster5738.COG0012	0.000438411	0	0	0	0	0	0	0	0	0	0	0	0	0	0	0	0	0	0	0	0	0	0	0	0	0	0	0	0	0	0	0.000200395	0	0	0	0	0	0	0	0	0	0	0	0	0	0	0	0	0
Cluster5739.COG0012	0	0	0	0	0	0	0	0	0	0	0	0	0	0	0	0	0	0	0	0	0	0.000558854	0	0	0	0	0	0	0	0.000526643	0	0	0	0	0	0	0	0	0	0	0	0	0	0	0	0	0	0	0
Cluster5743.COG0012	0	0	0	0	0	0	0	0	0	0	0	0	0	0	0	0	0	0	0	0	0	0	0	0	0	0	0	0	0	0	0	0.000185385	0	0	0	0	0	0	0	0	0	0	0.000249716	0	0	0	0	0	0
Cluster5749.COG0012	0.000492217	0	0	0	0	0	0	0	0	0	0	0	0	0	0	0	0	0	0	0	0	0	0	0	0	0	0	0	0	0	0	0	0	0	0	0	0	0	0	0	0.000441812	0	0	0	0	0	0	0	0
Cluster575.COG0012	0.00123343	0	0	0	0	0	0	0	0	0.000726913	0	0	0	0	0	0	0	0	0	0	0.00130691	0.00182602	0	0	0	0	0	0	0	0.0010371	0	0.00163038	0.0010006	0	0	0	0	0	0	0	0.0019443	0	0.00152954	0	0	0	0.000823448	0.000519116	0
Cluster5751.COG0012	0	0	0	0	0	0	0	0	0	0	0	0	0	0	0	0	0	0	0	0	0	0	0	0	0	0	0	0	0	0	0	0	0	0	0	0	0	0	0	0	0.000216455	0	0.000352705	0	0	0	0	0	0
Cluster5753.COG0012	0	0	0	0	0	0	0	0	0	0	0	0	0	0	0	0	0	0	0	0	0	0	0	0	0	0	0	0	0	0	0	0	0	0	0	0	0	0	0	0	0	0	0	0	0	0	0	0	0
Cluster5754.COG0012	0	0	0	0	0	0	0	0	0	0	0	0	0	0	0	0	0	0	0	0	0	0	0.000339889	0	0	0	0	0	0	0	0	0.000223575	0	0	0	0	0	0	0	0	0	0	0	0	0	0	0.000240276	0	0
Cluster5756.COG0012	0.000418267	0	0	0	0	0	0	0	0	0.000337376	0	0	0	0	0	0	0	0	0	0	0.00049822	0	0	0	0	0	0	0	0	0	0	0.000271055	0	0	0	0	0	0	0	0	0	0	0	0	0	0	0	0	0
Cluster5760.COG0012	0	0	0	0.000201028	0.000436645	0	0	0	0	0	0	0	0	0	0	0	0	0	0	0.000501444	0	0	0	0.000388911	0	0	0	0	0.00170776	0	0	0	0	0.000240412	0	0	0	0	0	0.000543076	0	0.00106855	0	0	0	0	0	0	0
Cluster5761.COG0012	0	0	0	0	0	0	0	0	0.000361987	0	0	0	0	0	0	0	0	0	0	0	0	0	0	0	0	0.00039162	0	0.000254126	0	0	0	0	0	0	0	0	0	0	0.000137912	0.000275571	0	0	0	0	0	9.0174e-05	0	0	0
Cluster5767.COG0012	0	0	0	0	0	0	0	0	0	0	0	0	0	0	0	0	0	0	0	0	0	0	0	0	0	0	0	0	0	0	0	0	0	0	0	0	0	0	0	0	0	0	0	0	0	0	0	0	0
Cluster5769.COG0012	0	0	0	0	0	0	0	0	0	0	0	0	0	0	0	0	0	0	0	0	0	0	0	0	0	0	0	0	0	0	0	0	0	0	0	0	0	0	0	0	0.000687931	0	0.000270578	0	0	0	0	0	0
Cluster5770.COG0012	0	0	0	0	0	0	0	0	0	0	0	0	0	0	0.000890012	0	0	0	0	0	0	0	0	0	0	0	0	0	0	0.000510469	0	0.000287902	0.000444973	0	0	0	0	0	0	0	0.000489144	0	0.000426947	0	0	0	0.000457	0.000429847	0
Cluster5771.COG0012	0	0	0	0	0	0	0	0	0	0	0	0	0	0	0	0	0	0	0	0	0	0	0	0	0	0	0	0	0	0	0	0	0	0	0	0	0	0	0	0	0	0	0	0	0	0	0	0	0
Cluster5772.COG0012	0	0	0	0	0	0	0	0	0	0	0	0	0	0	0	0	0	0	0	0	0	0	0	0	0	0	0	0	0	0	0	0	0	0	0	0	0	0	0	0	0	0	0	0	0	0	0	0	0
Cluster5773.COG0012	0	0	0	0	0	0	0	0	0	0	0	0	0	0	0	0	0	0	0	0	0	0	0	0	0	0	0	0	0	0	0	0	0	0	0	0	0	0	0	0	0	0	0	0	0	0	0	0	0
Cluster5774.COG0012	0	0	0	0	0	0	0	0	0	0	0	0	0	0	0	0	0	0	0	0	0.000369136	0	0	0	0	0	0	0	0	0	0	0	0	0	0	0	0	0	0	0	0	0	0.000215761	0	0	0	0	0	0
Cluster5775.COG0012	0	0	0	0	0	0	0	0	0	0	0	0	0	0	0	0	0	0	0	0	0	0	0	0	0	0	0	0	0	0	0	0	0	0	0	0	0	0	0	0	0	0	0	0	0	0	0	0	0
Cluster5776.COG0012	0	0	0	0	0	0	0	0	0	0	0	0	0	0	0	0	0	0	0	0	0	0	0	0	0	0	0	0	0	0	0	0.000248668	0	0	0	0	0	0	0	0	0	0	0	0	0	0	0	0	0
Cluster5777.COG0012	0	0	0	0	0	0	0	0	0	0	0	0	0	0	0	0	0	0	0	0	0	0	0	0	0	0	0	0	0	0	0	0	0	0	0	0	0	0	0	0	0	0	0	0	0	0	0	0	0
Cluster5778.COG0012	0	0	0	0	0	0	0	0	0	0	0	0	0	0	0	0	0	0	0	0	0	0	0	0	0	0	0	0	0	0	0	0	0	0	0	0	0	0	0	0	0	0	0.000367825	0	0	0	0.000155694	0	0
Cluster5781.COG0012	0	0	0	0	0	0	0	0	0	0	0	0	0	0	0	0	0	0	0	0	0	0	0	0	0	0	0	0	0	0	0	0	0	0	0	0	0	0	0	0	0	0	0	0	0	0	0	0	0
Cluster5783.COG0012	0	0	0	0	0	0	0	0	0	0	0	0	0	0	0	0	0	0	0	0	0	0	0	0	0	0	0	0	0	0	0	0	0	0	0	0	0	0	0	0	0	0	0	0	0	0	0	0	0
Cluster5784.COG0012	0	0	0	0	0	0	0	0	0	0	0	0	0	0	0	0	0	0	0	0	0	0	0	0	0	0	0	0	0	0	0	0	0	0	0	0	0	0	0	0	0	0	0	0	0	0	0	0	0
Cluster5786.COG0012	0	0	0	0	0	0	0	0	0	0	0	0	0	0	0	0	0	0	0	0	0	0	0	0	0	0	0	0	0	0	0	0	0	0	0	0	0	0	0	0	0.000268019	0	0	0	0	0	0	0	0
Cluster5789.COG0012	0	0	0	0	0	0	0	0	0	0	0	0	0	0	0	0	0	0	0	0	0	0	0	0	0	0	0	0	0	0	0	0	0	0	0	0	0	0	0	0	0	0	0	0	0	0	0	0	0
Cluster579.COG0012	0	0	0	0	0	0	0	0	0	0	0	0	0	0	0	0	0	0	0	0	0	0	0	0	0	0	0	0	0	0	0	0	0	0	0	0	0	0	0	0	0	0	0	0	0	0	0	0	0
Cluster5790.COG0012	0	0.000342773	0	0.000407674	0.000396751	0	0	0.000567699	0.000433993	0	0	0.000354263	0	0.000293358	0	0	0	0	0	0	0	0	0	0.000946384	0	0	0	0.000552211	0	0	0	0	0	0.00069959	0	0.000467615	0.000257576	0.000352849	0.000429938	0.000291471	0	0.000467836	0	0	0.000206071	0.000405319	0	0	0
Cluster5791.COG0012	0	0.000173162	0.000613506	0	0	0	0	0.000509391	0	0	0	0	0	0.000156403	0	0	0	0	0	0.00187787	0	0	0	0.00144019	0	0	0	0.000468169	0	0	0	0	0	0.000954998	0	0	0	0	0.000224254	0.00339041	0	0	0	0	0	0.00023374	0	0	0
Cluster5792.COG0012	0	0	0	0	0.000291419	0	0	0	0	0	0	0	0	0	0	0	0	0	0	0	0	0	0	0	0	0	0	0	0	0	0	0	0	0.000333543	0	0	0	0.000529072	0	0	0	0	0	0	0.000250999	0	0	0	0
Cluster5793.COG0012	0	0.000278606	0.000509973	0.000212173	0	0	0	0.000341429	0	0	0	0	0	0.000258419	0	0	0	0.00052635	0	0.000373916	0	0	0	0	0	0	0	0.000177949	0	0	0	0	0	0.000724533	0	0	0	0	0	0	0	0	0	0	0	0.000178979	0	0	0
Cluster5795.COG0012	0	0	0.000695199	0	0	0	0	0	0	0	0	0	0	0	0	0	0	0	0	0.000283955	0	0	0	0.000626239	0	0	0	0.000363793	0	0	0	0	0	0	0	0	0	0	0	0.000828695	0	0	0	0	0	0	0	0	0
Cluster5796.COG0012	0	0	0	0	0	0	0	0	0	0	0	0	0	0	0	0	0	0	0	0	0	0	0	0	0	0	0	0	0	0	0	0	0	0	0	0	0	0	0	0	0	0	0	0	0	9.20466e-05	0	0	0
Cluster5798.COG0012	0	0.00537191	0.00462715	0.00339954	0.000410865	0	0	0.00679735	0.00639808	0	0	0.00679176	0	0.00624352	0	0	0	0	0.0068707	0.00803323	0	0	0	0.0049038	0	0.00562636	0	0.00492693	0.001671	0	0	0	0	0.00649915	0	0.00639522	0.0063492	0.000870383	0.00546166	0.00792033	0	0.0042415	0	0	0	0.00541797	0	0	0
Cluster5799.COG0012	0	0	0	0	0	0	0	0	0	0	0	0	0	0	0	0	0	0	0	0	0	0	0	0	0	0	0	0	0	0	0	0	0	0	0	0	0	0	0	0	0	0	0	0	0	0	0	0	0
Cluster58.COG0012	0	0	0	0	0	0	0	0	0	0	0	0	0	0	0	0	0	0	0	0	0	0	0	0	0	0	0	0	0	0	0	0	0	0	0	0	0	0	0	0	0	0	0	0	0	0	0	0	0
Cluster580.COG0012	0	0	0	0	0	0	0	0	0	0.000464274	0.000177644	0	0	0	0	0	0	0	0	0	0.000373714	0.000853407	0	0	0	0	0	0	0	0.00103066	0	0	0.0010664	0	0	0	0	0	0	0	0.00031792	0	0	0	0	0	0.000142553	0.000886827	0.000506048
Cluster5800.COG0012	0	0	0	0	0	0	0	0	0	0	0	0	0	0	0	0	0	0	0	0	0	0	0	0	0	0	0	0	0	0	0	0	0	0.000238133	0	0	0	0	0	0	0	0	0	0	0	5.23677e-05	0	0	0
Cluster5802.COG0012	0	0	0	0	0	0	0	0	0	0	0	0.000269884	0	0	0	0	0	0	0	0	0	0	0	0	0	0	0	0.00044222	0	0	0	0	0	0.000254496	0	0	0	0	0	0	0	0	0	0	0	6.43152e-05	0	0	0
Cluster5804.COG0012	0	0	0	0	0.00143954	0	0.00178542	0	0	0	0.000493597	0	0.00033554	0	0	0	0	0	0	0	0	0	0	0	0	0	0.00198047	0	0	0	0	0	0.000494054	0	0.00170163	0	0	0	0	0	0	0	0	0.00087995	0.0014462	0	0.000186637	0	0
Cluster5806.COG0012	0	0	0	0	0	0	0	0	0	0	0	0	0	0	0	0	0	0	0	0	0	0	0	0	0	0	0	0	0	0	0	0	0	0	0	0	0	0	0	0	0	0	0	0	0.00021107	0	0	0	0
Cluster5808.COG0012	0.0114515	0	0	0	0	0	0	0	0	0.000754242	0	0	0	0	0	0.000866763	0	0	0	0	0.00957235	0.00202981	0	0	0	0	0	0	0	0.00201332	0	0.0100075	0.000761582	0	0	0	0	0	0	0	0.00726262	0	0.00639961	0	0	0	0.000366013	0.00132594	0
Cluster5809.COG0012	0	0.00316611	0.00438506	0.00196759	0.000111732	0	0	0.00261197	0.0025658	0	0	0.00197756	0	0.00291039	0	0	0	0	0.00292508	0.0034819	0	0	0	0.00311244	0	0.00276555	0	0.00323643	0.00121427	0	0	0	0	0.00279537	0	0.00250387	0.00321637	0	0.00322836	0.0030196	0	0.000897246	0	0	0	0.00325591	0	0	0
Cluster581.COG0012	0	0	0	0	0	0.00125282	0	0	0	0.0015553	0.000916462	0	0.000858188	0	0.00125215	0	0.000779749	0	0	0	0	0	0.00206157	0	0.000543157	0	0	0	0	0.00285334	0.00174922	0	0	0	0	0	0	0	0	0	0.000285589	0	0.000321155	0.000426561	0	0	0.00055814	0.00132618	0.00038455
Cluster5811.COG0012	0	0	0	0	0	0.000533609	0.000797777	0	0	0.000608386	0.000817157	0	0.00190143	0	0	0	0	0	0	0	0	0	0.000655481	0	0	0	0	0	0	0	0.000540265	0	0	0	0	0	0	0	0	0	0	0	0	0.000456527	0	0	0.000696251	0	0
Cluster5814.COG0012	0	0	0	0	0.00122745	0	0	0	0	0	0.000310217	0	0	0	0	0	0	0	0	0	0	0	0	0	0	0	0.0028192	0	0	0	0	0	0	0	0.000476888	0	0	0	0	0	0	0	0	0	0.00117083	0	0	0	0
Cluster5815.COG0012	0	0	0	0	0.00117186	0	0	0	0	0	0	0	0	0	0	0	0	0	0	0	0	0	0	0	0	0	0.00235287	0	0	0	0	0	0	0	0.000450264	0	0	0	0	0	0	0	0	0	0.00115618	0	0	0	0
Cluster5816.COG0012	0	0	0	0	0.000318266	0	0	0	0	0	0	0	0	0	0	0	0	0.000534108	0	0	0	0	0	0	0	0	0	0	0	0	0	0	0	0	0	0	0	0	0	0	0	0	0	0.00181325	0.000885531	0	0	0	0
Cluster5817.COG0012	0	0	0	0	0.00618368	0	0	0	0	0	0	0	0	0	0	0	0	0.000724325	0	0	0	0	0	0	0	0	0.00649499	0	0.00384034	0	0	0	0	0	0	0	0	0.00187602	0	0	0	0	0	0	0.00365819	0	0	0	0
Cluster5818.COG0012	0	0	0	0	0.000151044	0.000614404	0.000770884	0	0	0	0.00023139	0	0.000269719	0	0	0	0	0	0	0	0	0	0	0	0	0	0.000677241	0	0	0	0.000732606	0	0	0	0.000324059	0	0	0	0	0	0	0	0	0.00213737	0.000739293	0	0	0	0.000480587
Cluster5819.COG0012	0	0	0	0	0.00156004	0.000805034	0	0	0	0	0.00101534	0	0.00135835	0	0	0	0	0	0	0	0	0	0.000929493	0	0.000468428	0	0.000887207	0	0	0	0.00101909	0	0.000887403	0	0.00076713	0	0	0	0	0	0	0	0	0.000782348	0.000686741	0	0	0	0.000470314
Cluster582.COG0012	0	0	0	0	0	0.000416975	0	0	0	0.00054856	0	0	0.000204969	0	0.000727937	0.000716754	0	0	0	0	0.000357626	0.000553556	0.000338593	0	0	0	0	0	0	0	0	0.00219998	0	0	0	0	0	0	0	0	0.00122957	0	0.00185387	0	0	0	0.000365075	0.000459377	0.000489388
Cluster5821.COG0012	0	0	0	0	0.000606458	0	0	0	0	0	0.000605303	0	0	0	0	0	0	0	0	0	0	0	0	0	0	0	0.0006906	0	0	0	0.000900873	0	0	0	0	0	0	0	0	0	0	0	0	0.00029582	0.00062888	0	0	0	0
Cluster5824.COG0012	0.000526214	0	0	0	0	0	0	0	0	0.000362573	0	0	0	0	0	0	0	0	0	0	0	0	0	0	0	0	0	0	0	0	0	0.000388853	0	0	0	0	0	0	0	0	0.000274129	0	0	0	0	0	0	0.000292782	0
Cluster5825.COG0012	0	0	0	0	0	0	0	0	0	0.000335586	0	0	0	0	0	0	0	0	0	0	0	0	0	0	0	0	0	0	0	0	0	0	0.000476697	0	0	0	0	0	0	0	0.000431492	0	0.000488676	0	0	0	0	0.000543449	0
Cluster5826.COG0012	0	0	0	0	0	0	0	0	0	0	0	0	0	0	0	0	0	0	0	0	0	0	0	0	0	0	0	0	0	0	0	0	0	0	0	0	0	0	0	0	0	0	0	0	0	0	0.000164504	0	0
Cluster5828.COG0012	0	0	0	0	0	0	0	0	0	0	0	0	0	0	0	0	0	0	0	0	0	0	0	0	0	0	0	0	0	0	0	0	0	0	0	0	0	0	0	0	0	0	0	0	0	0	0	0	0
Cluster583.COG0012	0.0134677	0	0	0	0	0.00076819	0	0	0	0.00444068	0.000273713	0	0.000689716	0	0.008595	0.00136728	0.00380197	0	0	0	0.0151702	0.00494416	0.00158341	0	0.00184307	0	0	0	0	0.00439357	0.00131049	0.00919504	0.00456294	0	0	0	0	0	0	0	0.009922	0	0.0088254	0.000366673	0	0	0.00168181	0.00664883	0.00189638
Cluster5830.COG0012	0	0	0	0	0	0	0	0	0	0	0	0	0	0	0	0	0	0	0	0	0	0	0	0	0	0	0	0	0	0	0	0	0	0	0	0	0	0	0	0	0	0	0	0	0	0	0	0	0
Cluster586.COG0012	0	0	0	0	0	0	0	0	0	0	0	0	0.00020241	0	0	0	0	0	0	0	0	0	0	0	0	0	0	0	0	0	0	0.000285276	0	0	0	0	0	0	0	0	0.000595731	0	0	0	0	0	0	0	0
Cluster588.COG0012	0.00736322	0	0	0	0	0	0	0	0	0	0	0	0	0	0	0	0	0	0	0	0.00163414	0	0	0	0	0	0	0	0	0	0	0.00479275	0	0	0	0	0	0	0	0	0.00525141	0	0.00586855	0	0	0	0	0	0
Cluster589.COG0012	0.00100361	0	0	0	0	0	0	0	0	0	0	0	0	0	0	0	0	0	0	0	0.00109659	0	0	0	0	0	0	0	0	0	0	0.00074862	0	0	0	0	0	0	0	0	0.000794109	0	0.000398572	0	0	0	0	0	0
Cluster590.COG0012	0	0	0	0	0	0	0	0	0	0	0	0	0	0	0	0	0	0	0	0	0	0	0	0	0	0	0	0	0	0	0	0.00019593	0	0	0	0	0	0	0	0	0.000453895	0	0.000293007	0	0	0	0	0	0
[truncated: 570 more rows]
[truncated: 140 more columns]
