# Supplementary material for: Double-stranded DNA virioplankton dynamics and reproductive strategies in the oligotrophic open ocean water column
Source: ISME J. 2020 Feb 14;14(5):1304–15. doi: 10.1038/s41396-020-0604-8 (PMC7174320; doi:10.1038/s41396-020-0604-8)
Supplement: Supplementary file 21 — Table S9 [file 41396_2020_604_MOESM21_ESM.xlsx]

## Sheet: TableS8_ALOHA_2.0_protein_RefSe
protein	query	hit	start	end	length	pctid	score	function	taxid	taxname	lineage
c_000000000001_10	YP_214199.1	1	61	61	52.46	78.3	uncharacterized protein	268748	Prochlorococcus phage P-SSP7	root;Viruses;dsDNA viruses, no RNA stage;Caudovirales;Podoviridae;Autographivirinae;unassigned Autographivirinae;Prochlorococcus phage P-SSP7
c_000000000001_12	YP_214201.1	4	517	514	74.1239	856	T7-like head-to-tail connector	268748	Prochlorococcus phage P-SSP7	root;Viruses;dsDNA viruses, no RNA stage;Caudovirales;Podoviridae;Autographivirinae;unassigned Autographivirinae;Prochlorococcus phage P-SSP7
c_000000000001_13	YP_214202.1	1	269	269	52.7855	305	T7-like capsid assembly protein	268748	Prochlorococcus phage P-SSP7	root;Viruses;dsDNA viruses, no RNA stage;Caudovirales;Podoviridae;Autographivirinae;unassigned Autographivirinae;Prochlorococcus phage P-SSP7
c_000000000001_15	YP_005087456.1	4	53	50	58	65.1	predicted protein	445693	Cyanophage NATL1A-7	root;Viruses;dsDNA viruses, no RNA stage;Caudovirales;Podoviridae;Autographivirinae;unclassified Autographivirinae;Cyanophage NATL1A-7
c_000000000001_16	YP_005087457.1	1	344	344	90.12	754	photosystem II reaction center protein PsbA/D1	445693	Cyanophage NATL1A-7	root;Viruses;dsDNA viruses, no RNA stage;Caudovirales;Podoviridae;Autographivirinae;unclassified Autographivirinae;Cyanophage NATL1A-7
c_000000000001_18	YP_009213710.1	4	120	117	53.845	148	hypothetical protein	1542477	Prochlorococcus phage P-TIM68	root;Viruses;dsDNA viruses, no RNA stage;Caudovirales;Myoviridae;unclassified Myoviridae;Prochlorococcus phage P-TIM68
c_000000000001_1	YP_005087448.1	1	416	416	73.3149	695	primase/helicase, partial	444875	Cyanophage 9515-10a	root;Viruses;dsDNA viruses, no RNA stage;Caudovirales;Podoviridae;Autographivirinae;unclassified Autographivirinae;Cyanophage 9515-10a
c_000000000001_20	YP_005087541.1	1	391	391	74.6762	634	major capsid protein	445692	Cyanophage NATL2A-133	root;Viruses;dsDNA viruses, no RNA stage;Caudovirales;Podoviridae;Autographivirinae;unclassified Autographivirinae;Cyanophage NATL2A-133
c_000000000001_21	YP_007677709.1	3	223	221	51.1261	233	tail tube A	382262	Prochlorococcus phage P-GSP1	root;Viruses;dsDNA viruses, no RNA stage;unclassified dsDNA phages;Prochlorococcus phage P-GSP1
c_000000000001_22	YP_005087385.1	406	1162	757	41.6093	597	tail tube protein B	444876	Cyanophage P-SSP2	root;Viruses;dsDNA viruses, no RNA stage;Caudovirales;unclassified Caudovirales;Cyanophage P-SSP2
c_000000000001_23	YP_007677156.1	1	144	144	68.06	238	hypothetical protein PRSG_00020	382273	Prochlorococcus phage P-SSP3	root;Viruses;dsDNA viruses, no RNA stage;unclassified dsDNA phages;Prochlorococcus phage P-SSP3
c_000000000001_26	YP_214212.1	8	1220	1213	48.5563	1250	T7-like internal core protein	268748	Prochlorococcus phage P-SSP7	root;Viruses;dsDNA viruses, no RNA stage;Caudovirales;Podoviridae;Autographivirinae;unassigned Autographivirinae;Prochlorococcus phage P-SSP7
c_000000000001_27	YP_005087424.1	189	1303	848	43.2805	600	predicted protein	444875	Cyanophage 9515-10a	root;Viruses;dsDNA viruses, no RNA stage;Caudovirales;Podoviridae;Autographivirinae;unclassified Autographivirinae;Cyanophage 9515-10a
c_000000000001_30	YP_214215.1	9	166	158	39.8686	84.1	uncharacterized protein	268748	Prochlorococcus phage P-SSP7	root;Viruses;dsDNA viruses, no RNA stage;Caudovirales;Podoviridae;Autographivirinae;unassigned Autographivirinae;Prochlorococcus phage P-SSP7
c_000000000001_31	YP_007675384.1	2	110	109	55.96	137	hypothetical protein CPWG_00055	889954	Cyanophage MED4-117	root;Viruses;dsDNA viruses, no RNA stage;unclassified dsDNA phages;Cyanophage MED4-117
c_000000000001_33	YP_007672700.1	1	123	123	56.91	165	hypothetical protein PROG_00050	885867	Prochlorococcus phage P-SSP10	root;Viruses;dsDNA viruses, no RNA stage;Caudovirales;Podoviridae;unclassified Podoviridae;Prochlorococcus phage P-SSP10
c_000000000001_34	YP_005087505.1	5	101	97	82.47	179	conserved hypothetical protein	445693	Cyanophage NATL1A-7	root;Viruses;dsDNA viruses, no RNA stage;Caudovirales;Podoviridae;Autographivirinae;unclassified Autographivirinae;Cyanophage NATL1A-7
c_000000000001_35	YP_007676337.1	1	123	123	55.28	130	hypothetical protein CYZG_00015	889951	Cyanophage KBS-P-1A	root;Viruses;dsDNA viruses, no RNA stage;unclassified dsDNA phages;Cyanophage KBS-P-1A
c_000000000001_36	YP_005087519.1	1	131	131	54.9605	163	gp165	445692	Cyanophage NATL2A-133	root;Viruses;dsDNA viruses, no RNA stage;Caudovirales;Podoviridae;Autographivirinae;unclassified Autographivirinae;Cyanophage NATL2A-133
c_000000000001_38	YP_005087503.1	1	51	51	76.47	92.9	predicted protein	445693	Cyanophage NATL1A-7	root;Viruses;dsDNA viruses, no RNA stage;Caudovirales;Podoviridae;Autographivirinae;unclassified Autographivirinae;Cyanophage NATL1A-7
c_000000000001_39	YP_007676452.1	3	80	78	78.21	152	hypothetical protein SWVG_00018	754041	Synechococcus phage S-RIP1	root;Viruses;dsDNA viruses, no RNA stage;Caudovirales;Podoviridae;unclassified Podoviridae;Synechococcus phage S-RIP1
c_000000000001_3	YP_006355437.1	4	180	177	57.0575	251	T7-like DNA polymerase 3'-5' exonuclease	268748	Prochlorococcus phage P-SSP7	root;Viruses;dsDNA viruses, no RNA stage;Caudovirales;Podoviridae;Autographivirinae;unassigned Autographivirinae;Prochlorococcus phage P-SSP7
c_000000000001_40	YP_004421499.1	12	89	78	51.2791	76.1	unnamed protein product	753084	Synechococcus phage S-CBS2	root;Viruses;dsDNA viruses, no RNA stage;Caudovirales;Siphoviridae;unclassified Siphoviridae;Synechococcus phage S-CBS2
c_000000000001_46	YP_005087496.1	1	578	578	83.39	1150	DNA maturase beta subunit	445693	Cyanophage NATL1A-7	root;Viruses;dsDNA viruses, no RNA stage;Caudovirales;Podoviridae;Autographivirinae;unclassified Autographivirinae;Cyanophage NATL1A-7
c_000000000001_4	YP_006355438.1	1	419	419	62.289	594	T7-like DNA polymerase nucleotidyl transferase	268748	Prochlorococcus phage P-SSP7	root;Viruses;dsDNA viruses, no RNA stage;Caudovirales;Podoviridae;Autographivirinae;unassigned Autographivirinae;Prochlorococcus phage P-SSP7
c_000000000001_54	YP_009103171.1	6	104	99	46.46	112	hypothetical protein S-CBP1_0010	1273711	Synechococcus phage S-CBP1	root;Viruses;dsDNA viruses, no RNA stage;Caudovirales;Podoviridae;Autographivirinae;unclassified Autographivirinae;Synechococcus phage S-CBP1
c_000000000001_56	YP_007676468.1	1	779	779	67.1361	1200	RNA polymerase	754041	Synechococcus phage S-RIP1	root;Viruses;dsDNA viruses, no RNA stage;Caudovirales;Podoviridae;unclassified Podoviridae;Synechococcus phage S-RIP1
c_000000000001_58	YP_005087472.1	8	195	188	78.1937	338	ssDNA binding protein	445693	Cyanophage NATL1A-7	root;Viruses;dsDNA viruses, no RNA stage;Caudovirales;Podoviridae;Autographivirinae;unclassified Autographivirinae;Cyanophage NATL1A-7
c_000000000001_59	YP_005087471.1	22	145	124	75.81	240	endonuclease	445693	Cyanophage NATL1A-7	root;Viruses;dsDNA viruses, no RNA stage;Caudovirales;Podoviridae;Autographivirinae;unclassified Autographivirinae;Cyanophage NATL1A-7
c_000000000001_5	YP_005087470.1	1	254	254	75.59	463	exonuclease	445693	Cyanophage NATL1A-7	root;Viruses;dsDNA viruses, no RNA stage;Caudovirales;Podoviridae;Autographivirinae;unclassified Autographivirinae;Cyanophage NATL1A-7
c_000000000001_60	YP_009103177.1	3	107	105	66.67	167	primase/helicase	1273711	Synechococcus phage S-CBP1	root;Viruses;dsDNA viruses, no RNA stage;Caudovirales;Podoviridae;Autographivirinae;unclassified Autographivirinae;Synechococcus phage S-CBP1
c_000000000001_6	YP_005087469.1	1	78	78	74.36	140	predicted protein	445693	Cyanophage NATL1A-7	root;Viruses;dsDNA viruses, no RNA stage;Caudovirales;Podoviridae;Autographivirinae;unclassified Autographivirinae;Cyanophage NATL1A-7
c_000000000001_7	YP_005087468.1	3	102	100	79	189	gp32	445693	Cyanophage NATL1A-7	root;Viruses;dsDNA viruses, no RNA stage;Caudovirales;Podoviridae;Autographivirinae;unclassified Autographivirinae;Cyanophage NATL1A-7
c_000000000001_8	YP_005087467.1	1	458	458	77.7293	851	ribonucleotide reductase domain-containing protein	445693	Cyanophage NATL1A-7	root;Viruses;dsDNA viruses, no RNA stage;Caudovirales;Podoviridae;Autographivirinae;unclassified Autographivirinae;Cyanophage NATL1A-7
c_000000000001_9	YP_005087442.1	3	240	238	78.57	430	gp34	444875	Cyanophage 9515-10a	root;Viruses;dsDNA viruses, no RNA stage;Caudovirales;Podoviridae;Autographivirinae;unclassified Autographivirinae;Cyanophage 9515-10a
c_000000000002_17	WP_018211164.1	1	292	292	43.4923	278	hypothetical protein	49338	Desulfitobacterium hafniense	root;cellular organisms;Bacteria <prokaryotes>;Terrabacteria group;Firmicutes;Clostridia;Clostridiales;Peptococcaceae;Desulfitobacterium;Desulfitobacterium hafniense
c_000000000002_19	WP_007436561.1	1	202	202	44.0554	191	DNA cytosine methyltransferase	1054213	Acetobacteraceae bacterium AT-5844	root;cellular organisms;Bacteria <prokaryotes>;Proteobacteria;Alphaproteobacteria;Rhodospirillales;Acetobacteraceae;unclassified Acetobacteraceae;Acetobacteraceae bacterium AT-5844
c_000000000002_23	WP_070068317.1	9	118	110	45.45	117	hypothetical protein	446	Legionella pneumophila	root;cellular organisms;Bacteria <prokaryotes>;Proteobacteria;Gammaproteobacteria;Legionellales;Legionellaceae;Legionella;Legionella pneumophila
c_000000000002_30	gi|516700967|ref|WP_018052146.1|	66	386	321	32.0887	167	hypothetical protein	1131273	Marinimicrobia bacterium SCGC AB-629-J13	root;cellular organisms;Bacteria <prokaryotes>;FCB group;Candidatus Marinimicrobia;Marinimicrobia bacterium SCGC AB-629-J13
c_000000000002_33	WP_066727080.1	31	316	286	27.275	115	hypothetical protein	1823759	Desulfuromonas sp. DDH964	root;cellular organisms;Bacteria <prokaryotes>;Proteobacteria;delta/epsilon subdivisions;Deltaproteobacteria;Desulfuromonadales;Desulfuromonadaceae;Desulfuromonas;Desulfuromonas sp. DDH964
c_000000000002_42	WP_027367410.1	3	157	155	50.967	162	hypothetical protein	873	Desulfovibrio africanus	root;cellular organisms;Bacteria <prokaryotes>;Proteobacteria;delta/epsilon subdivisions;Deltaproteobacteria;Desulfovibrionales;Desulfovibrionaceae;Desulfovibrio;Desulfovibrio africanus
c_000000000002_51	gi|655453663|ref|WP_028836892.1|	76	1071	996	28.517	261	hypothetical protein	1245607	Proteobacteria bacterium JGI 0000113-L05	root;cellular organisms;Bacteria <prokaryotes>;Proteobacteria;unclassified Proteobacteria;unclassified Proteobacteria (miscellaneous);Proteobacteria bacterium JGI 0000113-L05
c_000000000002_7	WP_047103073.1	12	389	378	41.5308	297	terminase	663	Vibrio alginolyticus	root;cellular organisms;Bacteria <prokaryotes>;Proteobacteria;Gammaproteobacteria;Vibrionales;Vibrionaceae;Vibrio;Vibrio harveyi group;Vibrio alginolyticus
c_000000000003_10	gi|655446882|ref|WP_028830722.1|	1	203	203	60.0963	252	hypothetical protein	1245601	Proteobacteria bacterium JGI 0000113-E04	root;cellular organisms;Bacteria <prokaryotes>;Proteobacteria;unclassified Proteobacteria;unclassified Proteobacteria (miscellaneous);Proteobacteria bacterium JGI 0000113-E04
c_000000000003_11	gi|655448094|ref|WP_028831717.1|	13	477	465	40.8628	327	hypothetical protein	1245601	Proteobacteria bacterium JGI 0000113-E04	root;cellular organisms;Bacteria <prokaryotes>;Proteobacteria;unclassified Proteobacteria;unclassified Proteobacteria (miscellaneous);Proteobacteria bacterium JGI 0000113-E04
c_000000000003_12	YP_007676874.1	6	323	318	45.5961	288	hypothetical protein CYYG_00029	616674	Cyanophage SS120-1	root;Viruses;dsDNA viruses, no RNA stage;Caudovirales;unclassified Caudovirales;Cyanophage SS120-1
c_000000000003_14	gi|655437737|ref|WP_028822891.1|	10	81	72	61.11	112	hypothetical protein	1245603	Proteobacteria bacterium JGI 0000113-P07	root;cellular organisms;Bacteria <prokaryotes>;Proteobacteria;unclassified Proteobacteria;unclassified Proteobacteria (miscellaneous);Proteobacteria bacterium JGI 0000113-P07
c_000000000003_15	YP_007517734.1	1	101	101	79.21	190	hypothetical protein	1283077	Pelagibacter phage HTVC010P	root;Viruses;dsDNA viruses, no RNA stage;Caudovirales;Podoviridae;unclassified Podoviridae;Pelagibacter phage HTVC010P
c_000000000003_17	gi|655446266|ref|WP_028830405.1|	1	143	143	91.61	301	hypothetical protein	1245601	Proteobacteria bacterium JGI 0000113-E04	root;cellular organisms;Bacteria <prokaryotes>;Proteobacteria;unclassified Proteobacteria;unclassified Proteobacteria (miscellaneous);Proteobacteria bacterium JGI 0000113-E04
c_000000000003_1	YP_007517709.1	1	66	66	86.36	137	hypothetical protein	1283077	Pelagibacter phage HTVC010P	root;Viruses;dsDNA viruses, no RNA stage;Caudovirales;Podoviridae;unclassified Podoviridae;Pelagibacter phage HTVC010P
c_000000000003_21	gi|655446374|ref|WP_028830448.1|	1	118	118	67.8	182	hypothetical protein	1245601	Proteobacteria bacterium JGI 0000113-E04	root;cellular organisms;Bacteria <prokaryotes>;Proteobacteria;unclassified Proteobacteria;unclassified Proteobacteria (miscellaneous);Proteobacteria bacterium JGI 0000113-E04
c_000000000003_22	WP_075501320.1	1	71	71	74.65	124	hypothetical protein	198252	Candidatus Pelagibacter ubique	root;cellular organisms;Bacteria <prokaryotes>;Proteobacteria;Alphaproteobacteria;Pelagibacterales;Pelagibacteraceae;Candidatus Pelagibacter;Candidatus Pelagibacter ubique
c_000000000003_23	gi|655441945|ref|WP_028826487.1|	1	237	237	67.51	344	hypothetical protein	1245603	Proteobacteria bacterium JGI 0000113-P07	root;cellular organisms;Bacteria <prokaryotes>;Proteobacteria;unclassified Proteobacteria;unclassified Proteobacteria (miscellaneous);Proteobacteria bacterium JGI 0000113-P07
c_000000000003_26	gi|655441949|ref|WP_028826491.1|	1	114	114	68.4196	167	hypothetical protein	1245603	Proteobacteria bacterium JGI 0000113-P07	root;cellular organisms;Bacteria <prokaryotes>;Proteobacteria;unclassified Proteobacteria;unclassified Proteobacteria (miscellaneous);Proteobacteria bacterium JGI 0000113-P07
c_000000000003_27	gi|518870840|ref|WP_020026715.1|	4	68	65	60	109	hypothetical protein	1007115	gamma proteobacterium SCGC AAA076-D13	root;cellular organisms;Bacteria <prokaryotes>;Proteobacteria;Gammaproteobacteria;unclassified Gammaproteobacteria;unclassified Gammaproteobacteria (miscellaneous);gamma proteobacterium SCGC AAA076-D13
c_000000000003_2	YP_007517710.1	1	193	193	81.87	372	hypothetical protein	1283077	Pelagibacter phage HTVC010P	root;Viruses;dsDNA viruses, no RNA stage;Caudovirales;Podoviridae;unclassified Podoviridae;Pelagibacter phage HTVC010P
c_000000000003_31	YP_007517748.1	2	103	102	57.8424	130	hypothetical protein	1283077	Pelagibacter phage HTVC010P	root;Viruses;dsDNA viruses, no RNA stage;Caudovirales;Podoviridae;unclassified Podoviridae;Pelagibacter phage HTVC010P
c_000000000003_3	YP_007517711.1	1	854	854	77.87	1560	putative tail tubular protein B	1283077	Pelagibacter phage HTVC010P	root;Viruses;dsDNA viruses, no RNA stage;Caudovirales;Podoviridae;unclassified Podoviridae;Pelagibacter phage HTVC010P
c_000000000003_4	YP_007517712.1	1	154	154	72.73	273	hypothetical protein	1283077	Pelagibacter phage HTVC010P	root;Viruses;dsDNA viruses, no RNA stage;Caudovirales;Podoviridae;unclassified Podoviridae;Pelagibacter phage HTVC010P
c_000000000003_56	YP_007517700.1	1	423	423	87.23	906	phage terminase large subunit	1283077	Pelagibacter phage HTVC010P	root;Viruses;dsDNA viruses, no RNA stage;Caudovirales;Podoviridae;unclassified Podoviridae;Pelagibacter phage HTVC010P
c_000000000003_57	YP_007517701.1	1	72	72	65.28	115	hypothetical protein	1283077	Pelagibacter phage HTVC010P	root;Viruses;dsDNA viruses, no RNA stage;Caudovirales;Podoviridae;unclassified Podoviridae;Pelagibacter phage HTVC010P
c_000000000003_59	YP_007517703.1	1	543	543	80.29	1020	head-tail connector protein	1283077	Pelagibacter phage HTVC010P	root;Viruses;dsDNA viruses, no RNA stage;Caudovirales;Podoviridae;unclassified Podoviridae;Pelagibacter phage HTVC010P
c_000000000003_5	YP_007517713.1	12	144	133	54.14	156	hypothetical protein	1283077	Pelagibacter phage HTVC010P	root;Viruses;dsDNA viruses, no RNA stage;Caudovirales;Podoviridae;unclassified Podoviridae;Pelagibacter phage HTVC010P
c_000000000003_60	YP_007517704.1	2	77	76	81.58	146	hypothetical protein	1283077	Pelagibacter phage HTVC010P	root;Viruses;dsDNA viruses, no RNA stage;Caudovirales;Podoviridae;unclassified Podoviridae;Pelagibacter phage HTVC010P
c_000000000003_61	YP_007517705.1	1	288	288	72.9189	468	hypothetical protein	1283077	Pelagibacter phage HTVC010P	root;Viruses;dsDNA viruses, no RNA stage;Caudovirales;Podoviridae;unclassified Podoviridae;Pelagibacter phage HTVC010P
c_000000000003_62	YP_007517707.1	1	284	284	89.79	577	putative major capsid protein	1283077	Pelagibacter phage HTVC010P	root;Viruses;dsDNA viruses, no RNA stage;Caudovirales;Podoviridae;unclassified Podoviridae;Pelagibacter phage HTVC010P
c_000000000003_63	YP_007517708.1	1	137	137	50.3631	145	hypothetical protein	1283077	Pelagibacter phage HTVC010P	root;Viruses;dsDNA viruses, no RNA stage;Caudovirales;Podoviridae;unclassified Podoviridae;Pelagibacter phage HTVC010P
c_000000000003_7	WP_027859253.1	86	240	155	46.4485	153	hypothetical protein	64970	Marinobacterium jannaschii	root;cellular organisms;Bacteria <prokaryotes>;Proteobacteria;Gammaproteobacteria;Oceanospirillales;Oceanospirillaceae;Marinobacterium;Marinobacterium jannaschii
c_000000000003_8	WP_089359330.1	49	861	813	35.5434	489	hypothetical protein	298908	Pseudomonas segetis	root;cellular organisms;Bacteria <prokaryotes>;Proteobacteria;Gammaproteobacteria;Pseudomonadales;Pseudomonadaceae;Pseudomonas;Pseudomonas segetis
c_000000000003_9	YP_007517720.1	1	562	570	70.3504	927	putative tail fiber	1283077	Pelagibacter phage HTVC010P	root;Viruses;dsDNA viruses, no RNA stage;Caudovirales;Podoviridae;unclassified Podoviridae;Pelagibacter phage HTVC010P
c_000000000004_10	WP_052202394.1	1	143	143	48.9499	162	hypothetical protein	1500287	Chryseobacterium sp. OV715	root;cellular organisms;Bacteria <prokaryotes>;FCB group;Bacteroidetes/Chlorobi group;Bacteroidetes <phylum>;Flavobacteriia;Flavobacteriales;Flavobacteriaceae;Chryseobacterium;Chryseobacterium sp. OV715
c_000000000004_11	gi|739054336|ref|WP_036927930.1|	25	89	65	50.7654	73.9	hypothetical protein	1245603	Proteobacteria bacterium JGI 0000113-P07	root;cellular organisms;Bacteria <prokaryotes>;Proteobacteria;unclassified Proteobacteria;unclassified Proteobacteria (miscellaneous);Proteobacteria bacterium JGI 0000113-P07
c_000000000004_12	gi|739054329|ref|WP_036927928.1|	14	67	54	48.15	70.4	hypothetical protein	1245603	Proteobacteria bacterium JGI 0000113-P07	root;cellular organisms;Bacteria <prokaryotes>;Proteobacteria;unclassified Proteobacteria;unclassified Proteobacteria (miscellaneous);Proteobacteria bacterium JGI 0000113-P07
c_000000000004_16	gi|739058192|ref|WP_036929766.1|	6	119	114	52.6276	144	hypothetical protein, partial	1245603	Proteobacteria bacterium JGI 0000113-P07	root;cellular organisms;Bacteria <prokaryotes>;Proteobacteria;unclassified Proteobacteria;unclassified Proteobacteria (miscellaneous);Proteobacteria bacterium JGI 0000113-P07
c_000000000004_21	WP_019388857.1	2	175	174	35.6276	98.2	hypothetical protein	1178825	Arenitalea lutea	root;cellular organisms;Bacteria <prokaryotes>;FCB group;Bacteroidetes/Chlorobi group;Bacteroidetes <phylum>;Flavobacteriia;Flavobacteriales;Flavobacteriaceae;Arenitalea;Arenitalea lutea
c_000000000004_25	gi|739058896|ref|WP_036930388.1|	1	101	101	49.5	124	hypothetical protein	1245603	Proteobacteria bacterium JGI 0000113-P07	root;cellular organisms;Bacteria <prokaryotes>;Proteobacteria;unclassified Proteobacteria;unclassified Proteobacteria (miscellaneous);Proteobacteria bacterium JGI 0000113-P07
c_000000000004_27	WP_044003065.1	2	129	128	50.7788	124	hypothetical protein	1446467	Hymenobacter swuensis	root;cellular organisms;Bacteria <prokaryotes>;FCB group;Bacteroidetes/Chlorobi group;Bacteroidetes <phylum>;Cytophagia;Cytophagales;Hymenobacteraceae;Hymenobacter;Hymenobacter swuensis
c_000000000004_30	YP_008242299.1	27	244	218	57.34	293	metallophosphoesterase	1327990	Cellulophaga phage phi14:2	root;Viruses;dsDNA viruses, no RNA stage;Caudovirales;Podoviridae;unclassified Podoviridae;Cellulophaga phage phi14:2
c_000000000004_32	gi|655439070|ref|WP_028823720.1|	1	154	154	76.6244	279	hypothetical protein	1245603	Proteobacteria bacterium JGI 0000113-P07	root;cellular organisms;Bacteria <prokaryotes>;Proteobacteria;unclassified Proteobacteria;unclassified Proteobacteria (miscellaneous);Proteobacteria bacterium JGI 0000113-P07
c_000000000004_36	gi|655436970|ref|WP_028822708.1|	3	184	182	48.9012	167	hypothetical protein	1245603	Proteobacteria bacterium JGI 0000113-P07	root;cellular organisms;Bacteria <prokaryotes>;Proteobacteria;unclassified Proteobacteria;unclassified Proteobacteria (miscellaneous);Proteobacteria bacterium JGI 0000113-P07
c_000000000004_37	gi|655452898|ref|WP_028836186.1|	3	548	546	43.4047	466	hypothetical protein	1245607	Proteobacteria bacterium JGI 0000113-L05	root;cellular organisms;Bacteria <prokaryotes>;Proteobacteria;unclassified Proteobacteria;unclassified Proteobacteria (miscellaneous);Proteobacteria bacterium JGI 0000113-L05
c_000000000004_41	gi|655438761|ref|WP_028823442.1|	1	178	178	55.0525	228	hypothetical protein	1245603	Proteobacteria bacterium JGI 0000113-P07	root;cellular organisms;Bacteria <prokaryotes>;Proteobacteria;unclassified Proteobacteria;unclassified Proteobacteria (miscellaneous);Proteobacteria bacterium JGI 0000113-P07
c_000000000004_44	gi|655438758|ref|WP_028823439.1|	1	183	183	65.03	287	hypothetical protein	1245603	Proteobacteria bacterium JGI 0000113-P07	root;cellular organisms;Bacteria <prokaryotes>;Proteobacteria;unclassified Proteobacteria;unclassified Proteobacteria (miscellaneous);Proteobacteria bacterium JGI 0000113-P07
c_000000000004_45	WP_048331028.1	145	550	406	28.5737	151	hypothetical protein	1492901	Bizionia psychrotolerans	root;cellular organisms;Bacteria <prokaryotes>;FCB group;Bacteroidetes/Chlorobi group;Bacteroidetes <phylum>;Flavobacteriia;Flavobacteriales;Flavobacteriaceae;Bizionia;Bizionia psychrotolerans
c_000000000004_5	gi|655443096|ref|WP_028827616.1|	10	213	204	30.8806	111	hypothetical protein	1245603	Proteobacteria bacterium JGI 0000113-P07	root;cellular organisms;Bacteria <prokaryotes>;Proteobacteria;unclassified Proteobacteria;unclassified Proteobacteria (miscellaneous);Proteobacteria bacterium JGI 0000113-P07
c_000000000004_6	gi|655443095|ref|WP_028827615.1|	1	437	437	60.64	641	hypothetical protein	1245603	Proteobacteria bacterium JGI 0000113-P07	root;cellular organisms;Bacteria <prokaryotes>;Proteobacteria;unclassified Proteobacteria;unclassified Proteobacteria (miscellaneous);Proteobacteria bacterium JGI 0000113-P07
c_000000000004_7	WP_091853561.1	8	116	109	49.54	124	hypothetical protein	645273	Prevotella sp. BP1-145	root;cellular organisms;Bacteria <prokaryotes>;FCB group;Bacteroidetes/Chlorobi group;Bacteroidetes <phylum>;Bacteroidia;Bacteroidales;Prevotellaceae;Prevotella;Prevotella sp. BP1-145
c_000000000004_8	YP_007674071.1	6	267	262	45.0412	251	hypothetical protein CPAG_00035	889955	Prochlorococcus phage MED4-184	root;Viruses;dsDNA viruses, no RNA stage;Caudovirales;Myoviridae;unclassified Myoviridae;Prochlorococcus phage MED4-184
c_000000000005_17	WP_090272775.1	4	58	55	52.73	77	DUF3310 domain-containing protein	797277	Pseudomonas litoralis	root;cellular organisms;Bacteria <prokaryotes>;Proteobacteria;Gammaproteobacteria;Pseudomonadales;Pseudomonadaceae;Pseudomonas;Pseudomonas litoralis
c_000000000005_19	YP_002213711.1	52	299	248	42.3411	199	hypothetical protein RSB1_gp22	551790	Ralstonia phage RSB1	root;Viruses;dsDNA viruses, no RNA stage;Caudovirales;Podoviridae;Autographivirinae;Phikmvvirus;unclassified phiKMV-like phages;Ralstonia phage RSB1
c_000000000005_21	WP_052323507.1	1	320	320	58.4391	399	site-specific DNA-methyltransferase	400634	Lysinibacillus	root;cellular organisms;Bacteria <prokaryotes>;Terrabacteria group;Firmicutes;Bacilli;Bacillales;Bacillaceae;Lysinibacillus
c_000000000005_23	WP_063226338.1	1	206	206	51.4563	216	DNA cytosine methyltransferase	1405	Bacillus mycoides	root;cellular organisms;Bacteria <prokaryotes>;Terrabacteria group;Firmicutes;Bacilli;Bacillales;Bacillaceae;Bacillus <bacterium>;Bacillus cereus group;Bacillus mycoides
c_000000000005_26	WP_015545837.1	1	188	188	42.025	120	hypothetical protein	328814	Alistipes shahii	root;cellular organisms;Bacteria <prokaryotes>;FCB group;Bacteroidetes/Chlorobi group;Bacteroidetes <phylum>;Bacteroidia;Bacteroidales;Rikenellaceae;Alistipes;Alistipes shahii
c_000000000005_29	WP_061566359.1	8	113	106	50	105	hypothetical protein	1398	Bacillus coagulans	root;cellular organisms;Bacteria <prokaryotes>;Terrabacteria group;Firmicutes;Bacilli;Bacillales;Bacillaceae;Bacillus <bacterium>;Bacillus coagulans
c_000000000005_41	YP_009104264.1	49	204	156	35.2523	71.3	putative tail tape measure protein	1527515	Idiomarinaceae phage Phi1M2-2	root;Viruses;dsDNA viruses, no RNA stage;Caudovirales;Siphoviridae;unclassified Siphoviridae;Idiomarinaceae phage Phi1M2-2
c_000000000005_49	WP_020403743.1	3	155	153	43.7893	134	hypothetical protein	454600	Gracilimonas tropica	root;cellular organisms;Bacteria <prokaryotes>;Balneolaeota;Balneolia;Balneolales;Balneolaceae;Gracilimonas;Gracilimonas tropica
c_000000000005_54	gi|655440120|ref|WP_028824706.1|	40	323	589	36.6717	359	hypothetical protein	1245603	Proteobacteria bacterium JGI 0000113-P07	root;cellular organisms;Bacteria <prokaryotes>;Proteobacteria;unclassified Proteobacteria;unclassified Proteobacteria (miscellaneous);Proteobacteria bacterium JGI 0000113-P07
c_000000000005_7	WP_011745432.1	1	375	375	48.8021	416	hypothetical protein	1096	Chlorobium phaeobacteroides	root;cellular organisms;Bacteria <prokaryotes>;FCB group;Bacteroidetes/Chlorobi group;Chlorobi;Chlorobia;Chlorobiales;Chlorobiaceae;Chlorobium/Pelodictyon group;Chlorobium;Chlorobium phaeobacteroides
c_000000000005_8	WP_093120688.1	14	70	57	47.3667	57.1	hypothetical protein	569882	Salinihabitans flavidus	root;cellular organisms;Bacteria <prokaryotes>;Proteobacteria;Alphaproteobacteria;Rhodobacterales;Rhodobacteraceae;Salinihabitans;Salinihabitans flavidus
c_000000000005_9	WP_093290935.1	20	389	370	40.5355	235	DNA modification methylase	1882753	Thermoactinomyces sp. DSM 45892	root;cellular organisms;Bacteria <prokaryotes>;Terrabacteria group;Firmicutes;Bacilli;Bacillales;Thermoactinomycetaceae;Thermoactinomyces;Thermoactinomyces sp. DSM 45892
c_000000000006_10	WP_086240466.1	4	133	130	46.926	118	lysozyme	194	Campylobacter	root;cellular organisms;Bacteria <prokaryotes>;Proteobacteria;delta/epsilon subdivisions;Epsilonproteobacteria;Campylobacterales;Campylobacteraceae;Campylobacter
c_000000000006_11	gi|754479783|ref|WP_041897052.1|	2	115	114	58.77	171	hypothetical protein, partial	1009417	Verrucomicrobia bacterium SCGC AAA164-L15	root;cellular organisms;Bacteria <prokaryotes>;PVC group;Verrucomicrobia;unclassified Verrucomicrobia;unclassified Verrucomicrobia (miscellaneous);Verrucomicrobia bacterium SCGC AAA164-L15
c_000000000006_1	WP_070323755.1	1	173	173	42.7738	140	hypothetical protein	438	Acetobacter pasteurianus	root;cellular organisms;Bacteria <prokaryotes>;Proteobacteria;Alphaproteobacteria;Rhodospirillales;Acetobacteraceae;Acetobacter;Acetobacter pasteurianus
c_000000000006_21	WP_011611466.1	7	265	445	30.1137	153.6	peptidyl-Asp metallopeptidase	1206	Trichodesmium erythraeum	root;cellular organisms;Bacteria <prokaryotes>;Terrabacteria group;Cyanobacteria/Melainabacteria group;Cyanobacteria;Oscillatoriophycideae;Oscillatoriales;Microcoleaceae;Trichodesmium;Trichodesmium erythraeum
c_000000000006_26	gi|655439921|ref|WP_028824515.1|	22	62	41	60.98	66.4	hypothetical protein	1245603	Proteobacteria bacterium JGI 0000113-P07	root;cellular organisms;Bacteria <prokaryotes>;Proteobacteria;unclassified Proteobacteria;unclassified Proteobacteria (miscellaneous);Proteobacteria bacterium JGI 0000113-P07
c_000000000006_29	YP_009322255.1	19	132	114	46.4947	91.1	hypothetical protein	1813769	Salmonella phage 64795_sal3	root;Viruses;unclassified bacterial viruses;Salmonella phage 64795_sal3
c_000000000006_2	WP_019110927.1	191	425	235	33.6123	134	hypothetical protein	1009417	Verrucomicrobia bacterium SCGC AAA164-L15	root;cellular organisms;Bacteria <prokaryotes>;PVC group;Verrucomicrobia;unclassified Verrucomicrobia;unclassified Verrucomicrobia (miscellaneous);Verrucomicrobia bacterium SCGC AAA164-L15
c_000000000006_31	WP_019243680.1	1	139	139	43.1683	133	hypothetical protein	1468413	Bacillus massilioanorexius	root;cellular organisms;Bacteria <prokaryotes>;Terrabacteria group;Firmicutes;Bacilli;Bacillales;Bacillaceae;Bacillus <bacterium>;Bacillus massilioanorexius
c_000000000006_9	WP_067038185.1	242	327	86	43.024	76.1	hypothetical protein	1806667	Marinomonas gallaica	root;cellular organisms;Bacteria <prokaryotes>;Proteobacteria;Gammaproteobacteria;Oceanospirillales;Oceanospirillaceae;Marinomonas;Marinomonas gallaica
c_000000000007_12	YP_007677700.1	50	112	63	68.25	109	hypothetical protein PRQG_00036	382262	Prochlorococcus phage P-GSP1	root;Viruses;dsDNA viruses, no RNA stage;unclassified dsDNA phages;Prochlorococcus phage P-GSP1
c_000000000007_13	WP_083539860.1	242	347	106	49.06	98.6	hypothetical protein	501024	Rhizobium tibeticum	root;cellular organisms;Bacteria <prokaryotes>;Proteobacteria;Alphaproteobacteria;Rhizobiales;Rhizobiaceae;Rhizobium/Agrobacterium group;Rhizobium;Rhizobium tibeticum
c_000000000007_16	WP_014239857.1	1	129	129	41.0857	118	hypothetical protein	192	Azospirillum brasilense	root;cellular organisms;Bacteria <prokaryotes>;Proteobacteria;Alphaproteobacteria;Rhodospirillales;Rhodospirillaceae;Azospirillum;Azospirillum brasilense
c_000000000007_18	WP_075501319.1	6	67	62	56.45	84.1	hypothetical protein	198252	Candidatus Pelagibacter ubique	root;cellular organisms;Bacteria <prokaryotes>;Proteobacteria;Alphaproteobacteria;Pelagibacterales;Pelagibacteraceae;Candidatus Pelagibacter;Candidatus Pelagibacter ubique
c_000000000007_19	YP_004323006.1	6	50	45	86.67	101	hypothetical protein SSM1_115	444859	Synechococcus phage S-SM1	root;Viruses;dsDNA viruses, no RNA stage;Caudovirales;Myoviridae;unclassified Myoviridae;Synechococcus phage S-SM1
c_000000000007_1	WP_064590813.1	4	72	69	69.57	115	hypothetical protein	303	Pseudomonas putida	root;cellular organisms;Bacteria <prokaryotes>;Proteobacteria;Gammaproteobacteria;Pseudomonadales;Pseudomonadaceae;Pseudomonas;Pseudomonas putida group;Pseudomonas putida
c_000000000007_20	YP_007517865.1	2	535	534	63.2962	785	DNA maturase B	1283079	Pelagibacter phage HTVC019P	root;Viruses;dsDNA viruses, no RNA stage;Caudovirales;Podoviridae;unclassified Podoviridae;Pelagibacter phage HTVC019P
c_000000000007_29	WP_087473434.1	4	287	284	33.7993	141	site-specific integrase	96242	Nitrospira cf. moscoviensis SBR1015	root;cellular organisms;Bacteria <prokaryotes>;Nitrospirae;Nitrospira <class>;Nitrospirales;Nitrospiraceae;Nitrospira <genus>;Nitrospira cf. moscoviensis SBR1015
c_000000000007_2	WP_018123375.1	1	189	189	46.0323	191	T7 tail tubular protein A	63560	Desulfovibrio oxyclinae	root;cellular organisms;Bacteria <prokaryotes>;Proteobacteria;delta/epsilon subdivisions;Deltaproteobacteria;Desulfovibrionales;Desulfovibrionaceae;Desulfovibrio;Desulfovibrio oxyclinae
c_000000000007_30	WP_018123401.1	1	823	823	34.0234	543	hypothetical protein	63560	Desulfovibrio oxyclinae	root;cellular organisms;Bacteria <prokaryotes>;Proteobacteria;delta/epsilon subdivisions;Deltaproteobacteria;Desulfovibrionales;Desulfovibrionaceae;Desulfovibrio;Desulfovibrio oxyclinae
c_000000000007_31	WP_018123396.1	9	185	177	42.9372	133	DUF2815 domain-containing protein	63560	Desulfovibrio oxyclinae	root;cellular organisms;Bacteria <prokaryotes>;Proteobacteria;delta/epsilon subdivisions;Deltaproteobacteria;Desulfovibrionales;Desulfovibrionaceae;Desulfovibrio;Desulfovibrio oxyclinae
c_000000000007_32	WP_018123395.1	13	137	125	51.9989	143	endodeoxyribonuclease	63560	Desulfovibrio oxyclinae	root;cellular organisms;Bacteria <prokaryotes>;Proteobacteria;delta/epsilon subdivisions;Deltaproteobacteria;Desulfovibrionales;Desulfovibrionaceae;Desulfovibrio;Desulfovibrio oxyclinae
c_000000000007_33	WP_020292803.1	1	134	134	50.7507	154	N-acetylmuramoyl-L-alanine amidase	286	Pseudomonas	root;cellular organisms;Bacteria <prokaryotes>;Proteobacteria;Gammaproteobacteria;Pseudomonadales;Pseudomonadaceae;Pseudomonas
c_000000000007_34	WP_012172121.1	8	535	528	50.1861	589	DNA primase	7	Azorhizobium caulinodans	root;cellular organisms;Bacteria <prokaryotes>;Proteobacteria;Alphaproteobacteria;Rhizobiales;Xanthobacteraceae;Azorhizobium;Azorhizobium caulinodans
c_000000000007_36	WP_079521042.1	1	579	579	49.7397	591	DNA polymerase	1283288	Luteibacter sp. 22Crub2.1	root;cellular organisms;Bacteria <prokaryotes>;Proteobacteria;Gammaproteobacteria;Xanthomonadales;Rhodanobacteraceae;Luteibacter;Luteibacter sp. 22Crub2.1
c_000000000007_37	WP_083798321.1	1	259	259	44.4009	214	hypothetical protein	638849	Pyramidobacter piscolens	root;cellular organisms;Bacteria <prokaryotes>;Synergistetes;Synergistia;Synergistales;Synergistaceae;Pyramidobacter;Pyramidobacter piscolens
c_000000000007_38	WP_009303978.1	27	97	71	40.85	61.5	DUF3310 domain-containing protein	665942	Desulfovibrio sp. 6_1_46AFAA	root;cellular organisms;Bacteria <prokaryotes>;Proteobacteria;delta/epsilon subdivisions;Deltaproteobacteria;Desulfovibrionales;Desulfovibrionaceae;Desulfovibrio;Desulfovibrio sp. 6_1_46AFAA
c_000000000007_3	WP_038585984.1	155	521	367	42.5075	307	hypothetical protein	399	Neorhizobium galegae	root;cellular organisms;Bacteria <prokaryotes>;Proteobacteria;Alphaproteobacteria;Rhizobiales;Rhizobiaceae;Rhizobium/Agrobacterium group;Neorhizobium;Neorhizobium galegae
c_000000000007_40	WP_072596065.1	1	558	558	67.3806	872	hypothetical protein	1921510	Sphingomonas sp. JJ-A5	root;cellular organisms;Bacteria <prokaryotes>;Proteobacteria;Alphaproteobacteria;Sphingomonadales;Sphingomonadaceae;Sphingomonas;Sphingomonas sp. JJ-A5
c_000000000007_43	gi|655453766|ref|WP_028836992.1|	4	504	501	52.8954	594	hypothetical protein	1245607	Proteobacteria bacterium JGI 0000113-L05	root;cellular organisms;Bacteria <prokaryotes>;Proteobacteria;unclassified Proteobacteria;unclassified Proteobacteria (miscellaneous);Proteobacteria bacterium JGI 0000113-L05
c_000000000007_45	WP_051977646.1	8	251	244	34.0166	155	hypothetical protein	1500301	Rhizobium sp. CF097	root;cellular organisms;Bacteria <prokaryotes>;Proteobacteria;Alphaproteobacteria;Rhizobiales;Rhizobiaceae;Rhizobium/Agrobacterium group;Rhizobium;Rhizobium sp. CF097
c_000000000007_46	YP_007517838.1	1	244	244	59.8388	297	capsid protein	1283079	Pelagibacter phage HTVC019P	root;Viruses;dsDNA viruses, no RNA stage;Caudovirales;Podoviridae;unclassified Podoviridae;Pelagibacter phage HTVC019P
c_000000000007_7	WP_017960168.1	72	1075	1004	24.9025	281	hypothetical protein	384	Rhizobium leguminosarum	root;cellular organisms;Bacteria <prokaryotes>;Proteobacteria;Alphaproteobacteria;Rhizobiales;Rhizobiaceae;Rhizobium/Agrobacterium group;Rhizobium;Rhizobium leguminosarum
c_000000000007_8	WP_049647145.1	9	262	254	27.9535	69.9	hypothetical protein	33060	Yersinia mollaretii	root;cellular organisms;Bacteria <prokaryotes>;Proteobacteria;Gammaproteobacteria;Enterobacterales;Yersiniaceae;Yersinia <bacteria>;Yersinia mollaretii
c_000000000008_10	WP_061546747.1	25	178	154	28.5764	75.7	hypothetical protein	77022	Cylindrospermopsis raciborskii	root;cellular organisms;Bacteria <prokaryotes>;Terrabacteria group;Cyanobacteria/Melainabacteria group;Cyanobacteria;Nostocales;Aphanizomenonaceae;Cylindrospermopsis;Cylindrospermopsis raciborskii
c_000000000008_12	gi|739055816|ref|WP_036928508.1|	1	75	75	85.3305	136	hypothetical protein, partial	1245603	Proteobacteria bacterium JGI 0000113-P07	root;cellular organisms;Bacteria <prokaryotes>;Proteobacteria;unclassified Proteobacteria;unclassified Proteobacteria (miscellaneous);Proteobacteria bacterium JGI 0000113-P07
c_000000000008_13	YP_006560922.1	10	95	86	74.42	150	hypothetical protein P12053L_37	1197951	Celeribacter phage P12053L	root;Viruses;dsDNA viruses, no RNA stage;Caudovirales;unclassified Caudovirales;Celeribacter phage P12053L
c_000000000008_16	gi|655441877|ref|WP_028826420.1|	1	320	320	79.69	622	ribonucleotide-diphosphate reductase subunit beta	1245603	Proteobacteria bacterium JGI 0000113-P07	root;cellular organisms;Bacteria <prokaryotes>;Proteobacteria;unclassified Proteobacteria;unclassified Proteobacteria (miscellaneous);Proteobacteria bacterium JGI 0000113-P07
c_000000000008_19	gi|739058795|ref|WP_036930288.1|	11	625	615	76.7526	1120	ribonucleotide-diphosphate reductase subunit alpha	1245603	Proteobacteria bacterium JGI 0000113-P07	root;cellular organisms;Bacteria <prokaryotes>;Proteobacteria;unclassified Proteobacteria;unclassified Proteobacteria (miscellaneous);Proteobacteria bacterium JGI 0000113-P07
c_000000000008_1	gi|740282136|ref|WP_038121888.1|	341	694	354	29.9471	99.1	hypothetical protein, partial	1009416	Verrucomicrobia bacterium SCGC AAA164-I21	root;cellular organisms;Bacteria <prokaryotes>;PVC group;Verrucomicrobia;unclassified Verrucomicrobia;unclassified Verrucomicrobia (miscellaneous);Verrucomicrobia bacterium SCGC AAA164-I21
c_000000000008_20	WP_060556914.1	29	92	64	57.81	96	DUF3310 domain-containing protein	584	Proteus mirabilis	root;cellular organisms;Bacteria <prokaryotes>;Proteobacteria;Gammaproteobacteria;Enterobacterales;Morganellaceae;Proteus <enterobacteria>;Proteus mirabilis
c_000000000008_21	gi|655441881|ref|WP_028826424.1|	2	139	138	60.8645	222	hypothetical protein	1245603	Proteobacteria bacterium JGI 0000113-P07	root;cellular organisms;Bacteria <prokaryotes>;Proteobacteria;unclassified Proteobacteria;unclassified Proteobacteria (miscellaneous);Proteobacteria bacterium JGI 0000113-P07
c_000000000008_23	gi|655441235|ref|WP_028825789.1|	3	282	280	59.2837	380	hypothetical protein	1245603	Proteobacteria bacterium JGI 0000113-P07	root;cellular organisms;Bacteria <prokaryotes>;Proteobacteria;unclassified Proteobacteria;unclassified Proteobacteria (miscellaneous);Proteobacteria bacterium JGI 0000113-P07
c_000000000008_24	gi|655440102|ref|WP_028824689.1|	6	105	100	56	120	hypothetical protein	1245603	Proteobacteria bacterium JGI 0000113-P07	root;cellular organisms;Bacteria <prokaryotes>;Proteobacteria;unclassified Proteobacteria;unclassified Proteobacteria (miscellaneous);Proteobacteria bacterium JGI 0000113-P07
c_000000000008_25	gi|655441884|ref|WP_028826427.1|	1	595	595	54.1213	723	hypothetical protein	1245603	Proteobacteria bacterium JGI 0000113-P07	root;cellular organisms;Bacteria <prokaryotes>;Proteobacteria;unclassified Proteobacteria;unclassified Proteobacteria (miscellaneous);Proteobacteria bacterium JGI 0000113-P07
c_000000000008_26	gi|655441885|ref|WP_028826428.1|	5	538	534	66.4767	842	hypothetical protein	1245603	Proteobacteria bacterium JGI 0000113-P07	root;cellular organisms;Bacteria <prokaryotes>;Proteobacteria;unclassified Proteobacteria;unclassified Proteobacteria (miscellaneous);Proteobacteria bacterium JGI 0000113-P07
c_000000000008_28	gi|655441237|ref|WP_028825791.1|	2	134	133	57.1383	173	hypothetical protein	1245603	Proteobacteria bacterium JGI 0000113-P07	root;cellular organisms;Bacteria <prokaryotes>;Proteobacteria;unclassified Proteobacteria;unclassified Proteobacteria (miscellaneous);Proteobacteria bacterium JGI 0000113-P07
c_000000000008_2	gi|739052122|ref|WP_036926955.1|	28	147	120	35	89.8	hypothetical protein, partial	1245603	Proteobacteria bacterium JGI 0000113-P07	root;cellular organisms;Bacteria <prokaryotes>;Proteobacteria;unclassified Proteobacteria;unclassified Proteobacteria (miscellaneous);Proteobacteria bacterium JGI 0000113-P07
c_000000000008_31	gi|655438456|ref|WP_028823180.1|	1	177	177	54.2386	203	hypothetical protein	1245603	Proteobacteria bacterium JGI 0000113-P07	root;cellular organisms;Bacteria <prokaryotes>;Proteobacteria;unclassified Proteobacteria;unclassified Proteobacteria (miscellaneous);Proteobacteria bacterium JGI 0000113-P07
c_000000000008_34	WP_066017950.1	4	77	74	56.76	95.5	hypothetical protein	1333660	Endozoicomonas atrinae	root;cellular organisms;Bacteria <prokaryotes>;Proteobacteria;Gammaproteobacteria;Oceanospirillales;Hahellaceae;Endozoicomonas;Endozoicomonas atrinae
c_000000000008_3	WP_027083811.1	3	108	106	68.8636	165	iron-sulfur cluster insertion protein ErpA	1298861	Lysobacter sp. URHA0019	root;cellular organisms;Bacteria <prokaryotes>;Proteobacteria;Gammaproteobacteria;Xanthomonadales;Xanthomonadaceae;Lysobacter;Lysobacter sp. URHA0019
c_000000000008_40	YP_007007349.1	2	282	281	43.4135	225	putative DNA-methyltransferase	1147094	Enterobacteria phage vB_KleM-RaK2	root;Viruses;dsDNA viruses, no RNA stage;Caudovirales;Myoviridae;unclassified Myoviridae;Enterobacteria phage vB_KleM-RaK2
c_000000000008_43	YP_009304741.1	69	251	183	44.2673	126	hypothetical protein SEA_BACTOBUSTER_85	1784956	Mycobacterium phage Bactobuster	root;Viruses;dsDNA viruses, no RNA stage;Caudovirales;Siphoviridae;unclassified Siphoviridae;Mycobacterium phage Bactobuster
c_000000000008_49	gi|655441210|ref|WP_028825764.1|	260	571	312	71.79	557	hypothetical protein, partial	1245603	Proteobacteria bacterium JGI 0000113-P07	root;cellular organisms;Bacteria <prokaryotes>;Proteobacteria;unclassified Proteobacteria;unclassified Proteobacteria (miscellaneous);Proteobacteria bacterium JGI 0000113-P07
c_000000000008_4	WP_026949128.1	19	136	118	58.47	165	hypothetical protein	1380387	Alcanivorax sp. 43B_GOM-46m	root;cellular organisms;Bacteria <prokaryotes>;Proteobacteria;Gammaproteobacteria;Oceanospirillales;Alcanivoracaceae;Alcanivorax;Alcanivorax sp. 43B_GOM-46m
c_000000000008_51	gi|655441211|ref|WP_028825765.1|	2	721	720	68.8908	1170	hypothetical protein	1245603	Proteobacteria bacterium JGI 0000113-P07	root;cellular organisms;Bacteria <prokaryotes>;Proteobacteria;unclassified Proteobacteria;unclassified Proteobacteria (miscellaneous);Proteobacteria bacterium JGI 0000113-P07
c_000000000008_52	gi|518927549|ref|WP_020083424.1|	238	371	134	64.1839	197	hypothetical protein	1007120	gamma proteobacterium SCGC AAA160-D02	root;cellular organisms;Bacteria <prokaryotes>;Proteobacteria;Gammaproteobacteria;unclassified Gammaproteobacteria;unclassified Gammaproteobacteria (miscellaneous);gamma proteobacterium SCGC AAA160-D02
c_000000000008_53	gi|655441213|ref|WP_028825767.1|	5	275	271	53.8762	338	hypothetical protein	1245603	Proteobacteria bacterium JGI 0000113-P07	root;cellular organisms;Bacteria <prokaryotes>;Proteobacteria;unclassified Proteobacteria;unclassified Proteobacteria (miscellaneous);Proteobacteria bacterium JGI 0000113-P07
c_000000000008_54	gi|518927547|ref|WP_020083422.1|	1	328	328	69.8122	495	hypothetical protein	1007120	gamma proteobacterium SCGC AAA160-D02	root;cellular organisms;Bacteria <prokaryotes>;Proteobacteria;Gammaproteobacteria;unclassified Gammaproteobacteria;unclassified Gammaproteobacteria (miscellaneous);gamma proteobacterium SCGC AAA160-D02
c_000000000008_56	WP_011216889.1	14	137	124	38.7145	101	heat shock protein IbpA	74109	Photobacterium profundum	root;cellular organisms;Bacteria <prokaryotes>;Proteobacteria;Gammaproteobacteria;Vibrionales;Vibrionaceae;Photobacterium;Photobacterium profundum
c_000000000008_58	gi|518927546|ref|WP_020083421.1|	1	256	256	62.11	401	hypothetical protein	1007120	gamma proteobacterium SCGC AAA160-D02	root;cellular organisms;Bacteria <prokaryotes>;Proteobacteria;Gammaproteobacteria;unclassified Gammaproteobacteria;unclassified Gammaproteobacteria (miscellaneous);gamma proteobacterium SCGC AAA160-D02
c_000000000008_59	gi|518927545|ref|WP_020083420.1|	3	536	534	52.9957	654	hypothetical protein	1007120	gamma proteobacterium SCGC AAA160-D02	root;cellular organisms;Bacteria <prokaryotes>;Proteobacteria;Gammaproteobacteria;unclassified Gammaproteobacteria;unclassified Gammaproteobacteria (miscellaneous);gamma proteobacterium SCGC AAA160-D02
c_000000000008_60	gi|655438291|ref|WP_028823050.1|	187	798	661	48.8656	572	hypothetical protein	1245603	Proteobacteria bacterium JGI 0000113-P07	root;cellular organisms;Bacteria <prokaryotes>;Proteobacteria;unclassified Proteobacteria;unclassified Proteobacteria (miscellaneous);Proteobacteria bacterium JGI 0000113-P07
c_000000000008_63	gi|518927996|ref|WP_020083871.1|	64	726	663	41.1738	524	hypothetical protein	1007120	gamma proteobacterium SCGC AAA160-D02	root;cellular organisms;Bacteria <prokaryotes>;Proteobacteria;Gammaproteobacteria;unclassified Gammaproteobacteria;unclassified Gammaproteobacteria (miscellaneous);gamma proteobacterium SCGC AAA160-D02
c_000000000008_65	gi|518927994|ref|WP_020083869.1|	6	126	121	44.63	129	hypothetical protein	1007120	gamma proteobacterium SCGC AAA160-D02	root;cellular organisms;Bacteria <prokaryotes>;Proteobacteria;Gammaproteobacteria;unclassified Gammaproteobacteria;unclassified Gammaproteobacteria (miscellaneous);gamma proteobacterium SCGC AAA160-D02
c_000000000008_6	YP_008320320.1	1	126	126	61.9075	184	hypothetical protein phage1322_58	948071	Puniceispirillum phage HMO-2011	root;Viruses;dsDNA viruses, no RNA stage;Caudovirales;Podoviridae;unclassified Podoviridae;Puniceispirillum phage HMO-2011
c_000000000008_8	gi|655453462|ref|WP_028836700.1|	3	94	92	35.87	80.5	hypothetical protein	1245607	Proteobacteria bacterium JGI 0000113-L05	root;cellular organisms;Bacteria <prokaryotes>;Proteobacteria;unclassified Proteobacteria;unclassified Proteobacteria (miscellaneous);Proteobacteria bacterium JGI 0000113-L05
c_000000000008_9	gi|655438801|ref|WP_028823477.1|	8	66	59	88.14	127	hypothetical protein	1245603	Proteobacteria bacterium JGI 0000113-P07	root;cellular organisms;Bacteria <prokaryotes>;Proteobacteria;unclassified Proteobacteria;unclassified Proteobacteria (miscellaneous);Proteobacteria bacterium JGI 0000113-P07
c_000000000009_12	WP_081596743.1	52	339	288	34.7257	192	hypothetical protein	46680	Pseudomonas nitroreducens	root;cellular organisms;Bacteria <prokaryotes>;Proteobacteria;Gammaproteobacteria;Pseudomonadales;Pseudomonadaceae;Pseudomonas;Pseudomonas aeruginosa group;Pseudomonas nitroreducens/multiresinivorans group;Pseudomonas nitroreducens
c_000000000009_13	WP_038527976.1	1	320	320	43.7518	278	hypothetical protein	192	Azospirillum brasilense	root;cellular organisms;Bacteria <prokaryotes>;Proteobacteria;Alphaproteobacteria;Rhodospirillales;Rhodospirillaceae;Azospirillum;Azospirillum brasilense
c_000000000009_15	WP_046026498.1	3	186	184	35.8657	128	hypothetical protein	286	Pseudomonas	root;cellular organisms;Bacteria <prokaryotes>;Proteobacteria;Gammaproteobacteria;Pseudomonadales;Pseudomonadaceae;Pseudomonas
c_000000000009_16	WP_095044616.1	1	130	130	58.4586	168	hypothetical protein	1806508	Candidatus Promineofilum breve	root;cellular organisms;Bacteria <prokaryotes>;Terrabacteria group;Chloroflexi <phylum>;Ardenticatenia;Ardenticatenales;Ardenticatenaceae;Candidatus Promineofilum;Candidatus Promineofilum breve
c_000000000009_18	gi|655443138|ref|WP_028827656.1|	19	711	693	43.7222	496	hypothetical protein	1245603	Proteobacteria bacterium JGI 0000113-P07	root;cellular organisms;Bacteria <prokaryotes>;Proteobacteria;unclassified Proteobacteria;unclassified Proteobacteria (miscellaneous);Proteobacteria bacterium JGI 0000113-P07
c_000000000009_1	WP_059456951.1	1	283	283	50.8871	320	hypothetical protein	60552	Burkholderia vietnamiensis	root;cellular organisms;Bacteria <prokaryotes>;Proteobacteria;Betaproteobacteria;Burkholderiales;Burkholderiaceae;Burkholderia;Burkholderia cepacia complex;Burkholderia vietnamiensis
c_000000000009_20	WP_062915201.1	38	504	467	37.0439	374	hypothetical protein	75105	Paraburkholderia caribensis	root;cellular organisms;Bacteria <prokaryotes>;Proteobacteria;Betaproteobacteria;Burkholderiales;Burkholderiaceae;Paraburkholderia;Paraburkholderia caribensis
c_000000000009_23	gi|739056316|ref|WP_036928728.1|	77	278	202	48.5149	186	hypothetical protein, partial	1245603	Proteobacteria bacterium JGI 0000113-P07	root;cellular organisms;Bacteria <prokaryotes>;Proteobacteria;unclassified Proteobacteria;unclassified Proteobacteria (miscellaneous);Proteobacteria bacterium JGI 0000113-P07
c_000000000009_24	WP_065688812.1	149	333	185	31.895	99.9	hypothetical protein	358	Agrobacterium tumefaciens	root;cellular organisms;Bacteria <prokaryotes>;Proteobacteria;Alphaproteobacteria;Rhizobiales;Rhizobiaceae;Rhizobium/Agrobacterium group;Agrobacterium;Agrobacterium tumefaciens complex;Agrobacterium tumefaciens
c_000000000009_25	WP_038438888.1	13	502	490	36.7399	289	hypothetical protein	382	Sinorhizobium meliloti	root;cellular organisms;Bacteria <prokaryotes>;Proteobacteria;Alphaproteobacteria;Rhizobiales;Rhizobiaceae;Sinorhizobium/Ensifer group;Sinorhizobium;Sinorhizobium meliloti
c_000000000009_28	WP_027255812.1	2	348	347	25.9357	118	hypothetical protein	476529	Leisingera aquimarina	root;cellular organisms;Bacteria <prokaryotes>;Proteobacteria;Alphaproteobacteria;Rhodobacterales;Rhodobacteraceae;Leisingera;Leisingera aquimarina
c_000000000009_2	WP_037069446.1	6	707	702	41.4573	578	hypothetical protein	348824	Rhizobium favelukesii	root;cellular organisms;Bacteria <prokaryotes>;Proteobacteria;Alphaproteobacteria;Rhizobiales;Rhizobiaceae;Rhizobium/Agrobacterium group;Rhizobium;Rhizobium favelukesii
c_000000000009_38	gi|655439017|ref|WP_028823671.1|	2	233	232	38.7883	181	hypothetical protein	1245603	Proteobacteria bacterium JGI 0000113-P07	root;cellular organisms;Bacteria <prokaryotes>;Proteobacteria;unclassified Proteobacteria;unclassified Proteobacteria (miscellaneous);Proteobacteria bacterium JGI 0000113-P07
c_000000000009_40	WP_075220694.1	1	245	245	50.61	295	oxidoreductase	1443441	Acuticoccus yangtzensis	root;cellular organisms;Bacteria <prokaryotes>;Proteobacteria;Alphaproteobacteria;Rhodobacterales;Rhodobacteraceae;Acuticoccus;Acuticoccus yangtzensis
c_000000000009_43	gi|655439022|ref|WP_028823676.1|	7	607	601	43.9257	559	hypothetical protein	1245603	Proteobacteria bacterium JGI 0000113-P07	root;cellular organisms;Bacteria <prokaryotes>;Proteobacteria;unclassified Proteobacteria;unclassified Proteobacteria (miscellaneous);Proteobacteria bacterium JGI 0000113-P07
c_000000000009_44	gi|655442943|ref|WP_028827469.1|	17	210	194	58.25	279	hypothetical protein	1245603	Proteobacteria bacterium JGI 0000113-P07	root;cellular organisms;Bacteria <prokaryotes>;Proteobacteria;unclassified Proteobacteria;unclassified Proteobacteria (miscellaneous);Proteobacteria bacterium JGI 0000113-P07
c_000000000009_47	WP_056786130.1	17	394	378	51.5888	399	hypothetical protein	1736604	Pseudomonas sp. Root9	root;cellular organisms;Bacteria <prokaryotes>;Proteobacteria;Gammaproteobacteria;Pseudomonadales;Pseudomonadaceae;Pseudomonas;Pseudomonas sp. Root9
c_000000000009_48	WP_089425050.1	30	121	92	33.7	65.5	hypothetical protein	2015358	Burkholderia sp. HI2500	root;cellular organisms;Bacteria <prokaryotes>;Proteobacteria;Betaproteobacteria;Burkholderiales;Burkholderiaceae;Burkholderia;Burkholderia sp. HI2500
c_000000000009_49	WP_090539027.1	24	196	173	36.4208	129	S-adenosylmethionine-binding protein	1881053	Nitrosomonas sp. Nm132	root;cellular organisms;Bacteria <prokaryotes>;Proteobacteria;Betaproteobacteria;Nitrosomonadales;Nitrosomonadaceae;Nitrosomonas;Nitrosomonas sp. Nm132
c_000000000009_4	gi|655441945|ref|WP_028826487.1|	172	356	185	41.62	161	hypothetical protein	1245603	Proteobacteria bacterium JGI 0000113-P07	root;cellular organisms;Bacteria <prokaryotes>;Proteobacteria;unclassified Proteobacteria;unclassified Proteobacteria (miscellaneous);Proteobacteria bacterium JGI 0000113-P07
c_000000000009_51	WP_087812441.1	8	226	219	41.5489	180	terminase	1463165	Klebsiella quasipneumoniae	root;cellular organisms;Bacteria <prokaryotes>;Proteobacteria;Gammaproteobacteria;Enterobacterales;Enterobacteriaceae;Klebsiella;Klebsiella quasipneumoniae
c_000000000009_5	gi|655441872|ref|WP_028826415.1|	6	735	730	51.3727	726	hypothetical protein	1245603	Proteobacteria bacterium JGI 0000113-P07	root;cellular organisms;Bacteria <prokaryotes>;Proteobacteria;unclassified Proteobacteria;unclassified Proteobacteria (miscellaneous);Proteobacteria bacterium JGI 0000113-P07
c_000000000009_6	gi|739059060|ref|WP_036930550.1|	1	121	121	47.93	143	hypothetical protein	1245603	Proteobacteria bacterium JGI 0000113-P07	root;cellular organisms;Bacteria <prokaryotes>;Proteobacteria;unclassified Proteobacteria;unclassified Proteobacteria (miscellaneous);Proteobacteria bacterium JGI 0000113-P07
c_000000000009_7	gi|655453045|ref|WP_028836315.1|	1	158	158	91.14	329	hypothetical protein	1245607	Proteobacteria bacterium JGI 0000113-L05	root;cellular organisms;Bacteria <prokaryotes>;Proteobacteria;unclassified Proteobacteria;unclassified Proteobacteria (miscellaneous);Proteobacteria bacterium JGI 0000113-L05
c_000000000009_8	WP_082027203.1	1	130	130	47.69	154	hypothetical protein	1458426	Comamonadaceae bacterium B1	root;cellular organisms;Bacteria <prokaryotes>;Proteobacteria;Betaproteobacteria;Burkholderiales;Comamonadaceae;unclassified Comamonadaceae;Comamonadaceae bacterium B1
c_000000000009_9	gi|739058776|ref|WP_036930269.1|	1	78	78	56.41	107	hypothetical protein	1245603	Proteobacteria bacterium JGI 0000113-P07	root;cellular organisms;Bacteria <prokaryotes>;Proteobacteria;unclassified Proteobacteria;unclassified Proteobacteria (miscellaneous);Proteobacteria bacterium JGI 0000113-P07
c_000000000010_10	YP_006382527.1	7	638	632	39.7151	531	portal protein	1114179	Pseudomonas phage tf	root;Viruses;dsDNA viruses, no RNA stage;Caudovirales;Podoviridae;unclassified Podoviridae;Pseudomonas phage tf
c_000000000010_11	YP_006907045.1	1	418	418	47.369	436	terminase large subunit	1235661	Pseudomonas phage UFV-P2	root;Viruses;dsDNA viruses, no RNA stage;Caudovirales;Podoviridae;unclassified Podoviridae;Pseudomonas phage UFV-P2
c_000000000010_12	edl|MMG_THACCL009079.1|	1	119	630	41.7482	524.7	conserved domain protein	439499	Thioploca araucae Tha-CCL	root;cellular organisms;Bacteria <prokaryotes>;Proteobacteria;Gammaproteobacteria;Thiotrichales;Thiotrichaceae;Thioploca;Thioploca araucae;Thioploca araucae Tha-CCL
c_000000000010_1	WP_046026498.1	1	170	170	42.35	154	hypothetical protein	286	Pseudomonas	root;cellular organisms;Bacteria <prokaryotes>;Proteobacteria;Gammaproteobacteria;Pseudomonadales;Pseudomonadaceae;Pseudomonas
c_000000000010_20	WP_012552323.1	4	277	274	38.3189	164	DUF1738 domain-containing protein	40269	Aliivibrio salmonicida	root;cellular organisms;Bacteria <prokaryotes>;Proteobacteria;Gammaproteobacteria;Vibrionales;Vibrionaceae;Aliivibrio;Aliivibrio salmonicida
c_000000000010_26	WP_044003065.1	35	136	102	50.9839	92	hypothetical protein	1446467	Hymenobacter swuensis	root;cellular organisms;Bacteria <prokaryotes>;FCB group;Bacteroidetes/Chlorobi group;Bacteroidetes <phylum>;Cytophagia;Cytophagales;Hymenobacteraceae;Hymenobacter;Hymenobacter swuensis
c_000000000010_28	WP_072596065.1	2	540	539	55.6628	693	hypothetical protein	1921510	Sphingomonas sp. JJ-A5	root;cellular organisms;Bacteria <prokaryotes>;Proteobacteria;Alphaproteobacteria;Sphingomonadales;Sphingomonadaceae;Sphingomonas;Sphingomonas sp. JJ-A5
c_000000000010_36	YP_008060150.1	3	234	232	35.7758	145	hypothetical protein AB3_0018	1273713	Acinetobacter phage AB3	root;Viruses;dsDNA viruses, no RNA stage;Caudovirales;Podoviridae;Autographivirinae;Fri1virus;Acinetobacter virus AB3;Acinetobacter phage AB3
c_000000000010_38	WP_084438375.1	1	101	101	35.6412	59.8	iron-sulfur cluster insertion protein ErpA	34011	Niveispirillum irakense	root;cellular organisms;Bacteria <prokaryotes>;Proteobacteria;Alphaproteobacteria;Rhodospirillales;Rhodospirillaceae;Niveispirillum;Niveispirillum irakense
c_000000000010_40	gi|518995233|ref|WP_020151108.1|	5	93	89	37.08	85.8	hypothetical protein	1009418	Verrucomicrobia bacterium SCGC AAA164-M04	root;cellular organisms;Bacteria <prokaryotes>;PVC group;Verrucomicrobia;unclassified Verrucomicrobia;unclassified Verrucomicrobia (miscellaneous);Verrucomicrobia bacterium SCGC AAA164-M04
c_000000000010_51	WP_072596093.1	2	537	536	26.8659	218	hypothetical protein	1921510	Sphingomonas sp. JJ-A5	root;cellular organisms;Bacteria <prokaryotes>;Proteobacteria;Alphaproteobacteria;Sphingomonadales;Sphingomonadaceae;Sphingomonas;Sphingomonas sp. JJ-A5
c_000000000010_52	gi|294083938|ref|YP_003550695.1|	86	131	46	65.22	67.3	peptidase U32	488538	Candidatus Puniceispirillum marinum IMCC1322	root;cellular organisms;Bacteria <prokaryotes>;Proteobacteria;Alphaproteobacteria;unclassified Alphaproteobacteria;SAR116 cluster;Candidatus Puniceispirillum;Candidatus Puniceispirillum marinum;Candidatus Puniceispirillum marinum IMCC1322
c_000000000010_53	WP_028603912.1	2	210	209	38.7578	153	hypothetical protein	219182	Ottowia thiooxydans	root;cellular organisms;Bacteria <prokaryotes>;Proteobacteria;Betaproteobacteria;Burkholderiales;Comamonadaceae;Ottowia;Ottowia thiooxydans
c_000000000010_55	YP_003097374.1	4	195	192	38.0211	136	2OG-Fe(II) oxygenase superfamily like protein	555387	Synechococcus phage S-RSM4	root;Viruses;dsDNA viruses, no RNA stage;Caudovirales;Myoviridae;Tevenvirinae;T4virus;unclassified T4virus;Synechococcus phage S-RSM4
c_000000000010_57	gi|655438290|ref|WP_028823049.1|	52	285	374	49.4677	381	hypothetical protein	1245603	Proteobacteria bacterium JGI 0000113-P07	root;cellular organisms;Bacteria <prokaryotes>;Proteobacteria;unclassified Proteobacteria;unclassified Proteobacteria (miscellaneous);Proteobacteria bacterium JGI 0000113-P07
c_000000000010_58	gi|655439884|ref|WP_028824480.1|	141	396	256	29.301	77	hypothetical protein, partial	1245603	Proteobacteria bacterium JGI 0000113-P07	root;cellular organisms;Bacteria <prokaryotes>;Proteobacteria;unclassified Proteobacteria;unclassified Proteobacteria (miscellaneous);Proteobacteria bacterium JGI 0000113-P07
c_000000000010_6	WP_059783236.1	1	319	319	40.4379	226	hypothetical protein	1637853	Burkholderia sp. NRF60-BP8	root;cellular organisms;Bacteria <prokaryotes>;Proteobacteria;Betaproteobacteria;Burkholderiales;Burkholderiaceae;Burkholderia;Burkholderia cepacia complex;Burkholderia sp. NRF60-BP8
c_000000000010_7	WP_077123155.1	19	354	336	26.4886	139	hypothetical protein	1907666	Agrobacterium sp. DSM 25559	root;cellular organisms;Bacteria <prokaryotes>;Proteobacteria;Alphaproteobacteria;Rhizobiales;Rhizobiaceae;Rhizobium/Agrobacterium group;Agrobacterium;Agrobacterium sp. DSM 25559
c_000000000011_10	gi|655453672|ref|WP_028836901.1|	15	481	467	76.6638	901	hypothetical protein	1245607	Proteobacteria bacterium JGI 0000113-L05	root;cellular organisms;Bacteria <prokaryotes>;Proteobacteria;unclassified Proteobacteria;unclassified Proteobacteria (miscellaneous);Proteobacteria bacterium JGI 0000113-L05
c_000000000011_11	YP_008320315.1	7	131	125	47.2	138	hypothetical protein phage1322_53	948071	Puniceispirillum phage HMO-2011	root;Viruses;dsDNA viruses, no RNA stage;Caudovirales;Podoviridae;unclassified Podoviridae;Puniceispirillum phage HMO-2011
c_000000000011_12	gi|655453674|ref|WP_028836903.1|	1	120	120	65	186	hypothetical protein	1245607	Proteobacteria bacterium JGI 0000113-L05	root;cellular organisms;Bacteria <prokaryotes>;Proteobacteria;unclassified Proteobacteria;unclassified Proteobacteria (miscellaneous);Proteobacteria bacterium JGI 0000113-L05
c_000000000011_14	WP_004641729.1	1	149	149	45.64	150	hypothetical protein	29430	Acinetobacter haemolyticus	root;cellular organisms;Bacteria <prokaryotes>;Proteobacteria;Gammaproteobacteria;Pseudomonadales;Moraxellaceae;Acinetobacter;Acinetobacter haemolyticus
c_000000000011_15	gi|739055768|ref|WP_036928494.1|	9	121	113	51.3239	128	hypothetical protein	1245603	Proteobacteria bacterium JGI 0000113-P07	root;cellular organisms;Bacteria <prokaryotes>;Proteobacteria;unclassified Proteobacteria;unclassified Proteobacteria (miscellaneous);Proteobacteria bacterium JGI 0000113-P07
c_000000000011_19	WP_016201995.1	167	238	72	43.06	59.8	lysozyme	115979	Bacillus nealsonii	root;cellular organisms;Bacteria <prokaryotes>;Terrabacteria group;Firmicutes;Bacilli;Bacillales;Bacillaceae;Bacillus <bacterium>;Bacillus nealsonii
c_000000000011_1	gi|655442813|ref|WP_028827343.1|	73	608	1215	32.1814	469.9	hypothetical protein	1245603	Proteobacteria bacterium JGI 0000113-P07	root;cellular organisms;Bacteria <prokaryotes>;Proteobacteria;unclassified Proteobacteria;unclassified Proteobacteria (miscellaneous);Proteobacteria bacterium JGI 0000113-P07
c_000000000011_20	gi|655441871|ref|WP_028826414.1|	1	66	66	53.03	92.9	hypothetical protein	1245603	Proteobacteria bacterium JGI 0000113-P07	root;cellular organisms;Bacteria <prokaryotes>;Proteobacteria;unclassified Proteobacteria;unclassified Proteobacteria (miscellaneous);Proteobacteria bacterium JGI 0000113-P07
c_000000000011_24	gi|655441929|ref|WP_028826471.1|	6	109	104	57.69	120	hypothetical protein	1245603	Proteobacteria bacterium JGI 0000113-P07	root;cellular organisms;Bacteria <prokaryotes>;Proteobacteria;unclassified Proteobacteria;unclassified Proteobacteria (miscellaneous);Proteobacteria bacterium JGI 0000113-P07
c_000000000011_2	gi|518879074|ref|WP_020034949.1|	3	157	155	44.5171	137	hypothetical protein	1009416	Verrucomicrobia bacterium SCGC AAA164-I21	root;cellular organisms;Bacteria <prokaryotes>;PVC group;Verrucomicrobia;unclassified Verrucomicrobia;unclassified Verrucomicrobia (miscellaneous);Verrucomicrobia bacterium SCGC AAA164-I21
c_000000000011_30	WP_062695439.1	4	313	310	44.5146	269	hypothetical protein	1736344	Rhizobium sp. Leaf341	root;cellular organisms;Bacteria <prokaryotes>;Proteobacteria;Alphaproteobacteria;Rhizobiales;Rhizobiaceae;Rhizobium/Agrobacterium group;Rhizobium;Rhizobium sp. Leaf341
c_000000000011_32	gi|655441051|ref|WP_028825609.1|	16	225	210	52.8598	230	thymidylate synthase	1245603	Proteobacteria bacterium JGI 0000113-P07	root;cellular organisms;Bacteria <prokaryotes>;Proteobacteria;unclassified Proteobacteria;unclassified Proteobacteria (miscellaneous);Proteobacteria bacterium JGI 0000113-P07
c_000000000011_35	WP_079570814.1	9	526	518	31.6652	254	hypothetical protein	1437360	Bradyrhizobium erythrophlei	root;cellular organisms;Bacteria <prokaryotes>;Proteobacteria;Alphaproteobacteria;Rhizobiales;Bradyrhizobiaceae;Bradyrhizobium;Bradyrhizobium erythrophlei
c_000000000011_36	WP_058821758.1	6	248	243	62.96	373	hypothetical protein	28901	Salmonella enterica	root;cellular organisms;Bacteria <prokaryotes>;Proteobacteria;Gammaproteobacteria;Enterobacterales;Enterobacteriaceae;Salmonella;Salmonella enterica
c_000000000011_37	YP_001294606.1	3	615	613	48.6095	668	hypothetical protein ORF013	347327	Pseudomonas phage PA11	root;Viruses;dsDNA viruses, no RNA stage;unclassified dsDNA phages;Pseudomonas phage PA11
c_000000000011_39	YP_006560911.1	2	281	280	39.9955	190	hypothetical protein P12053L_26	1197951	Celeribacter phage P12053L	root;Viruses;dsDNA viruses, no RNA stage;Caudovirales;unclassified Caudovirales;Celeribacter phage P12053L
c_000000000011_42	WP_079570827.1	46	256	211	41.7016	188	hypothetical protein	1437360	Bradyrhizobium erythrophlei	root;cellular organisms;Bacteria <prokaryotes>;Proteobacteria;Alphaproteobacteria;Rhizobiales;Bradyrhizobiaceae;Bradyrhizobium;Bradyrhizobium erythrophlei
c_000000000011_44	WP_038652503.1	31	108	78	58.9726	96.4	hypothetical protein	1501269	Prochlorococcus sp. MIT 0801	root;cellular organisms;Bacteria <prokaryotes>;Terrabacteria group;Cyanobacteria/Melainabacteria group;Cyanobacteria;Synechococcales;Prochloraceae;Prochlorococcus;Prochlorococcus sp. MIT 0801
c_000000000011_45	gi|739058732|ref|WP_036930225.1|	17	634	618	74.9204	1100	hypothetical protein, partial	1245603	Proteobacteria bacterium JGI 0000113-P07	root;cellular organisms;Bacteria <prokaryotes>;Proteobacteria;unclassified Proteobacteria;unclassified Proteobacteria (miscellaneous);Proteobacteria bacterium JGI 0000113-P07
c_000000000011_4	YP_008320309.1	1	349	349	71.06	560	putative coat protein	948071	Puniceispirillum phage HMO-2011	root;Viruses;dsDNA viruses, no RNA stage;Caudovirales;Podoviridae;unclassified Podoviridae;Puniceispirillum phage HMO-2011
c_000000000011_50	gi|655453658|ref|WP_028836887.1|	3	131	129	51.16	166	hypothetical protein	1245607	Proteobacteria bacterium JGI 0000113-L05	root;cellular organisms;Bacteria <prokaryotes>;Proteobacteria;unclassified Proteobacteria;unclassified Proteobacteria (miscellaneous);Proteobacteria bacterium JGI 0000113-L05
c_000000000011_52	gi|655453659|ref|WP_028836888.1|	277	1119	843	38.5491	491	hypothetical protein	1245607	Proteobacteria bacterium JGI 0000113-L05	root;cellular organisms;Bacteria <prokaryotes>;Proteobacteria;unclassified Proteobacteria;unclassified Proteobacteria (miscellaneous);Proteobacteria bacterium JGI 0000113-L05
c_000000000011_53	gi|655441036|ref|WP_028825594.1|	1	76	76	73.68	137	hypothetical protein	1245603	Proteobacteria bacterium JGI 0000113-P07	root;cellular organisms;Bacteria <prokaryotes>;Proteobacteria;unclassified Proteobacteria;unclassified Proteobacteria (miscellaneous);Proteobacteria bacterium JGI 0000113-P07
c_000000000011_54	gi|655448653|ref|WP_028832235.1|	25	149	125	59.2023	167	hypothetical protein	1245601	Proteobacteria bacterium JGI 0000113-E04	root;cellular organisms;Bacteria <prokaryotes>;Proteobacteria;unclassified Proteobacteria;unclassified Proteobacteria (miscellaneous);Proteobacteria bacterium JGI 0000113-E04
c_000000000011_55	gi|655453663|ref|WP_028836892.1|	1	529	687	43.5184	460	hypothetical protein	1245607	Proteobacteria bacterium JGI 0000113-L05	root;cellular organisms;Bacteria <prokaryotes>;Proteobacteria;unclassified Proteobacteria;unclassified Proteobacteria (miscellaneous);Proteobacteria bacterium JGI 0000113-L05
c_000000000011_58	WP_021693611.1	4	38	35	57.14	59.8	hypothetical protein	1125964	Loktanella cinnabarina	root;cellular organisms;Bacteria <prokaryotes>;Proteobacteria;Alphaproteobacteria;Rhodobacterales;Rhodobacteraceae;Loktanella;Loktanella cinnabarina
c_000000000011_5	gi|655441027|ref|WP_028825585.1|	3	287	285	49.1211	302	hypothetical protein	1245603	Proteobacteria bacterium JGI 0000113-P07	root;cellular organisms;Bacteria <prokaryotes>;Proteobacteria;unclassified Proteobacteria;unclassified Proteobacteria (miscellaneous);Proteobacteria bacterium JGI 0000113-P07
c_000000000011_61	edl|MMG_CSC01003584.1|	1	109	109	64.22	163	conserved hypothetical protein	439482	Calothrix rhizosoleniae SC01	root;cellular organisms;Bacteria <prokaryotes>;Terrabacteria group;Cyanobacteria/Melainabacteria group;Cyanobacteria;Nostocales;Rivulariaceae;Calothrix;Calothrix rhizosoleniae;Calothrix rhizosoleniae SC01
c_000000000011_6	gi|655453669|ref|WP_028836898.1|	2	90	89	68.54	152	hypothetical protein	1245607	Proteobacteria bacterium JGI 0000113-L05	root;cellular organisms;Bacteria <prokaryotes>;Proteobacteria;unclassified Proteobacteria;unclassified Proteobacteria (miscellaneous);Proteobacteria bacterium JGI 0000113-L05
c_000000000011_9	gi|655453671|ref|WP_028836900.1|	1	704	704	75.28	1250	hypothetical protein	1245607	Proteobacteria bacterium JGI 0000113-L05	root;cellular organisms;Bacteria <prokaryotes>;Proteobacteria;unclassified Proteobacteria;unclassified Proteobacteria (miscellaneous);Proteobacteria bacterium JGI 0000113-L05
c_000000000012_15	YP_007517866.1	10	143	134	48.51	145	lysozyme murein hydrolase	1283079	Pelagibacter phage HTVC019P	root;Viruses;dsDNA viruses, no RNA stage;Caudovirales;Podoviridae;unclassified Podoviridae;Pelagibacter phage HTVC019P
c_000000000012_18	WP_014588976.1	1	67	67	52.24	98.6	DUF3310 domain-containing protein	1639	Listeria monocytogenes	root;cellular organisms;Bacteria <prokaryotes>;Terrabacteria group;Firmicutes;Bacilli;Bacillales;Listeriaceae;Listeria;Listeria monocytogenes
c_000000000012_19	gi|518927976|ref|WP_020083851.1|	15	135	121	56.2007	158	hypothetical protein	1007120	gamma proteobacterium SCGC AAA160-D02	root;cellular organisms;Bacteria <prokaryotes>;Proteobacteria;Gammaproteobacteria;unclassified Gammaproteobacteria;unclassified Gammaproteobacteria (miscellaneous);gamma proteobacterium SCGC AAA160-D02
c_000000000012_23	gi|655441048|ref|WP_028825606.1|	5	696	692	41.0407	537	hypothetical protein	1245603	Proteobacteria bacterium JGI 0000113-P07	root;cellular organisms;Bacteria <prokaryotes>;Proteobacteria;unclassified Proteobacteria;unclassified Proteobacteria (miscellaneous);Proteobacteria bacterium JGI 0000113-P07
c_000000000012_24	YP_008320273.1	4	410	407	33.6585	244	replicative DNA helicase	948071	Puniceispirillum phage HMO-2011	root;Viruses;dsDNA viruses, no RNA stage;Caudovirales;Podoviridae;unclassified Podoviridae;Puniceispirillum phage HMO-2011
c_000000000012_28	gi|655441297|ref|WP_028825849.1|	1	73	73	57.53	92	hypothetical protein	1245603	Proteobacteria bacterium JGI 0000113-P07	root;cellular organisms;Bacteria <prokaryotes>;Proteobacteria;unclassified Proteobacteria;unclassified Proteobacteria (miscellaneous);Proteobacteria bacterium JGI 0000113-P07
c_000000000012_2	YP_007517731.1	1	95	95	59.9971	126	hypothetical protein	1283077	Pelagibacter phage HTVC010P	root;Viruses;dsDNA viruses, no RNA stage;Caudovirales;Podoviridae;unclassified Podoviridae;Pelagibacter phage HTVC010P
c_000000000012_3	gi|655441945|ref|WP_028826487.1|	5	139	135	45.93	129	hypothetical protein	1245603	Proteobacteria bacterium JGI 0000113-P07	root;cellular organisms;Bacteria <prokaryotes>;Proteobacteria;unclassified Proteobacteria;unclassified Proteobacteria (miscellaneous);Proteobacteria bacterium JGI 0000113-P07
c_000000000012_45	gi|657934619|ref|WP_029635809.1|	13	234	222	45.4968	188	hypothetical protein	932042	actinobacterium SCGC AAA041-L13	root;cellular organisms;Bacteria <prokaryotes>;Terrabacteria group;Actinobacteria <phylum>;Actinobacteria <class>;unclassified Actinobacteria (class);unclassified Actinobacteria (class) (miscellaneous);actinobacterium SCGC AAA041-L13
c_000000000012_49	YP_008320325.1	2	57	56	82.14	112	hypothetical protein phage1322_63	948071	Puniceispirillum phage HMO-2011	root;Viruses;dsDNA viruses, no RNA stage;Caudovirales;Podoviridae;unclassified Podoviridae;Puniceispirillum phage HMO-2011
c_000000000012_4	WP_063523723.1	374	442	69	62.32	90.7	hypothetical protein	1822216	Vibrio sp. HI00D65	root;cellular organisms;Bacteria <prokaryotes>;Proteobacteria;Gammaproteobacteria;Vibrionales;Vibrionaceae;Vibrio;Vibrio sp. HI00D65
c_000000000012_51	YP_007877815.1	1	191	191	41.3652	148	hypothetical protein CPRG_00051	536474	Cyanophage Syn30	root;Viruses;dsDNA viruses, no RNA stage;unclassified dsDNA phages;Cyanophage Syn30
c_000000000012_54	gi|655443223|ref|WP_028827734.1|	6	93	88	70.45	142	hypothetical protein	1245603	Proteobacteria bacterium JGI 0000113-P07	root;cellular organisms;Bacteria <prokaryotes>;Proteobacteria;unclassified Proteobacteria;unclassified Proteobacteria (miscellaneous);Proteobacteria bacterium JGI 0000113-P07
c_000000000012_55	YP_008320321.1	3	80	78	78.21	142	hypothetical protein phage1322_59	948071	Puniceispirillum phage HMO-2011	root;Viruses;dsDNA viruses, no RNA stage;Caudovirales;Podoviridae;unclassified Podoviridae;Puniceispirillum phage HMO-2011
c_000000000012_59	gi|320158433|ref|YP_004190811.1|	23	91	69	47.83	65.5	hypothetical protein VVMO6_03586	914127	Vibrio vulnificus MO6-24/O	root;cellular organisms;Bacteria <prokaryotes>;Proteobacteria;Gammaproteobacteria;Vibrionales;Vibrionaceae;Vibrio;Vibrio vulnificus;Vibrio vulnificus MO6-24/O
c_000000000012_61	gi|739055811|ref|WP_036928505.1|	3	90	88	60.2267	112	hypothetical protein, partial	1245603	Proteobacteria bacterium JGI 0000113-P07	root;cellular organisms;Bacteria <prokaryotes>;Proteobacteria;unclassified Proteobacteria;unclassified Proteobacteria (miscellaneous);Proteobacteria bacterium JGI 0000113-P07
c_000000000012_63	YP_008320314.1	103	571	469	52.6666	567	phage terminase large subunit	948071	Puniceispirillum phage HMO-2011	root;Viruses;dsDNA viruses, no RNA stage;Caudovirales;Podoviridae;unclassified Podoviridae;Puniceispirillum phage HMO-2011
c_000000000012_66	gi|655441211|ref|WP_028825765.1|	2	692	691	57.4507	889	hypothetical protein	1245603	Proteobacteria bacterium JGI 0000113-P07	root;cellular organisms;Bacteria <prokaryotes>;Proteobacteria;unclassified Proteobacteria;unclassified Proteobacteria (miscellaneous);Proteobacteria bacterium JGI 0000113-P07
c_000000000012_68	YP_008320310.1	25	298	274	35.3965	203	hypothetical protein phage1322_48	948071	Puniceispirillum phage HMO-2011	root;Viruses;dsDNA viruses, no RNA stage;Caudovirales;Podoviridae;unclassified Podoviridae;Puniceispirillum phage HMO-2011
c_000000000012_69	gi|518927547|ref|WP_020083422.1|	14	298	285	50.1789	292	hypothetical protein	1007120	gamma proteobacterium SCGC AAA160-D02	root;cellular organisms;Bacteria <prokaryotes>;Proteobacteria;Gammaproteobacteria;unclassified Gammaproteobacteria;unclassified Gammaproteobacteria (miscellaneous);gamma proteobacterium SCGC AAA160-D02
c_000000000012_73	YP_008320306.1	1	512	512	47.6554	534	hypothetical protein phage1322_44	948071	Puniceispirillum phage HMO-2011	root;Viruses;dsDNA viruses, no RNA stage;Caudovirales;Podoviridae;unclassified Podoviridae;Puniceispirillum phage HMO-2011
c_000000000012_74	gi|655442813|ref|WP_028827343.1|	130	713	1752	32.7042	603	hypothetical protein	1245603	Proteobacteria bacterium JGI 0000113-P07	root;cellular organisms;Bacteria <prokaryotes>;Proteobacteria;unclassified Proteobacteria;unclassified Proteobacteria (miscellaneous);Proteobacteria bacterium JGI 0000113-P07
c_000000000012_75	YP_008320304.1	1	118	118	55.08	136	putative structural protein	948071	Puniceispirillum phage HMO-2011	root;Viruses;dsDNA viruses, no RNA stage;Caudovirales;Podoviridae;unclassified Podoviridae;Puniceispirillum phage HMO-2011
c_000000000012_79	YP_007517847.1	42	181	140	33.5744	94.2	hypothetical protein	1283079	Pelagibacter phage HTVC019P	root;Viruses;dsDNA viruses, no RNA stage;Caudovirales;Podoviridae;unclassified Podoviridae;Pelagibacter phage HTVC019P
c_000000000013_12	gi|655454108|ref|WP_028837325.1|	1	205	205	47.802	210	hypothetical protein	1245607	Proteobacteria bacterium JGI 0000113-L05	root;cellular organisms;Bacteria <prokaryotes>;Proteobacteria;unclassified Proteobacteria;unclassified Proteobacteria (miscellaneous);Proteobacteria bacterium JGI 0000113-L05
c_000000000013_13	gi|655454107|ref|WP_028837324.1|	1	487	487	40.0373	413	hypothetical protein	1245607	Proteobacteria bacterium JGI 0000113-L05	root;cellular organisms;Bacteria <prokaryotes>;Proteobacteria;unclassified Proteobacteria;unclassified Proteobacteria (miscellaneous);Proteobacteria bacterium JGI 0000113-L05
c_000000000013_15	YP_007672654.1	90	633	544	49.4511	551	hypothetical protein PROG_00001, partial	885867	Prochlorococcus phage P-SSP10	root;Viruses;dsDNA viruses, no RNA stage;Caudovirales;Podoviridae;unclassified Podoviridae;Prochlorococcus phage P-SSP10
c_000000000013_16	gi|655453756|ref|WP_028836982.1|	3	459	457	52.2981	460	hypothetical protein	1245607	Proteobacteria bacterium JGI 0000113-L05	root;cellular organisms;Bacteria <prokaryotes>;Proteobacteria;unclassified Proteobacteria;unclassified Proteobacteria (miscellaneous);Proteobacteria bacterium JGI 0000113-L05
c_000000000013_17	WP_019112274.1	10	335	952	43.4881	829	hypothetical protein	1009420	Verrucomicrobia bacterium SCGC AAA164-O14	root;cellular organisms;Bacteria <prokaryotes>;PVC group;Verrucomicrobia;unclassified Verrucomicrobia;unclassified Verrucomicrobia (miscellaneous);Verrucomicrobia bacterium SCGC AAA164-O14
c_000000000013_18	gi|655446883|ref|WP_028830723.1|	18	231	214	46.2583	181	hypothetical protein, partial	1245601	Proteobacteria bacterium JGI 0000113-E04	root;cellular organisms;Bacteria <prokaryotes>;Proteobacteria;unclassified Proteobacteria;unclassified Proteobacteria (miscellaneous);Proteobacteria bacterium JGI 0000113-E04
c_000000000013_19	gi|655453756|ref|WP_028836982.1|	6	436	431	45.7055	360	hypothetical protein	1245607	Proteobacteria bacterium JGI 0000113-L05	root;cellular organisms;Bacteria <prokaryotes>;Proteobacteria;unclassified Proteobacteria;unclassified Proteobacteria (miscellaneous);Proteobacteria bacterium JGI 0000113-L05
c_000000000013_20	WP_019112274.1	7	338	648	43.3625	532	hypothetical protein	1009420	Verrucomicrobia bacterium SCGC AAA164-O14	root;cellular organisms;Bacteria <prokaryotes>;PVC group;Verrucomicrobia;unclassified Verrucomicrobia;unclassified Verrucomicrobia (miscellaneous);Verrucomicrobia bacterium SCGC AAA164-O14
c_000000000013_29	gi|655446374|ref|WP_028830448.1|	4	121	118	51.69	144	hypothetical protein	1245601	Proteobacteria bacterium JGI 0000113-E04	root;cellular organisms;Bacteria <prokaryotes>;Proteobacteria;unclassified Proteobacteria;unclassified Proteobacteria (miscellaneous);Proteobacteria bacterium JGI 0000113-E04
c_000000000013_2	WP_073478884.1	3	402	400	51.749	502	hypothetical protein	259354	Desulfatibacillum alkenivorans	root;cellular organisms;Bacteria <prokaryotes>;Proteobacteria;delta/epsilon subdivisions;Deltaproteobacteria;Desulfobacterales;Desulfobacteraceae;Desulfatibacillum;Desulfatibacillum alkenivorans
c_000000000013_32	WP_033115703.1	19	130	112	39.29	99.9	hypothetical protein	558884	Aeromonas lacus	root;cellular organisms;Bacteria <prokaryotes>;Proteobacteria;Gammaproteobacteria;Aeromonadales;Aeromonadaceae;Aeromonas;Aeromonas lacus
c_000000000013_33	YP_007517736.1	25	129	105	53.33	139	hypothetical protein	1283077	Pelagibacter phage HTVC010P	root;Viruses;dsDNA viruses, no RNA stage;Caudovirales;Podoviridae;unclassified Podoviridae;Pelagibacter phage HTVC010P
c_000000000013_36	gi|657856681|ref|WP_029562701.1|	3	91	89	67.42	132	hypothetical protein	932039	actinobacterium SCGC AAA024-D14	root;cellular organisms;Bacteria <prokaryotes>;Terrabacteria group;Actinobacteria <phylum>;Actinobacteria <class>;unclassified Actinobacteria (class);unclassified Actinobacteria (class) (miscellaneous);actinobacterium SCGC AAA024-D14
c_000000000013_38	YP_007677692.1	1	50	50	80	93.3	hypothetical protein PRQG_00028	382262	Prochlorococcus phage P-GSP1	root;Viruses;dsDNA viruses, no RNA stage;unclassified dsDNA phages;Prochlorococcus phage P-GSP1
c_000000000013_3	WP_051474607.1	7	664	658	45.8982	642	hypothetical protein	1380394	Rhodospirillales bacterium URHD0088	root;cellular organisms;Bacteria <prokaryotes>;Proteobacteria;Alphaproteobacteria;Rhodospirillales;unclassified Rhodospirillales;unclassified Rhodospirillales (miscellaneous);Rhodospirillales bacterium URHD0088
c_000000000013_55	WP_027360242.1	6	265	260	45.7704	200	hypothetical protein	153026	Desulforegula conservatrix	root;cellular organisms;Bacteria <prokaryotes>;Proteobacteria;delta/epsilon subdivisions;Deltaproteobacteria;Desulfobacterales;Desulfobacteraceae;Desulforegula;Desulforegula conservatrix
c_000000000013_57	gi|655441050|ref|WP_028825608.1|	5	176	172	76.1657	327	hypothetical protein	1245603	Proteobacteria bacterium JGI 0000113-P07	root;cellular organisms;Bacteria <prokaryotes>;Proteobacteria;unclassified Proteobacteria;unclassified Proteobacteria (miscellaneous);Proteobacteria bacterium JGI 0000113-P07
c_000000000013_5	WP_063951327.1	55	341	287	31.0143	142	hypothetical protein	358	Agrobacterium tumefaciens	root;cellular organisms;Bacteria <prokaryotes>;Proteobacteria;Alphaproteobacteria;Rhizobiales;Rhizobiaceae;Rhizobium/Agrobacterium group;Agrobacterium;Agrobacterium tumefaciens complex;Agrobacterium tumefaciens
c_000000000013_6	WP_088150784.1	1	318	318	55.03	378	head protein	171674	Inquilinus limosus	root;cellular organisms;Bacteria <prokaryotes>;Proteobacteria;Alphaproteobacteria;Rhodospirillales;Rhodospirillaceae;Inquilinus;Inquilinus limosus
c_000000000014_10	YP_009324331.1	1	71	71	63.38	114	aerobic NDP reductase small subunit NrdB	1815522	Synechococcus phage S-WAM2	root;Viruses;dsDNA viruses, no RNA stage;Caudovirales;Myoviridae;unclassified Myoviridae;Synechococcus phage S-WAM2
c_000000000014_11	gi|739058338|ref|WP_036929861.1|	9	202	194	46.3934	160	hypothetical protein, partial	1245603	Proteobacteria bacterium JGI 0000113-P07	root;cellular organisms;Bacteria <prokaryotes>;Proteobacteria;unclassified Proteobacteria;unclassified Proteobacteria (miscellaneous);Proteobacteria bacterium JGI 0000113-P07
c_000000000014_12	YP_004323531.1	1	407	407	62.41	588	hypothetical protein PHM2_162	445696	Prochlorococcus phage P-HM2	root;Viruses;dsDNA viruses, no RNA stage;Caudovirales;Myoviridae;unclassified Myoviridae;Prochlorococcus phage P-HM2
c_000000000014_13	YP_009008286.1	141	584	444	36.9357	226	hypothetical protein S-MbCM7_152	1340810	Synechococcus phage ACG-2014h	root;Viruses;dsDNA viruses, no RNA stage;Caudovirales;Myoviridae;Tevenvirinae;T4virus;unclassified T4virus;Synechococcus phage ACG-2014h
c_000000000014_16	YP_004322583.1	1	133	133	81.95	253	pyrophosphatase	445700	Prochlorococcus phage P-HM1	root;Viruses;dsDNA viruses, no RNA stage;Caudovirales;Myoviridae;unclassified Myoviridae;Prochlorococcus phage P-HM1
c_000000000014_17	YP_009320596.1	3	462	460	83.0395	890	DNA primase/helicase	1883367	Synechococcus phage S-CAM4	root;Viruses;unclassified bacterial viruses;Synechococcus phage S-CAM4
c_000000000014_18	gi|655442692|ref|WP_028827224.1|	4	338	335	82.99	646	recombinase RecA	1245603	Proteobacteria bacterium JGI 0000113-P07	root;cellular organisms;Bacteria <prokaryotes>;Proteobacteria;unclassified Proteobacteria;unclassified Proteobacteria (miscellaneous);Proteobacteria bacterium JGI 0000113-P07
c_000000000014_1	YP_009008298.1	1	644	644	82.92	1250	aerobic NDP reductase	1340810	Synechococcus phage ACG-2014h	root;Viruses;dsDNA viruses, no RNA stage;Caudovirales;Myoviridae;Tevenvirinae;T4virus;unclassified T4virus;Synechococcus phage ACG-2014h
c_000000000014_20	YP_003097306.1	1	829	829	86.13	1700	DNA Polymerase	555387	Synechococcus phage S-RSM4	root;Viruses;dsDNA viruses, no RNA stage;Caudovirales;Myoviridae;Tevenvirinae;T4virus;unclassified T4virus;Synechococcus phage S-RSM4
c_000000000014_22	YP_003097308.1	18	141	124	67.74	201	hypothetical cyanophage protein	555387	Synechococcus phage S-RSM4	root;Viruses;dsDNA viruses, no RNA stage;Caudovirales;Myoviridae;Tevenvirinae;T4virus;unclassified T4virus;Synechococcus phage S-RSM4
c_000000000014_23	gi|655442689|ref|WP_028827221.1|	1	108	108	72.22	200	hypothetical protein	1245603	Proteobacteria bacterium JGI 0000113-P07	root;cellular organisms;Bacteria <prokaryotes>;Proteobacteria;unclassified Proteobacteria;unclassified Proteobacteria (miscellaneous);Proteobacteria bacterium JGI 0000113-P07
c_000000000014_24	YP_009320589.1	11	137	127	66.1455	205	molecular chaperone	1883367	Synechococcus phage S-CAM4	root;Viruses;unclassified bacterial viruses;Synechococcus phage S-CAM4
c_000000000014_25	YP_003097311.1	1	137	137	94.89	302	RegA	555387	Synechococcus phage S-RSM4	root;Viruses;dsDNA viruses, no RNA stage;Caudovirales;Myoviridae;Tevenvirinae;T4virus;unclassified T4virus;Synechococcus phage S-RSM4
c_000000000014_26	YP_009320587.1	1	107	107	80.37	207	DNA polymerase clamp loader subunit	1883367	Synechococcus phage S-CAM4	root;Viruses;unclassified bacterial viruses;Synechococcus phage S-CAM4
c_000000000014_27	YP_007677303.1	4	67	64	76.5578	122	hypothetical protein CYXG_00114	536466	Synechococcus phage S-SSM4	root;Viruses;dsDNA viruses, no RNA stage;Caudovirales;Myoviridae;unclassified Myoviridae;Synechococcus phage S-SSM4
c_000000000014_28	YP_004324516.1	1	46	46	80.43	81.4	hypothetical protein Syn1_145	444861	Prochlorococcus phage Syn1	root;Viruses;dsDNA viruses, no RNA stage;Caudovirales;unclassified Caudovirales;Prochlorococcus phage Syn1
c_000000000014_29	YP_007673077.1	5	278	274	71.17	481	Dam	754037	Synechococcus phage S-CAM1	root;Viruses;dsDNA viruses, no RNA stage;Caudovirales;Myoviridae;unclassified Myoviridae;Synechococcus phage S-CAM1
c_000000000014_2	YP_003097288.1	1	282	282	82.98	578	DNA primase subunit	555387	Synechococcus phage S-RSM4	root;Viruses;dsDNA viruses, no RNA stage;Caudovirales;Myoviridae;Tevenvirinae;T4virus;unclassified T4virus;Synechococcus phage S-RSM4
c_000000000014_30	YP_009134633.1	1	314	314	85.35	626	clamp loader subunit	1493510	Synechococcus phage ACG-2014e	root;Viruses;dsDNA viruses, no RNA stage;Caudovirales;Myoviridae;Tevenvirinae;T4virus;unclassified T4virus;Synechococcus phage ACG-2014e
c_000000000014_32	YP_009140913.1	1	222	222	74.3236	381	sliding clamp DNA polymerase	1493513	Synechococcus phage ACG-2014i	root;Viruses;dsDNA viruses, no RNA stage;Caudovirales;Myoviridae;Tevenvirinae;T4virus;unclassified T4virus;Synechococcus phage ACG-2014i
c_000000000014_33	YP_004324983.1	4	105	102	81.37	197	hypothetical protein PSSM7_156	445688	Prochlorococcus phage P-SSM7	root;Viruses;dsDNA viruses, no RNA stage;Caudovirales;Myoviridae;unclassified Myoviridae;Prochlorococcus phage P-SSM7
c_000000000014_35	YP_003097323.1	1	366	366	73.7698	608	cobalamin phosphate synthase like protein	555387	Synechococcus phage S-RSM4	root;Viruses;dsDNA viruses, no RNA stage;Caudovirales;Myoviridae;Tevenvirinae;T4virus;unclassified T4virus;Synechococcus phage S-RSM4
c_000000000014_36	YP_195154.1	5	743	739	54.5337	889	Peptidase	238854	Synechococcus phage S-PM2	root;Viruses;dsDNA viruses, no RNA stage;Caudovirales;Myoviridae;Tevenvirinae;T4virus;unclassified T4virus;Synechococcus phage S-PM2
c_000000000014_37	YP_003097325.1	1	575	575	73.91	971	recombination endonuclease sunbunit	555387	Synechococcus phage S-RSM4	root;Viruses;dsDNA viruses, no RNA stage;Caudovirales;Myoviridae;Tevenvirinae;T4virus;unclassified T4virus;Synechococcus phage S-RSM4
c_000000000014_38	YP_009140907.1	1	85	85	62.35	140	hypothetical protein Syn7803US120_118	1493513	Synechococcus phage ACG-2014i	root;Viruses;dsDNA viruses, no RNA stage;Caudovirales;Myoviridae;Tevenvirinae;T4virus;unclassified T4virus;Synechococcus phage ACG-2014i
c_000000000014_39	gi|655442717|ref|WP_028827249.1|	1	345	345	74.49	633	recombinase	1245603	Proteobacteria bacterium JGI 0000113-P07	root;cellular organisms;Bacteria <prokaryotes>;Proteobacteria;unclassified Proteobacteria;unclassified Proteobacteria (miscellaneous);Proteobacteria bacterium JGI 0000113-P07
c_000000000014_3	YP_004325026.1	5	110	106	83.96	211	hypothetical protein PSSM7_199	445688	Prochlorococcus phage P-SSM7	root;Viruses;dsDNA viruses, no RNA stage;Caudovirales;Myoviridae;unclassified Myoviridae;Prochlorococcus phage P-SSM7
c_000000000014_40	gi|655442720|ref|WP_028827252.1|	8	170	163	92.64	358	sigma factor for late transcription	1245603	Proteobacteria bacterium JGI 0000113-P07	root;cellular organisms;Bacteria <prokaryotes>;Proteobacteria;unclassified Proteobacteria;unclassified Proteobacteria (miscellaneous);Proteobacteria bacterium JGI 0000113-P07
c_000000000014_41	YP_009008256.1	10	140	131	56.49	187	hypothetical protein S-MbCM7_122	1340810	Synechococcus phage ACG-2014h	root;Viruses;dsDNA viruses, no RNA stage;Caudovirales;Myoviridae;Tevenvirinae;T4virus;unclassified T4virus;Synechococcus phage ACG-2014h
c_000000000014_42	gi|655442722|ref|WP_028827254.1|	1	487	487	84.596	992	UvsW	1245603	Proteobacteria bacterium JGI 0000113-P07	root;cellular organisms;Bacteria <prokaryotes>;Proteobacteria;unclassified Proteobacteria;unclassified Proteobacteria (miscellaneous);Proteobacteria bacterium JGI 0000113-P07
c_000000000014_43	YP_009324293.1	1	157	157	84.71	321	single stranded DNA-binding protein	1815522	Synechococcus phage S-WAM2	root;Viruses;dsDNA viruses, no RNA stage;Caudovirales;Myoviridae;unclassified Myoviridae;Synechococcus phage S-WAM2
c_000000000014_44	YP_004324887.1	2	303	302	86.09	650	DNA adenine methylase	445688	Prochlorococcus phage P-SSM7	root;Viruses;dsDNA viruses, no RNA stage;Caudovirales;Myoviridae;unclassified Myoviridae;Prochlorococcus phage P-SSM7
c_000000000014_45	YP_009134619.1	6	175	170	68.8225	297	head-proximal tip of tail protein	1493510	Synechococcus phage ACG-2014e	root;Viruses;dsDNA viruses, no RNA stage;Caudovirales;Myoviridae;Tevenvirinae;T4virus;unclassified T4virus;Synechococcus phage ACG-2014e
c_000000000014_47	YP_214458.1	45	107	63	65.08	88.5	hypothetical protein PSSM2_227	268746	Prochlorococcus phage P-SSM2	root;Viruses;dsDNA viruses, no RNA stage;Caudovirales;Myoviridae;Tevenvirinae;T4virus;unclassified T4virus;Prochlorococcus phage P-SSM2
c_000000000014_48	YP_214484.1	1	44	44	84.09	91.6	hypothetical protein PSSM2_253	268746	Prochlorococcus phage P-SSM2	root;Viruses;dsDNA viruses, no RNA stage;Caudovirales;Myoviridae;Tevenvirinae;T4virus;unclassified T4virus;Prochlorococcus phage P-SSM2
c_000000000014_49	YP_214482.1	1	95	95	74.7398	155	gp7	268746	Prochlorococcus phage P-SSM2	root;Viruses;dsDNA viruses, no RNA stage;Caudovirales;Myoviridae;Tevenvirinae;T4virus;unclassified T4virus;Prochlorococcus phage P-SSM2
c_000000000014_4	YP_003097290.1	1	238	238	75.6264	383	hypothetical cyanophage protein	555387	Synechococcus phage S-RSM4	root;Viruses;dsDNA viruses, no RNA stage;Caudovirales;Myoviridae;Tevenvirinae;T4virus;unclassified T4virus;Synechococcus phage S-RSM4
c_000000000014_51	gi|655442727|ref|WP_028827259.1|	1	483	483	86.34	933	ATP-binding protein	1245603	Proteobacteria bacterium JGI 0000113-P07	root;cellular organisms;Bacteria <prokaryotes>;Proteobacteria;unclassified Proteobacteria;unclassified Proteobacteria (miscellaneous);Proteobacteria bacterium JGI 0000113-P07
c_000000000014_52	gi|739059520|ref|WP_036931008.1|	1	388	388	71.6497	606	hypothetical protein	1245603	Proteobacteria bacterium JGI 0000113-P07	root;cellular organisms;Bacteria <prokaryotes>;Proteobacteria;unclassified Proteobacteria;unclassified Proteobacteria (miscellaneous);Proteobacteria bacterium JGI 0000113-P07
c_000000000014_53	YP_009134613.1	1	214	214	83.64	418	prohead core scaffold protein	1493510	Synechococcus phage ACG-2014e	root;Viruses;dsDNA viruses, no RNA stage;Caudovirales;Myoviridae;Tevenvirinae;T4virus;unclassified T4virus;Synechococcus phage ACG-2014e
c_000000000014_54	YP_003097342.1	14	78	65	58.46	80.1	hypothetical cyanophage protein	555387	Synechococcus phage S-RSM4	root;Viruses;dsDNA viruses, no RNA stage;Caudovirales;Myoviridae;Tevenvirinae;T4virus;unclassified T4virus;Synechococcus phage S-RSM4
c_000000000014_55	YP_003097343.1	1	558	558	83.87	1100	portal vertex head protein	555387	Synechococcus phage S-RSM4	root;Viruses;dsDNA viruses, no RNA stage;Caudovirales;Myoviridae;Tevenvirinae;T4virus;unclassified T4virus;Synechococcus phage S-RSM4
c_000000000014_56	YP_009324282.1	1	197	197	83.25	381	tail tube protein	1815522	Synechococcus phage S-WAM2	root;Viruses;dsDNA viruses, no RNA stage;Caudovirales;Myoviridae;unclassified Myoviridae;Synechococcus phage S-WAM2
c_000000000014_57	gi|655442733|ref|WP_028827265.1|	1	636	636	76.2597	1110	hypothetical protein	1245603	Proteobacteria bacterium JGI 0000113-P07	root;cellular organisms;Bacteria <prokaryotes>;Proteobacteria;unclassified Proteobacteria;unclassified Proteobacteria (miscellaneous);Proteobacteria bacterium JGI 0000113-P07
c_000000000014_58	YP_009008239.1	5	550	546	89.01	1170	terminase large subunit	1340810	Synechococcus phage ACG-2014h	root;Viruses;dsDNA viruses, no RNA stage;Caudovirales;Myoviridae;Tevenvirinae;T4virus;unclassified T4virus;Synechococcus phage ACG-2014h
c_000000000014_59	YP_214459.1	1	76	76	75.0032	130	NifU-like protein	268746	Prochlorococcus phage P-SSM2	root;Viruses;dsDNA viruses, no RNA stage;Caudovirales;Myoviridae;Tevenvirinae;T4virus;unclassified T4virus;Prochlorococcus phage P-SSM2
c_000000000014_5	gi|655442703|ref|WP_028827235.1|	1	118	118	86.44	248	hypothetical protein	1245603	Proteobacteria bacterium JGI 0000113-P07	root;cellular organisms;Bacteria <prokaryotes>;Proteobacteria;unclassified Proteobacteria;unclassified Proteobacteria (miscellaneous);Proteobacteria bacterium JGI 0000113-P07
c_000000000014_60	YP_009213611.1	1	61	61	78.69	109	hypothetical protein	1542477	Prochlorococcus phage P-TIM68	root;Viruses;dsDNA viruses, no RNA stage;Caudovirales;Myoviridae;unclassified Myoviridae;Prochlorococcus phage P-TIM68
c_000000000014_61	YP_007675142.1	4	155	152	86.84	310	endonuclease	929832	Cyanophage P-RSM6	root;Viruses;dsDNA viruses, no RNA stage;Caudovirales;Myoviridae;unclassified Myoviridae;Cyanophage P-RSM6
c_000000000014_62	YP_214463.1	2	101	100	57.9972	111	hypothetical protein PSSM2_232	268746	Prochlorococcus phage P-SSM2	root;Viruses;dsDNA viruses, no RNA stage;Caudovirales;Myoviridae;Tevenvirinae;T4virus;unclassified T4virus;Prochlorococcus phage P-SSM2
c_000000000014_64	YP_004324940.1	8	301	294	67.3469	461	phosphoribosylaminoimidazole synthetase	445688	Prochlorococcus phage P-SSM7	root;Viruses;dsDNA viruses, no RNA stage;Caudovirales;Myoviridae;unclassified Myoviridae;Prochlorococcus phage P-SSM7
c_000000000014_65	YP_214461.1	1	116	116	63.79	189	plastocyanine	268746	Prochlorococcus phage P-SSM2	root;Viruses;dsDNA viruses, no RNA stage;Caudovirales;Myoviridae;Tevenvirinae;T4virus;unclassified T4virus;Prochlorococcus phage P-SSM2
c_000000000014_66	YP_214460.1	1	74	74	66.22	125	hypothetical protein PSSM2_229	268746	Prochlorococcus phage P-SSM2	root;Viruses;dsDNA viruses, no RNA stage;Caudovirales;Myoviridae;Tevenvirinae;T4virus;unclassified T4virus;Prochlorococcus phage P-SSM2
c_000000000014_67	WP_012008378.1	1	124	124	45.1645	116	DUF1257 domain-containing protein	1219	Prochlorococcus marinus	root;cellular organisms;Bacteria <prokaryotes>;Terrabacteria group;Cyanobacteria/Melainabacteria group;Cyanobacteria;Synechococcales;Prochloraceae;Prochlorococcus;Prochlorococcus marinus
c_000000000014_68	YP_004325049.1	2	64	63	58.73	82.3	hypothetical protein PSSM7_222	445688	Prochlorococcus phage P-SSM7	root;Viruses;dsDNA viruses, no RNA stage;Caudovirales;Myoviridae;unclassified Myoviridae;Prochlorococcus phage P-SSM7
c_000000000014_69	YP_004324926.1	14	105	92	85.87	201	hypothetical protein PSSM7_095	445688	Prochlorococcus phage P-SSM7	root;Viruses;dsDNA viruses, no RNA stage;Caudovirales;Myoviridae;unclassified Myoviridae;Prochlorococcus phage P-SSM7
c_000000000014_6	YP_007675072.1	1	277	277	70.7545	438	hypothetical protein CPXG_00035	929832	Cyanophage P-RSM6	root;Viruses;dsDNA viruses, no RNA stage;Caudovirales;Myoviridae;unclassified Myoviridae;Cyanophage P-RSM6
c_000000000014_71	YP_003097359.1	5	87	83	73.49	156	hypothetical protein SRSM4_125	555387	Synechococcus phage S-RSM4	root;Viruses;dsDNA viruses, no RNA stage;Caudovirales;Myoviridae;Tevenvirinae;T4virus;unclassified T4virus;Synechococcus phage S-RSM4
c_000000000014_72	YP_009134597.1	1	138	138	73.91	221	terminase DNA packaging protein	1493510	Synechococcus phage ACG-2014e	root;Viruses;dsDNA viruses, no RNA stage;Caudovirales;Myoviridae;Tevenvirinae;T4virus;unclassified T4virus;Synechococcus phage ACG-2014e
c_000000000014_73	YP_003097361.1	1	267	267	75.66	480	tail sheath stabiliser	555387	Synechococcus phage S-RSM4	root;Viruses;dsDNA viruses, no RNA stage;Caudovirales;Myoviridae;Tevenvirinae;T4virus;unclassified T4virus;Synechococcus phage S-RSM4
c_000000000014_74	YP_009008224.1	1	294	313	69.6469	528	neck protein	1340810	Synechococcus phage ACG-2014h	root;Viruses;dsDNA viruses, no RNA stage;Caudovirales;Myoviridae;Tevenvirinae;T4virus;unclassified T4virus;Synechococcus phage ACG-2014h
c_000000000014_75	YP_009008223.1	1	270	270	81.11	524	neck protein	1340810	Synechococcus phage ACG-2014h	root;Viruses;dsDNA viruses, no RNA stage;Caudovirales;Myoviridae;Tevenvirinae;T4virus;unclassified T4virus;Synechococcus phage ACG-2014h
c_000000000014_78	WP_011824190.1	99	192	94	51.0649	88	hypothetical protein	1219	Prochlorococcus marinus	root;cellular organisms;Bacteria <prokaryotes>;Terrabacteria group;Cyanobacteria/Melainabacteria group;Cyanobacteria;Synechococcales;Prochloraceae;Prochlorococcus;Prochlorococcus marinus
c_000000000014_81	YP_717717.1	11	183	173	38.1487	118	2OG-Fe(II) oxygenase superfamily	382359	Synechococcus phage syn9	root;Viruses;dsDNA viruses, no RNA stage;Caudovirales;Myoviridae;Tevenvirinae;T4virus;unclassified T4virus;Synechococcus phage syn9
c_000000000014_82	YP_009325176.1	61	197	137	49.64	166	2OG-Fe(II) oxygenase superfamily domain containing protein	1815521	Synechococcus phage S-WAM1	root;Viruses;dsDNA viruses, no RNA stage;Caudovirales;Myoviridae;unclassified Myoviridae;Synechococcus phage S-WAM1
c_000000000014_83	gi|655442749|ref|WP_028827281.1|	1	573	573	56.3736	758	hypothetical protein	1245603	Proteobacteria bacterium JGI 0000113-P07	root;cellular organisms;Bacteria <prokaryotes>;Proteobacteria;unclassified Proteobacteria;unclassified Proteobacteria (miscellaneous);Proteobacteria bacterium JGI 0000113-P07
c_000000000014_85	YP_004322704.1	59	267	209	40.67	176	hypothetical protein SShM2_038	445683	Synechococcus phage S-ShM2	root;Viruses;dsDNA viruses, no RNA stage;Caudovirales;Myoviridae;unclassified Myoviridae;Synechococcus phage S-ShM2
c_000000000014_87	YP_007877605.1	16	419	404	33.4201	195	hypothetical protein CPPG_00053	536444	Cyanophage P-RSM1	root;Viruses;dsDNA viruses, no RNA stage;Caudovirales;Myoviridae;unclassified Myoviridae;Cyanophage P-RSM1
c_000000000014_88	YP_009320528.1	1	4393	3031	69.1834	4740	hypothetical protein S330809_095	1883367	Synechococcus phage S-CAM4	root;Viruses;unclassified bacterial viruses;Synechococcus phage S-CAM4
c_000000000014_89	YP_009008216.1	1	165	165	66.06	259	virion structural protein	1340810	Synechococcus phage ACG-2014h	root;Viruses;dsDNA viruses, no RNA stage;Caudovirales;Myoviridae;Tevenvirinae;T4virus;unclassified T4virus;Synechococcus phage ACG-2014h
c_000000000014_90	YP_009008215.1	1	1837	1837	42.2997	1370	hypothetical protein S-MbCM7_081	1340810	Synechococcus phage ACG-2014h	root;Viruses;dsDNA viruses, no RNA stage;Caudovirales;Myoviridae;Tevenvirinae;T4virus;unclassified T4virus;Synechococcus phage ACG-2014h
c_000000000014_91	YP_009008214.1	1	67	67	79.1033	113	hypothetical protein S-MbCM7_080	1340810	Synechococcus phage ACG-2014h	root;Viruses;dsDNA viruses, no RNA stage;Caudovirales;Myoviridae;Tevenvirinae;T4virus;unclassified T4virus;Synechococcus phage ACG-2014h
c_000000000014_92	YP_009324249.1	1	2697	2697	74.8632	4710	virulence-associated structural protein	1815522	Synechococcus phage S-WAM2	root;Viruses;dsDNA viruses, no RNA stage;Caudovirales;Myoviridae;unclassified Myoviridae;Synechococcus phage S-WAM2
c_000000000014_93	YP_009134065.1	1	519	519	79	963	baseplate wedge protein	1493514	Synechococcus phage ACG-2014j	root;Viruses;dsDNA viruses, no RNA stage;Caudovirales;Myoviridae;Tevenvirinae;T4virus;unclassified T4virus;Synechococcus phage ACG-2014j
c_000000000014_9	gi|655442700|ref|WP_028827232.1|	1	100	100	54.0015	111	hypothetical protein	1245603	Proteobacteria bacterium JGI 0000113-P07	root;cellular organisms;Bacteria <prokaryotes>;Proteobacteria;unclassified Proteobacteria;unclassified Proteobacteria (miscellaneous);Proteobacteria bacterium JGI 0000113-P07
c_000000000015_10	YP_004323469.1	1	258	258	58.91	362	hypothetical protein PHM2_100	445696	Prochlorococcus phage P-HM2	root;Viruses;dsDNA viruses, no RNA stage;Caudovirales;Myoviridae;unclassified Myoviridae;Prochlorococcus phage P-HM2
c_000000000015_11	YP_004323468.1	8	236	229	62.45	327	hypothetical protein PHM2_099	445696	Prochlorococcus phage P-HM2	root;Viruses;dsDNA viruses, no RNA stage;Caudovirales;Myoviridae;unclassified Myoviridae;Prochlorococcus phage P-HM2
c_000000000015_12	YP_004323467.1	1	388	388	77.5794	724	sericin 1 precursor-like protein	445696	Prochlorococcus phage P-HM2	root;Viruses;dsDNA viruses, no RNA stage;Caudovirales;Myoviridae;unclassified Myoviridae;Prochlorococcus phage P-HM2
c_000000000015_13	YP_004323466.1	1	320	320	75.94	595	hypothetical protein PHM2_097	445696	Prochlorococcus phage P-HM2	root;Viruses;dsDNA viruses, no RNA stage;Caudovirales;Myoviridae;unclassified Myoviridae;Prochlorococcus phage P-HM2
c_000000000015_14	YP_004322522.1	1	4421	4802	57.8535	5839	YapH protein	445700	Prochlorococcus phage P-HM1	root;Viruses;dsDNA viruses, no RNA stage;Caudovirales;Myoviridae;unclassified Myoviridae;Prochlorococcus phage P-HM1
c_000000000015_15	YP_004323464.1	1	177	177	63.84	269	virion structural protein	445696	Prochlorococcus phage P-HM2	root;Viruses;dsDNA viruses, no RNA stage;Caudovirales;Myoviridae;unclassified Myoviridae;Prochlorococcus phage P-HM2
c_000000000015_16	YP_004323463.1	1	2428	2428	69.1954	3840	baseplate wedge initiator	445696	Prochlorococcus phage P-HM2	root;Viruses;dsDNA viruses, no RNA stage;Caudovirales;Myoviridae;unclassified Myoviridae;Prochlorococcus phage P-HM2
c_000000000015_17	YP_007673774.1	1	67	67	85.071	122	hypothetical protein CPMG_00028	889956	Prochlorococcus phage MED4-213	root;Viruses;dsDNA viruses, no RNA stage;Caudovirales;Myoviridae;unclassified Myoviridae;Prochlorococcus phage MED4-213
c_000000000015_18	YP_004322518.1	1	561	561	79.1411	1000	hypothetical protein PHM1_093	445700	Prochlorococcus phage P-HM1	root;Viruses;dsDNA viruses, no RNA stage;Caudovirales;Myoviridae;unclassified Myoviridae;Prochlorococcus phage P-HM1
c_000000000015_19	YP_004322517.1	1	73	73	89.04	154	YadA domain-containing protein	445700	Prochlorococcus phage P-HM1	root;Viruses;dsDNA viruses, no RNA stage;Caudovirales;Myoviridae;unclassified Myoviridae;Prochlorococcus phage P-HM1
c_000000000015_1	YP_004323477.1	1	418	418	81.82	803	neck protein	445696	Prochlorococcus phage P-HM2	root;Viruses;dsDNA viruses, no RNA stage;Caudovirales;Myoviridae;unclassified Myoviridae;Prochlorococcus phage P-HM2
c_000000000015_20	YP_004323459.1	1	112	112	86.61	217	hypothetical protein PHM2_090	445696	Prochlorococcus phage P-HM2	root;Viruses;dsDNA viruses, no RNA stage;Caudovirales;Myoviridae;unclassified Myoviridae;Prochlorococcus phage P-HM2
c_000000000015_21	YP_004323458.1	1	72	72	66.67	106	hypothetical protein PHM2_089	445696	Prochlorococcus phage P-HM2	root;Viruses;dsDNA viruses, no RNA stage;Caudovirales;Myoviridae;unclassified Myoviridae;Prochlorococcus phage P-HM2
c_000000000015_22	YP_004323457.1	1	2247	2247	67.0239	3410	VrlC protein	445696	Prochlorococcus phage P-HM2	root;Viruses;dsDNA viruses, no RNA stage;Caudovirales;Myoviridae;unclassified Myoviridae;Prochlorococcus phage P-HM2
c_000000000015_23	YP_004323456.1	1	504	504	82.34	989	baseplate wedge	445696	Prochlorococcus phage P-HM2	root;Viruses;dsDNA viruses, no RNA stage;Caudovirales;Myoviridae;unclassified Myoviridae;Prochlorococcus phage P-HM2
c_000000000015_24	YP_004322512.1	4	4795	6098	48.2465	5450	baseplate wedge initiator	445700	Prochlorococcus phage P-HM1	root;Viruses;dsDNA viruses, no RNA stage;Caudovirales;Myoviridae;unclassified Myoviridae;Prochlorococcus phage P-HM1
c_000000000015_25	YP_004323454.1	1	626	626	75.24	1070	baseplate wedge	445696	Prochlorococcus phage P-HM2	root;Viruses;dsDNA viruses, no RNA stage;Caudovirales;Myoviridae;unclassified Myoviridae;Prochlorococcus phage P-HM2
c_000000000015_26	YP_004323453.1	1	129	129	63.57	205	base plate wedge subunit	445696	Prochlorococcus phage P-HM2	root;Viruses;dsDNA viruses, no RNA stage;Caudovirales;Myoviridae;unclassified Myoviridae;Prochlorococcus phage P-HM2
c_000000000015_27	YP_004325031.1	1	97	97	79.38	187	hypothetical protein PSSM7_204	445688	Prochlorococcus phage P-SSM7	root;Viruses;dsDNA viruses, no RNA stage;Caudovirales;Myoviridae;unclassified Myoviridae;Prochlorococcus phage P-SSM7
c_000000000015_28	YP_009008206.1	3	185	183	50.2754	204	2OG-Fe(II) oxygenase	1340810	Synechococcus phage ACG-2014h	root;Viruses;dsDNA viruses, no RNA stage;Caudovirales;Myoviridae;Tevenvirinae;T4virus;unclassified T4virus;Synechococcus phage ACG-2014h
c_000000000015_29	WP_064534883.1	1	94	94	77.6574	171	hypothetical protein	470	Acinetobacter baumannii	root;cellular organisms;Bacteria <prokaryotes>;Proteobacteria;Gammaproteobacteria;Pseudomonadales;Moraxellaceae;Acinetobacter;Acinetobacter calcoaceticus/baumannii complex;Acinetobacter baumannii
c_000000000015_2	YP_007673763.1	1	271	271	79.7	524	hypothetical protein CPMG_00017	889956	Prochlorococcus phage MED4-213	root;Viruses;dsDNA viruses, no RNA stage;Caudovirales;Myoviridae;unclassified Myoviridae;Prochlorococcus phage MED4-213
c_000000000015_30	YP_004324926.1	12	88	77	61.04	103	hypothetical protein PSSM7_095	445688	Prochlorococcus phage P-SSM7	root;Viruses;dsDNA viruses, no RNA stage;Caudovirales;Myoviridae;unclassified Myoviridae;Prochlorococcus phage P-SSM7
c_000000000015_31	YP_007673787.1	1	68	68	50	87.1	hypothetical protein CPMG_00041	889956	Prochlorococcus phage MED4-213	root;Viruses;dsDNA viruses, no RNA stage;Caudovirales;Myoviridae;unclassified Myoviridae;Prochlorococcus phage MED4-213
c_000000000015_37	YP_007673801.1	1	164	164	48.7829	161	hypothetical protein CPMG_00055	889956	Prochlorococcus phage MED4-213	root;Viruses;dsDNA viruses, no RNA stage;Caudovirales;Myoviridae;unclassified Myoviridae;Prochlorococcus phage MED4-213
c_000000000015_3	YP_004322529.1	1	1715	3288	51.6749	3289	hypothetical protein PHM1_104	445700	Prochlorococcus phage P-HM1	root;Viruses;dsDNA viruses, no RNA stage;Caudovirales;Myoviridae;unclassified Myoviridae;Prochlorococcus phage P-HM1
c_000000000015_41	YP_004323422.1	1	80	80	80	153	hypothetical protein PHM2_053	445696	Prochlorococcus phage P-HM2	root;Viruses;dsDNA viruses, no RNA stage;Caudovirales;Myoviridae;unclassified Myoviridae;Prochlorococcus phage P-HM2
c_000000000015_46	YP_004324903.1	1	65	65	70.77	117	hypothetical protein PSSM7_072	445688	Prochlorococcus phage P-SSM7	root;Viruses;dsDNA viruses, no RNA stage;Caudovirales;Myoviridae;unclassified Myoviridae;Prochlorococcus phage P-SSM7
c_000000000015_47	YP_008125589.1	24	285	262	53.0519	340	DNA adenine methylase	754038	Synechococcus phage S-CAM8	root;Viruses;dsDNA viruses, no RNA stage;Caudovirales;Myoviridae;unclassified Myoviridae;Synechococcus phage S-CAM8
c_000000000015_49	YP_004322469.1	3	78	76	64.47	125	hypothetical protein PHM1_044	445700	Prochlorococcus phage P-HM1	root;Viruses;dsDNA viruses, no RNA stage;Caudovirales;Myoviridae;unclassified Myoviridae;Prochlorococcus phage P-HM1
c_000000000015_4	WP_093082255.1	28	344	317	28.0762	106	aspartate aminotransferase family protein	1882777	Variovorax sp. OV084	root;cellular organisms;Bacteria <prokaryotes>;Proteobacteria;Betaproteobacteria;Burkholderiales;Comamonadaceae;Variovorax;Variovorax sp. OV084
c_000000000015_50	YP_004323415.1	3	153	151	47.6833	171	hypothetical protein PHM2_046	445696	Prochlorococcus phage P-HM2	root;Viruses;dsDNA viruses, no RNA stage;Caudovirales;Myoviridae;unclassified Myoviridae;Prochlorococcus phage P-HM2
c_000000000015_51	YP_004323414.1	1	147	147	57.14	196	hypothetical protein PHM2_045	445696	Prochlorococcus phage P-HM2	root;Viruses;dsDNA viruses, no RNA stage;Caudovirales;Myoviridae;unclassified Myoviridae;Prochlorococcus phage P-HM2
c_000000000015_54	YP_004322464.1	1	316	316	79.4306	606	DNA adenine methylase	445700	Prochlorococcus phage P-HM1	root;Viruses;dsDNA viruses, no RNA stage;Caudovirales;Myoviridae;unclassified Myoviridae;Prochlorococcus phage P-HM1
c_000000000015_55	YP_007673822.1	5	200	196	49.995	227	hypothetical protein CPMG_00076	889956	Prochlorococcus phage MED4-213	root;Viruses;dsDNA viruses, no RNA stage;Caudovirales;Myoviridae;unclassified Myoviridae;Prochlorococcus phage MED4-213
c_000000000015_56	YP_004323254.1	1	86	86	84.88	185	hypothetical protein PRSM4_125	444862	Prochlorococcus phage P-RSM4	root;Viruses;dsDNA viruses, no RNA stage;Caudovirales;Myoviridae;unclassified Myoviridae;Prochlorococcus phage P-RSM4
c_000000000015_57	YP_007675180.1	14	107	94	59.5756	118	hypothetical protein CPXG_00143	929832	Cyanophage P-RSM6	root;Viruses;dsDNA viruses, no RNA stage;Caudovirales;Myoviridae;unclassified Myoviridae;Cyanophage P-RSM6
c_000000000015_58	YP_004323408.1	4	106	103	55.34	146	hypothetical protein PHM2_039	445696	Prochlorococcus phage P-HM2	root;Viruses;dsDNA viruses, no RNA stage;Caudovirales;Myoviridae;unclassified Myoviridae;Prochlorococcus phage P-HM2
c_000000000015_59	YP_004323407.1	6	223	218	55.5	297	hypothetical protein PHM2_038	445696	Prochlorococcus phage P-HM2	root;Viruses;dsDNA viruses, no RNA stage;Caudovirales;Myoviridae;unclassified Myoviridae;Prochlorococcus phage P-HM2
c_000000000015_5	YP_004323474.1	4	102	99	65.66	160	hypothetical protein PHM2_105	445696	Prochlorococcus phage P-HM2	root;Viruses;dsDNA viruses, no RNA stage;Caudovirales;Myoviridae;unclassified Myoviridae;Prochlorococcus phage P-HM2
c_000000000015_60	YP_004322459.1	1	239	239	59.41	344	hypothetical protein PHM1_034	445700	Prochlorococcus phage P-HM1	root;Viruses;dsDNA viruses, no RNA stage;Caudovirales;Myoviridae;unclassified Myoviridae;Prochlorococcus phage P-HM1
c_000000000015_61	YP_007673827.1	5	162	158	52.53	195	hypothetical protein CPMG_00081	889956	Prochlorococcus phage MED4-213	root;Viruses;dsDNA viruses, no RNA stage;Caudovirales;Myoviridae;unclassified Myoviridae;Prochlorococcus phage MED4-213
c_000000000015_63	YP_004323403.1	1	956	956	54.6004	1030	fiber	445696	Prochlorococcus phage P-HM2	root;Viruses;dsDNA viruses, no RNA stage;Caudovirales;Myoviridae;unclassified Myoviridae;Prochlorococcus phage P-HM2
c_000000000015_6	YP_004322527.1	1	59	59	71.19	97.3	hypothetical protein PHM1_102	445700	Prochlorococcus phage P-HM1	root;Viruses;dsDNA viruses, no RNA stage;Caudovirales;Myoviridae;unclassified Myoviridae;Prochlorococcus phage P-HM1
c_000000000015_7	YP_004323472.1	1	156	156	63.46	204	hypothetical protein PHM2_103	445696	Prochlorococcus phage P-HM2	root;Viruses;dsDNA viruses, no RNA stage;Caudovirales;Myoviridae;unclassified Myoviridae;Prochlorococcus phage P-HM2
c_000000000015_8	YP_004323471.1	1	301	301	86.71	664	hypothetical protein PHM2_102	445696	Prochlorococcus phage P-HM2	root;Viruses;dsDNA viruses, no RNA stage;Caudovirales;Myoviridae;unclassified Myoviridae;Prochlorococcus phage P-HM2
c_000000000015_9	YP_004323470.1	1	577	577	83.02	1170	hypothetical protein PHM2_101	445696	Prochlorococcus phage P-HM2	root;Viruses;dsDNA viruses, no RNA stage;Caudovirales;Myoviridae;unclassified Myoviridae;Prochlorococcus phage P-HM2
c_000000000016_10	YP_009188183.1	1	268	268	82.46	532	neck protein	1589733	Cyanophage P-TIM40	root;Viruses;dsDNA viruses, no RNA stage;Caudovirales;Myoviridae;unclassified Myoviridae;Cyanophage P-TIM40
c_000000000016_11	YP_009188184.1	1	291	291	75.95	538	neck protein	1589733	Cyanophage P-TIM40	root;Viruses;dsDNA viruses, no RNA stage;Caudovirales;Myoviridae;unclassified Myoviridae;Cyanophage P-TIM40
c_000000000016_12	YP_009188185.1	1	263	263	76.4268	462	tail sheath stabilizer and completion protein	1589733	Cyanophage P-TIM40	root;Viruses;dsDNA viruses, no RNA stage;Caudovirales;Myoviridae;unclassified Myoviridae;Cyanophage P-TIM40
c_000000000016_13	YP_007675153.1	4	136	133	76.6962	217	terminase small subunit	929832	Cyanophage P-RSM6	root;Viruses;dsDNA viruses, no RNA stage;Caudovirales;Myoviridae;unclassified Myoviridae;Cyanophage P-RSM6
c_000000000016_14	YP_009188187.1	1	178	178	71.9117	276	hypothetical protein PTIM40_112	1589733	Cyanophage P-TIM40	root;Viruses;dsDNA viruses, no RNA stage;Caudovirales;Myoviridae;unclassified Myoviridae;Cyanophage P-TIM40
c_000000000016_15	YP_007675151.1	118	608	633	46.9164	456.2	hypothetical protein CPXG_00114	929832	Cyanophage P-RSM6	root;Viruses;dsDNA viruses, no RNA stage;Caudovirales;Myoviridae;unclassified Myoviridae;Cyanophage P-RSM6
c_000000000016_16	YP_214457.1	5	45	41	82.93	85.8	hypothetical protein PSSM2_226	268746	Prochlorococcus phage P-SSM2	root;Viruses;dsDNA viruses, no RNA stage;Caudovirales;Myoviridae;Tevenvirinae;T4virus;unclassified T4virus;Prochlorococcus phage P-SSM2
c_000000000016_18	YP_007675148.1	1	55	55	78.18	115	hypothetical protein CPXG_00111	929832	Cyanophage P-RSM6	root;Viruses;dsDNA viruses, no RNA stage;Caudovirales;Myoviridae;unclassified Myoviridae;Cyanophage P-RSM6
c_000000000016_19	YP_009133660.1	16	119	104	68.27	180	plastocyanine	1493512	Synechococcus phage ACG-2014g	root;Viruses;dsDNA viruses, no RNA stage;Caudovirales;Myoviridae;Tevenvirinae;T4virus;unclassified T4virus;Synechococcus phage ACG-2014g
c_000000000016_1	YP_009188174.1	1	376	376	77.1268	653	putative structural protein	1589733	Cyanophage P-TIM40	root;Viruses;dsDNA viruses, no RNA stage;Caudovirales;Myoviridae;unclassified Myoviridae;Cyanophage P-TIM40
c_000000000016_20	YP_007675142.1	4	151	148	85.14	302	endonuclease	929832	Cyanophage P-RSM6	root;Viruses;dsDNA viruses, no RNA stage;Caudovirales;Myoviridae;unclassified Myoviridae;Cyanophage P-RSM6
c_000000000016_21	YP_009213611.1	1	61	61	81.97	113	hypothetical protein	1542477	Prochlorococcus phage P-TIM68	root;Viruses;dsDNA viruses, no RNA stage;Caudovirales;Myoviridae;unclassified Myoviridae;Prochlorococcus phage P-TIM68
c_000000000016_22	YP_007675141.1	1	559	559	79.43	1070	terminase large subunit	929832	Cyanophage P-RSM6	root;Viruses;dsDNA viruses, no RNA stage;Caudovirales;Myoviridae;unclassified Myoviridae;Cyanophage P-RSM6
c_000000000016_23	YP_009188205.1	1	923	923	70.42	1550	tail sheath monomer	1589733	Cyanophage P-TIM40	root;Viruses;dsDNA viruses, no RNA stage;Caudovirales;Myoviridae;unclassified Myoviridae;Cyanophage P-TIM40
c_000000000016_24	YP_009188206.1	14	222	209	59.33	253	tail tube monomer	1589733	Cyanophage P-TIM40	root;Viruses;dsDNA viruses, no RNA stage;Caudovirales;Myoviridae;unclassified Myoviridae;Cyanophage P-TIM40
c_000000000016_25	YP_009188207.1	1	535	535	82.4347	1040	portal vertex protein	1589733	Cyanophage P-TIM40	root;Viruses;dsDNA viruses, no RNA stage;Caudovirales;Myoviridae;unclassified Myoviridae;Cyanophage P-TIM40
c_000000000016_26	YP_009188208.1	1	87	87	57.47	107	hypothetical protein PTIM40_133	1589733	Cyanophage P-TIM40	root;Viruses;dsDNA viruses, no RNA stage;Caudovirales;Myoviridae;unclassified Myoviridae;Cyanophage P-TIM40
c_000000000016_27	YP_009188209.1	1	213	213	83.57	412	prohead core scaffold and protease	1589733	Cyanophage P-TIM40	root;Viruses;dsDNA viruses, no RNA stage;Caudovirales;Myoviridae;unclassified Myoviridae;Cyanophage P-TIM40
c_000000000016_28	YP_007675134.1	7	348	342	68.4195	521	prohead core protein	929832	Cyanophage P-RSM6	root;Viruses;dsDNA viruses, no RNA stage;Caudovirales;Myoviridae;unclassified Myoviridae;Cyanophage P-RSM6
c_000000000016_29	YP_007675133.1	1	455	455	82.2	814	hypothetical protein CPXG_00096	929832	Cyanophage P-RSM6	root;Viruses;dsDNA viruses, no RNA stage;Caudovirales;Myoviridae;unclassified Myoviridae;Cyanophage P-RSM6
c_000000000016_2	YP_009188175.1	1	532	532	55.6344	684	hypothetical protein PTIM40_100	1589733	Cyanophage P-TIM40	root;Viruses;dsDNA viruses, no RNA stage;Caudovirales;Myoviridae;unclassified Myoviridae;Cyanophage P-TIM40
c_000000000016_30	YP_007675131.1	1	54	54	88.89	118	hypothetical protein CPXG_00094	929832	Cyanophage P-RSM6	root;Viruses;dsDNA viruses, no RNA stage;Caudovirales;Myoviridae;unclassified Myoviridae;Cyanophage P-RSM6
c_000000000016_31	YP_004323584.1	10	103	94	71.2749	154	gp7	445696	Prochlorococcus phage P-HM2	root;Viruses;dsDNA viruses, no RNA stage;Caudovirales;Myoviridae;unclassified Myoviridae;Prochlorococcus phage P-HM2
c_000000000016_32	YP_214521.1	1	83	83	39.7569	72.6	hypothetical protein PSSM2_290	268746	Prochlorococcus phage P-SSM2	root;Viruses;dsDNA viruses, no RNA stage;Caudovirales;Myoviridae;Tevenvirinae;T4virus;unclassified T4virus;Prochlorococcus phage P-SSM2
c_000000000016_33	YP_007001611.1	37	221	185	49.7319	214	PcyA ferredoxin oxidorreductase	1079999	Synechococcus phage metaG-MbCM1	root;Viruses;dsDNA viruses, no RNA stage;Caudovirales;Myoviridae;Tevenvirinae;T4virus;unclassified T4virus;Synechococcus phage metaG-MbCM1
c_000000000016_37	YP_007675123.1	1	134	134	50.003	145	hypothetical protein CPXG_00086	929832	Cyanophage P-RSM6	root;Viruses;dsDNA viruses, no RNA stage;Caudovirales;Myoviridae;unclassified Myoviridae;Cyanophage P-RSM6
c_000000000016_38	YP_009188217.1	1	147	147	56.46	186	UvsY	1589733	Cyanophage P-TIM40	root;Viruses;dsDNA viruses, no RNA stage;Caudovirales;Myoviridae;unclassified Myoviridae;Cyanophage P-TIM40
c_000000000016_39	YP_009325114.1	1	485	485	71.96	851	DNA helicase	1815521	Synechococcus phage S-WAM1	root;Viruses;dsDNA viruses, no RNA stage;Caudovirales;Myoviridae;unclassified Myoviridae;Synechococcus phage S-WAM1
c_000000000016_3	YP_009188176.1	1	496	613	55.1358	767.4	baseplate wedge subunit and tail pin	1589733	Cyanophage P-TIM40	root;Viruses;dsDNA viruses, no RNA stage;Caudovirales;Myoviridae;unclassified Myoviridae;Cyanophage P-TIM40
c_000000000016_40	YP_007675120.1	3	141	139	43.8876	133	hypothetical protein CPXG_00083	929832	Cyanophage P-RSM6	root;Viruses;dsDNA viruses, no RNA stage;Caudovirales;Myoviridae;unclassified Myoviridae;Cyanophage P-RSM6
c_000000000016_41	YP_009188220.1	5	154	150	77.33	288	late transcription sigma factor	1589733	Cyanophage P-TIM40	root;Viruses;dsDNA viruses, no RNA stage;Caudovirales;Myoviridae;unclassified Myoviridae;Cyanophage P-TIM40
c_000000000016_42	YP_009188221.1	4	345	342	63.1572	502	recombination endonuclease subunit	1589733	Cyanophage P-TIM40	root;Viruses;dsDNA viruses, no RNA stage;Caudovirales;Myoviridae;unclassified Myoviridae;Cyanophage P-TIM40
c_000000000016_43	YP_009325119.1	2	89	88	59.09	120	hypothetical protein P090810_130	1815521	Synechococcus phage S-WAM1	root;Viruses;dsDNA viruses, no RNA stage;Caudovirales;Myoviridae;unclassified Myoviridae;Synechococcus phage S-WAM1
c_000000000016_44	YP_007675115.1	1	550	550	55.8179	671	hypothetical protein CPXG_00078	929832	Cyanophage P-RSM6	root;Viruses;dsDNA viruses, no RNA stage;Caudovirales;Myoviridae;unclassified Myoviridae;Cyanophage P-RSM6
c_000000000016_45	YP_009188224.1	8	747	740	43.7841	626	hypothetical protein PTIM40_149	1589733	Cyanophage P-TIM40	root;Viruses;dsDNA viruses, no RNA stage;Caudovirales;Myoviridae;unclassified Myoviridae;Cyanophage P-TIM40
c_000000000016_46	YP_009188225.1	1	172	172	62.2096	261	hypothetical protein PTIM40_150	1589733	Cyanophage P-TIM40	root;Viruses;dsDNA viruses, no RNA stage;Caudovirales;Myoviridae;unclassified Myoviridae;Cyanophage P-TIM40
c_000000000016_47	YP_009325124.1	13	367	355	75.4929	625	CobS	1815521	Synechococcus phage S-WAM1	root;Viruses;dsDNA viruses, no RNA stage;Caudovirales;Myoviridae;unclassified Myoviridae;Synechococcus phage S-WAM1
c_000000000016_48	YP_007675110.1	1	99	99	78.79	179	hypothetical protein CPXG_00073	929832	Cyanophage P-RSM6	root;Viruses;dsDNA viruses, no RNA stage;Caudovirales;Myoviridae;unclassified Myoviridae;Cyanophage P-RSM6
c_000000000016_49	YP_009188228.1	10	239	230	49.5673	253	sliding clamp	1589733	Cyanophage P-TIM40	root;Viruses;dsDNA viruses, no RNA stage;Caudovirales;Myoviridae;unclassified Myoviridae;Cyanophage P-TIM40
c_000000000016_4	YP_009188177.1	1	616	616	62.9853	862	hypothetical protein PTIM40_102	1589733	Cyanophage P-TIM40	root;Viruses;dsDNA viruses, no RNA stage;Caudovirales;Myoviridae;unclassified Myoviridae;Cyanophage P-TIM40
c_000000000016_50	YP_004322294.1	13	189	177	39.5492	160	DNA endonuclease V	444860	Synechococcus phage S-SM2	root;Viruses;dsDNA viruses, no RNA stage;Caudovirales;Myoviridae;unclassified Myoviridae;Synechococcus phage S-SM2
c_000000000016_51	YP_007675106.1	5	314	310	75.81	563	sliding clamp loader	929832	Cyanophage P-RSM6	root;Viruses;dsDNA viruses, no RNA stage;Caudovirales;Myoviridae;unclassified Myoviridae;Cyanophage P-RSM6
c_000000000016_52	YP_007675049.1	5	54	50	48	59.3	hypothetical protein CPXG_00012	929832	Cyanophage P-RSM6	root;Viruses;dsDNA viruses, no RNA stage;Caudovirales;Myoviridae;unclassified Myoviridae;Cyanophage P-RSM6
c_000000000016_53	WP_084758261.1	79	185	107	37.3853	56.3	hypothetical protein	33050	Sphingopyxis macrogoltabida	root;cellular organisms;Bacteria <prokaryotes>;Proteobacteria;Alphaproteobacteria;Sphingomonadales;Sphingomonadaceae;Sphingopyxis;Sphingopyxis macrogoltabida
c_000000000016_54	YP_009188231.1	3	209	207	42.5144	213	hypothetical protein PTIM40_156	1589733	Cyanophage P-TIM40	root;Viruses;dsDNA viruses, no RNA stage;Caudovirales;Myoviridae;unclassified Myoviridae;Cyanophage P-TIM40
c_000000000016_55	YP_009188232.1	10	219	210	48.098	196	hypothetical protein PTIM40_157	1589733	Cyanophage P-TIM40	root;Viruses;dsDNA viruses, no RNA stage;Caudovirales;Myoviridae;unclassified Myoviridae;Cyanophage P-TIM40
c_000000000016_56	YP_009325131.1	1	277	277	57.7647	368	cytosine-specific DNA methyltransferase	1815521	Synechococcus phage S-WAM1	root;Viruses;dsDNA viruses, no RNA stage;Caudovirales;Myoviridae;unclassified Myoviridae;Synechococcus phage S-WAM1
c_000000000016_57	YP_214560.1	35	225	191	38.7379	95.5	hypothetical protein PSSM2_328	268746	Prochlorococcus phage P-SSM2	root;Viruses;dsDNA viruses, no RNA stage;Caudovirales;Myoviridae;Tevenvirinae;T4virus;unclassified T4virus;Prochlorococcus phage P-SSM2
c_000000000016_58	YP_009325132.1	12	140	129	58.91	190	hypothetical protein P090810_143	1815521	Synechococcus phage S-WAM1	root;Viruses;dsDNA viruses, no RNA stage;Caudovirales;Myoviridae;unclassified Myoviridae;Synechococcus phage S-WAM1
c_000000000016_59	YP_007675102.1	1	137	137	83.94	277	RegA	929832	Cyanophage P-RSM6	root;Viruses;dsDNA viruses, no RNA stage;Caudovirales;Myoviridae;unclassified Myoviridae;Cyanophage P-RSM6
c_000000000016_5	YP_007675161.1	1	511	511	87.28	1060	baseplate wedge	929832	Cyanophage P-RSM6	root;Viruses;dsDNA viruses, no RNA stage;Caudovirales;Myoviridae;unclassified Myoviridae;Cyanophage P-RSM6
c_000000000016_60	YP_004324993.1	4	125	122	82.7852	217	hypothetical protein PSSM7_166	445688	Prochlorococcus phage P-SSM7	root;Viruses;dsDNA viruses, no RNA stage;Caudovirales;Myoviridae;unclassified Myoviridae;Prochlorococcus phage P-SSM7
c_000000000016_61	WP_071103868.1	2	97	96	72.92	166	ferredoxin	1155739	Moorea producens	root;cellular organisms;Bacteria <prokaryotes>;Terrabacteria group;Cyanobacteria/Melainabacteria group;Cyanobacteria;Oscillatoriophycideae;Oscillatoriales;Oscillatoriaceae;Moorea <Cyanobacteria>;Moorea producens
c_000000000016_62	YP_009213726.1	1	87	87	48.28	92.9	putative plasmid stability protein	1542477	Prochlorococcus phage P-TIM68	root;Viruses;dsDNA viruses, no RNA stage;Caudovirales;Myoviridae;unclassified Myoviridae;Prochlorococcus phage P-TIM68
c_000000000016_64	YP_004324996.1	1	86	86	63.95	128	hypothetical protein PSSM7_169	445688	Prochlorococcus phage P-SSM7	root;Viruses;dsDNA viruses, no RNA stage;Caudovirales;Myoviridae;unclassified Myoviridae;Prochlorococcus phage P-SSM7
c_000000000016_65	YP_004324997.1	3	287	285	64.5576	419	hypothetical protein PSSM7_170	445688	Prochlorococcus phage P-SSM7	root;Viruses;dsDNA viruses, no RNA stage;Caudovirales;Myoviridae;unclassified Myoviridae;Prochlorococcus phage P-SSM7
c_000000000016_66	YP_004324998.1	1	394	394	62.4354	557	hypothetical protein PSSM7_171	445688	Prochlorococcus phage P-SSM7	root;Viruses;dsDNA viruses, no RNA stage;Caudovirales;Myoviridae;unclassified Myoviridae;Prochlorococcus phage P-SSM7
c_000000000016_67	YP_009008321.1	3	168	166	46.3878	155	hypothetical protein S-MbCM7_187	1340810	Synechococcus phage ACG-2014h	root;Viruses;dsDNA viruses, no RNA stage;Caudovirales;Myoviridae;Tevenvirinae;T4virus;unclassified T4virus;Synechococcus phage ACG-2014h
c_000000000016_68	YP_007675093.1	19	161	143	68.5359	224	heat shock protein	929832	Cyanophage P-RSM6	root;Viruses;dsDNA viruses, no RNA stage;Caudovirales;Myoviridae;unclassified Myoviridae;Cyanophage P-RSM6
c_000000000016_69	YP_007675092.1	6	60	55	63.64	94.7	hypothetical protein CPXG_00055	929832	Cyanophage P-RSM6	root;Viruses;dsDNA viruses, no RNA stage;Caudovirales;Myoviridae;unclassified Myoviridae;Cyanophage P-RSM6
c_000000000016_6	YP_009320995.1	1	2442	2574	62.5849	3656	baseplate wedge tail fiber connector	1883365	Synechococcus phage S-CAM22	root;Viruses;unclassified bacterial viruses;Synechococcus phage S-CAM22
c_000000000016_70	YP_007675090.1	1	79	79	64.557	120	hypothetical protein CPXG_00053	929832	Cyanophage P-RSM6	root;Viruses;dsDNA viruses, no RNA stage;Caudovirales;Myoviridae;unclassified Myoviridae;Cyanophage P-RSM6
c_000000000016_72	YP_007675087.1	4	828	825	75.03	1520	hypothetical protein CPXG_00050	929832	Cyanophage P-RSM6	root;Viruses;dsDNA viruses, no RNA stage;Caudovirales;Myoviridae;unclassified Myoviridae;Cyanophage P-RSM6
c_000000000016_73	YP_007877692.1	2	334	333	80.48	616	UvsX	536444	Cyanophage P-RSM1	root;Viruses;dsDNA viruses, no RNA stage;Caudovirales;Myoviridae;unclassified Myoviridae;Cyanophage P-RSM1
c_000000000016_74	YP_004322839.1	2	185	184	36.9543	121	2OG-Fe(II) oxygenase	445683	Synechococcus phage S-ShM2	root;Viruses;dsDNA viruses, no RNA stage;Caudovirales;Myoviridae;unclassified Myoviridae;Synechococcus phage S-ShM2
c_000000000016_75	YP_009188253.1	5	456	452	75.44	811	DNA primase-helicase	1589733	Cyanophage P-TIM40	root;Viruses;dsDNA viruses, no RNA stage;Caudovirales;Myoviridae;unclassified Myoviridae;Cyanophage P-TIM40
c_000000000016_76	YP_009188254.1	11	220	210	52.38	247	MazG	1589733	Cyanophage P-TIM40	root;Viruses;dsDNA viruses, no RNA stage;Caudovirales;Myoviridae;unclassified Myoviridae;Cyanophage P-TIM40
c_000000000016_77	YP_007877826.1	1	198	198	46.966	219	hypothetical protein CPRG_00062	536474	Cyanophage Syn30	root;Viruses;dsDNA viruses, no RNA stage;unclassified dsDNA phages;Cyanophage Syn30
c_000000000016_78	YP_007675099.1	2	190	189	65.0781	279	hypothetical protein CPXG_00062	929832	Cyanophage P-RSM6	root;Viruses;dsDNA viruses, no RNA stage;Caudovirales;Myoviridae;unclassified Myoviridae;Cyanophage P-RSM6
c_000000000016_79	YP_009320653.1	5	147	143	67.1329	220	phosphoribosylaminoimidazole synthetase	1883367	Synechococcus phage S-CAM4	root;Viruses;unclassified bacterial viruses;Synechococcus phage S-CAM4
c_000000000016_7	YP_009188180.1	13	90	78	56.41	109	hypothetical protein PTIM40_105	1589733	Cyanophage P-TIM40	root;Viruses;dsDNA viruses, no RNA stage;Caudovirales;Myoviridae;unclassified Myoviridae;Cyanophage P-TIM40
c_000000000016_8	YP_009325081.1	1	70	70	59.9966	88.9	hypothetical protein P090810_092	1815521	Synechococcus phage S-WAM1	root;Viruses;dsDNA viruses, no RNA stage;Caudovirales;Myoviridae;unclassified Myoviridae;Synechococcus phage S-WAM1
c_000000000016_9	YP_009188182.1	1	2365	4875	47.7704	4055	putative structural protein	1589733	Cyanophage P-TIM40	root;Viruses;dsDNA viruses, no RNA stage;Caudovirales;Myoviridae;unclassified Myoviridae;Cyanophage P-TIM40
c_000000000017_100	gi|739057146|ref|WP_036929106.1|	2	390	389	61.1869	533	hypothetical protein	1245603	Proteobacteria bacterium JGI 0000113-P07	root;cellular organisms;Bacteria <prokaryotes>;Proteobacteria;unclassified Proteobacteria;unclassified Proteobacteria (miscellaneous);Proteobacteria bacterium JGI 0000113-P07
c_000000000017_101	gi|655440285|ref|WP_028824866.1|	1	197	197	45.6892	195	hypothetical protein	1245603	Proteobacteria bacterium JGI 0000113-P07	root;cellular organisms;Bacteria <prokaryotes>;Proteobacteria;unclassified Proteobacteria;unclassified Proteobacteria (miscellaneous);Proteobacteria bacterium JGI 0000113-P07
c_000000000017_102	gi|655440286|ref|WP_028824867.1|	16	156	141	53.19	170	hypothetical protein	1245603	Proteobacteria bacterium JGI 0000113-P07	root;cellular organisms;Bacteria <prokaryotes>;Proteobacteria;unclassified Proteobacteria;unclassified Proteobacteria (miscellaneous);Proteobacteria bacterium JGI 0000113-P07
c_000000000017_103	YP_006560382.1	5	163	159	44.6591	166	hypothetical protein P12024S_42	1168478	Nonlabens phage P12024S	root;Viruses;dsDNA viruses, no RNA stage;Caudovirales;Siphoviridae;P12024virus;Nonlabens virus P12024S;Nonlabens phage P12024S
c_000000000017_105	gi|655438509|ref|WP_028823225.1|	12	683	672	33.1869	278	hypothetical protein, partial	1245603	Proteobacteria bacterium JGI 0000113-P07	root;cellular organisms;Bacteria <prokaryotes>;Proteobacteria;unclassified Proteobacteria;unclassified Proteobacteria (miscellaneous);Proteobacteria bacterium JGI 0000113-P07
c_000000000017_13	gi|739058186|ref|WP_036929761.1|	6	564	559	54.5654	588	hypothetical protein	1245603	Proteobacteria bacterium JGI 0000113-P07	root;cellular organisms;Bacteria <prokaryotes>;Proteobacteria;unclassified Proteobacteria;unclassified Proteobacteria (miscellaneous);Proteobacteria bacterium JGI 0000113-P07
c_000000000017_14	YP_006560407.1	5	164	160	38.1206	111	hypothetical protein P12024L_08	1168479	Nonlabens phage P12024L	root;Viruses;dsDNA viruses, no RNA stage;Caudovirales;Siphoviridae;P12024virus;Nonlabens virus P12024L;Nonlabens phage P12024L
c_000000000017_16	gi|655453572|ref|WP_028836805.1|	146	1449	1304	33.8146	546	hypothetical protein	1245607	Proteobacteria bacterium JGI 0000113-L05	root;cellular organisms;Bacteria <prokaryotes>;Proteobacteria;unclassified Proteobacteria;unclassified Proteobacteria (miscellaneous);Proteobacteria bacterium JGI 0000113-L05
c_000000000017_18	gi|655440289|ref|WP_028824870.1|	1	76	76	60.53	111	hypothetical protein	1245603	Proteobacteria bacterium JGI 0000113-P07	root;cellular organisms;Bacteria <prokaryotes>;Proteobacteria;unclassified Proteobacteria;unclassified Proteobacteria (miscellaneous);Proteobacteria bacterium JGI 0000113-P07
c_000000000017_1	gi|655440285|ref|WP_028824866.1|	1	203	203	44.8273	203	hypothetical protein	1245603	Proteobacteria bacterium JGI 0000113-P07	root;cellular organisms;Bacteria <prokaryotes>;Proteobacteria;unclassified Proteobacteria;unclassified Proteobacteria (miscellaneous);Proteobacteria bacterium JGI 0000113-P07
c_000000000017_23	gi|655440025|ref|WP_028824615.1|	3	151	149	68.46	246	hypothetical protein	1245603	Proteobacteria bacterium JGI 0000113-P07	root;cellular organisms;Bacteria <prokaryotes>;Proteobacteria;unclassified Proteobacteria;unclassified Proteobacteria (miscellaneous);Proteobacteria bacterium JGI 0000113-P07
c_000000000017_25	gi|655439356|ref|WP_028823982.1|	3	151	149	81.88	287	hypothetical protein	1245603	Proteobacteria bacterium JGI 0000113-P07	root;cellular organisms;Bacteria <prokaryotes>;Proteobacteria;unclassified Proteobacteria;unclassified Proteobacteria (miscellaneous);Proteobacteria bacterium JGI 0000113-P07
c_000000000017_2	gi|655440286|ref|WP_028824867.1|	16	156	141	53.9	175	hypothetical protein	1245603	Proteobacteria bacterium JGI 0000113-P07	root;cellular organisms;Bacteria <prokaryotes>;Proteobacteria;unclassified Proteobacteria;unclassified Proteobacteria (miscellaneous);Proteobacteria bacterium JGI 0000113-P07
c_000000000017_30	WP_009419757.1	4	86	83	43.373	82.3	DUF3127 domain-containing protein	712217	Capnocytophaga sp. oral taxon 380	root;cellular organisms;Bacteria <prokaryotes>;FCB group;Bacteroidetes/Chlorobi group;Bacteroidetes <phylum>;Flavobacteriia;Flavobacteriales;Flavobacteriaceae;Capnocytophaga;Capnocytophaga sp. oral taxon 380
c_000000000017_32	gi|655440277|ref|WP_028824858.1|	3	158	156	39.1	91.6	hypothetical protein	1245603	Proteobacteria bacterium JGI 0000113-P07	root;cellular organisms;Bacteria <prokaryotes>;Proteobacteria;unclassified Proteobacteria;unclassified Proteobacteria (miscellaneous);Proteobacteria bacterium JGI 0000113-P07
c_000000000017_33	WP_002565379.1	29	239	211	63.5096	303	site-specific DNA-methyltransferase [	208479	[Clostridium] bolteae	root;cellular organisms;Bacteria <prokaryotes>;Terrabacteria group;Firmicutes;Clostridia;Clostridiales;Lachnospiraceae;Lachnoclostridium;[Clostridium] bolteae
c_000000000017_43	gi|655440281|ref|WP_028824862.1|	2	255	254	54.7246	308	hypothetical protein	1245603	Proteobacteria bacterium JGI 0000113-P07	root;cellular organisms;Bacteria <prokaryotes>;Proteobacteria;unclassified Proteobacteria;unclassified Proteobacteria (miscellaneous);Proteobacteria bacterium JGI 0000113-P07
c_000000000017_44	WP_046025829.1	11	112	102	42.16	72.6	hypothetical protein	1613	Lactobacillus fermentum	root;cellular organisms;Bacteria <prokaryotes>;Terrabacteria group;Firmicutes;Bacilli;Lactobacillales;Lactobacillaceae;Lactobacillus;Lactobacillus fermentum
c_000000000017_46	gi|739050416|ref|WP_036926230.1|	4	94	91	73.63	176	hypothetical protein, partial	1245603	Proteobacteria bacterium JGI 0000113-P07	root;cellular organisms;Bacteria <prokaryotes>;Proteobacteria;unclassified Proteobacteria;unclassified Proteobacteria (miscellaneous);Proteobacteria bacterium JGI 0000113-P07
c_000000000017_47	YP_112541.1	1	215	215	52.5533	218	modification methylase	294631	Flavobacterium phage 11b	root;Viruses;dsDNA viruses, no RNA stage;Caudovirales;Siphoviridae;unclassified Siphoviridae;Flavobacterium phage 11b
c_000000000017_48	WP_063226338.1	2	206	205	53.6619	225	DNA cytosine methyltransferase	1405	Bacillus mycoides	root;cellular organisms;Bacteria <prokaryotes>;Terrabacteria group;Firmicutes;Bacilli;Bacillales;Bacillaceae;Bacillus <bacterium>;Bacillus cereus group;Bacillus mycoides
c_000000000017_49	WP_073063254.1	3	68	66	42.42	75.7	hypothetical protein	1194090	Aliifodinibius roseus	root;cellular organisms;Bacteria <prokaryotes>;Balneolaeota;Balneolia;Balneolales;Balneolaceae;Aliifodinibius;Aliifodinibius roseus
c_000000000017_50	gi|739057146|ref|WP_036929106.1|	2	390	389	60.9262	534	hypothetical protein	1245603	Proteobacteria bacterium JGI 0000113-P07	root;cellular organisms;Bacteria <prokaryotes>;Proteobacteria;unclassified Proteobacteria;unclassified Proteobacteria (miscellaneous);Proteobacteria bacterium JGI 0000113-P07
c_000000000017_51	gi|655440285|ref|WP_028824866.1|	1	203	203	44.8273	203	hypothetical protein	1245603	Proteobacteria bacterium JGI 0000113-P07	root;cellular organisms;Bacteria <prokaryotes>;Proteobacteria;unclassified Proteobacteria;unclassified Proteobacteria (miscellaneous);Proteobacteria bacterium JGI 0000113-P07
c_000000000017_52	gi|655440286|ref|WP_028824867.1|	16	156	141	53.9	175	hypothetical protein	1245603	Proteobacteria bacterium JGI 0000113-P07	root;cellular organisms;Bacteria <prokaryotes>;Proteobacteria;unclassified Proteobacteria;unclassified Proteobacteria (miscellaneous);Proteobacteria bacterium JGI 0000113-P07
c_000000000017_55	gi|655440304|ref|WP_028824885.1|	9	688	680	43.9759	540	hypothetical protein	1245603	Proteobacteria bacterium JGI 0000113-P07	root;cellular organisms;Bacteria <prokaryotes>;Proteobacteria;unclassified Proteobacteria;unclassified Proteobacteria (miscellaneous);Proteobacteria bacterium JGI 0000113-P07
c_000000000017_57	gi|655440303|ref|WP_028824884.1|	342	532	191	43.457	159	hypothetical protein	1245603	Proteobacteria bacterium JGI 0000113-P07	root;cellular organisms;Bacteria <prokaryotes>;Proteobacteria;unclassified Proteobacteria;unclassified Proteobacteria (miscellaneous);Proteobacteria bacterium JGI 0000113-P07
c_000000000017_58	gi|739055595|ref|WP_036928430.1|	1	173	173	65.8931	267	hypothetical protein, partial	1245603	Proteobacteria bacterium JGI 0000113-P07	root;cellular organisms;Bacteria <prokaryotes>;Proteobacteria;unclassified Proteobacteria;unclassified Proteobacteria (miscellaneous);Proteobacteria bacterium JGI 0000113-P07
c_000000000017_5	gi|655440304|ref|WP_028824885.1|	9	688	680	43.9759	540	hypothetical protein	1245603	Proteobacteria bacterium JGI 0000113-P07	root;cellular organisms;Bacteria <prokaryotes>;Proteobacteria;unclassified Proteobacteria;unclassified Proteobacteria (miscellaneous);Proteobacteria bacterium JGI 0000113-P07
c_000000000017_63	gi|739058186|ref|WP_036929761.1|	6	564	559	54.5654	588	hypothetical protein	1245603	Proteobacteria bacterium JGI 0000113-P07	root;cellular organisms;Bacteria <prokaryotes>;Proteobacteria;unclassified Proteobacteria;unclassified Proteobacteria (miscellaneous);Proteobacteria bacterium JGI 0000113-P07
c_000000000017_64	YP_006560407.1	5	164	160	38.1206	111	hypothetical protein P12024L_08	1168479	Nonlabens phage P12024L	root;Viruses;dsDNA viruses, no RNA stage;Caudovirales;Siphoviridae;P12024virus;Nonlabens virus P12024L;Nonlabens phage P12024L
c_000000000017_66	gi|655453572|ref|WP_028836805.1|	146	1449	1304	33.8146	546	hypothetical protein	1245607	Proteobacteria bacterium JGI 0000113-L05	root;cellular organisms;Bacteria <prokaryotes>;Proteobacteria;unclassified Proteobacteria;unclassified Proteobacteria (miscellaneous);Proteobacteria bacterium JGI 0000113-L05
c_000000000017_68	gi|655440289|ref|WP_028824870.1|	1	76	76	60.53	111	hypothetical protein	1245603	Proteobacteria bacterium JGI 0000113-P07	root;cellular organisms;Bacteria <prokaryotes>;Proteobacteria;unclassified Proteobacteria;unclassified Proteobacteria (miscellaneous);Proteobacteria bacterium JGI 0000113-P07
c_000000000017_73	gi|655440025|ref|WP_028824615.1|	3	151	149	68.46	246	hypothetical protein	1245603	Proteobacteria bacterium JGI 0000113-P07	root;cellular organisms;Bacteria <prokaryotes>;Proteobacteria;unclassified Proteobacteria;unclassified Proteobacteria (miscellaneous);Proteobacteria bacterium JGI 0000113-P07
c_000000000017_75	gi|655439356|ref|WP_028823982.1|	3	151	149	81.88	287	hypothetical protein	1245603	Proteobacteria bacterium JGI 0000113-P07	root;cellular organisms;Bacteria <prokaryotes>;Proteobacteria;unclassified Proteobacteria;unclassified Proteobacteria (miscellaneous);Proteobacteria bacterium JGI 0000113-P07
c_000000000017_7	gi|655440303|ref|WP_028824884.1|	342	532	191	43.457	159	hypothetical protein	1245603	Proteobacteria bacterium JGI 0000113-P07	root;cellular organisms;Bacteria <prokaryotes>;Proteobacteria;unclassified Proteobacteria;unclassified Proteobacteria (miscellaneous);Proteobacteria bacterium JGI 0000113-P07
c_000000000017_80	WP_009419757.1	4	86	83	43.373	82.3	DUF3127 domain-containing protein	712217	Capnocytophaga sp. oral taxon 380	root;cellular organisms;Bacteria <prokaryotes>;FCB group;Bacteroidetes/Chlorobi group;Bacteroidetes <phylum>;Flavobacteriia;Flavobacteriales;Flavobacteriaceae;Capnocytophaga;Capnocytophaga sp. oral taxon 380
c_000000000017_82	gi|655440277|ref|WP_028824858.1|	3	158	156	39.1	91.6	hypothetical protein	1245603	Proteobacteria bacterium JGI 0000113-P07	root;cellular organisms;Bacteria <prokaryotes>;Proteobacteria;unclassified Proteobacteria;unclassified Proteobacteria (miscellaneous);Proteobacteria bacterium JGI 0000113-P07
c_000000000017_83	WP_002565379.1	29	239	211	63.5096	303	site-specific DNA-methyltransferase [	208479	[Clostridium] bolteae	root;cellular organisms;Bacteria <prokaryotes>;Terrabacteria group;Firmicutes;Clostridia;Clostridiales;Lachnospiraceae;Lachnoclostridium;[Clostridium] bolteae
c_000000000017_8	gi|739055595|ref|WP_036928430.1|	1	173	173	65.8931	267	hypothetical protein, partial	1245603	Proteobacteria bacterium JGI 0000113-P07	root;cellular organisms;Bacteria <prokaryotes>;Proteobacteria;unclassified Proteobacteria;unclassified Proteobacteria (miscellaneous);Proteobacteria bacterium JGI 0000113-P07
c_000000000017_93	gi|655440281|ref|WP_028824862.1|	2	255	254	54.7246	308	hypothetical protein	1245603	Proteobacteria bacterium JGI 0000113-P07	root;cellular organisms;Bacteria <prokaryotes>;Proteobacteria;unclassified Proteobacteria;unclassified Proteobacteria (miscellaneous);Proteobacteria bacterium JGI 0000113-P07
c_000000000017_94	WP_046025829.1	11	112	102	42.16	72.6	hypothetical protein	1613	Lactobacillus fermentum	root;cellular organisms;Bacteria <prokaryotes>;Terrabacteria group;Firmicutes;Bacilli;Lactobacillales;Lactobacillaceae;Lactobacillus;Lactobacillus fermentum
c_000000000017_96	gi|739050416|ref|WP_036926230.1|	4	94	91	73.63	176	hypothetical protein, partial	1245603	Proteobacteria bacterium JGI 0000113-P07	root;cellular organisms;Bacteria <prokaryotes>;Proteobacteria;unclassified Proteobacteria;unclassified Proteobacteria (miscellaneous);Proteobacteria bacterium JGI 0000113-P07
c_000000000017_97	YP_112541.1	1	215	215	52.5533	218	modification methylase	294631	Flavobacterium phage 11b	root;Viruses;dsDNA viruses, no RNA stage;Caudovirales;Siphoviridae;unclassified Siphoviridae;Flavobacterium phage 11b
c_000000000017_98	WP_063226338.1	2	206	205	53.6619	225	DNA cytosine methyltransferase	1405	Bacillus mycoides	root;cellular organisms;Bacteria <prokaryotes>;Terrabacteria group;Firmicutes;Bacilli;Bacillales;Bacillaceae;Bacillus <bacterium>;Bacillus cereus group;Bacillus mycoides
c_000000000017_99	WP_073063254.1	3	68	66	42.42	75.7	hypothetical protein	1194090	Aliifodinibius roseus	root;cellular organisms;Bacteria <prokaryotes>;Balneolaeota;Balneolia;Balneolales;Balneolaceae;Aliifodinibius;Aliifodinibius roseus
c_000000000018_10	gi|655453165|ref|WP_028836424.1|	1	302	302	69.87	492	hypothetical protein	1245607	Proteobacteria bacterium JGI 0000113-L05	root;cellular organisms;Bacteria <prokaryotes>;Proteobacteria;unclassified Proteobacteria;unclassified Proteobacteria (miscellaneous);Proteobacteria bacterium JGI 0000113-L05
c_000000000018_11	WP_063524271.1	3	137	135	40.7391	82.3	hypothetical protein, partial	1822216	Vibrio sp. HI00D65	root;cellular organisms;Bacteria <prokaryotes>;Proteobacteria;Gammaproteobacteria;Vibrionales;Vibrionaceae;Vibrio;Vibrio sp. HI00D65
c_000000000018_12	gi|518925259|ref|WP_020081134.1|	1	154	154	55.19	212	hypothetical protein	1009412	Flavobacterium sp. SCGC AAA160-P02	root;cellular organisms;Bacteria <prokaryotes>;FCB group;Bacteroidetes/Chlorobi group;Bacteroidetes <phylum>;Flavobacteriia;Flavobacteriales;Flavobacteriaceae;Flavobacterium;Flavobacterium sp. SCGC AAA160-P02
c_000000000018_13	gi|655441907|ref|WP_028826449.1|	13	309	297	44.7847	267	hypothetical protein	1245603	Proteobacteria bacterium JGI 0000113-P07	root;cellular organisms;Bacteria <prokaryotes>;Proteobacteria;unclassified Proteobacteria;unclassified Proteobacteria (miscellaneous);Proteobacteria bacterium JGI 0000113-P07
c_000000000018_14	WP_063525260.1	47	153	107	62.62	185	co-chaperone GroES	1822216	Vibrio sp. HI00D65	root;cellular organisms;Bacteria <prokaryotes>;Proteobacteria;Gammaproteobacteria;Vibrionales;Vibrionaceae;Vibrio;Vibrio sp. HI00D65
c_000000000018_16	gi|739052162|ref|WP_036926971.1|	47	134	88	36.36	64.6	hypothetical protein, partial	1245603	Proteobacteria bacterium JGI 0000113-P07	root;cellular organisms;Bacteria <prokaryotes>;Proteobacteria;unclassified Proteobacteria;unclassified Proteobacteria (miscellaneous);Proteobacteria bacterium JGI 0000113-P07
c_000000000018_19	gi|518879052|ref|WP_020034927.1|	35	788	754	51.064	849	hypothetical protein	1009416	Verrucomicrobia bacterium SCGC AAA164-I21	root;cellular organisms;Bacteria <prokaryotes>;PVC group;Verrucomicrobia;unclassified Verrucomicrobia;unclassified Verrucomicrobia (miscellaneous);Verrucomicrobia bacterium SCGC AAA164-I21
c_000000000018_1	WP_083852655.1	180	409	230	31.2998	91.6	hypothetical protein	1009417	Verrucomicrobia bacterium SCGC AAA164-L15	root;cellular organisms;Bacteria <prokaryotes>;PVC group;Verrucomicrobia;unclassified Verrucomicrobia;unclassified Verrucomicrobia (miscellaneous);Verrucomicrobia bacterium SCGC AAA164-L15
c_000000000018_21	gi|655441900|ref|WP_028826442.1|	68	491	424	69.81	719	hypothetical protein, partial	1245603	Proteobacteria bacterium JGI 0000113-P07	root;cellular organisms;Bacteria <prokaryotes>;Proteobacteria;unclassified Proteobacteria;unclassified Proteobacteria (miscellaneous);Proteobacteria bacterium JGI 0000113-P07
c_000000000018_26	WP_075501321.1	1	120	120	52.5	148	hypothetical protein	198252	Candidatus Pelagibacter ubique	root;cellular organisms;Bacteria <prokaryotes>;Proteobacteria;Alphaproteobacteria;Pelagibacterales;Pelagibacteraceae;Candidatus Pelagibacter;Candidatus Pelagibacter ubique
c_000000000018_29	gi|655441945|ref|WP_028826487.1|	21	223	203	52.216	226	hypothetical protein	1245603	Proteobacteria bacterium JGI 0000113-P07	root;cellular organisms;Bacteria <prokaryotes>;Proteobacteria;unclassified Proteobacteria;unclassified Proteobacteria (miscellaneous);Proteobacteria bacterium JGI 0000113-P07
c_000000000018_2	gi|655441917|ref|WP_028826459.1|	1	115	115	53.9134	114	hypothetical protein	1245603	Proteobacteria bacterium JGI 0000113-P07	root;cellular organisms;Bacteria <prokaryotes>;Proteobacteria;unclassified Proteobacteria;unclassified Proteobacteria (miscellaneous);Proteobacteria bacterium JGI 0000113-P07
c_000000000018_3	gi|655441916|ref|WP_028826458.1|	114	433	530	42.6427	321	hypothetical protein	1245603	Proteobacteria bacterium JGI 0000113-P07	root;cellular organisms;Bacteria <prokaryotes>;Proteobacteria;unclassified Proteobacteria;unclassified Proteobacteria (miscellaneous);Proteobacteria bacterium JGI 0000113-P07
c_000000000018_45	WP_052119953.1	5	158	154	32.4695	88.9	DUF2786 domain-containing protein	171674	Inquilinus limosus	root;cellular organisms;Bacteria <prokaryotes>;Proteobacteria;Alphaproteobacteria;Rhodospirillales;Rhodospirillaceae;Inquilinus;Inquilinus limosus
c_000000000018_47	WP_008614182.1	1	136	136	40.44	127	hypothetical protein	1244869	Magnetospirillum caucaseum	root;cellular organisms;Bacteria <prokaryotes>;Proteobacteria;Alphaproteobacteria;Rhodospirillales;Rhodospirillaceae;Magnetospirillum;Magnetospirillum caucaseum
c_000000000018_49	WP_091403428.1	48	170	123	29.27	58	hypothetical protein	28234	Geotoga petraea	root;cellular organisms;Bacteria <prokaryotes>;Thermotogae <phylum>;Thermotogae <class>;Petrotogales;Petrotogaceae;Geotoga;Geotoga petraea
c_000000000018_4	WP_063523658.1	1	143	143	88.11	284	hypothetical protein	1822216	Vibrio sp. HI00D65	root;cellular organisms;Bacteria <prokaryotes>;Proteobacteria;Gammaproteobacteria;Vibrionales;Vibrionaceae;Vibrio;Vibrio sp. HI00D65
c_000000000018_5	gi|655441915|ref|WP_028826457.1|	7	227	221	43.8882	189	hypothetical protein	1245603	Proteobacteria bacterium JGI 0000113-P07	root;cellular organisms;Bacteria <prokaryotes>;Proteobacteria;unclassified Proteobacteria;unclassified Proteobacteria (miscellaneous);Proteobacteria bacterium JGI 0000113-P07
c_000000000018_63	gi|518879346|ref|WP_020035221.1|	4	616	613	53.9956	777	hypothetical protein	1009416	Verrucomicrobia bacterium SCGC AAA164-I21	root;cellular organisms;Bacteria <prokaryotes>;PVC group;Verrucomicrobia;unclassified Verrucomicrobia;unclassified Verrucomicrobia (miscellaneous);Verrucomicrobia bacterium SCGC AAA164-I21
c_000000000018_64	WP_072392955.1	6	92	87	52.8749	99.5	hypothetical protein	1892844	Hyphomicrobium sp. CS1BSMeth3	root;cellular organisms;Bacteria <prokaryotes>;Proteobacteria;Alphaproteobacteria;Rhizobiales;Hyphomicrobiaceae;Hyphomicrobium;Hyphomicrobium sp. CS1BSMeth3
c_000000000018_65	WP_072392958.1	1	336	336	48.8095	324	hypothetical protein	1892844	Hyphomicrobium sp. CS1BSMeth3	root;cellular organisms;Bacteria <prokaryotes>;Proteobacteria;Alphaproteobacteria;Rhizobiales;Hyphomicrobiaceae;Hyphomicrobium;Hyphomicrobium sp. CS1BSMeth3
c_000000000018_68	YP_009125116.1	9	280	272	46.3226	258	hypothetical protein	1548905	Pseudomonas phage vB_PaeS_PAO1_Ab18	root;Viruses;dsDNA viruses, no RNA stage;Caudovirales;Siphoviridae;Ab18virus;Pseudomonas virus Ab18;Pseudomonas phage vB_PaeS_PAO1_Ab18
c_000000000018_69	gi|655448892|ref|WP_028832461.1|	1	334	334	41.62	281	hypothetical protein	1245601	Proteobacteria bacterium JGI 0000113-E04	root;cellular organisms;Bacteria <prokaryotes>;Proteobacteria;unclassified Proteobacteria;unclassified Proteobacteria (miscellaneous);Proteobacteria bacterium JGI 0000113-E04
c_000000000018_6	gi|655453222|ref|WP_028836476.1|	1	113	113	58.4119	126	hypothetical protein	1245607	Proteobacteria bacterium JGI 0000113-L05	root;cellular organisms;Bacteria <prokaryotes>;Proteobacteria;unclassified Proteobacteria;unclassified Proteobacteria (miscellaneous);Proteobacteria bacterium JGI 0000113-L05
c_000000000018_70	gi|518925634|ref|WP_020081509.1|	7	59	53	52.83	64.6	hypothetical protein	1009412	Flavobacterium sp. SCGC AAA160-P02	root;cellular organisms;Bacteria <prokaryotes>;FCB group;Bacteroidetes/Chlorobi group;Bacteroidetes <phylum>;Flavobacteriia;Flavobacteriales;Flavobacteriaceae;Flavobacterium;Flavobacterium sp. SCGC AAA160-P02
c_000000000018_71	gi|655440887|ref|WP_028825450.1|	6	494	489	44.1699	466	hypothetical protein	1245603	Proteobacteria bacterium JGI 0000113-P07	root;cellular organisms;Bacteria <prokaryotes>;Proteobacteria;unclassified Proteobacteria;unclassified Proteobacteria (miscellaneous);Proteobacteria bacterium JGI 0000113-P07
c_000000000018_72	gi|655441297|ref|WP_028825849.1|	1	68	68	61.76	98.6	hypothetical protein	1245603	Proteobacteria bacterium JGI 0000113-P07	root;cellular organisms;Bacteria <prokaryotes>;Proteobacteria;unclassified Proteobacteria;unclassified Proteobacteria (miscellaneous);Proteobacteria bacterium JGI 0000113-P07
c_000000000018_73	gi|655441940|ref|WP_028826482.1|	1	442	442	39.1402	405	hypothetical protein	1245603	Proteobacteria bacterium JGI 0000113-P07	root;cellular organisms;Bacteria <prokaryotes>;Proteobacteria;unclassified Proteobacteria;unclassified Proteobacteria (miscellaneous);Proteobacteria bacterium JGI 0000113-P07
c_000000000018_74	YP_223935.1	1	194	194	35.0507	111	gp11	279383	Phage phiJL001	root;Viruses;dsDNA viruses, no RNA stage;Caudovirales;Siphoviridae;Yuavirus;Phage phiJL001
c_000000000018_75	gi|739058657|ref|WP_036930152.1|	90	175	86	47.67	94.2	hypothetical protein, partial	1245603	Proteobacteria bacterium JGI 0000113-P07	root;cellular organisms;Bacteria <prokaryotes>;Proteobacteria;unclassified Proteobacteria;unclassified Proteobacteria (miscellaneous);Proteobacteria bacterium JGI 0000113-P07
c_000000000018_7	gi|655453224|ref|WP_028836478.1|	1	216	216	49.0702	245	hypothetical protein	1245607	Proteobacteria bacterium JGI 0000113-L05	root;cellular organisms;Bacteria <prokaryotes>;Proteobacteria;unclassified Proteobacteria;unclassified Proteobacteria (miscellaneous);Proteobacteria bacterium JGI 0000113-L05
c_000000000018_80	gi|655440883|ref|WP_028825446.1|	5	479	475	56.21	639	hypothetical protein	1245603	Proteobacteria bacterium JGI 0000113-P07	root;cellular organisms;Bacteria <prokaryotes>;Proteobacteria;unclassified Proteobacteria;unclassified Proteobacteria (miscellaneous);Proteobacteria bacterium JGI 0000113-P07
c_000000000018_82	WP_048878261.1	27	363	337	37.9841	261	hypothetical protein	33998	Acidocella aminolytica	root;cellular organisms;Bacteria <prokaryotes>;Proteobacteria;Alphaproteobacteria;Rhodospirillales;Acetobacteraceae;Acidocella;Acidocella aminolytica
c_000000000018_84	WP_055734209.1	7	151	145	51.0343	155	hypothetical protein	680279	Agarivorans gilvus	root;cellular organisms;Bacteria <prokaryotes>;Proteobacteria;Gammaproteobacteria;Alteromonadales;Alteromonadaceae;Agarivorans;Agarivorans gilvus
c_000000000018_87	gi|655439099|ref|WP_028823746.1|	37	339	303	30.6882	116	hypothetical protein	1245603	Proteobacteria bacterium JGI 0000113-P07	root;cellular organisms;Bacteria <prokaryotes>;Proteobacteria;unclassified Proteobacteria;unclassified Proteobacteria (miscellaneous);Proteobacteria bacterium JGI 0000113-P07
c_000000000018_93	gi|655439879|ref|WP_028824475.1|	1	580	728	44.9168	694	hypothetical protein	1245603	Proteobacteria bacterium JGI 0000113-P07	root;cellular organisms;Bacteria <prokaryotes>;Proteobacteria;unclassified Proteobacteria;unclassified Proteobacteria (miscellaneous);Proteobacteria bacterium JGI 0000113-P07
c_000000000018_97	WP_034766181.1	1	109	109	49.54	111	hypothetical protein	1280944	Hyphomonas sp. CY54-11-8	root;cellular organisms;Bacteria <prokaryotes>;Proteobacteria;Alphaproteobacteria;Rhodobacterales;Hyphomonadaceae;Hyphomonas;Hyphomonas sp. CY54-11-8
c_000000000019_17	gi|518879352|ref|WP_020035227.1|	59	113	55	45.45	68.2	hypothetical protein	1009416	Verrucomicrobia bacterium SCGC AAA164-I21	root;cellular organisms;Bacteria <prokaryotes>;PVC group;Verrucomicrobia;unclassified Verrucomicrobia;unclassified Verrucomicrobia (miscellaneous);Verrucomicrobia bacterium SCGC AAA164-I21
c_000000000019_19	gi|518925555|ref|WP_020081430.1|	2	136	135	43.7	117	hypothetical protein	1009412	Flavobacterium sp. SCGC AAA160-P02	root;cellular organisms;Bacteria <prokaryotes>;FCB group;Bacteroidetes/Chlorobi group;Bacteroidetes <phylum>;Flavobacteriia;Flavobacteriales;Flavobacteriaceae;Flavobacterium;Flavobacterium sp. SCGC AAA160-P02
c_000000000019_23	gi|651212516|ref|WP_026372284.1|	1	217	217	85.71	463	hypothetical protein	1009416	Verrucomicrobia bacterium SCGC AAA164-I21	root;cellular organisms;Bacteria <prokaryotes>;PVC group;Verrucomicrobia;unclassified Verrucomicrobia;unclassified Verrucomicrobia (miscellaneous);Verrucomicrobia bacterium SCGC AAA164-I21
c_000000000019_25	gi|518879346|ref|WP_020035221.1|	1	617	617	68.5609	1000	hypothetical protein	1009416	Verrucomicrobia bacterium SCGC AAA164-I21	root;cellular organisms;Bacteria <prokaryotes>;PVC group;Verrucomicrobia;unclassified Verrucomicrobia;unclassified Verrucomicrobia (miscellaneous);Verrucomicrobia bacterium SCGC AAA164-I21
c_000000000019_26	gi|655440197|ref|WP_028824781.1|	3	67	65	73.85	123	hypothetical protein	1245603	Proteobacteria bacterium JGI 0000113-P07	root;cellular organisms;Bacteria <prokaryotes>;Proteobacteria;unclassified Proteobacteria;unclassified Proteobacteria (miscellaneous);Proteobacteria bacterium JGI 0000113-P07
c_000000000019_27	gi|655440887|ref|WP_028825450.1|	1	495	495	61.01	703	hypothetical protein	1245603	Proteobacteria bacterium JGI 0000113-P07	root;cellular organisms;Bacteria <prokaryotes>;Proteobacteria;unclassified Proteobacteria;unclassified Proteobacteria (miscellaneous);Proteobacteria bacterium JGI 0000113-P07
c_000000000019_29	gi|655440886|ref|WP_028825449.1|	3	496	494	55.4636	653	hypothetical protein	1245603	Proteobacteria bacterium JGI 0000113-P07	root;cellular organisms;Bacteria <prokaryotes>;Proteobacteria;unclassified Proteobacteria;unclassified Proteobacteria (miscellaneous);Proteobacteria bacterium JGI 0000113-P07
c_000000000019_2	gi|739059113|ref|WP_036930603.1|	1	167	167	81.4347	310	hypothetical protein	1245603	Proteobacteria bacterium JGI 0000113-P07	root;cellular organisms;Bacteria <prokaryotes>;Proteobacteria;unclassified Proteobacteria;unclassified Proteobacteria (miscellaneous);Proteobacteria bacterium JGI 0000113-P07
c_000000000019_30	gi|655440885|ref|WP_028825448.1|	22	260	239	66.11	400	hypothetical protein	1245603	Proteobacteria bacterium JGI 0000113-P07	root;cellular organisms;Bacteria <prokaryotes>;Proteobacteria;unclassified Proteobacteria;unclassified Proteobacteria (miscellaneous);Proteobacteria bacterium JGI 0000113-P07
c_000000000019_31	gi|655440201|ref|WP_028824785.1|	1	184	184	59.24	254	hypothetical protein	1245603	Proteobacteria bacterium JGI 0000113-P07	root;cellular organisms;Bacteria <prokaryotes>;Proteobacteria;unclassified Proteobacteria;unclassified Proteobacteria (miscellaneous);Proteobacteria bacterium JGI 0000113-P07
c_000000000019_32	gi|655440884|ref|WP_028825447.1|	4	123	120	80.83	229	hypothetical protein	1245603	Proteobacteria bacterium JGI 0000113-P07	root;cellular organisms;Bacteria <prokaryotes>;Proteobacteria;unclassified Proteobacteria;unclassified Proteobacteria (miscellaneous);Proteobacteria bacterium JGI 0000113-P07
c_000000000019_33	gi|655440883|ref|WP_028825446.1|	6	485	480	72.08	834	hypothetical protein	1245603	Proteobacteria bacterium JGI 0000113-P07	root;cellular organisms;Bacteria <prokaryotes>;Proteobacteria;unclassified Proteobacteria;unclassified Proteobacteria (miscellaneous);Proteobacteria bacterium JGI 0000113-P07
c_000000000019_36	gi|655453227|ref|WP_028836481.1|	1	151	151	60.26	204	hypothetical protein	1245607	Proteobacteria bacterium JGI 0000113-L05	root;cellular organisms;Bacteria <prokaryotes>;Proteobacteria;unclassified Proteobacteria;unclassified Proteobacteria (miscellaneous);Proteobacteria bacterium JGI 0000113-L05
c_000000000019_3	gi|655440182|ref|WP_028824766.1|	26	105	80	58.75	121	hypothetical protein	1245603	Proteobacteria bacterium JGI 0000113-P07	root;cellular organisms;Bacteria <prokaryotes>;Proteobacteria;unclassified Proteobacteria;unclassified Proteobacteria (miscellaneous);Proteobacteria bacterium JGI 0000113-P07
c_000000000019_41	gi|655440877|ref|WP_028825440.1|	292	399	108	53.7	109	hypothetical protein	1245603	Proteobacteria bacterium JGI 0000113-P07	root;cellular organisms;Bacteria <prokaryotes>;Proteobacteria;unclassified Proteobacteria;unclassified Proteobacteria (miscellaneous);Proteobacteria bacterium JGI 0000113-P07
c_000000000019_46	gi|655441928|ref|WP_028826470.1|	177	643	467	43.2509	410	hypothetical protein	1245603	Proteobacteria bacterium JGI 0000113-P07	root;cellular organisms;Bacteria <prokaryotes>;Proteobacteria;unclassified Proteobacteria;unclassified Proteobacteria (miscellaneous);Proteobacteria bacterium JGI 0000113-P07
c_000000000019_47	WP_014248772.1	225	383	159	38.3698	116	hypothetical protein	193	Azospirillum lipoferum	root;cellular organisms;Bacteria <prokaryotes>;Proteobacteria;Alphaproteobacteria;Rhodospirillales;Rhodospirillaceae;Azospirillum;Azospirillum lipoferum
c_000000000019_49	gi|655453714|ref|WP_028836941.1|	7	335	329	36.7835	175	hypothetical protein	1245607	Proteobacteria bacterium JGI 0000113-L05	root;cellular organisms;Bacteria <prokaryotes>;Proteobacteria;unclassified Proteobacteria;unclassified Proteobacteria (miscellaneous);Proteobacteria bacterium JGI 0000113-L05
c_000000000019_4	gi|655441961|ref|WP_028826503.1|	1	222	222	61.71	331	hypothetical protein	1245603	Proteobacteria bacterium JGI 0000113-P07	root;cellular organisms;Bacteria <prokaryotes>;Proteobacteria;unclassified Proteobacteria;unclassified Proteobacteria (miscellaneous);Proteobacteria bacterium JGI 0000113-P07
c_000000000019_50	gi|655453756|ref|WP_028836982.1|	4	430	427	42.6241	337	hypothetical protein	1245607	Proteobacteria bacterium JGI 0000113-L05	root;cellular organisms;Bacteria <prokaryotes>;Proteobacteria;unclassified Proteobacteria;unclassified Proteobacteria (miscellaneous);Proteobacteria bacterium JGI 0000113-L05
c_000000000019_51	gi|655438051|ref|WP_028822959.1|	29	238	210	49.5277	195	hypothetical protein, partial	1245603	Proteobacteria bacterium JGI 0000113-P07	root;cellular organisms;Bacteria <prokaryotes>;Proteobacteria;unclassified Proteobacteria;unclassified Proteobacteria (miscellaneous);Proteobacteria bacterium JGI 0000113-P07
c_000000000019_52	gi|658568481|ref|WP_029748541.1|	1	130	130	53.85	148	hypothetical protein	1245608	Marinimicrobia bacterium JGI 0000113-D11	root;cellular organisms;Bacteria <prokaryotes>;FCB group;Candidatus Marinimicrobia;Marinimicrobia bacterium JGI 0000113-D11
c_000000000019_53	gi|740281384|ref|WP_038121212.1|	172	268	97	53.6131	104	hypothetical protein	1009416	Verrucomicrobia bacterium SCGC AAA164-I21	root;cellular organisms;Bacteria <prokaryotes>;PVC group;Verrucomicrobia;unclassified Verrucomicrobia;unclassified Verrucomicrobia (miscellaneous);Verrucomicrobia bacterium SCGC AAA164-I21
c_000000000019_54	YP_007676874.1	11	355	345	37.0977	210	hypothetical protein CYYG_00029	616674	Cyanophage SS120-1	root;Viruses;dsDNA viruses, no RNA stage;Caudovirales;unclassified Caudovirales;Cyanophage SS120-1
c_000000000019_55	gi|655453756|ref|WP_028836982.1|	18	425	408	42.642	284	hypothetical protein	1245607	Proteobacteria bacterium JGI 0000113-L05	root;cellular organisms;Bacteria <prokaryotes>;Proteobacteria;unclassified Proteobacteria;unclassified Proteobacteria (miscellaneous);Proteobacteria bacterium JGI 0000113-L05
c_000000000019_57	YP_007517731.1	1	106	106	52.83	118	hypothetical protein	1283077	Pelagibacter phage HTVC010P	root;Viruses;dsDNA viruses, no RNA stage;Caudovirales;Podoviridae;unclassified Podoviridae;Pelagibacter phage HTVC010P
c_000000000019_58	YP_007517847.1	3	154	152	43.4204	126	hypothetical protein	1283079	Pelagibacter phage HTVC019P	root;Viruses;dsDNA viruses, no RNA stage;Caudovirales;Podoviridae;unclassified Podoviridae;Pelagibacter phage HTVC019P
c_000000000019_59	YP_008320304.1	1	110	110	62.73	147	putative structural protein	948071	Puniceispirillum phage HMO-2011	root;Viruses;dsDNA viruses, no RNA stage;Caudovirales;Podoviridae;unclassified Podoviridae;Puniceispirillum phage HMO-2011
c_000000000019_60	gi|739052397|ref|WP_036927091.1|	4	97	94	47.8739	76.1	hypothetical protein, partial	1245603	Proteobacteria bacterium JGI 0000113-P07	root;cellular organisms;Bacteria <prokaryotes>;Proteobacteria;unclassified Proteobacteria;unclassified Proteobacteria (miscellaneous);Proteobacteria bacterium JGI 0000113-P07
c_000000000019_62	gi|518925250|ref|WP_020081125.1|	2	224	223	44.8448	178	hypothetical protein	1009412	Flavobacterium sp. SCGC AAA160-P02	root;cellular organisms;Bacteria <prokaryotes>;FCB group;Bacteroidetes/Chlorobi group;Bacteroidetes <phylum>;Flavobacteriia;Flavobacteriales;Flavobacteriaceae;Flavobacterium;Flavobacterium sp. SCGC AAA160-P02
c_000000000019_63	gi|739059120|ref|WP_036930610.1|	5	109	105	53.33	118	hypothetical protein, partial	1245603	Proteobacteria bacterium JGI 0000113-P07	root;cellular organisms;Bacteria <prokaryotes>;Proteobacteria;unclassified Proteobacteria;unclassified Proteobacteria (miscellaneous);Proteobacteria bacterium JGI 0000113-P07
c_000000000019_64	gi|518879071|ref|WP_020034946.1|	3	247	245	56.7313	292	hypothetical protein	1009416	Verrucomicrobia bacterium SCGC AAA164-I21	root;cellular organisms;Bacteria <prokaryotes>;PVC group;Verrucomicrobia;unclassified Verrucomicrobia;unclassified Verrucomicrobia (miscellaneous);Verrucomicrobia bacterium SCGC AAA164-I21
c_000000000019_69	gi|655441910|ref|WP_028826452.1|	1	304	304	75	521	hypothetical protein	1245603	Proteobacteria bacterium JGI 0000113-P07	root;cellular organisms;Bacteria <prokaryotes>;Proteobacteria;unclassified Proteobacteria;unclassified Proteobacteria (miscellaneous);Proteobacteria bacterium JGI 0000113-P07
c_000000000019_71	gi|518879064|ref|WP_020034939.1|	2	152	151	55.63	206	hypothetical protein	1009416	Verrucomicrobia bacterium SCGC AAA164-I21	root;cellular organisms;Bacteria <prokaryotes>;PVC group;Verrucomicrobia;unclassified Verrucomicrobia;unclassified Verrucomicrobia (miscellaneous);Verrucomicrobia bacterium SCGC AAA164-I21
c_000000000019_72	gi|655440853|ref|WP_028825416.1|	1	334	334	54.1926	335	hypothetical protein	1245603	Proteobacteria bacterium JGI 0000113-P07	root;cellular organisms;Bacteria <prokaryotes>;Proteobacteria;unclassified Proteobacteria;unclassified Proteobacteria (miscellaneous);Proteobacteria bacterium JGI 0000113-P07
c_000000000019_73	gi|518925261|ref|WP_020081136.1|	5	138	134	61.9351	202	hypothetical protein	1009412	Flavobacterium sp. SCGC AAA160-P02	root;cellular organisms;Bacteria <prokaryotes>;FCB group;Bacteroidetes/Chlorobi group;Bacteroidetes <phylum>;Flavobacteriia;Flavobacteriales;Flavobacteriaceae;Flavobacterium;Flavobacterium sp. SCGC AAA160-P02
c_000000000019_78	gi|518879054|ref|WP_020034929.1|	3	126	124	65.32	198	hypothetical protein	1009416	Verrucomicrobia bacterium SCGC AAA164-I21	root;cellular organisms;Bacteria <prokaryotes>;PVC group;Verrucomicrobia;unclassified Verrucomicrobia;unclassified Verrucomicrobia (miscellaneous);Verrucomicrobia bacterium SCGC AAA164-I21
c_000000000019_80	gi|518925270|ref|WP_020081145.1|	13	817	805	66.7077	1250	hypothetical protein	1009412	Flavobacterium sp. SCGC AAA160-P02	root;cellular organisms;Bacteria <prokaryotes>;FCB group;Bacteroidetes/Chlorobi group;Bacteroidetes <phylum>;Flavobacteriia;Flavobacteriales;Flavobacteriaceae;Flavobacterium;Flavobacterium sp. SCGC AAA160-P02
c_000000000019_83	gi|655441900|ref|WP_028826442.1|	70	489	420	78.81	804	hypothetical protein, partial	1245603	Proteobacteria bacterium JGI 0000113-P07	root;cellular organisms;Bacteria <prokaryotes>;Proteobacteria;unclassified Proteobacteria;unclassified Proteobacteria (miscellaneous);Proteobacteria bacterium JGI 0000113-P07
c_000000000019_87	gi|655440175|ref|WP_028824759.1|	2	148	147	59.1869	206	hypothetical protein	1245603	Proteobacteria bacterium JGI 0000113-P07	root;cellular organisms;Bacteria <prokaryotes>;Proteobacteria;unclassified Proteobacteria;unclassified Proteobacteria (miscellaneous);Proteobacteria bacterium JGI 0000113-P07
c_000000000019_9	edl|MMG_THACCL009079.1|	2	90	161	43.4793	146.5	conserved domain protein	439499	Thioploca araucae Tha-CCL	root;cellular organisms;Bacteria <prokaryotes>;Proteobacteria;Gammaproteobacteria;Thiotrichales;Thiotrichaceae;Thioploca;Thioploca araucae;Thioploca araucae Tha-CCL
c_000000000020_13	gi|655441900|ref|WP_028826442.1|	70	490	421	89.79	912	hypothetical protein, partial	1245603	Proteobacteria bacterium JGI 0000113-P07	root;cellular organisms;Bacteria <prokaryotes>;Proteobacteria;unclassified Proteobacteria;unclassified Proteobacteria (miscellaneous);Proteobacteria bacterium JGI 0000113-P07
c_000000000020_14	gi|518879590|ref|WP_020035465.1|	7	63	57	63.16	80.5	hypothetical protein	1009416	Verrucomicrobia bacterium SCGC AAA164-I21	root;cellular organisms;Bacteria <prokaryotes>;PVC group;Verrucomicrobia;unclassified Verrucomicrobia;unclassified Verrucomicrobia (miscellaneous);Verrucomicrobia bacterium SCGC AAA164-I21
c_000000000020_19	gi|655440175|ref|WP_028824759.1|	3	345	343	49.5597	353	hypothetical protein	1245603	Proteobacteria bacterium JGI 0000113-P07	root;cellular organisms;Bacteria <prokaryotes>;Proteobacteria;unclassified Proteobacteria;unclassified Proteobacteria (miscellaneous);Proteobacteria bacterium JGI 0000113-P07
c_000000000020_1	WP_063524271.1	3	96	94	46.8106	81.4	hypothetical protein, partial	1822216	Vibrio sp. HI00D65	root;cellular organisms;Bacteria <prokaryotes>;Proteobacteria;Gammaproteobacteria;Vibrionales;Vibrionaceae;Vibrio;Vibrio sp. HI00D65
c_000000000020_21	gi|655440171|ref|WP_028824755.1|	1	185	185	59.46	255	hypothetical protein	1245603	Proteobacteria bacterium JGI 0000113-P07	root;cellular organisms;Bacteria <prokaryotes>;Proteobacteria;unclassified Proteobacteria;unclassified Proteobacteria (miscellaneous);Proteobacteria bacterium JGI 0000113-P07
c_000000000020_22	gi|518925625|ref|WP_020081500.1|	1	122	122	57.38	158	hypothetical protein	1009412	Flavobacterium sp. SCGC AAA160-P02	root;cellular organisms;Bacteria <prokaryotes>;FCB group;Bacteroidetes/Chlorobi group;Bacteroidetes <phylum>;Flavobacteriia;Flavobacteriales;Flavobacteriaceae;Flavobacterium;Flavobacterium sp. SCGC AAA160-P02
c_000000000020_24	gi|739059113|ref|WP_036930603.1|	1	165	165	81.8211	301	hypothetical protein	1245603	Proteobacteria bacterium JGI 0000113-P07	root;cellular organisms;Bacteria <prokaryotes>;Proteobacteria;unclassified Proteobacteria;unclassified Proteobacteria (miscellaneous);Proteobacteria bacterium JGI 0000113-P07
c_000000000020_25	gi|655440182|ref|WP_028824766.1|	17	103	87	56.32	118	hypothetical protein	1245603	Proteobacteria bacterium JGI 0000113-P07	root;cellular organisms;Bacteria <prokaryotes>;Proteobacteria;unclassified Proteobacteria;unclassified Proteobacteria (miscellaneous);Proteobacteria bacterium JGI 0000113-P07
c_000000000020_26	gi|655441961|ref|WP_028826503.1|	1	222	222	63.96	344	hypothetical protein	1245603	Proteobacteria bacterium JGI 0000113-P07	root;cellular organisms;Bacteria <prokaryotes>;Proteobacteria;unclassified Proteobacteria;unclassified Proteobacteria (miscellaneous);Proteobacteria bacterium JGI 0000113-P07
c_000000000020_29	gi|655440184|ref|WP_028824768.1|	2	53	52	51.92	67.7	hypothetical protein	1245603	Proteobacteria bacterium JGI 0000113-P07	root;cellular organisms;Bacteria <prokaryotes>;Proteobacteria;unclassified Proteobacteria;unclassified Proteobacteria (miscellaneous);Proteobacteria bacterium JGI 0000113-P07
c_000000000020_2	gi|655441908|ref|WP_028826450.1|	1	153	153	80.39	302	hypothetical protein	1245603	Proteobacteria bacterium JGI 0000113-P07	root;cellular organisms;Bacteria <prokaryotes>;Proteobacteria;unclassified Proteobacteria;unclassified Proteobacteria (miscellaneous);Proteobacteria bacterium JGI 0000113-P07
c_000000000020_3	gi|655441907|ref|WP_028826449.1|	1	324	324	64.8177	447	hypothetical protein	1245603	Proteobacteria bacterium JGI 0000113-P07	root;cellular organisms;Bacteria <prokaryotes>;Proteobacteria;unclassified Proteobacteria;unclassified Proteobacteria (miscellaneous);Proteobacteria bacterium JGI 0000113-P07
c_000000000020_42	gi|655439870|ref|WP_028824466.1|	1	152	152	61.18	213	hypothetical protein	1245603	Proteobacteria bacterium JGI 0000113-P07	root;cellular organisms;Bacteria <prokaryotes>;Proteobacteria;unclassified Proteobacteria;unclassified Proteobacteria (miscellaneous);Proteobacteria bacterium JGI 0000113-P07
c_000000000020_44	YP_007517740.1	1	69	69	69.57	107	hypothetical protein	1283077	Pelagibacter phage HTVC010P	root;Viruses;dsDNA viruses, no RNA stage;Caudovirales;Podoviridae;unclassified Podoviridae;Pelagibacter phage HTVC010P
c_000000000020_45	gi|518925555|ref|WP_020081430.1|	3	129	127	48.03	118	hypothetical protein	1009412	Flavobacterium sp. SCGC AAA160-P02	root;cellular organisms;Bacteria <prokaryotes>;FCB group;Bacteroidetes/Chlorobi group;Bacteroidetes <phylum>;Flavobacteriia;Flavobacteriales;Flavobacteriaceae;Flavobacterium;Flavobacterium sp. SCGC AAA160-P02
c_000000000020_47	gi|655441949|ref|WP_028826491.1|	6	103	98	54.0802	86.7	hypothetical protein	1245603	Proteobacteria bacterium JGI 0000113-P07	root;cellular organisms;Bacteria <prokaryotes>;Proteobacteria;unclassified Proteobacteria;unclassified Proteobacteria (miscellaneous);Proteobacteria bacterium JGI 0000113-P07
c_000000000020_48	gi|655441948|ref|WP_028826490.1|	25	609	585	58.9709	707	hypothetical protein	1245603	Proteobacteria bacterium JGI 0000113-P07	root;cellular organisms;Bacteria <prokaryotes>;Proteobacteria;unclassified Proteobacteria;unclassified Proteobacteria (miscellaneous);Proteobacteria bacterium JGI 0000113-P07
c_000000000020_49	gi|655441945|ref|WP_028826487.1|	9	206	198	75.25	340	hypothetical protein	1245603	Proteobacteria bacterium JGI 0000113-P07	root;cellular organisms;Bacteria <prokaryotes>;Proteobacteria;unclassified Proteobacteria;unclassified Proteobacteria (miscellaneous);Proteobacteria bacterium JGI 0000113-P07
c_000000000020_4	gi|655441906|ref|WP_028826448.1|	1	152	152	78.9453	295	hypothetical protein	1245603	Proteobacteria bacterium JGI 0000113-P07	root;cellular organisms;Bacteria <prokaryotes>;Proteobacteria;unclassified Proteobacteria;unclassified Proteobacteria (miscellaneous);Proteobacteria bacterium JGI 0000113-P07
c_000000000020_52	gi|651212516|ref|WP_026372284.1|	1	217	217	79.26	432	hypothetical protein	1009416	Verrucomicrobia bacterium SCGC AAA164-I21	root;cellular organisms;Bacteria <prokaryotes>;PVC group;Verrucomicrobia;unclassified Verrucomicrobia;unclassified Verrucomicrobia (miscellaneous);Verrucomicrobia bacterium SCGC AAA164-I21
c_000000000020_54	gi|518879346|ref|WP_020035221.1|	2	620	619	69.3018	1010	hypothetical protein	1009416	Verrucomicrobia bacterium SCGC AAA164-I21	root;cellular organisms;Bacteria <prokaryotes>;PVC group;Verrucomicrobia;unclassified Verrucomicrobia;unclassified Verrucomicrobia (miscellaneous);Verrucomicrobia bacterium SCGC AAA164-I21
c_000000000020_55	gi|655440197|ref|WP_028824781.1|	3	67	65	76.92	120	hypothetical protein	1245603	Proteobacteria bacterium JGI 0000113-P07	root;cellular organisms;Bacteria <prokaryotes>;Proteobacteria;unclassified Proteobacteria;unclassified Proteobacteria (miscellaneous);Proteobacteria bacterium JGI 0000113-P07
c_000000000020_56	gi|655441941|ref|WP_028826483.1|	10	530	521	37.8121	346	hypothetical protein	1245603	Proteobacteria bacterium JGI 0000113-P07	root;cellular organisms;Bacteria <prokaryotes>;Proteobacteria;unclassified Proteobacteria;unclassified Proteobacteria (miscellaneous);Proteobacteria bacterium JGI 0000113-P07
c_000000000020_57	gi|655441940|ref|WP_028826482.1|	2	514	513	47.9544	550	hypothetical protein	1245603	Proteobacteria bacterium JGI 0000113-P07	root;cellular organisms;Bacteria <prokaryotes>;Proteobacteria;unclassified Proteobacteria;unclassified Proteobacteria (miscellaneous);Proteobacteria bacterium JGI 0000113-P07
c_000000000020_58	gi|655441939|ref|WP_028826481.1|	5	239	235	69.36	391	hypothetical protein	1245603	Proteobacteria bacterium JGI 0000113-P07	root;cellular organisms;Bacteria <prokaryotes>;Proteobacteria;unclassified Proteobacteria;unclassified Proteobacteria (miscellaneous);Proteobacteria bacterium JGI 0000113-P07
c_000000000020_59	gi|655441938|ref|WP_028826480.1|	28	207	180	70.56	299	hypothetical protein	1245603	Proteobacteria bacterium JGI 0000113-P07	root;cellular organisms;Bacteria <prokaryotes>;Proteobacteria;unclassified Proteobacteria;unclassified Proteobacteria (miscellaneous);Proteobacteria bacterium JGI 0000113-P07
c_000000000020_5	gi|655441905|ref|WP_028826447.1|	1	76	76	78.9453	140	hypothetical protein	1245603	Proteobacteria bacterium JGI 0000113-P07	root;cellular organisms;Bacteria <prokaryotes>;Proteobacteria;unclassified Proteobacteria;unclassified Proteobacteria (miscellaneous);Proteobacteria bacterium JGI 0000113-P07
c_000000000020_60	gi|655440884|ref|WP_028825447.1|	1	130	130	65.3806	199	hypothetical protein	1245603	Proteobacteria bacterium JGI 0000113-P07	root;cellular organisms;Bacteria <prokaryotes>;Proteobacteria;unclassified Proteobacteria;unclassified Proteobacteria (miscellaneous);Proteobacteria bacterium JGI 0000113-P07
c_000000000020_61	gi|655440203|ref|WP_028824787.1|	2	477	476	67.4414	757	hypothetical protein	1245603	Proteobacteria bacterium JGI 0000113-P07	root;cellular organisms;Bacteria <prokaryotes>;Proteobacteria;unclassified Proteobacteria;unclassified Proteobacteria (miscellaneous);Proteobacteria bacterium JGI 0000113-P07
c_000000000020_62	gi|518888732|ref|WP_020044607.1|	6	134	129	38.7561	100	hypothetical protein	939374	alpha proteobacterium SCGC AAA298-K06	root;cellular organisms;Bacteria <prokaryotes>;Proteobacteria;Alphaproteobacteria;unclassified Alphaproteobacteria;unclassified Alphaproteobacteria (miscellaneous);alpha proteobacterium SCGC AAA298-K06
c_000000000020_65	WP_072841183.1	472	1290	819	25.3952	184	hypothetical protein	293552	Marinomonas polaris	root;cellular organisms;Bacteria <prokaryotes>;Proteobacteria;Gammaproteobacteria;Oceanospirillales;Oceanospirillaceae;Marinomonas;Marinomonas polaris
c_000000000020_66	gi|740282323|ref|WP_038122051.1|	271	358	88	48.86	102	hypothetical protein, partial	1009416	Verrucomicrobia bacterium SCGC AAA164-I21	root;cellular organisms;Bacteria <prokaryotes>;PVC group;Verrucomicrobia;unclassified Verrucomicrobia;unclassified Verrucomicrobia (miscellaneous);Verrucomicrobia bacterium SCGC AAA164-I21
c_000000000020_68	gi|655440208|ref|WP_028824792.1|	342	448	107	76.64	183	hypothetical protein	1245603	Proteobacteria bacterium JGI 0000113-P07	root;cellular organisms;Bacteria <prokaryotes>;Proteobacteria;unclassified Proteobacteria;unclassified Proteobacteria (miscellaneous);Proteobacteria bacterium JGI 0000113-P07
c_000000000020_69	gi|655441929|ref|WP_028826471.1|	1	113	113	78.76	201	hypothetical protein	1245603	Proteobacteria bacterium JGI 0000113-P07	root;cellular organisms;Bacteria <prokaryotes>;Proteobacteria;unclassified Proteobacteria;unclassified Proteobacteria (miscellaneous);Proteobacteria bacterium JGI 0000113-P07
c_000000000020_72	gi|655441928|ref|WP_028826470.1|	1	715	715	70.2076	1180	hypothetical protein	1245603	Proteobacteria bacterium JGI 0000113-P07	root;cellular organisms;Bacteria <prokaryotes>;Proteobacteria;unclassified Proteobacteria;unclassified Proteobacteria (miscellaneous);Proteobacteria bacterium JGI 0000113-P07
c_000000000020_73	gi|739058637|ref|WP_036930132.1|	7	213	207	63.77	316	hypothetical protein	1245603	Proteobacteria bacterium JGI 0000113-P07	root;cellular organisms;Bacteria <prokaryotes>;Proteobacteria;unclassified Proteobacteria;unclassified Proteobacteria (miscellaneous);Proteobacteria bacterium JGI 0000113-P07
c_000000000020_74	gi|739058654|ref|WP_036930149.1|	87	192	106	61.32	174	hypothetical protein, partial	1245603	Proteobacteria bacterium JGI 0000113-P07	root;cellular organisms;Bacteria <prokaryotes>;Proteobacteria;unclassified Proteobacteria;unclassified Proteobacteria (miscellaneous);Proteobacteria bacterium JGI 0000113-P07
c_000000000020_75	gi|739058652|ref|WP_036930147.1|	36	194	159	64.15	240	hypothetical protein, partial	1245603	Proteobacteria bacterium JGI 0000113-P07	root;cellular organisms;Bacteria <prokaryotes>;Proteobacteria;unclassified Proteobacteria;unclassified Proteobacteria (miscellaneous);Proteobacteria bacterium JGI 0000113-P07
c_000000000020_76	gi|518879082|ref|WP_020034957.1|	10	223	214	61.68	319	hypothetical protein	1009416	Verrucomicrobia bacterium SCGC AAA164-I21	root;cellular organisms;Bacteria <prokaryotes>;PVC group;Verrucomicrobia;unclassified Verrucomicrobia;unclassified Verrucomicrobia (miscellaneous);Verrucomicrobia bacterium SCGC AAA164-I21
c_000000000020_77	gi|655440869|ref|WP_028825432.1|	1	220	220	62.27	328	hypothetical protein	1245603	Proteobacteria bacterium JGI 0000113-P07	root;cellular organisms;Bacteria <prokaryotes>;Proteobacteria;unclassified Proteobacteria;unclassified Proteobacteria (miscellaneous);Proteobacteria bacterium JGI 0000113-P07
c_000000000020_78	gi|518879079|ref|WP_020034954.1|	90	587	766	40.0753	469	hypothetical protein	1009416	Verrucomicrobia bacterium SCGC AAA164-I21	root;cellular organisms;Bacteria <prokaryotes>;PVC group;Verrucomicrobia;unclassified Verrucomicrobia;unclassified Verrucomicrobia (miscellaneous);Verrucomicrobia bacterium SCGC AAA164-I21
c_000000000020_79	gi|655440867|ref|WP_028825430.1|	4	98	95	55.79	126	hypothetical protein	1245603	Proteobacteria bacterium JGI 0000113-P07	root;cellular organisms;Bacteria <prokaryotes>;Proteobacteria;unclassified Proteobacteria;unclassified Proteobacteria (miscellaneous);Proteobacteria bacterium JGI 0000113-P07
c_000000000020_81	gi|518879080|ref|WP_020034955.1|	44	285	242	40.4985	151	hypothetical protein	1009416	Verrucomicrobia bacterium SCGC AAA164-I21	root;cellular organisms;Bacteria <prokaryotes>;PVC group;Verrucomicrobia;unclassified Verrucomicrobia;unclassified Verrucomicrobia (miscellaneous);Verrucomicrobia bacterium SCGC AAA164-I21
c_000000000020_82	gi|655440120|ref|WP_028824706.1|	149	604	1547	34.0028	558	hypothetical protein	1245603	Proteobacteria bacterium JGI 0000113-P07	root;cellular organisms;Bacteria <prokaryotes>;Proteobacteria;unclassified Proteobacteria;unclassified Proteobacteria (miscellaneous);Proteobacteria bacterium JGI 0000113-P07
c_000000000020_84	gi|518879073|ref|WP_020034948.1|	1	234	234	65.81	361	hypothetical protein	1009416	Verrucomicrobia bacterium SCGC AAA164-I21	root;cellular organisms;Bacteria <prokaryotes>;PVC group;Verrucomicrobia;unclassified Verrucomicrobia;unclassified Verrucomicrobia (miscellaneous);Verrucomicrobia bacterium SCGC AAA164-I21
c_000000000020_85	gi|739059120|ref|WP_036930610.1|	4	107	104	77.88	187	hypothetical protein, partial	1245603	Proteobacteria bacterium JGI 0000113-P07	root;cellular organisms;Bacteria <prokaryotes>;Proteobacteria;unclassified Proteobacteria;unclassified Proteobacteria (miscellaneous);Proteobacteria bacterium JGI 0000113-P07
c_000000000020_86	gi|655441914|ref|WP_028826456.1|	1	252	252	79.37	469	hypothetical protein	1245603	Proteobacteria bacterium JGI 0000113-P07	root;cellular organisms;Bacteria <prokaryotes>;Proteobacteria;unclassified Proteobacteria;unclassified Proteobacteria (miscellaneous);Proteobacteria bacterium JGI 0000113-P07
c_000000000020_8	gi|518879054|ref|WP_020034929.1|	3	128	126	73.02	222	hypothetical protein	1009416	Verrucomicrobia bacterium SCGC AAA164-I21	root;cellular organisms;Bacteria <prokaryotes>;PVC group;Verrucomicrobia;unclassified Verrucomicrobia;unclassified Verrucomicrobia (miscellaneous);Verrucomicrobia bacterium SCGC AAA164-I21
c_000000000020_9	gi|655441901|ref|WP_028826443.1|	5	834	830	75.301	1450	hypothetical protein	1245603	Proteobacteria bacterium JGI 0000113-P07	root;cellular organisms;Bacteria <prokaryotes>;Proteobacteria;unclassified Proteobacteria;unclassified Proteobacteria (miscellaneous);Proteobacteria bacterium JGI 0000113-P07
c_000000000021_102	WP_088566203.1	551	670	120	38.3283	87.1	cell wall anchor protein	959	Bdellovibrio bacteriovorus	root;cellular organisms;Bacteria <prokaryotes>;Proteobacteria;Oligoflexia;Bdellovibrionales;Bdellovibrionaceae;Bdellovibrio;Bdellovibrio bacteriovorus
c_000000000021_11	WP_093291594.1	10	428	419	44.6302	350	DNA modification methylase	1882753	Thermoactinomyces sp. DSM 45892	root;cellular organisms;Bacteria <prokaryotes>;Terrabacteria group;Firmicutes;Bacilli;Bacillales;Thermoactinomycetaceae;Thermoactinomyces;Thermoactinomyces sp. DSM 45892
c_000000000021_16	WP_034441685.1	2	161	160	35.6257	111	hypothetical protein	508460	Cloacibacillus evryensis	root;cellular organisms;Bacteria <prokaryotes>;Synergistetes;Synergistia;Synergistales;Synergistaceae;Cloacibacillus;Cloacibacillus evryensis
c_000000000021_1	WP_009810035.1	148	229	82	63.41	117	head decoration protein	314262	Roseobacter sp. MED193	root;cellular organisms;Bacteria <prokaryotes>;Proteobacteria;Alphaproteobacteria;Rhodobacterales;Rhodobacteraceae;Roseobacter;Roseobacter sp. MED193
c_000000000021_27	gi|739055835|ref|WP_036928516.1|	8	124	117	52.99	147	hypothetical protein, partial	1245603	Proteobacteria bacterium JGI 0000113-P07	root;cellular organisms;Bacteria <prokaryotes>;Proteobacteria;unclassified Proteobacteria;unclassified Proteobacteria (miscellaneous);Proteobacteria bacterium JGI 0000113-P07
c_000000000021_29	gi|655441736|ref|WP_028826281.1|	2	83	82	48.78	100	hypothetical protein	1245603	Proteobacteria bacterium JGI 0000113-P07	root;cellular organisms;Bacteria <prokaryotes>;Proteobacteria;unclassified Proteobacteria;unclassified Proteobacteria (miscellaneous);Proteobacteria bacterium JGI 0000113-P07
c_000000000021_30	WP_092374083.1	19	231	213	52.58	233	hypothetical protein	1274359	Pseudomonas sihuiensis	root;cellular organisms;Bacteria <prokaryotes>;Proteobacteria;Gammaproteobacteria;Pseudomonadales;Pseudomonadaceae;Pseudomonas;Pseudomonas sihuiensis
c_000000000021_36	gi|739055811|ref|WP_036928505.1|	3	89	87	60.92	127	hypothetical protein, partial	1245603	Proteobacteria bacterium JGI 0000113-P07	root;cellular organisms;Bacteria <prokaryotes>;Proteobacteria;unclassified Proteobacteria;unclassified Proteobacteria (miscellaneous);Proteobacteria bacterium JGI 0000113-P07
c_000000000021_40	gi|754479783|ref|WP_041897052.1|	9	119	111	48.65	141	hypothetical protein, partial	1009417	Verrucomicrobia bacterium SCGC AAA164-L15	root;cellular organisms;Bacteria <prokaryotes>;PVC group;Verrucomicrobia;unclassified Verrucomicrobia;unclassified Verrucomicrobia (miscellaneous);Verrucomicrobia bacterium SCGC AAA164-L15
c_000000000021_41	WP_083909238.1	1	158	158	37.9724	109	hypothetical protein	63560	Desulfovibrio oxyclinae	root;cellular organisms;Bacteria <prokaryotes>;Proteobacteria;delta/epsilon subdivisions;Deltaproteobacteria;Desulfovibrionales;Desulfovibrionaceae;Desulfovibrio;Desulfovibrio oxyclinae
c_000000000021_42	WP_049974161.1	4	119	116	44.8276	90.7	hypothetical protein	95605	Azospirillum sp. B4	root;cellular organisms;Bacteria <prokaryotes>;Proteobacteria;Alphaproteobacteria;Rhodospirillales;Rhodospirillaceae;Azospirillum;Azospirillum sp. B4
c_000000000021_46	gi|655440679|ref|WP_028825248.1|	1484	1656	173	47.9778	167	hypothetical protein	1245603	Proteobacteria bacterium JGI 0000113-P07	root;cellular organisms;Bacteria <prokaryotes>;Proteobacteria;unclassified Proteobacteria;unclassified Proteobacteria (miscellaneous);Proteobacteria bacterium JGI 0000113-P07
c_000000000021_53	WP_083223527.1	4	386	383	40.4662	279	terminase	106591	Ensifer <bacterium>	root;cellular organisms;Bacteria <prokaryotes>;Proteobacteria;Alphaproteobacteria;Rhizobiales;Rhizobiaceae;Sinorhizobium/Ensifer group;Ensifer <bacterium>
c_000000000021_55	XP_009038025.1	35	228	194	37.6297	99.9	expressed protein	44056	Aureococcus anophagefferens	root;cellular organisms;Eukaryota;Stramenopiles;Pelagophyceae;Pelagomonadales;Aureococcus;Aureococcus anophagefferens
c_000000000021_56	gi|655439230|ref|WP_028823864.1|	1	307	307	40.39	264	hypothetical protein	1245603	Proteobacteria bacterium JGI 0000113-P07	root;cellular organisms;Bacteria <prokaryotes>;Proteobacteria;unclassified Proteobacteria;unclassified Proteobacteria (miscellaneous);Proteobacteria bacterium JGI 0000113-P07
c_000000000021_57	WP_053963057.1	1	130	130	43.8491	101	cytosine methyltransferase	1686289	Clostridiales bacterium mt11	root;cellular organisms;Bacteria <prokaryotes>;Terrabacteria group;Firmicutes;Clostridia;Clostridiales;unclassified Clostridiales;unclassified Clostridiales (miscellaneous);Clostridiales bacterium mt11
c_000000000021_62	WP_019139258.1	1	81	81	40.74	80.1	hypothetical protein	1268254	Peptoniphilus timonensis	root;cellular organisms;Bacteria <prokaryotes>;Terrabacteria group;Firmicutes;Tissierellia;Tissierellales;Peptoniphilaceae;Peptoniphilus;Peptoniphilus timonensis
c_000000000021_64	WP_061566359.1	5	133	129	36.43	84.5	hypothetical protein	1398	Bacillus coagulans	root;cellular organisms;Bacteria <prokaryotes>;Terrabacteria group;Firmicutes;Bacilli;Bacillales;Bacillaceae;Bacillus <bacterium>;Bacillus coagulans
c_000000000021_76	WP_068250465.1	13	133	121	39.6651	107	hypothetical protein	415212	Janibacter corallicola	root;cellular organisms;Bacteria <prokaryotes>;Terrabacteria group;Actinobacteria <phylum>;Actinobacteria <class>;Micrococcales;Intrasporangiaceae;Janibacter;Janibacter corallicola
c_000000000021_84	gi|655441736|ref|WP_028826281.1|	2	87	86	48.84	94.2	hypothetical protein	1245603	Proteobacteria bacterium JGI 0000113-P07	root;cellular organisms;Bacteria <prokaryotes>;Proteobacteria;unclassified Proteobacteria;unclassified Proteobacteria (miscellaneous);Proteobacteria bacterium JGI 0000113-P07
c_000000000021_92	gi|739055811|ref|WP_036928505.1|	6	89	84	64.29	127	hypothetical protein, partial	1245603	Proteobacteria bacterium JGI 0000113-P07	root;cellular organisms;Bacteria <prokaryotes>;Proteobacteria;unclassified Proteobacteria;unclassified Proteobacteria (miscellaneous);Proteobacteria bacterium JGI 0000113-P07
c_000000000021_96	gi|754479783|ref|WP_041897052.1|	9	119	111	48.65	143	hypothetical protein, partial	1009417	Verrucomicrobia bacterium SCGC AAA164-L15	root;cellular organisms;Bacteria <prokaryotes>;PVC group;Verrucomicrobia;unclassified Verrucomicrobia;unclassified Verrucomicrobia (miscellaneous);Verrucomicrobia bacterium SCGC AAA164-L15
c_000000000021_97	gi|655440651|ref|WP_028825220.1|	2	157	156	52.5654	185	hypothetical protein	1245603	Proteobacteria bacterium JGI 0000113-P07	root;cellular organisms;Bacteria <prokaryotes>;Proteobacteria;unclassified Proteobacteria;unclassified Proteobacteria (miscellaneous);Proteobacteria bacterium JGI 0000113-P07
c_000000000021_98	WP_085442554.1	19	117	99	36.36	72.6	hypothetical protein	1472297	Magnetofaba australis	root;cellular organisms;Bacteria <prokaryotes>;Proteobacteria;Alphaproteobacteria;Magnetococcales;Magnetococcaceae;Magnetofaba;Magnetofaba australis
c_000000000021_9	WP_049140267.1	5	386	382	41.8825	308	terminase	570	Klebsiella	root;cellular organisms;Bacteria <prokaryotes>;Proteobacteria;Gammaproteobacteria;Enterobacterales;Enterobacteriaceae;Klebsiella
c_000000000022_10	gi|655452863|ref|WP_028836157.1|	2	129	128	45.3088	139	hypothetical protein	1245607	Proteobacteria bacterium JGI 0000113-L05	root;cellular organisms;Bacteria <prokaryotes>;Proteobacteria;unclassified Proteobacteria;unclassified Proteobacteria (miscellaneous);Proteobacteria bacterium JGI 0000113-L05
c_000000000022_11	gi|655454798|ref|WP_028837943.1|	1	155	155	50.9727	142	hypothetical protein	1259809	Proteobacteria bacterium JGI 0000113-D06	root;cellular organisms;Bacteria <prokaryotes>;Proteobacteria;unclassified Proteobacteria;unclassified Proteobacteria (miscellaneous);Proteobacteria bacterium JGI 0000113-D06
c_000000000022_13	gi|518925634|ref|WP_020081509.1|	5	65	61	63.93	89.4	hypothetical protein	1009412	Flavobacterium sp. SCGC AAA160-P02	root;cellular organisms;Bacteria <prokaryotes>;FCB group;Bacteroidetes/Chlorobi group;Bacteroidetes <phylum>;Flavobacteriia;Flavobacteriales;Flavobacteriaceae;Flavobacterium;Flavobacterium sp. SCGC AAA160-P02
c_000000000022_1	gi|518879592|ref|WP_020035467.1|	1	199	199	56.7833	273	hypothetical protein	1009416	Verrucomicrobia bacterium SCGC AAA164-I21	root;cellular organisms;Bacteria <prokaryotes>;PVC group;Verrucomicrobia;unclassified Verrucomicrobia;unclassified Verrucomicrobia (miscellaneous);Verrucomicrobia bacterium SCGC AAA164-I21
c_000000000022_22	YP_007517735.1	1	161	161	87.58	342	peptidase M15	1283077	Pelagibacter phage HTVC010P	root;Viruses;dsDNA viruses, no RNA stage;Caudovirales;Podoviridae;unclassified Podoviridae;Pelagibacter phage HTVC010P
c_000000000022_23	gi|655446213|ref|WP_028830390.1|	1	70	70	64.29	101	hypothetical protein	1245601	Proteobacteria bacterium JGI 0000113-E04	root;cellular organisms;Bacteria <prokaryotes>;Proteobacteria;unclassified Proteobacteria;unclassified Proteobacteria (miscellaneous);Proteobacteria bacterium JGI 0000113-E04
c_000000000022_24	gi|518925555|ref|WP_020081430.1|	1	139	139	46.76	121	hypothetical protein	1009412	Flavobacterium sp. SCGC AAA160-P02	root;cellular organisms;Bacteria <prokaryotes>;FCB group;Bacteroidetes/Chlorobi group;Bacteroidetes <phylum>;Flavobacteriia;Flavobacteriales;Flavobacteriaceae;Flavobacterium;Flavobacterium sp. SCGC AAA160-P02
c_000000000022_28	gi|651212516|ref|WP_026372284.1|	1	212	212	84.43	450	hypothetical protein	1009416	Verrucomicrobia bacterium SCGC AAA164-I21	root;cellular organisms;Bacteria <prokaryotes>;PVC group;Verrucomicrobia;unclassified Verrucomicrobia;unclassified Verrucomicrobia (miscellaneous);Verrucomicrobia bacterium SCGC AAA164-I21
c_000000000022_2	gi|518925625|ref|WP_020081500.1|	1	124	124	56.45	150	hypothetical protein	1009412	Flavobacterium sp. SCGC AAA160-P02	root;cellular organisms;Bacteria <prokaryotes>;FCB group;Bacteroidetes/Chlorobi group;Bacteroidetes <phylum>;Flavobacteriia;Flavobacteriales;Flavobacteriaceae;Flavobacterium;Flavobacterium sp. SCGC AAA160-P02
c_000000000022_30	gi|518925559|ref|WP_020081434.1|	9	650	642	75.39	1160	hypothetical protein	1009412	Flavobacterium sp. SCGC AAA160-P02	root;cellular organisms;Bacteria <prokaryotes>;FCB group;Bacteroidetes/Chlorobi group;Bacteroidetes <phylum>;Flavobacteriia;Flavobacteriales;Flavobacteriaceae;Flavobacterium;Flavobacterium sp. SCGC AAA160-P02
c_000000000022_31	gi|651212515|ref|WP_026372283.1|	12	79	68	80.88	139	hypothetical protein	1009416	Verrucomicrobia bacterium SCGC AAA164-I21	root;cellular organisms;Bacteria <prokaryotes>;PVC group;Verrucomicrobia;unclassified Verrucomicrobia;unclassified Verrucomicrobia (miscellaneous);Verrucomicrobia bacterium SCGC AAA164-I21
c_000000000022_32	gi|518925561|ref|WP_020081436.1|	4	476	473	60.2497	689	hypothetical protein	1009412	Flavobacterium sp. SCGC AAA160-P02	root;cellular organisms;Bacteria <prokaryotes>;FCB group;Bacteroidetes/Chlorobi group;Bacteroidetes <phylum>;Flavobacteriia;Flavobacteriales;Flavobacteriaceae;Flavobacterium;Flavobacterium sp. SCGC AAA160-P02
c_000000000022_34	gi|518925562|ref|WP_020081437.1|	1	542	542	48.1523	578	hypothetical protein	1009412	Flavobacterium sp. SCGC AAA160-P02	root;cellular organisms;Bacteria <prokaryotes>;FCB group;Bacteroidetes/Chlorobi group;Bacteroidetes <phylum>;Flavobacteriia;Flavobacteriales;Flavobacteriaceae;Flavobacterium;Flavobacterium sp. SCGC AAA160-P02
c_000000000022_36	gi|518925563|ref|WP_020081438.1|	2	251	250	72	428	hypothetical protein	1009412	Flavobacterium sp. SCGC AAA160-P02	root;cellular organisms;Bacteria <prokaryotes>;FCB group;Bacteroidetes/Chlorobi group;Bacteroidetes <phylum>;Flavobacteriia;Flavobacteriales;Flavobacteriaceae;Flavobacterium;Flavobacterium sp. SCGC AAA160-P02
c_000000000022_37	gi|652617345|ref|WP_026993594.1|	3	150	148	57.43	199	hypothetical protein	1009412	Flavobacterium sp. SCGC AAA160-P02	root;cellular organisms;Bacteria <prokaryotes>;FCB group;Bacteroidetes/Chlorobi group;Bacteroidetes <phylum>;Flavobacteriia;Flavobacteriales;Flavobacteriaceae;Flavobacterium;Flavobacterium sp. SCGC AAA160-P02
c_000000000022_38	gi|518925548|ref|WP_020081423.1|	14	122	109	70.6422	186	hypothetical protein	1009412	Flavobacterium sp. SCGC AAA160-P02	root;cellular organisms;Bacteria <prokaryotes>;FCB group;Bacteroidetes/Chlorobi group;Bacteroidetes <phylum>;Flavobacteriia;Flavobacteriales;Flavobacteriaceae;Flavobacterium;Flavobacterium sp. SCGC AAA160-P02
c_000000000022_39	gi|518925547|ref|WP_020081422.1|	1	477	477	72.3313	810	hypothetical protein	1009412	Flavobacterium sp. SCGC AAA160-P02	root;cellular organisms;Bacteria <prokaryotes>;FCB group;Bacteroidetes/Chlorobi group;Bacteroidetes <phylum>;Flavobacteriia;Flavobacteriales;Flavobacteriaceae;Flavobacterium;Flavobacterium sp. SCGC AAA160-P02
c_000000000022_3	gi|518879753|ref|WP_020035628.1|	2	74	73	72.6	130	hypothetical protein	1009416	Verrucomicrobia bacterium SCGC AAA164-I21	root;cellular organisms;Bacteria <prokaryotes>;PVC group;Verrucomicrobia;unclassified Verrucomicrobia;unclassified Verrucomicrobia (miscellaneous);Verrucomicrobia bacterium SCGC AAA164-I21
c_000000000022_41	gi|518925546|ref|WP_020081421.1|	3	64	62	77.42	119	hypothetical protein	1009412	Flavobacterium sp. SCGC AAA160-P02	root;cellular organisms;Bacteria <prokaryotes>;FCB group;Bacteroidetes/Chlorobi group;Bacteroidetes <phylum>;Flavobacteriia;Flavobacteriales;Flavobacteriaceae;Flavobacterium;Flavobacterium sp. SCGC AAA160-P02
c_000000000022_42	gi|655440205|ref|WP_028824789.1|	11	1292	1282	35.1036	690	hypothetical protein	1245603	Proteobacteria bacterium JGI 0000113-P07	root;cellular organisms;Bacteria <prokaryotes>;Proteobacteria;unclassified Proteobacteria;unclassified Proteobacteria (miscellaneous);Proteobacteria bacterium JGI 0000113-P07
c_000000000022_44	gi|518925230|ref|WP_020081105.1|	4	275	272	53.6766	298	hypothetical protein	1009412	Flavobacterium sp. SCGC AAA160-P02	root;cellular organisms;Bacteria <prokaryotes>;FCB group;Bacteroidetes/Chlorobi group;Bacteroidetes <phylum>;Flavobacteriia;Flavobacteriales;Flavobacteriaceae;Flavobacterium;Flavobacterium sp. SCGC AAA160-P02
c_000000000022_45	gi|518925229|ref|WP_020081104.1|	256	353	98	69.39	156	hypothetical protein	1009412	Flavobacterium sp. SCGC AAA160-P02	root;cellular organisms;Bacteria <prokaryotes>;FCB group;Bacteroidetes/Chlorobi group;Bacteroidetes <phylum>;Flavobacteriia;Flavobacteriales;Flavobacteriaceae;Flavobacterium;Flavobacterium sp. SCGC AAA160-P02
c_000000000022_46	WP_012386121.1	41	279	239	32.6409	152	hypothetical protein	533	Beijerinckia indica	root;cellular organisms;Bacteria <prokaryotes>;Proteobacteria;Alphaproteobacteria;Rhizobiales;Beijerinckiaceae;Beijerinckia;Beijerinckia indica
c_000000000022_47	WP_063607136.1	6	300	295	29.15	145	hypothetical protein	29448	Bradyrhizobium elkanii	root;cellular organisms;Bacteria <prokaryotes>;Proteobacteria;Alphaproteobacteria;Rhizobiales;Bradyrhizobiaceae;Bradyrhizobium;Bradyrhizobium elkanii
c_000000000022_52	gi|655440874|ref|WP_028825437.1|	1	655	661	45.3898	603	hypothetical protein	1245603	Proteobacteria bacterium JGI 0000113-P07	root;cellular organisms;Bacteria <prokaryotes>;Proteobacteria;unclassified Proteobacteria;unclassified Proteobacteria (miscellaneous);Proteobacteria bacterium JGI 0000113-P07
c_000000000022_55	gi|655438577|ref|WP_028823282.1|	4	199	196	48.4697	209	hypothetical protein	1245603	Proteobacteria bacterium JGI 0000113-P07	root;cellular organisms;Bacteria <prokaryotes>;Proteobacteria;unclassified Proteobacteria;unclassified Proteobacteria (miscellaneous);Proteobacteria bacterium JGI 0000113-P07
c_000000000022_58	gi|739058637|ref|WP_036930132.1|	10	213	204	45.5867	209	hypothetical protein	1245603	Proteobacteria bacterium JGI 0000113-P07	root;cellular organisms;Bacteria <prokaryotes>;Proteobacteria;unclassified Proteobacteria;unclassified Proteobacteria (miscellaneous);Proteobacteria bacterium JGI 0000113-P07
c_000000000022_59	YP_007517968.1	18	214	197	32.4895	126	hypothetical protein	1283076	Pelagibacter phage HTVC008M	root;Viruses;dsDNA viruses, no RNA stage;Caudovirales;Myoviridae;unclassified Myoviridae;Pelagibacter phage HTVC008M
c_000000000022_5	gi|518925628|ref|WP_020081503.1|	1	164	164	77.44	292	hypothetical protein	1009412	Flavobacterium sp. SCGC AAA160-P02	root;cellular organisms;Bacteria <prokaryotes>;FCB group;Bacteroidetes/Chlorobi group;Bacteroidetes <phylum>;Flavobacteriia;Flavobacteriales;Flavobacteriaceae;Flavobacterium;Flavobacterium sp. SCGC AAA160-P02
c_000000000022_60	YP_214448.1	2	435	434	40.7845	347	tryptophan halogenase	268746	Prochlorococcus phage P-SSM2	root;Viruses;dsDNA viruses, no RNA stage;Caudovirales;Myoviridae;Tevenvirinae;T4virus;unclassified T4virus;Prochlorococcus phage P-SSM2
c_000000000022_66	gi|518995045|ref|WP_020150920.1|	137	241	105	48.57	111	hypothetical protein	1009418	Verrucomicrobia bacterium SCGC AAA164-M04	root;cellular organisms;Bacteria <prokaryotes>;PVC group;Verrucomicrobia;unclassified Verrucomicrobia;unclassified Verrucomicrobia (miscellaneous);Verrucomicrobia bacterium SCGC AAA164-M04
c_000000000022_68	gi|518879074|ref|WP_020034949.1|	1	148	148	57.4358	188	hypothetical protein	1009416	Verrucomicrobia bacterium SCGC AAA164-I21	root;cellular organisms;Bacteria <prokaryotes>;PVC group;Verrucomicrobia;unclassified Verrucomicrobia;unclassified Verrucomicrobia (miscellaneous);Verrucomicrobia bacterium SCGC AAA164-I21
c_000000000022_69	gi|518879073|ref|WP_020034948.1|	2	214	213	49.3008	220	hypothetical protein	1009416	Verrucomicrobia bacterium SCGC AAA164-I21	root;cellular organisms;Bacteria <prokaryotes>;PVC group;Verrucomicrobia;unclassified Verrucomicrobia;unclassified Verrucomicrobia (miscellaneous);Verrucomicrobia bacterium SCGC AAA164-I21
c_000000000022_6	YP_717715.1	5	185	181	30.3849	84.9	gp48	382359	Synechococcus phage syn9	root;Viruses;dsDNA viruses, no RNA stage;Caudovirales;Myoviridae;Tevenvirinae;T4virus;unclassified T4virus;Synechococcus phage syn9
c_000000000022_70	gi|739058647|ref|WP_036930142.1|	1	116	116	68.1021	176	hypothetical protein, partial	1245603	Proteobacteria bacterium JGI 0000113-P07	root;cellular organisms;Bacteria <prokaryotes>;Proteobacteria;unclassified Proteobacteria;unclassified Proteobacteria (miscellaneous);Proteobacteria bacterium JGI 0000113-P07
c_000000000022_71	gi|655454789|ref|WP_028837934.1|	1	156	156	42.3077	99.5	hypothetical protein	1259809	Proteobacteria bacterium JGI 0000113-D06	root;cellular organisms;Bacteria <prokaryotes>;Proteobacteria;unclassified Proteobacteria;unclassified Proteobacteria (miscellaneous);Proteobacteria bacterium JGI 0000113-D06
c_000000000022_72	gi|518879071|ref|WP_020034946.1|	4	312	251	62.9463	374	hypothetical protein	1009416	Verrucomicrobia bacterium SCGC AAA164-I21	root;cellular organisms;Bacteria <prokaryotes>;PVC group;Verrucomicrobia;unclassified Verrucomicrobia;unclassified Verrucomicrobia (miscellaneous);Verrucomicrobia bacterium SCGC AAA164-I21
c_000000000022_74	gi|518925254|ref|WP_020081129.1|	1	173	173	38.7327	90.2	hypothetical protein	1009412	Flavobacterium sp. SCGC AAA160-P02	root;cellular organisms;Bacteria <prokaryotes>;FCB group;Bacteroidetes/Chlorobi group;Bacteroidetes <phylum>;Flavobacteriia;Flavobacteriales;Flavobacteriaceae;Flavobacterium;Flavobacterium sp. SCGC AAA160-P02
c_000000000022_76	gi|655440857|ref|WP_028825420.1|	1	77	77	68.8312	113	hypothetical protein	1245603	Proteobacteria bacterium JGI 0000113-P07	root;cellular organisms;Bacteria <prokaryotes>;Proteobacteria;unclassified Proteobacteria;unclassified Proteobacteria (miscellaneous);Proteobacteria bacterium JGI 0000113-P07
c_000000000022_77	gi|518925257|ref|WP_020081132.1|	1	303	303	85.81	583	hypothetical protein	1009412	Flavobacterium sp. SCGC AAA160-P02	root;cellular organisms;Bacteria <prokaryotes>;FCB group;Bacteroidetes/Chlorobi group;Bacteroidetes <phylum>;Flavobacteriia;Flavobacteriales;Flavobacteriaceae;Flavobacterium;Flavobacterium sp. SCGC AAA160-P02
c_000000000022_78	gi|518925258|ref|WP_020081133.1|	1	186	186	63.98	251	hypothetical protein	1009412	Flavobacterium sp. SCGC AAA160-P02	root;cellular organisms;Bacteria <prokaryotes>;FCB group;Bacteroidetes/Chlorobi group;Bacteroidetes <phylum>;Flavobacteriia;Flavobacteriales;Flavobacteriaceae;Flavobacterium;Flavobacterium sp. SCGC AAA160-P02
c_000000000022_79	gi|518925259|ref|WP_020081134.1|	2	153	152	81.58	296	hypothetical protein	1009412	Flavobacterium sp. SCGC AAA160-P02	root;cellular organisms;Bacteria <prokaryotes>;FCB group;Bacteroidetes/Chlorobi group;Bacteroidetes <phylum>;Flavobacteriia;Flavobacteriales;Flavobacteriaceae;Flavobacterium;Flavobacterium sp. SCGC AAA160-P02
c_000000000022_7	gi|655452858|ref|WP_028836152.1|	4	92	89	70.79	158	hypothetical protein	1245607	Proteobacteria bacterium JGI 0000113-L05	root;cellular organisms;Bacteria <prokaryotes>;Proteobacteria;unclassified Proteobacteria;unclassified Proteobacteria (miscellaneous);Proteobacteria bacterium JGI 0000113-L05
c_000000000022_80	gi|518925260|ref|WP_020081135.1|	10	338	329	68.0885	476	hypothetical protein	1009412	Flavobacterium sp. SCGC AAA160-P02	root;cellular organisms;Bacteria <prokaryotes>;FCB group;Bacteroidetes/Chlorobi group;Bacteroidetes <phylum>;Flavobacteriia;Flavobacteriales;Flavobacteriaceae;Flavobacterium;Flavobacterium sp. SCGC AAA160-P02
c_000000000022_81	gi|518925261|ref|WP_020081136.1|	9	154	146	78.08	287	hypothetical protein	1009412	Flavobacterium sp. SCGC AAA160-P02	root;cellular organisms;Bacteria <prokaryotes>;FCB group;Bacteroidetes/Chlorobi group;Bacteroidetes <phylum>;Flavobacteriia;Flavobacteriales;Flavobacteriaceae;Flavobacterium;Flavobacterium sp. SCGC AAA160-P02
c_000000000022_82	gi|518925262|ref|WP_020081137.1|	2	65	64	67.19	107	hypothetical protein	1009412	Flavobacterium sp. SCGC AAA160-P02	root;cellular organisms;Bacteria <prokaryotes>;FCB group;Bacteroidetes/Chlorobi group;Bacteroidetes <phylum>;Flavobacteriia;Flavobacteriales;Flavobacteriaceae;Flavobacterium;Flavobacterium sp. SCGC AAA160-P02
c_000000000022_87	gi|518879054|ref|WP_020034929.1|	1	127	127	78.74	235	hypothetical protein	1009416	Verrucomicrobia bacterium SCGC AAA164-I21	root;cellular organisms;Bacteria <prokaryotes>;PVC group;Verrucomicrobia;unclassified Verrucomicrobia;unclassified Verrucomicrobia (miscellaneous);Verrucomicrobia bacterium SCGC AAA164-I21
c_000000000022_90	gi|518925270|ref|WP_020081145.1|	1	826	826	79.4178	1510	hypothetical protein	1009412	Flavobacterium sp. SCGC AAA160-P02	root;cellular organisms;Bacteria <prokaryotes>;FCB group;Bacteroidetes/Chlorobi group;Bacteroidetes <phylum>;Flavobacteriia;Flavobacteriales;Flavobacteriaceae;Flavobacterium;Flavobacterium sp. SCGC AAA160-P02
c_000000000022_94	gi|655441900|ref|WP_028826442.1|	73	493	421	79.81	820	hypothetical protein, partial	1245603	Proteobacteria bacterium JGI 0000113-P07	root;cellular organisms;Bacteria <prokaryotes>;Proteobacteria;unclassified Proteobacteria;unclassified Proteobacteria (miscellaneous);Proteobacteria bacterium JGI 0000113-P07
c_000000000022_98	gi|655440175|ref|WP_028824759.1|	1	83	83	71.08	129	hypothetical protein	1245603	Proteobacteria bacterium JGI 0000113-P07	root;cellular organisms;Bacteria <prokaryotes>;Proteobacteria;unclassified Proteobacteria;unclassified Proteobacteria (miscellaneous);Proteobacteria bacterium JGI 0000113-P07
c_000000000022_9	gi|518925631|ref|WP_020081506.1|	5	228	224	54.02	296	hypothetical protein	1009412	Flavobacterium sp. SCGC AAA160-P02	root;cellular organisms;Bacteria <prokaryotes>;FCB group;Bacteroidetes/Chlorobi group;Bacteroidetes <phylum>;Flavobacteriia;Flavobacteriales;Flavobacteriaceae;Flavobacterium;Flavobacterium sp. SCGC AAA160-P02
c_000000000023_13	gi|739059132|ref|WP_036930622.1|	94	201	108	55.56	156	hypothetical protein, partial	1245603	Proteobacteria bacterium JGI 0000113-P07	root;cellular organisms;Bacteria <prokaryotes>;Proteobacteria;unclassified Proteobacteria;unclassified Proteobacteria (miscellaneous);Proteobacteria bacterium JGI 0000113-P07
c_000000000023_14	edl|MMG_THACCL009079.1|	2	102	184	39.1285	142.9	conserved domain protein	439499	Thioploca araucae Tha-CCL	root;cellular organisms;Bacteria <prokaryotes>;Proteobacteria;Gammaproteobacteria;Thiotrichales;Thiotrichaceae;Thioploca;Thioploca araucae;Thioploca araucae Tha-CCL
c_000000000023_16	WP_015862491.1	11	231	221	33.932	104	hypothetical protein	184917	Desulfovibrio magneticus	root;cellular organisms;Bacteria <prokaryotes>;Proteobacteria;delta/epsilon subdivisions;Deltaproteobacteria;Desulfovibrionales;Desulfovibrionaceae;Desulfovibrio;Desulfovibrio magneticus
c_000000000023_17	gi|655452861|ref|WP_028836155.1|	6	209	204	50.491	241	hypothetical protein	1245607	Proteobacteria bacterium JGI 0000113-L05	root;cellular organisms;Bacteria <prokaryotes>;Proteobacteria;unclassified Proteobacteria;unclassified Proteobacteria (miscellaneous);Proteobacteria bacterium JGI 0000113-L05
c_000000000023_18	WP_058022668.1	49	203	155	34.8415	102	hypothetical protein	1249552	Pseudohongiella spirulinae	root;cellular organisms;Bacteria <prokaryotes>;Proteobacteria;Gammaproteobacteria;unclassified Gammaproteobacteria;Pseudohongiella;Pseudohongiella spirulinae
c_000000000023_19	YP_009140718.1	6	190	185	38.38	147	hypothetical protein Syn7803C100_150	1493508	Synechococcus phage ACG-2014b	root;Viruses;dsDNA viruses, no RNA stage;Caudovirales;Myoviridae;Tevenvirinae;T4virus;unclassified T4virus;Synechococcus phage ACG-2014b
c_000000000023_21	gi|518879631|ref|WP_020035506.1|	12	103	92	54.35	119	hypothetical protein	1009416	Verrucomicrobia bacterium SCGC AAA164-I21	root;cellular organisms;Bacteria <prokaryotes>;PVC group;Verrucomicrobia;unclassified Verrucomicrobia;unclassified Verrucomicrobia (miscellaneous);Verrucomicrobia bacterium SCGC AAA164-I21
c_000000000023_22	gi|518925628|ref|WP_020081503.1|	1	175	175	53.14	191	hypothetical protein	1009412	Flavobacterium sp. SCGC AAA160-P02	root;cellular organisms;Bacteria <prokaryotes>;FCB group;Bacteroidetes/Chlorobi group;Bacteroidetes <phylum>;Flavobacteriia;Flavobacteriales;Flavobacteriaceae;Flavobacterium;Flavobacterium sp. SCGC AAA160-P02
c_000000000023_26	gi|518879592|ref|WP_020035467.1|	4	199	196	52.5522	251	hypothetical protein	1009416	Verrucomicrobia bacterium SCGC AAA164-I21	root;cellular organisms;Bacteria <prokaryotes>;PVC group;Verrucomicrobia;unclassified Verrucomicrobia;unclassified Verrucomicrobia (miscellaneous);Verrucomicrobia bacterium SCGC AAA164-I21
c_000000000023_29	gi|655440175|ref|WP_028824759.1|	3	321	319	57.6833	411	hypothetical protein	1245603	Proteobacteria bacterium JGI 0000113-P07	root;cellular organisms;Bacteria <prokaryotes>;Proteobacteria;unclassified Proteobacteria;unclassified Proteobacteria (miscellaneous);Proteobacteria bacterium JGI 0000113-P07
c_000000000023_2	gi|655446374|ref|WP_028830448.1|	5	129	125	43.2	118	hypothetical protein	1245601	Proteobacteria bacterium JGI 0000113-E04	root;cellular organisms;Bacteria <prokaryotes>;Proteobacteria;unclassified Proteobacteria;unclassified Proteobacteria (miscellaneous);Proteobacteria bacterium JGI 0000113-E04
c_000000000023_34	gi|655441900|ref|WP_028826442.1|	70	492	423	78.72	799	hypothetical protein, partial	1245603	Proteobacteria bacterium JGI 0000113-P07	root;cellular organisms;Bacteria <prokaryotes>;Proteobacteria;unclassified Proteobacteria;unclassified Proteobacteria (miscellaneous);Proteobacteria bacterium JGI 0000113-P07
c_000000000023_38	gi|518925270|ref|WP_020081145.1|	6	821	816	68.5074	1280	hypothetical protein	1009412	Flavobacterium sp. SCGC AAA160-P02	root;cellular organisms;Bacteria <prokaryotes>;FCB group;Bacteroidetes/Chlorobi group;Bacteroidetes <phylum>;Flavobacteriia;Flavobacteriales;Flavobacteriaceae;Flavobacterium;Flavobacterium sp. SCGC AAA160-P02
c_000000000023_3	YP_007517740.1	1	69	69	66.67	104	hypothetical protein	1283077	Pelagibacter phage HTVC010P	root;Viruses;dsDNA viruses, no RNA stage;Caudovirales;Podoviridae;unclassified Podoviridae;Pelagibacter phage HTVC010P
c_000000000023_40	gi|518879054|ref|WP_020034929.1|	3	128	126	74.6	227	hypothetical protein	1009416	Verrucomicrobia bacterium SCGC AAA164-I21	root;cellular organisms;Bacteria <prokaryotes>;PVC group;Verrucomicrobia;unclassified Verrucomicrobia;unclassified Verrucomicrobia (miscellaneous);Verrucomicrobia bacterium SCGC AAA164-I21
c_000000000023_46	WP_063525260.1	31	146	116	75	222	co-chaperone GroES	1822216	Vibrio sp. HI00D65	root;cellular organisms;Bacteria <prokaryotes>;Proteobacteria;Gammaproteobacteria;Vibrionales;Vibrionaceae;Vibrio;Vibrio sp. HI00D65
c_000000000023_47	gi|655440853|ref|WP_028825416.1|	9	331	323	60.3685	408	hypothetical protein	1245603	Proteobacteria bacterium JGI 0000113-P07	root;cellular organisms;Bacteria <prokaryotes>;Proteobacteria;unclassified Proteobacteria;unclassified Proteobacteria (miscellaneous);Proteobacteria bacterium JGI 0000113-P07
c_000000000023_48	WP_063525261.1	6	153	148	77.03	264	hypothetical protein	1822216	Vibrio sp. HI00D65	root;cellular organisms;Bacteria <prokaryotes>;Proteobacteria;Gammaproteobacteria;Vibrionales;Vibrionaceae;Vibrio;Vibrio sp. HI00D65
c_000000000023_50	gi|655440856|ref|WP_028825419.1|	1	302	302	81.128	553	hypothetical protein	1245603	Proteobacteria bacterium JGI 0000113-P07	root;cellular organisms;Bacteria <prokaryotes>;Proteobacteria;unclassified Proteobacteria;unclassified Proteobacteria (miscellaneous);Proteobacteria bacterium JGI 0000113-P07
c_000000000023_54	gi|655441914|ref|WP_028826456.1|	1	251	251	67.7288	402	hypothetical protein	1245603	Proteobacteria bacterium JGI 0000113-P07	root;cellular organisms;Bacteria <prokaryotes>;Proteobacteria;unclassified Proteobacteria;unclassified Proteobacteria (miscellaneous);Proteobacteria bacterium JGI 0000113-P07
c_000000000023_55	gi|518925251|ref|WP_020081126.1|	1	133	133	48.8747	138	hypothetical protein	1009412	Flavobacterium sp. SCGC AAA160-P02	root;cellular organisms;Bacteria <prokaryotes>;FCB group;Bacteroidetes/Chlorobi group;Bacteroidetes <phylum>;Flavobacteriia;Flavobacteriales;Flavobacteriaceae;Flavobacterium;Flavobacterium sp. SCGC AAA160-P02
c_000000000023_56	gi|655441915|ref|WP_028826457.1|	1	230	230	63.0429	341	hypothetical protein	1245603	Proteobacteria bacterium JGI 0000113-P07	root;cellular organisms;Bacteria <prokaryotes>;Proteobacteria;unclassified Proteobacteria;unclassified Proteobacteria (miscellaneous);Proteobacteria bacterium JGI 0000113-P07
c_000000000023_57	gi|518879074|ref|WP_020034949.1|	1	150	150	65.33	228	hypothetical protein	1009416	Verrucomicrobia bacterium SCGC AAA164-I21	root;cellular organisms;Bacteria <prokaryotes>;PVC group;Verrucomicrobia;unclassified Verrucomicrobia;unclassified Verrucomicrobia (miscellaneous);Verrucomicrobia bacterium SCGC AAA164-I21
c_000000000023_59	gi|655440864|ref|WP_028825427.1|	1	219	219	38.8161	121	hypothetical protein	1245603	Proteobacteria bacterium JGI 0000113-P07	root;cellular organisms;Bacteria <prokaryotes>;Proteobacteria;unclassified Proteobacteria;unclassified Proteobacteria (miscellaneous);Proteobacteria bacterium JGI 0000113-P07
c_000000000023_62	WP_016956700.1	133	420	288	28.4743	91.6	tryptophan 7-halogenase	1172192	Catenovulum agarivorans	root;cellular organisms;Bacteria <prokaryotes>;Proteobacteria;Gammaproteobacteria;Alteromonadales;Alteromonadaceae;Catenovulum;Catenovulum agarivorans
c_000000000023_64	YP_004322943.1	7	192	186	39.7894	159	2OG-Fe(II) oxygenase	444859	Synechococcus phage S-SM1	root;Viruses;dsDNA viruses, no RNA stage;Caudovirales;Myoviridae;unclassified Myoviridae;Synechococcus phage S-SM1
c_000000000023_65	WP_066763107.1	93	194	102	35.29	57.1	hypothetical protein	1703341	Croceicoccus pelagius	root;cellular organisms;Bacteria <prokaryotes>;Proteobacteria;Alphaproteobacteria;Sphingomonadales;Erythrobacteraceae;Croceicoccus;Croceicoccus pelagius
c_000000000023_70	WP_028887279.1	86	189	104	37.4964	58.9	2OG-Fe(II) oxygenase	104270	Tenacibaculum ovolyticum	root;cellular organisms;Bacteria <prokaryotes>;FCB group;Bacteroidetes/Chlorobi group;Bacteroidetes <phylum>;Flavobacteriia;Flavobacteriales;Flavobacteriaceae;Tenacibaculum;Tenacibaculum ovolyticum
c_000000000023_72	gi|518879086|ref|WP_020034961.1|	1	734	734	63.49	1070	hypothetical protein	1009416	Verrucomicrobia bacterium SCGC AAA164-I21	root;cellular organisms;Bacteria <prokaryotes>;PVC group;Verrucomicrobia;unclassified Verrucomicrobia;unclassified Verrucomicrobia (miscellaneous);Verrucomicrobia bacterium SCGC AAA164-I21
c_000000000023_75	gi|655441929|ref|WP_028826471.1|	1	113	113	64.6	166	hypothetical protein	1245603	Proteobacteria bacterium JGI 0000113-P07	root;cellular organisms;Bacteria <prokaryotes>;Proteobacteria;unclassified Proteobacteria;unclassified Proteobacteria (miscellaneous);Proteobacteria bacterium JGI 0000113-P07
c_000000000023_77	gi|655440208|ref|WP_028824792.1|	256	333	78	76.9237	133	hypothetical protein	1245603	Proteobacteria bacterium JGI 0000113-P07	root;cellular organisms;Bacteria <prokaryotes>;Proteobacteria;unclassified Proteobacteria;unclassified Proteobacteria (miscellaneous);Proteobacteria bacterium JGI 0000113-P07
c_000000000023_79	gi|655440878|ref|WP_028825441.1|	1	259	259	63.3258	322	hypothetical protein	1245603	Proteobacteria bacterium JGI 0000113-P07	root;cellular organisms;Bacteria <prokaryotes>;Proteobacteria;unclassified Proteobacteria;unclassified Proteobacteria (miscellaneous);Proteobacteria bacterium JGI 0000113-P07
c_000000000023_81	gi|655440880|ref|WP_028825443.1|	147	1240	1094	41.59	905	hypothetical protein	1245603	Proteobacteria bacterium JGI 0000113-P07	root;cellular organisms;Bacteria <prokaryotes>;Proteobacteria;unclassified Proteobacteria;unclassified Proteobacteria (miscellaneous);Proteobacteria bacterium JGI 0000113-P07
c_000000000023_82	gi|655439871|ref|WP_028824467.1|	1	62	62	64.515	84.5	hypothetical protein	1245603	Proteobacteria bacterium JGI 0000113-P07	root;cellular organisms;Bacteria <prokaryotes>;Proteobacteria;unclassified Proteobacteria;unclassified Proteobacteria (miscellaneous);Proteobacteria bacterium JGI 0000113-P07
c_000000000023_83	gi|655453227|ref|WP_028836481.1|	1	151	151	56.29	188	hypothetical protein	1245607	Proteobacteria bacterium JGI 0000113-L05	root;cellular organisms;Bacteria <prokaryotes>;Proteobacteria;unclassified Proteobacteria;unclassified Proteobacteria (miscellaneous);Proteobacteria bacterium JGI 0000113-L05
c_000000000023_84	YP_717717.1	14	190	177	42.9378	157	2OG-Fe(II) oxygenase superfamily	382359	Synechococcus phage syn9	root;Viruses;dsDNA viruses, no RNA stage;Caudovirales;Myoviridae;Tevenvirinae;T4virus;unclassified T4virus;Synechococcus phage syn9
c_000000000023_85	gi|655440883|ref|WP_028825446.1|	9	484	476	76.47	871	hypothetical protein	1245603	Proteobacteria bacterium JGI 0000113-P07	root;cellular organisms;Bacteria <prokaryotes>;Proteobacteria;unclassified Proteobacteria;unclassified Proteobacteria (miscellaneous);Proteobacteria bacterium JGI 0000113-P07
c_000000000024_11	YP_007877598.1	61	116	56	55.36	68.6	hypothetical protein CPPG_00046	536444	Cyanophage P-RSM1	root;Viruses;dsDNA viruses, no RNA stage;Caudovirales;Myoviridae;unclassified Myoviridae;Cyanophage P-RSM1
c_000000000024_16	YP_214532.1	1	1018	520	45.9655	487	phage tail fiber-like protein	268746	Prochlorococcus phage P-SSM2	root;Viruses;dsDNA viruses, no RNA stage;Caudovirales;Myoviridae;Tevenvirinae;T4virus;unclassified T4virus;Prochlorococcus phage P-SSM2
c_000000000024_19	YP_005087509.1	57	121	65	44.616	64.2	predicted protein	445693	Cyanophage NATL1A-7	root;Viruses;dsDNA viruses, no RNA stage;Caudovirales;Podoviridae;Autographivirinae;unclassified Autographivirinae;Cyanophage NATL1A-7
c_000000000024_1	YP_007517946.1	4	474	471	66.2403	768	terminasee large subunit	1283076	Pelagibacter phage HTVC008M	root;Viruses;dsDNA viruses, no RNA stage;Caudovirales;Myoviridae;unclassified Myoviridae;Pelagibacter phage HTVC008M
c_000000000024_21	WP_076559744.1	331	509	179	39.11	133	hypothetical protein	254	Chryseobacterium indoltheticum	root;cellular organisms;Bacteria <prokaryotes>;FCB group;Bacteroidetes/Chlorobi group;Bacteroidetes <phylum>;Flavobacteriia;Flavobacteriales;Flavobacteriaceae;Chryseobacterium;Chryseobacterium indoltheticum
c_000000000024_23	YP_007517927.1	1	112	112	49.11	125	hypothetical protein	1283076	Pelagibacter phage HTVC008M	root;Viruses;dsDNA viruses, no RNA stage;Caudovirales;Myoviridae;unclassified Myoviridae;Pelagibacter phage HTVC008M
c_000000000024_2	YP_009324376.1	2	214	213	41.3115	165	2OG-Fe(II) oxygenase	1815522	Synechococcus phage S-WAM2	root;Viruses;dsDNA viruses, no RNA stage;Caudovirales;Myoviridae;unclassified Myoviridae;Synechococcus phage S-WAM2
c_000000000024_30	WP_092236900.1	30	292	263	39.5473	161	aspartate aminotransferase family protein	1855318	Bradyrhizobium sp. Gha	root;cellular organisms;Bacteria <prokaryotes>;Proteobacteria;Alphaproteobacteria;Rhizobiales;Bradyrhizobiaceae;Bradyrhizobium;Bradyrhizobium sp. Gha
c_000000000024_35	WP_013290609.1	36	344	309	36.5663	220	DegT/DnrJ/EryC1/StrS family aminotransferase	717609	Caldicellulosiruptor obsidiansis	root;cellular organisms;Bacteria <prokaryotes>;Terrabacteria group;Firmicutes;Clostridia;Thermoanaerobacterales;Thermoanaerobacterales Family III. Incertae Sedis;Caldicellulosiruptor;Caldicellulosiruptor obsidiansis
c_000000000024_38	WP_095312224.1	107	494	388	42.7794	270	hypothetical protein	2022552	Paenibacillus sp. 7884-2	root;cellular organisms;Bacteria <prokaryotes>;Terrabacteria group;Firmicutes;Bacilli;Bacillales;Paenibacillaceae;Paenibacillus;Paenibacillus sp. 7884-2
c_000000000024_45	WP_076509084.1	45	167	123	43.8973	68.6	epimerase	297244	Chryseobacterium shigense	root;cellular organisms;Bacteria <prokaryotes>;FCB group;Bacteroidetes/Chlorobi group;Bacteroidetes <phylum>;Flavobacteriia;Flavobacteriales;Flavobacteriaceae;Chryseobacterium;Chryseobacterium shigense
c_000000000024_47	YP_007517928.1	36	264	409	30.8103	149.6	hypothetical protein	1283076	Pelagibacter phage HTVC008M	root;Viruses;dsDNA viruses, no RNA stage;Caudovirales;Myoviridae;unclassified Myoviridae;Pelagibacter phage HTVC008M
c_000000000024_49	YP_007517923.1	5	2048	2044	47.5561	1890	VrlC protein	1283076	Pelagibacter phage HTVC008M	root;Viruses;dsDNA viruses, no RNA stage;Caudovirales;Myoviridae;unclassified Myoviridae;Pelagibacter phage HTVC008M
c_000000000024_4	YP_009322517.1	6	141	136	44.12	133	terminase small subunit	1883369	Synechococcus phage S-CAM9	root;Viruses;unclassified bacterial viruses;Synechococcus phage S-CAM9
c_000000000024_50	YP_007517922.1	1	485	485	51.9602	528	baseplate wedge	1283076	Pelagibacter phage HTVC008M	root;Viruses;dsDNA viruses, no RNA stage;Caudovirales;Myoviridae;unclassified Myoviridae;Pelagibacter phage HTVC008M
c_000000000024_51	gi|655439404|ref|WP_028824027.1|	245	487	243	40.33	196	hypothetical protein	1245603	Proteobacteria bacterium JGI 0000113-P07	root;cellular organisms;Bacteria <prokaryotes>;Proteobacteria;unclassified Proteobacteria;unclassified Proteobacteria (miscellaneous);Proteobacteria bacterium JGI 0000113-P07
c_000000000024_52	gi|655453756|ref|WP_028836982.1|	3	442	440	47.7253	393	hypothetical protein	1245607	Proteobacteria bacterium JGI 0000113-L05	root;cellular organisms;Bacteria <prokaryotes>;Proteobacteria;unclassified Proteobacteria;unclassified Proteobacteria (miscellaneous);Proteobacteria bacterium JGI 0000113-L05
c_000000000024_55	WP_075501328.1	1	204	204	52.4549	235	hypothetical protein	198252	Candidatus Pelagibacter ubique	root;cellular organisms;Bacteria <prokaryotes>;Proteobacteria;Alphaproteobacteria;Pelagibacterales;Pelagibacteraceae;Candidatus Pelagibacter;Candidatus Pelagibacter ubique
c_000000000024_57	gi|655453754|ref|WP_028836980.1|	3	452	450	42.222	314	hypothetical protein	1245607	Proteobacteria bacterium JGI 0000113-L05	root;cellular organisms;Bacteria <prokaryotes>;Proteobacteria;unclassified Proteobacteria;unclassified Proteobacteria (miscellaneous);Proteobacteria bacterium JGI 0000113-L05
c_000000000024_58	gi|655453754|ref|WP_028836980.1|	447	557	111	43.2461	92.4	hypothetical protein	1245607	Proteobacteria bacterium JGI 0000113-L05	root;cellular organisms;Bacteria <prokaryotes>;Proteobacteria;unclassified Proteobacteria;unclassified Proteobacteria (miscellaneous);Proteobacteria bacterium JGI 0000113-L05
c_000000000024_59	gi|739059122|ref|WP_036930612.1|	1	85	85	58.82	113	hypothetical protein, partial	1245603	Proteobacteria bacterium JGI 0000113-P07	root;cellular organisms;Bacteria <prokaryotes>;Proteobacteria;unclassified Proteobacteria;unclassified Proteobacteria (miscellaneous);Proteobacteria bacterium JGI 0000113-P07
c_000000000024_5	YP_007517941.1	1	267	267	53.1809	335	proximal tail sheath stabilization	1283076	Pelagibacter phage HTVC008M	root;Viruses;dsDNA viruses, no RNA stage;Caudovirales;Myoviridae;unclassified Myoviridae;Pelagibacter phage HTVC008M
c_000000000024_60	YP_008320304.1	1	107	107	59.81	148	putative structural protein	948071	Puniceispirillum phage HMO-2011	root;Viruses;dsDNA viruses, no RNA stage;Caudovirales;Podoviridae;unclassified Podoviridae;Puniceispirillum phage HMO-2011
c_000000000024_61	WP_066128455.1	1	41	41	68.29	69.1	hypothetical protein	288768	Bordetella ansorpii	root;cellular organisms;Bacteria <prokaryotes>;Proteobacteria;Betaproteobacteria;Burkholderiales;Alcaligenaceae;Bordetella;Bordetella ansorpii
c_000000000024_62	YP_007517921.1	545	781	237	37.1271	161	putative structural protein	1283076	Pelagibacter phage HTVC008M	root;Viruses;dsDNA viruses, no RNA stage;Caudovirales;Myoviridae;unclassified Myoviridae;Pelagibacter phage HTVC008M
c_000000000024_63	YP_007517920.1	2	616	615	55.45	795	baseplate wedge	1283076	Pelagibacter phage HTVC008M	root;Viruses;dsDNA viruses, no RNA stage;Caudovirales;Myoviridae;unclassified Myoviridae;Pelagibacter phage HTVC008M
c_000000000024_6	YP_007877755.1	14	271	258	40.6957	208	hypothetical protein CPPG_00204	536444	Cyanophage P-RSM1	root;Viruses;dsDNA viruses, no RNA stage;Caudovirales;Myoviridae;unclassified Myoviridae;Cyanophage P-RSM1
c_000000000024_7	YP_007517939.1	3	268	266	64.2861	408	neck protein	1283076	Pelagibacter phage HTVC008M	root;Viruses;dsDNA viruses, no RNA stage;Caudovirales;Myoviridae;unclassified Myoviridae;Pelagibacter phage HTVC008M
c_000000000025_12	YP_214756.1	1	157	157	85.35	313	Td thymidylate synthetase	268747	Prochlorococcus phage P-SSM4	root;Viruses;dsDNA viruses, no RNA stage;Caudovirales;Myoviridae;Tevenvirinae;T4virus;unclassified T4virus;Prochlorococcus phage P-SSM4
c_000000000025_13	YP_007675066.1	4	223	220	67.732	348	heme oxygenase	929832	Cyanophage P-RSM6	root;Viruses;dsDNA viruses, no RNA stage;Caudovirales;Myoviridae;unclassified Myoviridae;Cyanophage P-RSM6
c_000000000025_14	YP_214453.1	2	121	120	64.17	166	hypothetical protein PSSM2_222	268746	Prochlorococcus phage P-SSM2	root;Viruses;dsDNA viruses, no RNA stage;Caudovirales;Myoviridae;Tevenvirinae;T4virus;unclassified T4virus;Prochlorococcus phage P-SSM2
c_000000000025_15	YP_009324388.1	12	98	87	59.7732	133	hypothetical protein P29B0810_225	1815522	Synechococcus phage S-WAM2	root;Viruses;dsDNA viruses, no RNA stage;Caudovirales;Myoviridae;unclassified Myoviridae;Synechococcus phage S-WAM2
c_000000000025_16	YP_009008350.1	1	250	250	86.4	521	starvation inducible protein	1340810	Synechococcus phage ACG-2014h	root;Viruses;dsDNA viruses, no RNA stage;Caudovirales;Myoviridae;Tevenvirinae;T4virus;unclassified T4virus;Synechococcus phage ACG-2014h
c_000000000025_17	YP_009324390.1	1	224	224	85.27	449	hypothetical protein P29B0810_227	1815522	Synechococcus phage S-WAM2	root;Viruses;dsDNA viruses, no RNA stage;Caudovirales;Myoviridae;unclassified Myoviridae;Synechococcus phage S-WAM2
c_000000000025_18	YP_009134714.1	1	84	84	89.29	169	late promoter transcription protein	1493510	Synechococcus phage ACG-2014e	root;Viruses;dsDNA viruses, no RNA stage;Caudovirales;Myoviridae;Tevenvirinae;T4virus;unclassified T4virus;Synechococcus phage ACG-2014e
c_000000000025_19	YP_009324392.1	5	111	107	77.57	194	DUF1825 domain-containing protein	1815522	Synechococcus phage S-WAM2	root;Viruses;dsDNA viruses, no RNA stage;Caudovirales;Myoviridae;unclassified Myoviridae;Synechococcus phage S-WAM2
c_000000000025_1	YP_214516.1	1	203	203	96.55	465	photosystem II D1 protein	268746	Prochlorococcus phage P-SSM2	root;Viruses;dsDNA viruses, no RNA stage;Caudovirales;Myoviridae;Tevenvirinae;T4virus;unclassified T4virus;Prochlorococcus phage P-SSM2
c_000000000025_20	YP_009324164.1	1	298	298	83.8911	579	single stranded DNA-binding protein	1815522	Synechococcus phage S-WAM2	root;Viruses;dsDNA viruses, no RNA stage;Caudovirales;Myoviridae;unclassified Myoviridae;Synechococcus phage S-WAM2
c_000000000025_21	YP_007675092.1	7	59	53	67.92	92.4	hypothetical protein CPXG_00055	929832	Cyanophage P-RSM6	root;Viruses;dsDNA viruses, no RNA stage;Caudovirales;Myoviridae;unclassified Myoviridae;Cyanophage P-RSM6
c_000000000025_22	YP_007675099.1	1	194	194	77.8324	354	hypothetical protein CPXG_00062	929832	Cyanophage P-RSM6	root;Viruses;dsDNA viruses, no RNA stage;Caudovirales;Myoviridae;unclassified Myoviridae;Cyanophage P-RSM6
c_000000000025_23	YP_004324860.1	1	93	93	67.74	168	hypothetical protein PSSM7_029	445688	Prochlorococcus phage P-SSM7	root;Viruses;dsDNA viruses, no RNA stage;Caudovirales;Myoviridae;unclassified Myoviridae;Prochlorococcus phage P-SSM7
c_000000000025_24	YP_003097469.1	1	208	208	76.92	397	baseplate wedge subunit	555387	Synechococcus phage S-RSM4	root;Viruses;dsDNA viruses, no RNA stage;Caudovirales;Myoviridae;Tevenvirinae;T4virus;unclassified T4virus;Synechococcus phage S-RSM4
c_000000000025_25	YP_009133985.1	56	360	305	55.7416	381	baseplate tail tube cap	1493514	Synechococcus phage ACG-2014j	root;Viruses;dsDNA viruses, no RNA stage;Caudovirales;Myoviridae;Tevenvirinae;T4virus;unclassified T4virus;Synechococcus phage ACG-2014j
c_000000000025_26	YP_009324168.1	1	218	218	74.7714	401	DNA end protector protein	1815522	Synechococcus phage S-WAM2	root;Viruses;dsDNA viruses, no RNA stage;Caudovirales;Myoviridae;unclassified Myoviridae;Synechococcus phage S-WAM2
c_000000000025_27	YP_009008138.1	1	111	111	78.38	227	head completion protein	1340810	Synechococcus phage ACG-2014h	root;Viruses;dsDNA viruses, no RNA stage;Caudovirales;Myoviridae;Tevenvirinae;T4virus;unclassified T4virus;Synechococcus phage ACG-2014h
c_000000000025_28	YP_009320440.1	16	211	196	63.27	280	hypothetical protein S330809_007	1883367	Synechococcus phage S-CAM4	root;Viruses;unclassified bacterial viruses;Synechococcus phage S-CAM4
c_000000000025_29	YP_009324171.1	1	237	237	78.06	439	baseplate hub subunit	1815522	Synechococcus phage S-WAM2	root;Viruses;dsDNA viruses, no RNA stage;Caudovirales;Myoviridae;unclassified Myoviridae;Synechococcus phage S-WAM2
c_000000000025_2	YP_007675049.1	11	81	71	74.65	132	hypothetical protein CPXG_00012	929832	Cyanophage P-RSM6	root;Viruses;dsDNA viruses, no RNA stage;Caudovirales;Myoviridae;unclassified Myoviridae;Cyanophage P-RSM6
c_000000000025_30	YP_009133990.1	1	537	537	41.7101	291	late control gene D protein	1493514	Synechococcus phage ACG-2014j	root;Viruses;dsDNA viruses, no RNA stage;Caudovirales;Myoviridae;Tevenvirinae;T4virus;unclassified T4virus;Synechococcus phage ACG-2014j
c_000000000025_31	YP_009133991.1	1	473	473	65.33	735	hypothetical protein Syn7803US103_9	1493514	Synechococcus phage ACG-2014j	root;Viruses;dsDNA viruses, no RNA stage;Caudovirales;Myoviridae;Tevenvirinae;T4virus;unclassified T4virus;Synechococcus phage ACG-2014j
c_000000000025_32	YP_007675239.1	1	75	75	78.67	156	hypothetical protein CPXG_00202	929832	Cyanophage P-RSM6	root;Viruses;dsDNA viruses, no RNA stage;Caudovirales;Myoviridae;unclassified Myoviridae;Cyanophage P-RSM6
c_000000000025_33	YP_009324175.1	1	941	941	63.1249	1390	baseplate hub protein	1815522	Synechococcus phage S-WAM2	root;Viruses;dsDNA viruses, no RNA stage;Caudovirales;Myoviridae;unclassified Myoviridae;Synechococcus phage S-WAM2
c_000000000025_34	YP_009324176.1	6	339	334	47.6038	317	putative baseplate lysozyme	1815522	Synechococcus phage S-WAM2	root;Viruses;dsDNA viruses, no RNA stage;Caudovirales;Myoviridae;unclassified Myoviridae;Synechococcus phage S-WAM2
c_000000000025_35	YP_007677313.1	35	156	122	66.39	184	hypothetical protein CYXG_00124	536466	Synechococcus phage S-SSM4	root;Viruses;dsDNA viruses, no RNA stage;Caudovirales;Myoviridae;unclassified Myoviridae;Synechococcus phage S-SSM4
c_000000000025_36	YP_004324255.1	1	99	99	86.87	212	hypothetical protein SSSM7_203	445686	Synechococcus phage S-SSM7	root;Viruses;dsDNA viruses, no RNA stage;Caudovirales;Myoviridae;unclassified Myoviridae;Synechococcus phage S-SSM7
c_000000000025_37	YP_009188087.1	8	79	72	51.39	80.1	glutaredoxin	1589733	Cyanophage P-TIM40	root;Viruses;dsDNA viruses, no RNA stage;Caudovirales;Myoviridae;unclassified Myoviridae;Cyanophage P-TIM40
c_000000000025_39	YP_009324184.1	1	40	40	80	76.1	cAMP phosphodiesterase protein	1815522	Synechococcus phage S-WAM2	root;Viruses;dsDNA viruses, no RNA stage;Caudovirales;Myoviridae;unclassified Myoviridae;Synechococcus phage S-WAM2
c_000000000025_40	YP_009324186.1	3	92	90	74.44	172	hypothetical protein P29B0810_023	1815522	Synechococcus phage S-WAM2	root;Viruses;dsDNA viruses, no RNA stage;Caudovirales;Myoviridae;unclassified Myoviridae;Synechococcus phage S-WAM2
c_000000000025_41	YP_009324187.1	1	174	174	71.84	304	chromophore lyase	1815522	Synechococcus phage S-WAM2	root;Viruses;dsDNA viruses, no RNA stage;Caudovirales;Myoviridae;unclassified Myoviridae;Synechococcus phage S-WAM2
c_000000000025_42	YP_009321318.1	4	320	317	38.4814	237	hypothetical protein C421010_055	1883366	Synechococcus phage S-CAM3	root;Viruses;unclassified bacterial viruses;Synechococcus phage S-CAM3
c_000000000025_43	YP_009324189.1	1	116	116	78.45	231	putative endonuclease	1815522	Synechococcus phage S-WAM2	root;Viruses;dsDNA viruses, no RNA stage;Caudovirales;Myoviridae;unclassified Myoviridae;Synechococcus phage S-WAM2
c_000000000025_44	YP_009324190.1	1	6238	7134	52.1457	7165.8	tail protein	1815522	Synechococcus phage S-WAM2	root;Viruses;dsDNA viruses, no RNA stage;Caudovirales;Myoviridae;unclassified Myoviridae;Synechococcus phage S-WAM2
c_000000000025_46	YP_009008162.1	1	183	183	38.2522	126	virion structural protein	1340810	Synechococcus phage ACG-2014h	root;Viruses;dsDNA viruses, no RNA stage;Caudovirales;Myoviridae;Tevenvirinae;T4virus;unclassified T4virus;Synechococcus phage ACG-2014h
c_000000000025_47	YP_007677380.1	1287	1522	236	29.2348	81.9	hypothetical protein CYXG_00191	536466	Synechococcus phage S-SSM4	root;Viruses;dsDNA viruses, no RNA stage;Caudovirales;Myoviridae;unclassified Myoviridae;Synechococcus phage S-SSM4
c_000000000025_50	YP_003097437.1	4	78	75	56	117	hypothetical cyanophage protein	555387	Synechococcus phage S-RSM4	root;Viruses;dsDNA viruses, no RNA stage;Caudovirales;Myoviridae;Tevenvirinae;T4virus;unclassified T4virus;Synechococcus phage S-RSM4
c_000000000025_51	YP_007674595.1	1	58	58	67.24	99.9	hypothetical protein SWZG_00237	754042	Synechococcus phage S-SKS1	root;Viruses;dsDNA viruses, no RNA stage;Caudovirales;Siphoviridae;unclassified Siphoviridae;Synechococcus phage S-SKS1
c_000000000025_53	YP_009320477.1	1	65	65	73.85	115	hypothetical protein S330809_044	1883367	Synechococcus phage S-CAM4	root;Viruses;unclassified bacterial viruses;Synechococcus phage S-CAM4
c_000000000025_5	YP_009320657.1	1	143	143	86.01	291	hypothetical protein S330809_224	1883367	Synechococcus phage S-CAM4	root;Viruses;unclassified bacterial viruses;Synechococcus phage S-CAM4
c_000000000025_6	YP_004324363.1	1	73	73	60.2745	112	hypothetical protein SSSM7_315	445686	Synechococcus phage S-SSM7	root;Viruses;dsDNA viruses, no RNA stage;Caudovirales;Myoviridae;unclassified Myoviridae;Synechococcus phage S-SSM7
c_000000000025_7	YP_009134200.1	3	86	84	73.81	152	hypothetical protein Syn7803US103_218	1493514	Synechococcus phage ACG-2014j	root;Viruses;dsDNA viruses, no RNA stage;Caudovirales;Myoviridae;Tevenvirinae;T4virus;unclassified T4virus;Synechococcus phage ACG-2014j
c_000000000025_8	YP_004322606.1	17	55	39	64.1	57.6	hypothetical protein PHM1_181	445700	Prochlorococcus phage P-HM1	root;Viruses;dsDNA viruses, no RNA stage;Caudovirales;Myoviridae;unclassified Myoviridae;Prochlorococcus phage P-HM1
c_000000000026_10	gi|655440340|ref|WP_028824920.1|	1	425	425	29.4143	147	hypothetical protein	1245603	Proteobacteria bacterium JGI 0000113-P07	root;cellular organisms;Bacteria <prokaryotes>;Proteobacteria;unclassified Proteobacteria;unclassified Proteobacteria (miscellaneous);Proteobacteria bacterium JGI 0000113-P07
c_000000000026_14	gi|655440653|ref|WP_028825222.1|	10	112	103	43.686	83.2	hypothetical protein	1245603	Proteobacteria bacterium JGI 0000113-P07	root;cellular organisms;Bacteria <prokaryotes>;Proteobacteria;unclassified Proteobacteria;unclassified Proteobacteria (miscellaneous);Proteobacteria bacterium JGI 0000113-P07
c_000000000026_15	gi|739059274|ref|WP_036930762.1|	239	310	72	52.78	86.7	hypothetical protein, partial	1245603	Proteobacteria bacterium JGI 0000113-P07	root;cellular organisms;Bacteria <prokaryotes>;Proteobacteria;unclassified Proteobacteria;unclassified Proteobacteria (miscellaneous);Proteobacteria bacterium JGI 0000113-P07
c_000000000026_16	gi|655452756|ref|WP_028836067.1|	13	88	76	47.37	98.6	hypothetical protein	1245607	Proteobacteria bacterium JGI 0000113-L05	root;cellular organisms;Bacteria <prokaryotes>;Proteobacteria;unclassified Proteobacteria;unclassified Proteobacteria (miscellaneous);Proteobacteria bacterium JGI 0000113-L05
c_000000000026_1	gi|655442141|ref|WP_028826680.1|	1	258	258	41.47	200	hypothetical protein	1245603	Proteobacteria bacterium JGI 0000113-P07	root;cellular organisms;Bacteria <prokaryotes>;Proteobacteria;unclassified Proteobacteria;unclassified Proteobacteria (miscellaneous);Proteobacteria bacterium JGI 0000113-P07
c_000000000026_20	YP_004508547.1	2	112	111	52.25	125	hypothetical cyanophage protein	1026955	Synechococcus phage S-CRM01	root;Viruses;dsDNA viruses, no RNA stage;Caudovirales;Myoviridae;unclassified Myoviridae;Synechococcus phage S-CRM01
c_000000000026_21	gi|655442261|ref|WP_028826798.1|	1	289	289	45.3259	280	hypothetical protein	1245603	Proteobacteria bacterium JGI 0000113-P07	root;cellular organisms;Bacteria <prokaryotes>;Proteobacteria;unclassified Proteobacteria;unclassified Proteobacteria (miscellaneous);Proteobacteria bacterium JGI 0000113-P07
c_000000000026_22	YP_007354557.1	11	884	874	31.3462	404	putative DNA repair protein	1269028	Acanthamoeba polyphaga moumouvirus	root;Viruses;dsDNA viruses, no RNA stage;Mimiviridae;unclassified Mimiviridae;Moumouvirus;Acanthamoeba polyphaga moumouvirus
c_000000000026_24	WP_057951871.1	1587	1729	143	39.8653	114	hypothetical protein	1307839	Salinivirga cyanobacteriivorans	root;cellular organisms;Bacteria <prokaryotes>;FCB group;Bacteroidetes/Chlorobi group;Bacteroidetes <phylum>;Bacteroidia;Marinilabiliales;Salinivirgaceae;Salinivirga;Salinivirga cyanobacteriivorans
c_000000000026_25	gi|655440651|ref|WP_028825220.1|	1	160	160	65.62	264	hypothetical protein	1245603	Proteobacteria bacterium JGI 0000113-P07	root;cellular organisms;Bacteria <prokaryotes>;Proteobacteria;unclassified Proteobacteria;unclassified Proteobacteria (miscellaneous);Proteobacteria bacterium JGI 0000113-P07
c_000000000026_26	gi|655440669|ref|WP_028825238.1|	4	44	41	53.66	58	hypothetical protein	1245603	Proteobacteria bacterium JGI 0000113-P07	root;cellular organisms;Bacteria <prokaryotes>;Proteobacteria;unclassified Proteobacteria;unclassified Proteobacteria (miscellaneous);Proteobacteria bacterium JGI 0000113-P07
c_000000000026_27	gi|655440654|ref|WP_028825223.1|	9	63	55	81.82	122	hypothetical protein	1245603	Proteobacteria bacterium JGI 0000113-P07	root;cellular organisms;Bacteria <prokaryotes>;Proteobacteria;unclassified Proteobacteria;unclassified Proteobacteria (miscellaneous);Proteobacteria bacterium JGI 0000113-P07
c_000000000026_29	gi|655453896|ref|WP_028837120.1|	180	251	72	40.28	61.1	hypothetical protein	1245607	Proteobacteria bacterium JGI 0000113-L05	root;cellular organisms;Bacteria <prokaryotes>;Proteobacteria;unclassified Proteobacteria;unclassified Proteobacteria (miscellaneous);Proteobacteria bacterium JGI 0000113-L05
c_000000000026_30	gi|655440655|ref|WP_028825224.1|	2	875	680	51.3239	682.4	hypothetical protein	1245603	Proteobacteria bacterium JGI 0000113-P07	root;cellular organisms;Bacteria <prokaryotes>;Proteobacteria;unclassified Proteobacteria;unclassified Proteobacteria (miscellaneous);Proteobacteria bacterium JGI 0000113-P07
c_000000000026_31	gi|655440657|ref|WP_028825226.1|	12	185	174	44.2553	157	hypothetical protein	1245603	Proteobacteria bacterium JGI 0000113-P07	root;cellular organisms;Bacteria <prokaryotes>;Proteobacteria;unclassified Proteobacteria;unclassified Proteobacteria (miscellaneous);Proteobacteria bacterium JGI 0000113-P07
c_000000000026_34	gi|655440660|ref|WP_028825229.1|	6	523	518	72.97	918	hypothetical protein	1245603	Proteobacteria bacterium JGI 0000113-P07	root;cellular organisms;Bacteria <prokaryotes>;Proteobacteria;unclassified Proteobacteria;unclassified Proteobacteria (miscellaneous);Proteobacteria bacterium JGI 0000113-P07
c_000000000026_35	gi|655440661|ref|WP_028825230.1|	1	611	611	63.6702	852	hypothetical protein	1245603	Proteobacteria bacterium JGI 0000113-P07	root;cellular organisms;Bacteria <prokaryotes>;Proteobacteria;unclassified Proteobacteria;unclassified Proteobacteria (miscellaneous);Proteobacteria bacterium JGI 0000113-P07
c_000000000026_36	gi|655440662|ref|WP_028825231.1|	4	290	287	51.9193	319	hypothetical protein	1245603	Proteobacteria bacterium JGI 0000113-P07	root;cellular organisms;Bacteria <prokaryotes>;Proteobacteria;unclassified Proteobacteria;unclassified Proteobacteria (miscellaneous);Proteobacteria bacterium JGI 0000113-P07
c_000000000026_39	gi|739058472|ref|WP_036929968.1|	23	174	152	74.3459	262	hypothetical protein, partial	1245603	Proteobacteria bacterium JGI 0000113-P07	root;cellular organisms;Bacteria <prokaryotes>;Proteobacteria;unclassified Proteobacteria;unclassified Proteobacteria (miscellaneous);Proteobacteria bacterium JGI 0000113-P07
c_000000000026_44	gi|655440669|ref|WP_028825238.1|	1	163	163	45.3968	152	hypothetical protein	1245603	Proteobacteria bacterium JGI 0000113-P07	root;cellular organisms;Bacteria <prokaryotes>;Proteobacteria;unclassified Proteobacteria;unclassified Proteobacteria (miscellaneous);Proteobacteria bacterium JGI 0000113-P07
c_000000000026_46	gi|655442001|ref|WP_028826542.1|	3	368	366	37.9793	199	hypothetical protein	1245603	Proteobacteria bacterium JGI 0000113-P07	root;cellular organisms;Bacteria <prokaryotes>;Proteobacteria;unclassified Proteobacteria;unclassified Proteobacteria (miscellaneous);Proteobacteria bacterium JGI 0000113-P07
c_000000000026_47	gi|655440673|ref|WP_028825242.1|	1	545	545	68.0695	770	hypothetical protein	1245603	Proteobacteria bacterium JGI 0000113-P07	root;cellular organisms;Bacteria <prokaryotes>;Proteobacteria;unclassified Proteobacteria;unclassified Proteobacteria (miscellaneous);Proteobacteria bacterium JGI 0000113-P07
c_000000000026_48	gi|655440675|ref|WP_028825244.1|	1	385	385	63.3801	568	hypothetical protein	1245603	Proteobacteria bacterium JGI 0000113-P07	root;cellular organisms;Bacteria <prokaryotes>;Proteobacteria;unclassified Proteobacteria;unclassified Proteobacteria (miscellaneous);Proteobacteria bacterium JGI 0000113-P07
c_000000000026_49	gi|655440676|ref|WP_028825245.1|	1	160	160	45.62	180	hypothetical protein	1245603	Proteobacteria bacterium JGI 0000113-P07	root;cellular organisms;Bacteria <prokaryotes>;Proteobacteria;unclassified Proteobacteria;unclassified Proteobacteria (miscellaneous);Proteobacteria bacterium JGI 0000113-P07
c_000000000026_4	gi|655440364|ref|WP_028824943.1|	1315	2210	896	27.9027	204	hypothetical protein	1245603	Proteobacteria bacterium JGI 0000113-P07	root;cellular organisms;Bacteria <prokaryotes>;Proteobacteria;unclassified Proteobacteria;unclassified Proteobacteria (miscellaneous);Proteobacteria bacterium JGI 0000113-P07
c_000000000026_50	gi|655440677|ref|WP_028825246.1|	4	259	256	54.2953	336	hypothetical protein	1245603	Proteobacteria bacterium JGI 0000113-P07	root;cellular organisms;Bacteria <prokaryotes>;Proteobacteria;unclassified Proteobacteria;unclassified Proteobacteria (miscellaneous);Proteobacteria bacterium JGI 0000113-P07
c_000000000026_53	gi|655440679|ref|WP_028825248.1|	80	167	88	50	90.7	hypothetical protein	1245603	Proteobacteria bacterium JGI 0000113-P07	root;cellular organisms;Bacteria <prokaryotes>;Proteobacteria;unclassified Proteobacteria;unclassified Proteobacteria (miscellaneous);Proteobacteria bacterium JGI 0000113-P07
c_000000000026_5	gi|655442027|ref|WP_028826568.1|	1	97	97	49.4849	112	hypothetical protein	1245603	Proteobacteria bacterium JGI 0000113-P07	root;cellular organisms;Bacteria <prokaryotes>;Proteobacteria;unclassified Proteobacteria;unclassified Proteobacteria (miscellaneous);Proteobacteria bacterium JGI 0000113-P07
c_000000000026_8	gi|655442026|ref|WP_028826567.1|	18	344	327	37.0049	193	hypothetical protein	1245603	Proteobacteria bacterium JGI 0000113-P07	root;cellular organisms;Bacteria <prokaryotes>;Proteobacteria;unclassified Proteobacteria;unclassified Proteobacteria (miscellaneous);Proteobacteria bacterium JGI 0000113-P07
c_000000000027_11	gi|739052162|ref|WP_036926971.1|	43	127	85	67.06	143	hypothetical protein, partial	1245603	Proteobacteria bacterium JGI 0000113-P07	root;cellular organisms;Bacteria <prokaryotes>;Proteobacteria;unclassified Proteobacteria;unclassified Proteobacteria (miscellaneous);Proteobacteria bacterium JGI 0000113-P07
c_000000000027_12	WP_070988482.1	1	514	514	34.24	321	hypothetical protein	1611323	Halofilum ochraceum	root;cellular organisms;Bacteria <prokaryotes>;Proteobacteria;Gammaproteobacteria;Chromatiales;Ectothiorhodospiraceae;Halofilum;Halofilum ochraceum
c_000000000027_13	WP_017013555.1	28	179	152	36.1879	103	hypothetical protein	91359	Enterovibrio calviensis	root;cellular organisms;Bacteria <prokaryotes>;Proteobacteria;Gammaproteobacteria;Vibrionales;Vibrionaceae;Enterovibrio;Enterovibrio calviensis
c_000000000027_14	WP_081423906.1	47	130	84	47.62	86.7	hypothetical protein	1758178	Celeribacter ethanolicus	root;cellular organisms;Bacteria <prokaryotes>;Proteobacteria;Alphaproteobacteria;Rhodobacterales;Rhodobacteraceae;Celeribacter;Celeribacter ethanolicus
c_000000000027_19	gi|655440654|ref|WP_028825223.1|	17	58	42	57.14	66	hypothetical protein	1245603	Proteobacteria bacterium JGI 0000113-P07	root;cellular organisms;Bacteria <prokaryotes>;Proteobacteria;unclassified Proteobacteria;unclassified Proteobacteria (miscellaneous);Proteobacteria bacterium JGI 0000113-P07
c_000000000027_1	WP_022681147.1	172	339	168	29.1626	73.5	peptidase S74	1335760	Sphingobium sp. YL23	root;cellular organisms;Bacteria <prokaryotes>;Proteobacteria;Alphaproteobacteria;Sphingomonadales;Sphingomonadaceae;Sphingobium;Sphingobium sp. YL23
c_000000000027_21	gi|518925265|ref|WP_020081140.1|	7	90	84	61.9	114	hypothetical protein	1009412	Flavobacterium sp. SCGC AAA160-P02	root;cellular organisms;Bacteria <prokaryotes>;FCB group;Bacteroidetes/Chlorobi group;Bacteroidetes <phylum>;Flavobacteriia;Flavobacteriales;Flavobacteriaceae;Flavobacterium;Flavobacterium sp. SCGC AAA160-P02
c_000000000027_22	WP_063524634.1	9	95	87	94.25	192	hypothetical protein	1822216	Vibrio sp. HI00D65	root;cellular organisms;Bacteria <prokaryotes>;Proteobacteria;Gammaproteobacteria;Vibrionales;Vibrionaceae;Vibrio;Vibrio sp. HI00D65
c_000000000027_25	WP_036524579.1	1	70	70	54.29	90.2	HNH endonuclease	1545442	Nitrincola sp. A-D6	root;cellular organisms;Bacteria <prokaryotes>;Proteobacteria;Gammaproteobacteria;Oceanospirillales;Oceanospirillaceae;Nitrincola;Nitrincola sp. A-D6
c_000000000027_28	WP_075881494.1	13	228	216	37.5041	171	hypothetical protein	1816686	Halomonas sp. Marseille-P2426	root;cellular organisms;Bacteria <prokaryotes>;Proteobacteria;Gammaproteobacteria;Oceanospirillales;Halomonadaceae;Halomonas;Halomonas sp. Marseille-P2426
c_000000000027_29	WP_084256268.1	17	124	108	32.4073	69.5	hypothetical protein	761	Pasteurella testudinis	root;cellular organisms;Bacteria <prokaryotes>;Proteobacteria;Gammaproteobacteria;Pasteurellales;Pasteurellaceae;Pasteurella;Pasteurella testudinis
c_000000000027_2	WP_049592448.1	135	217	83	34.9349	58.5	hypothetical protein	470	Acinetobacter baumannii	root;cellular organisms;Bacteria <prokaryotes>;Proteobacteria;Gammaproteobacteria;Pseudomonadales;Moraxellaceae;Acinetobacter;Acinetobacter calcoaceticus/baumannii complex;Acinetobacter baumannii
c_000000000027_31	WP_049214072.1	9	441	433	50.5746	497	ATP-dependent helicase	747	Pasteurella multocida	root;cellular organisms;Bacteria <prokaryotes>;Proteobacteria;Gammaproteobacteria;Pasteurellales;Pasteurellaceae;Pasteurella;Pasteurella multocida
c_000000000027_32	WP_087475492.1	29	248	220	33.18	157	hypothetical protein	96242	Nitrospira cf. moscoviensis SBR1015	root;cellular organisms;Bacteria <prokaryotes>;Nitrospirae;Nitrospira <class>;Nitrospirales;Nitrospiraceae;Nitrospira <genus>;Nitrospira cf. moscoviensis SBR1015
c_000000000027_33	WP_034147312.1	11	780	770	36.7577	550	hypothetical protein	294	Pseudomonas fluorescens	root;cellular organisms;Bacteria <prokaryotes>;Proteobacteria;Gammaproteobacteria;Pseudomonadales;Pseudomonadaceae;Pseudomonas;Pseudomonas fluorescens group;Pseudomonas fluorescens
c_000000000027_35	WP_075881486.1	2	599	598	44.9853	516	hypothetical protein	1816686	Halomonas sp. Marseille-P2426	root;cellular organisms;Bacteria <prokaryotes>;Proteobacteria;Gammaproteobacteria;Oceanospirillales;Halomonadaceae;Halomonas;Halomonas sp. Marseille-P2426
c_000000000027_40	gi|739059006|ref|WP_036930496.1|	1	160	160	40	98.2	hypothetical protein, partial	1245603	Proteobacteria bacterium JGI 0000113-P07	root;cellular organisms;Bacteria <prokaryotes>;Proteobacteria;unclassified Proteobacteria;unclassified Proteobacteria (miscellaneous);Proteobacteria bacterium JGI 0000113-P07
c_000000000027_42	WP_082625731.1	2	66	65	72.3055	112	DUF3310 domain-containing protein	1689272	Vitreoscilla sp. SN6	root;cellular organisms;Bacteria <prokaryotes>;Proteobacteria;Betaproteobacteria;Neisseriales;Neisseriaceae;Vitreoscilla;Vitreoscilla sp. SN6
c_000000000027_46	WP_081801347.1	2	370	369	37.13	278	hypothetical protein	1349818	Herminiimonas sp. CN	root;cellular organisms;Bacteria <prokaryotes>;Proteobacteria;Betaproteobacteria;Burkholderiales;Oxalobacteraceae;Herminiimonas;Herminiimonas sp. CN
c_000000000027_61	WP_051587520.1	31	543	513	57.898	685	hypothetical protein	1452718	Pseudomonas sp. RL	root;cellular organisms;Bacteria <prokaryotes>;Proteobacteria;Gammaproteobacteria;Pseudomonadales;Pseudomonadaceae;Pseudomonas;Pseudomonas sp. RL
c_000000000027_62	WP_051587519.1	25	693	669	49.9238	751	hypothetical protein	1452718	Pseudomonas sp. RL	root;cellular organisms;Bacteria <prokaryotes>;Proteobacteria;Gammaproteobacteria;Pseudomonadales;Pseudomonadaceae;Pseudomonas;Pseudomonas sp. RL
c_000000000027_64	WP_087106130.1	4	377	374	59.0876	483	N4-gp56 family major capsid protein	1960125	Endozoicomonas sp. S-B4-1U	root;cellular organisms;Bacteria <prokaryotes>;Proteobacteria;Gammaproteobacteria;Oceanospirillales;Hahellaceae;Endozoicomonas;Endozoicomonas sp. S-B4-1U
c_000000000027_66	WP_027184454.1	7	222	216	38.8868	161	hypothetical protein	102109	Desulfovibrio inopinatus	root;cellular organisms;Bacteria <prokaryotes>;Proteobacteria;delta/epsilon subdivisions;Deltaproteobacteria;Desulfovibrionales;Desulfovibrionaceae;Desulfovibrio;Desulfovibrio inopinatus
c_000000000027_6	gi|655443056|ref|WP_028827577.1|	25	406	382	35.0783	109	hypothetical protein, partial	1245603	Proteobacteria bacterium JGI 0000113-P07	root;cellular organisms;Bacteria <prokaryotes>;Proteobacteria;unclassified Proteobacteria;unclassified Proteobacteria (miscellaneous);Proteobacteria bacterium JGI 0000113-P07
c_000000000027_71	WP_080931847.1	318	429	112	49.1046	105	structural protein	672	Vibrio vulnificus	root;cellular organisms;Bacteria <prokaryotes>;Proteobacteria;Gammaproteobacteria;Vibrionales;Vibrionaceae;Vibrio;Vibrio vulnificus
c_000000000027_72	WP_067586391.1	2754	3100	347	32.275	134	hypothetical protein	1698521	Endozoicomonas ascidiicola	root;cellular organisms;Bacteria <prokaryotes>;Proteobacteria;Gammaproteobacteria;Oceanospirillales;Hahellaceae;Endozoicomonas;Endozoicomonas ascidiicola
c_000000000027_9	WP_026949128.1	2	122	121	59.5	178	hypothetical protein	1380387	Alcanivorax sp. 43B_GOM-46m	root;cellular organisms;Bacteria <prokaryotes>;Proteobacteria;Gammaproteobacteria;Oceanospirillales;Alcanivoracaceae;Alcanivorax;Alcanivorax sp. 43B_GOM-46m
c_000000000028_10	YP_214401.1	3	195	193	58.5488	277	hypothetical protein PSSM2_169	268746	Prochlorococcus phage P-SSM2	root;Viruses;dsDNA viruses, no RNA stage;Caudovirales;Myoviridae;Tevenvirinae;T4virus;unclassified T4virus;Prochlorococcus phage P-SSM2
c_000000000028_14	gi|655440225|ref|WP_028824808.1|	206	346	141	46.8046	129	hypothetical protein	1245603	Proteobacteria bacterium JGI 0000113-P07	root;cellular organisms;Bacteria <prokaryotes>;Proteobacteria;unclassified Proteobacteria;unclassified Proteobacteria (miscellaneous);Proteobacteria bacterium JGI 0000113-P07
c_000000000028_16	gi|655440225|ref|WP_028824808.1|	426	565	140	52.857	141	hypothetical protein	1245603	Proteobacteria bacterium JGI 0000113-P07	root;cellular organisms;Bacteria <prokaryotes>;Proteobacteria;unclassified Proteobacteria;unclassified Proteobacteria (miscellaneous);Proteobacteria bacterium JGI 0000113-P07
c_000000000028_19	gi|655440226|ref|WP_028824809.1|	132	369	238	44.1148	174	hypothetical protein	1245603	Proteobacteria bacterium JGI 0000113-P07	root;cellular organisms;Bacteria <prokaryotes>;Proteobacteria;unclassified Proteobacteria;unclassified Proteobacteria (miscellaneous);Proteobacteria bacterium JGI 0000113-P07
c_000000000028_1	gi|655442813|ref|WP_028827343.1|	99	229	131	43.5092	95.5	hypothetical protein	1245603	Proteobacteria bacterium JGI 0000113-P07	root;cellular organisms;Bacteria <prokaryotes>;Proteobacteria;unclassified Proteobacteria;unclassified Proteobacteria (miscellaneous);Proteobacteria bacterium JGI 0000113-P07
c_000000000028_20	gi|655440226|ref|WP_028824809.1|	1	369	691	43.9949	554	hypothetical protein	1245603	Proteobacteria bacterium JGI 0000113-P07	root;cellular organisms;Bacteria <prokaryotes>;Proteobacteria;unclassified Proteobacteria;unclassified Proteobacteria (miscellaneous);Proteobacteria bacterium JGI 0000113-P07
c_000000000028_21	YP_007674643.1	3	261	259	43.2414	256	sulfotransferase	754042	Synechococcus phage S-SKS1	root;Viruses;dsDNA viruses, no RNA stage;Caudovirales;Siphoviridae;unclassified Siphoviridae;Synechococcus phage S-SKS1
c_000000000028_23	WP_048853298.1	5	236	232	32.7552	140	hypothetical protein	146476	Acetobacter syzygii	root;cellular organisms;Bacteria <prokaryotes>;Proteobacteria;Alphaproteobacteria;Rhodospirillales;Acetobacteraceae;Acetobacter;Acetobacter syzygii
c_000000000028_27	gi|655440225|ref|WP_028824808.1|	49	341	385	46.2341	356.2	hypothetical protein	1245603	Proteobacteria bacterium JGI 0000113-P07	root;cellular organisms;Bacteria <prokaryotes>;Proteobacteria;unclassified Proteobacteria;unclassified Proteobacteria (miscellaneous);Proteobacteria bacterium JGI 0000113-P07
c_000000000028_29	gi|655440226|ref|WP_028824809.1|	497	689	339	49.856	315	hypothetical protein	1245603	Proteobacteria bacterium JGI 0000113-P07	root;cellular organisms;Bacteria <prokaryotes>;Proteobacteria;unclassified Proteobacteria;unclassified Proteobacteria (miscellaneous);Proteobacteria bacterium JGI 0000113-P07
c_000000000028_33	YP_004323876.1	408	498	91	46.1492	75.7	sericin 1 precursor-like protein	445684	Synechococcus phage Syn19	root;Viruses;dsDNA viruses, no RNA stage;Caudovirales;Myoviridae;unclassified Myoviridae;Synechococcus phage Syn19
c_000000000028_37	WP_093321548.1	54	833	453	38.4117	271	hypothetical protein	1280847	Shimia haliotis	root;cellular organisms;Bacteria <prokaryotes>;Proteobacteria;Alphaproteobacteria;Rhodobacterales;Rhodobacteraceae;Shimia;Shimia haliotis
c_000000000028_38	gi|655453743|ref|WP_028836970.1|	93	189	97	59.7971	119	hypothetical protein	1245607	Proteobacteria bacterium JGI 0000113-L05	root;cellular organisms;Bacteria <prokaryotes>;Proteobacteria;unclassified Proteobacteria;unclassified Proteobacteria (miscellaneous);Proteobacteria bacterium JGI 0000113-L05
c_000000000028_39	edl|MMG_CSC01015801.1|	25	110	86	36.0419	67.3	conserved domain protein	439482	Calothrix rhizosoleniae SC01	root;cellular organisms;Bacteria <prokaryotes>;Terrabacteria group;Cyanobacteria/Melainabacteria group;Cyanobacteria;Nostocales;Rivulariaceae;Calothrix;Calothrix rhizosoleniae;Calothrix rhizosoleniae SC01
c_000000000028_40	gi|655442813|ref|WP_028827343.1|	843	1360	1446	37.2733	714.2	hypothetical protein	1245603	Proteobacteria bacterium JGI 0000113-P07	root;cellular organisms;Bacteria <prokaryotes>;Proteobacteria;unclassified Proteobacteria;unclassified Proteobacteria (miscellaneous);Proteobacteria bacterium JGI 0000113-P07
c_000000000028_41	YP_006988753.1	111	639	529	33.653	230	hypothetical protein CcrMagneto_gp071	1211642	Caulobacter virus Magneto	root;Viruses;dsDNA viruses, no RNA stage;Caudovirales;Siphoviridae;Phicbkvirus;Caulobacter virus Magneto
c_000000000028_43	YP_214520.1	5	64	60	76.67	121	hypothetical protein PSSM2_289	268746	Prochlorococcus phage P-SSM2	root;Viruses;dsDNA viruses, no RNA stage;Caudovirales;Myoviridae;Tevenvirinae;T4virus;unclassified T4virus;Prochlorococcus phage P-SSM2
c_000000000028_44	YP_004322383.1	9	94	86	76.74	157	ferredoxin	444860	Synechococcus phage S-SM2	root;Viruses;dsDNA viruses, no RNA stage;Caudovirales;Myoviridae;unclassified Myoviridae;Synechococcus phage S-SM2
c_000000000028_47	YP_004324395.1	1	231	231	58.87	314	phosphoribosylaminoimidazole-succinocarboxamide synthase	444861	Prochlorococcus phage Syn1	root;Viruses;dsDNA viruses, no RNA stage;Caudovirales;unclassified Caudovirales;Prochlorococcus phage Syn1
c_000000000028_48	YP_007675049.1	5	52	48	62.5	69.9	hypothetical protein CPXG_00012	929832	Cyanophage P-RSM6	root;Viruses;dsDNA viruses, no RNA stage;Caudovirales;Myoviridae;unclassified Myoviridae;Cyanophage P-RSM6
c_000000000028_49	YP_004324143.1	1	90	90	34.44	55.4	hypothetical protein SSSM7_090	445686	Synechococcus phage S-SSM7	root;Viruses;dsDNA viruses, no RNA stage;Caudovirales;Myoviridae;unclassified Myoviridae;Synechococcus phage S-SSM7
c_000000000028_4	gi|655437374|ref|WP_028822813.1|	871	1229	359	37.3214	192	hypothetical protein, partial	1245603	Proteobacteria bacterium JGI 0000113-P07	root;cellular organisms;Bacteria <prokaryotes>;Proteobacteria;unclassified Proteobacteria;unclassified Proteobacteria (miscellaneous);Proteobacteria bacterium JGI 0000113-P07
c_000000000028_6	WP_007815656.1	44	274	231	42.8547	174	hypothetical protein	351016	Roseobacter sp. AzwK-3b	root;cellular organisms;Bacteria <prokaryotes>;Proteobacteria;Alphaproteobacteria;Rhodobacterales;Rhodobacteraceae;Roseobacter;Roseobacter sp. AzwK-3b
c_000000000028_7	YP_009134171.1	421	821	401	38.4076	261	hypothetical protein Syn7803US103_189	1493514	Synechococcus phage ACG-2014j	root;Viruses;dsDNA viruses, no RNA stage;Caudovirales;Myoviridae;Tevenvirinae;T4virus;unclassified T4virus;Synechococcus phage ACG-2014j
c_000000000028_8	WP_058022668.1	99	274	176	35.2258	111	hypothetical protein	1249552	Pseudohongiella spirulinae	root;cellular organisms;Bacteria <prokaryotes>;Proteobacteria;Gammaproteobacteria;unclassified Gammaproteobacteria;Pseudohongiella;Pseudohongiella spirulinae
c_000000000029_11	YP_004322265.1	5	112	108	56.48	145	hypothetical protein SSM2_109	444860	Synechococcus phage S-SM2	root;Viruses;dsDNA viruses, no RNA stage;Caudovirales;Myoviridae;unclassified Myoviridae;Synechococcus phage S-SM2
c_000000000029_13	YP_004323481.1	39	77	39	66.67	73	hypothetical protein PHM2_112	445696	Prochlorococcus phage P-HM2	root;Viruses;dsDNA viruses, no RNA stage;Caudovirales;Myoviridae;unclassified Myoviridae;Prochlorococcus phage P-HM2
c_000000000029_15	gi|655441065|ref|WP_028825622.1|	42	148	107	85.05	209	terminase, partial	1245603	Proteobacteria bacterium JGI 0000113-P07	root;cellular organisms;Bacteria <prokaryotes>;Proteobacteria;unclassified Proteobacteria;unclassified Proteobacteria (miscellaneous);Proteobacteria bacterium JGI 0000113-P07
c_000000000029_16	YP_004322261.1	1	335	335	69.2576	510	proximal tail sheath stabilization	444860	Synechococcus phage S-SM2	root;Viruses;dsDNA viruses, no RNA stage;Caudovirales;Myoviridae;unclassified Myoviridae;Synechococcus phage S-SM2
c_000000000029_17	YP_004322260.1	2	487	486	61.3206	655	neck protein	444860	Synechococcus phage S-SM2	root;Viruses;dsDNA viruses, no RNA stage;Caudovirales;Myoviridae;unclassified Myoviridae;Synechococcus phage S-SM2
c_000000000029_18	YP_004322259.1	1	283	283	69.96	473	neck protein	444860	Synechococcus phage S-SM2	root;Viruses;dsDNA viruses, no RNA stage;Caudovirales;Myoviridae;unclassified Myoviridae;Synechococcus phage S-SM2
c_000000000029_19	YP_004322258.1	1	128	128	58.59	186	hypothetical protein SSM2_102	444860	Synechococcus phage S-SM2	root;Viruses;dsDNA viruses, no RNA stage;Caudovirales;Myoviridae;unclassified Myoviridae;Synechococcus phage S-SM2
c_000000000029_1	YP_004322275.1	1	385	385	79.9972	673	precursor of major head subunit	444860	Synechococcus phage S-SM2	root;Viruses;dsDNA viruses, no RNA stage;Caudovirales;Myoviridae;unclassified Myoviridae;Synechococcus phage S-SM2
c_000000000029_21	YP_004322255.1	1	2530	2530	62.1765	3570	VrlC protein	444860	Synechococcus phage S-SM2	root;Viruses;dsDNA viruses, no RNA stage;Caudovirales;Myoviridae;unclassified Myoviridae;Synechococcus phage S-SM2
c_000000000029_22	YP_004322254.1	1	517	517	75.8264	942	baseplate wedge	444860	Synechococcus phage S-SM2	root;Viruses;dsDNA viruses, no RNA stage;Caudovirales;Myoviridae;unclassified Myoviridae;Synechococcus phage S-SM2
c_000000000029_23	YP_004322253.1	1	5136	4064	51.6951	4568	baseplate wedge initiator	444860	Synechococcus phage S-SM2	root;Viruses;dsDNA viruses, no RNA stage;Caudovirales;Myoviridae;unclassified Myoviridae;Synechococcus phage S-SM2
c_000000000029_24	YP_004322252.1	1	663	663	71.19	1110	baseplate wedge	444860	Synechococcus phage S-SM2	root;Viruses;dsDNA viruses, no RNA stage;Caudovirales;Myoviridae;unclassified Myoviridae;Synechococcus phage S-SM2
c_000000000029_25	YP_004322251.1	1	133	133	72.18	227	base plate wedge subunit	444860	Synechococcus phage S-SM2	root;Viruses;dsDNA viruses, no RNA stage;Caudovirales;Myoviridae;unclassified Myoviridae;Synechococcus phage S-SM2
c_000000000029_27	YP_008126387.1	2	47	46	73.91	79.6	hypothetical protein SWYG_00061	754039	Synechococcus phage S-IOM18	root;Viruses;dsDNA viruses, no RNA stage;Caudovirales;Myoviridae;unclassified Myoviridae;Synechococcus phage S-IOM18
c_000000000029_29	YP_004322247.1	1	256	256	85.55	544	hypothetical protein SSM2_091	444860	Synechococcus phage S-SM2	root;Viruses;dsDNA viruses, no RNA stage;Caudovirales;Myoviridae;unclassified Myoviridae;Synechococcus phage S-SM2
c_000000000029_2	gi|655441075|ref|WP_028825632.1|	1	367	367	74.9336	561	T4 prohead core scaffold protein	1245603	Proteobacteria bacterium JGI 0000113-P07	root;cellular organisms;Bacteria <prokaryotes>;Proteobacteria;unclassified Proteobacteria;unclassified Proteobacteria (miscellaneous);Proteobacteria bacterium JGI 0000113-P07
c_000000000029_30	YP_009140666.1	1	188	188	48.404	195	hypothetical protein Syn7803C100_98	1493508	Synechococcus phage ACG-2014b	root;Viruses;dsDNA viruses, no RNA stage;Caudovirales;Myoviridae;Tevenvirinae;T4virus;unclassified T4virus;Synechococcus phage ACG-2014b
c_000000000029_31	WP_085937370.1	97	185	89	31.4557	58.5	hypothetical protein	225324	Enhydrobacter aerosaccus	root;cellular organisms;Bacteria <prokaryotes>;Proteobacteria;Alphaproteobacteria;Rhodospirillales;unclassified Rhodospirillales;Enhydrobacter;Enhydrobacter aerosaccus
c_000000000029_34	YP_004322244.1	1	56	56	51.7886	60.2	hypothetical protein SSM2_088	444860	Synechococcus phage S-SM2	root;Viruses;dsDNA viruses, no RNA stage;Caudovirales;Myoviridae;unclassified Myoviridae;Synechococcus phage S-SM2
c_000000000029_39	YP_004324906.1	1	106	106	49.9973	119	hypothetical protein PSSM7_075	445688	Prochlorococcus phage P-SSM7	root;Viruses;dsDNA viruses, no RNA stage;Caudovirales;Myoviridae;unclassified Myoviridae;Prochlorococcus phage P-SSM7
c_000000000029_3	YP_004322273.1	1	216	216	83.33	427	prohead core scaffold and protease	444860	Synechococcus phage S-SM2	root;Viruses;dsDNA viruses, no RNA stage;Caudovirales;Myoviridae;unclassified Myoviridae;Synechococcus phage S-SM2
c_000000000029_41	YP_214623.1	5	62	58	44.83	62.4	hypothetical protein PSSM4_062	268747	Prochlorococcus phage P-SSM4	root;Viruses;dsDNA viruses, no RNA stage;Caudovirales;Myoviridae;Tevenvirinae;T4virus;unclassified T4virus;Prochlorococcus phage P-SSM4
c_000000000029_46	YP_004322230.1	1	47	47	76.6	79.6	hypothetical protein SSM2_074	444860	Synechococcus phage S-SM2	root;Viruses;dsDNA viruses, no RNA stage;Caudovirales;Myoviridae;unclassified Myoviridae;Synechococcus phage S-SM2
c_000000000029_47	YP_009213574.1	1	70	70	52.8583	79.6	hypothetical protein	1542477	Prochlorococcus phage P-TIM68	root;Viruses;dsDNA viruses, no RNA stage;Caudovirales;Myoviridae;unclassified Myoviridae;Prochlorococcus phage P-TIM68
c_000000000029_48	YP_007672959.1	1	74	74	58.11	107	hypothetical protein SXBG_00044	754037	Synechococcus phage S-CAM1	root;Viruses;dsDNA viruses, no RNA stage;Caudovirales;Myoviridae;unclassified Myoviridae;Synechococcus phage S-CAM1
c_000000000029_4	gi|655441073|ref|WP_028825630.1|	24	195	172	33.14	85.4	hypothetical protein	1245603	Proteobacteria bacterium JGI 0000113-P07	root;cellular organisms;Bacteria <prokaryotes>;Proteobacteria;unclassified Proteobacteria;unclassified Proteobacteria (miscellaneous);Proteobacteria bacterium JGI 0000113-P07
c_000000000029_50	YP_007674568.1	1	119	119	43.7012	103	hypothetical protein SWZG_00210	754042	Synechococcus phage S-SKS1	root;Viruses;dsDNA viruses, no RNA stage;Caudovirales;Siphoviridae;unclassified Siphoviridae;Synechococcus phage S-SKS1
c_000000000029_51	YP_004322226.1	7	304	298	60.74	413	hypothetical protein SSM2_070	444860	Synechococcus phage S-SM2	root;Viruses;dsDNA viruses, no RNA stage;Caudovirales;Myoviridae;unclassified Myoviridae;Synechococcus phage S-SM2
c_000000000029_55	gi|739059514|ref|WP_036931002.1|	2	99	98	74.4873	170	DNA adenine methylase	1245603	Proteobacteria bacterium JGI 0000113-P07	root;cellular organisms;Bacteria <prokaryotes>;Proteobacteria;unclassified Proteobacteria;unclassified Proteobacteria (miscellaneous);Proteobacteria bacterium JGI 0000113-P07
c_000000000029_6	YP_004322270.1	1	557	557	79.7129	1030	portal vertex protein of head	444860	Synechococcus phage S-SM2	root;Viruses;dsDNA viruses, no RNA stage;Caudovirales;Myoviridae;unclassified Myoviridae;Synechococcus phage S-SM2
c_000000000029_7	YP_004322269.1	1	196	196	71.9407	321	tail tube monomer	444860	Synechococcus phage S-SM2	root;Viruses;dsDNA viruses, no RNA stage;Caudovirales;Myoviridae;unclassified Myoviridae;Synechococcus phage S-SM2
c_000000000029_8	YP_004322268.1	1	738	738	68.1527	1130	tail sheath monomer	444860	Synechococcus phage S-SM2	root;Viruses;dsDNA viruses, no RNA stage;Caudovirales;Myoviridae;unclassified Myoviridae;Synechococcus phage S-SM2
c_000000000029_9	YP_009213610.1	4	553	550	82	1080	putative terminase DNA packaging enzyme large subunit	1542477	Prochlorococcus phage P-TIM68	root;Viruses;dsDNA viruses, no RNA stage;Caudovirales;Myoviridae;unclassified Myoviridae;Prochlorococcus phage P-TIM68
c_000000000030_10	YP_004322270.1	1	516	516	82.3661	999	portal vertex protein of head	444860	Synechococcus phage S-SM2	root;Viruses;dsDNA viruses, no RNA stage;Caudovirales;Myoviridae;unclassified Myoviridae;Synechococcus phage S-SM2
c_000000000030_12	YP_009213617.1	1	78	78	47.44	77.9	hypothetical protein	1542477	Prochlorococcus phage P-TIM68	root;Viruses;dsDNA viruses, no RNA stage;Caudovirales;Myoviridae;unclassified Myoviridae;Prochlorococcus phage P-TIM68
c_000000000030_13	gi|655441073|ref|WP_028825630.1|	16	198	183	37.7	123	hypothetical protein	1245603	Proteobacteria bacterium JGI 0000113-P07	root;cellular organisms;Bacteria <prokaryotes>;Proteobacteria;unclassified Proteobacteria;unclassified Proteobacteria (miscellaneous);Proteobacteria bacterium JGI 0000113-P07
c_000000000030_14	YP_004322273.1	1	216	216	86.57	442	prohead core scaffold and protease	444860	Synechococcus phage S-SM2	root;Viruses;dsDNA viruses, no RNA stage;Caudovirales;Myoviridae;unclassified Myoviridae;Synechococcus phage S-SM2
c_000000000030_15	gi|655441075|ref|WP_028825632.1|	3	367	365	65.4755	487	T4 prohead core scaffold protein	1245603	Proteobacteria bacterium JGI 0000113-P07	root;cellular organisms;Bacteria <prokaryotes>;Proteobacteria;unclassified Proteobacteria;unclassified Proteobacteria (miscellaneous);Proteobacteria bacterium JGI 0000113-P07
c_000000000030_16	YP_004322275.1	1	476	476	80.25	848	precursor of major head subunit	444860	Synechococcus phage S-SM2	root;Viruses;dsDNA viruses, no RNA stage;Caudovirales;Myoviridae;unclassified Myoviridae;Synechococcus phage S-SM2
c_000000000030_19	YP_004322277.1	1	191	191	79.06	366	head-proximal tip of tail tube tail completion + sheath stabilizer protein	444860	Synechococcus phage S-SM2	root;Viruses;dsDNA viruses, no RNA stage;Caudovirales;Myoviridae;unclassified Myoviridae;Synechococcus phage S-SM2
c_000000000030_1	YP_007674377.1	992	1217	226	49.995	248	hypothetical protein SWZG_00012	754042	Synechococcus phage S-SKS1	root;Viruses;dsDNA viruses, no RNA stage;Caudovirales;Siphoviridae;unclassified Siphoviridae;Synechococcus phage S-SKS1
c_000000000030_20	YP_004322278.1	3	145	143	85.31	289	UvsY	444860	Synechococcus phage S-SM2	root;Viruses;dsDNA viruses, no RNA stage;Caudovirales;Myoviridae;unclassified Myoviridae;Synechococcus phage S-SM2
c_000000000030_22	WP_011824190.1	1	206	206	50.4889	220	hypothetical protein	1219	Prochlorococcus marinus	root;cellular organisms;Bacteria <prokaryotes>;Terrabacteria group;Cyanobacteria/Melainabacteria group;Cyanobacteria;Synechococcales;Prochloraceae;Prochlorococcus;Prochlorococcus marinus
c_000000000030_23	gi|655441081|ref|WP_028825638.1|	1	490	490	84.9	995	UvsW	1245603	Proteobacteria bacterium JGI 0000113-P07	root;cellular organisms;Bacteria <prokaryotes>;Proteobacteria;unclassified Proteobacteria;unclassified Proteobacteria (miscellaneous);Proteobacteria bacterium JGI 0000113-P07
c_000000000030_24	gi|655441082|ref|WP_028825639.1|	3	134	132	66.67	214	hypothetical protein	1245603	Proteobacteria bacterium JGI 0000113-P07	root;cellular organisms;Bacteria <prokaryotes>;Proteobacteria;unclassified Proteobacteria;unclassified Proteobacteria (miscellaneous);Proteobacteria bacterium JGI 0000113-P07
c_000000000030_25	gi|655441083|ref|WP_028825640.1|	7	165	159	94.97	358	sigma factor for late transcription	1245603	Proteobacteria bacterium JGI 0000113-P07	root;cellular organisms;Bacteria <prokaryotes>;Proteobacteria;unclassified Proteobacteria;unclassified Proteobacteria (miscellaneous);Proteobacteria bacterium JGI 0000113-P07
c_000000000030_26	YP_004322283.1	4	177	174	52.8762	201	hypothetical protein SSM2_127	444860	Synechococcus phage S-SM2	root;Viruses;dsDNA viruses, no RNA stage;Caudovirales;Myoviridae;unclassified Myoviridae;Synechococcus phage S-SM2
c_000000000030_27	YP_004322284.1	1	347	347	68.8804	585	recombination endonuclease subunit	444860	Synechococcus phage S-SM2	root;Viruses;dsDNA viruses, no RNA stage;Caudovirales;Myoviridae;unclassified Myoviridae;Synechococcus phage S-SM2
c_000000000030_28	gi|655441085|ref|WP_028825642.1|	1	87	87	74.7089	164	hypothetical protein	1245603	Proteobacteria bacterium JGI 0000113-P07	root;cellular organisms;Bacteria <prokaryotes>;Proteobacteria;unclassified Proteobacteria;unclassified Proteobacteria (miscellaneous);Proteobacteria bacterium JGI 0000113-P07
c_000000000030_29	gi|655441086|ref|WP_028825643.1|	1	577	577	77.12	1020	recombinase	1245603	Proteobacteria bacterium JGI 0000113-P07	root;cellular organisms;Bacteria <prokaryotes>;Proteobacteria;unclassified Proteobacteria;unclassified Proteobacteria (miscellaneous);Proteobacteria bacterium JGI 0000113-P07
c_000000000030_30	YP_004324849.1	1	209	209	42.58	193	hypothetical protein PSSM7_018	445688	Prochlorococcus phage P-SSM7	root;Viruses;dsDNA viruses, no RNA stage;Caudovirales;Myoviridae;unclassified Myoviridae;Prochlorococcus phage P-SSM7
c_000000000030_31	YP_004324957.1	57	320	264	85.23	544	tRNA ligase	445688	Prochlorococcus phage P-SSM7	root;Viruses;dsDNA viruses, no RNA stage;Caudovirales;Myoviridae;unclassified Myoviridae;Prochlorococcus phage P-SSM7
c_000000000030_33	YP_004322288.1	1	54	54	53.7009	76.6	hypothetical protein SSM2_132	444860	Synechococcus phage S-SM2	root;Viruses;dsDNA viruses, no RNA stage;Caudovirales;Myoviridae;unclassified Myoviridae;Synechococcus phage S-SM2
c_000000000030_34	YP_004322289.1	1	700	700	56.8581	877	peptidase	444860	Synechococcus phage S-SM2	root;Viruses;dsDNA viruses, no RNA stage;Caudovirales;Myoviridae;unclassified Myoviridae;Synechococcus phage S-SM2
c_000000000030_35	YP_214520.1	1	74	74	78.38	149	hypothetical protein PSSM2_289	268746	Prochlorococcus phage P-SSM2	root;Viruses;dsDNA viruses, no RNA stage;Caudovirales;Myoviridae;Tevenvirinae;T4virus;unclassified T4virus;Prochlorococcus phage P-SSM2
c_000000000030_37	YP_214386.1	1	362	362	82.32	700	porphyrin biosynthetic protein	268746	Prochlorococcus phage P-SSM2	root;Viruses;dsDNA viruses, no RNA stage;Caudovirales;Myoviridae;Tevenvirinae;T4virus;unclassified T4virus;Prochlorococcus phage P-SSM2
c_000000000030_38	gi|739058746|ref|WP_036930239.1|	4	325	322	42.5483	297	hypothetical protein, partial	1245603	Proteobacteria bacterium JGI 0000113-P07	root;cellular organisms;Bacteria <prokaryotes>;Proteobacteria;unclassified Proteobacteria;unclassified Proteobacteria (miscellaneous);Proteobacteria bacterium JGI 0000113-P07
c_000000000030_39	YP_214388.1	110	262	153	55.5554	180	hypothetical protein PSSM2_156	268746	Prochlorococcus phage P-SSM2	root;Viruses;dsDNA viruses, no RNA stage;Caudovirales;Myoviridae;Tevenvirinae;T4virus;unclassified T4virus;Prochlorococcus phage P-SSM2
c_000000000030_40	YP_004322293.1	1	220	220	76.36	395	sliding clamp DNA polymerase accessory protein	444860	Synechococcus phage S-SM2	root;Viruses;dsDNA viruses, no RNA stage;Caudovirales;Myoviridae;unclassified Myoviridae;Synechococcus phage S-SM2
c_000000000030_42	YP_214393.1	4	314	311	81.03	609	clamp loader subunit	268746	Prochlorococcus phage P-SSM2	root;Viruses;dsDNA viruses, no RNA stage;Caudovirales;Myoviridae;Tevenvirinae;T4virus;unclassified T4virus;Prochlorococcus phage P-SSM2
c_000000000030_44	YP_009213650.1	1	75	75	46.67	91.1	hypothetical protein	1542477	Prochlorococcus phage P-TIM68	root;Viruses;dsDNA viruses, no RNA stage;Caudovirales;Myoviridae;unclassified Myoviridae;Prochlorococcus phage P-TIM68
c_000000000030_45	YP_004322298.1	1	59	59	71.19	111	hypothetical protein SSM2_142	444860	Synechococcus phage S-SM2	root;Viruses;dsDNA viruses, no RNA stage;Caudovirales;Myoviridae;unclassified Myoviridae;Synechococcus phage S-SM2
c_000000000030_47	YP_007674474.1	5	289	285	77.89	540	hypothetical protein SWZG_00111	754042	Synechococcus phage S-SKS1	root;Viruses;dsDNA viruses, no RNA stage;Caudovirales;Siphoviridae;unclassified Siphoviridae;Synechococcus phage S-SKS1
c_000000000030_49	gi|655011306|ref|WP_028460375.1|	4	164	161	52.1701	199	hypothetical protein	1131272	Chloroflexi bacterium SCGC AB-629-P13	root;cellular organisms;Bacteria <prokaryotes>;Terrabacteria group;Chloroflexi <phylum>;unclassified Chloroflexi;unclassified Chloroflexi (miscellaneous);Chloroflexi bacterium SCGC AB-629-P13
c_000000000030_4	YP_004324202.1	2	181	180	52.7741	208	hypothetical protein SSSM7_149	445686	Synechococcus phage S-SSM7	root;Viruses;dsDNA viruses, no RNA stage;Caudovirales;Myoviridae;unclassified Myoviridae;Synechococcus phage S-SSM7
c_000000000030_50	WP_067097094.1	1	170	170	64.7024	248	adenine phosphoribosyltransferase	1801629	Synechococcus sp. MIT S9508	root;cellular organisms;Bacteria <prokaryotes>;Terrabacteria group;Cyanobacteria/Melainabacteria group;Cyanobacteria;Synechococcales;Synechococcaceae;Synechococcus;Synechococcus sp. MIT S9508
c_000000000030_51	YP_004322301.1	3	123	121	85.12	252	clamp loader subunit	444860	Synechococcus phage S-SM2	root;Viruses;dsDNA viruses, no RNA stage;Caudovirales;Myoviridae;unclassified Myoviridae;Synechococcus phage S-SM2
c_000000000030_52	YP_004322302.1	1	143	143	90.91	306	translational repressor	444860	Synechococcus phage S-SM2	root;Viruses;dsDNA viruses, no RNA stage;Caudovirales;Myoviridae;unclassified Myoviridae;Synechococcus phage S-SM2
c_000000000030_53	YP_004325000.1	1	143	143	71.33	251	heat shock protein	445688	Prochlorococcus phage P-SSM7	root;Viruses;dsDNA viruses, no RNA stage;Caudovirales;Myoviridae;unclassified Myoviridae;Prochlorococcus phage P-SSM7
c_000000000030_54	YP_009008056.1	1	285	285	70.18	496	PurM	1340812	Synechococcus phage S-MbCM100	root;Viruses;dsDNA viruses, no RNA stage;Caudovirales;Myoviridae;Tevenvirinae;T4virus;unclassified T4virus;Synechococcus phage S-MbCM100
c_000000000030_55	WP_010315257.1	4	54	51	56.86	72.6	DUF2997 domain-containing protein	232363	Synechococcus sp. CB0205	root;cellular organisms;Bacteria <prokaryotes>;Terrabacteria group;Cyanobacteria/Melainabacteria group;Cyanobacteria;Synechococcales;Synechococcaceae;Synechococcus;Synechococcus sp. CB0205
c_000000000030_57	YP_004322304.1	1	110	110	67.27	188	hypothetical protein SSM2_148	444860	Synechococcus phage S-SM2	root;Viruses;dsDNA viruses, no RNA stage;Caudovirales;Myoviridae;unclassified Myoviridae;Synechococcus phage S-SM2
c_000000000030_58	gi|655441108|ref|WP_028825665.1|	1	96	96	56.25	114	hypothetical protein	1245603	Proteobacteria bacterium JGI 0000113-P07	root;cellular organisms;Bacteria <prokaryotes>;Proteobacteria;unclassified Proteobacteria;unclassified Proteobacteria (miscellaneous);Proteobacteria bacterium JGI 0000113-P07
c_000000000030_5	gi|739058745|ref|WP_036930238.1|	74	148	75	54.67	111	hypothetical protein, partial	1245603	Proteobacteria bacterium JGI 0000113-P07	root;cellular organisms;Bacteria <prokaryotes>;Proteobacteria;unclassified Proteobacteria;unclassified Proteobacteria (miscellaneous);Proteobacteria bacterium JGI 0000113-P07
c_000000000030_60	YP_004322306.1	1	829	829	81.5463	1610	DNA polymerase	444860	Synechococcus phage S-SM2	root;Viruses;dsDNA viruses, no RNA stage;Caudovirales;Myoviridae;unclassified Myoviridae;Synechococcus phage S-SM2
c_000000000030_63	YP_009213662.1	1	333	333	84.68	647	putative RecA-like protein	1542477	Prochlorococcus phage P-TIM68	root;Viruses;dsDNA viruses, no RNA stage;Caudovirales;Myoviridae;unclassified Myoviridae;Prochlorococcus phage P-TIM68
c_000000000030_64	gi|655441112|ref|WP_028825669.1|	4	175	172	62.7917	265	hypothetical protein	1245603	Proteobacteria bacterium JGI 0000113-P07	root;cellular organisms;Bacteria <prokaryotes>;Proteobacteria;unclassified Proteobacteria;unclassified Proteobacteria (miscellaneous);Proteobacteria bacterium JGI 0000113-P07
c_000000000030_65	YP_007877811.1	1	157	157	40.7645	119	hypothetical protein CPRG_00047	536474	Cyanophage Syn30	root;Viruses;dsDNA viruses, no RNA stage;unclassified dsDNA phages;Cyanophage Syn30
c_000000000030_66	gi|655441113|ref|WP_028825670.1|	1	217	217	80.65	419	DNA primase	1245603	Proteobacteria bacterium JGI 0000113-P07	root;cellular organisms;Bacteria <prokaryotes>;Proteobacteria;unclassified Proteobacteria;unclassified Proteobacteria (miscellaneous);Proteobacteria bacterium JGI 0000113-P07
c_000000000030_7	YP_004322266.1	2	547	546	83.15	1100	terminase DNA packaging enzyme large subunit	444860	Synechococcus phage S-SM2	root;Viruses;dsDNA viruses, no RNA stage;Caudovirales;Myoviridae;unclassified Myoviridae;Synechococcus phage S-SM2
c_000000000030_8	YP_004322268.1	1	741	741	68.1479	1180	tail sheath monomer	444860	Synechococcus phage S-SM2	root;Viruses;dsDNA viruses, no RNA stage;Caudovirales;Myoviridae;unclassified Myoviridae;Synechococcus phage S-SM2
c_000000000030_9	YP_004322269.1	1	197	197	70.5554	334	tail tube monomer	444860	Synechococcus phage S-SM2	root;Viruses;dsDNA viruses, no RNA stage;Caudovirales;Myoviridae;unclassified Myoviridae;Synechococcus phage S-SM2
c_000000000031_19	gi|518925270|ref|WP_020081145.1|	10	785	776	49.7433	834	hypothetical protein	1009412	Flavobacterium sp. SCGC AAA160-P02	root;cellular organisms;Bacteria <prokaryotes>;FCB group;Bacteroidetes/Chlorobi group;Bacteroidetes <phylum>;Flavobacteriia;Flavobacteriales;Flavobacteriaceae;Flavobacterium;Flavobacterium sp. SCGC AAA160-P02
c_000000000031_1	gi|655453164|ref|WP_028836423.1|	1	183	183	72.68	319	hypothetical protein	1245607	Proteobacteria bacterium JGI 0000113-L05	root;cellular organisms;Bacteria <prokaryotes>;Proteobacteria;unclassified Proteobacteria;unclassified Proteobacteria (miscellaneous);Proteobacteria bacterium JGI 0000113-L05
c_000000000031_20	gi|655441900|ref|WP_028826442.1|	71	492	422	62.56	651	hypothetical protein, partial	1245603	Proteobacteria bacterium JGI 0000113-P07	root;cellular organisms;Bacteria <prokaryotes>;Proteobacteria;unclassified Proteobacteria;unclassified Proteobacteria (miscellaneous);Proteobacteria bacterium JGI 0000113-P07
c_000000000031_21	gi|655437091|ref|WP_028822736.1|	1	87	87	77.01	168	hypothetical protein, partial	1245603	Proteobacteria bacterium JGI 0000113-P07	root;cellular organisms;Bacteria <prokaryotes>;Proteobacteria;unclassified Proteobacteria;unclassified Proteobacteria (miscellaneous);Proteobacteria bacterium JGI 0000113-P07
c_000000000031_29	WP_036870987.1	8	129	122	32.79	71.3	hypothetical protein	470565	Prevotella histicola	root;cellular organisms;Bacteria <prokaryotes>;FCB group;Bacteroidetes/Chlorobi group;Bacteroidetes <phylum>;Bacteroidia;Bacteroidales;Prevotellaceae;Prevotella;Prevotella histicola
c_000000000031_2	gi|655453163|ref|WP_028836422.1|	6	151	146	53.4247	159	hypothetical protein	1245607	Proteobacteria bacterium JGI 0000113-L05	root;cellular organisms;Bacteria <prokaryotes>;Proteobacteria;unclassified Proteobacteria;unclassified Proteobacteria (miscellaneous);Proteobacteria bacterium JGI 0000113-L05
c_000000000031_31	WP_081300631.1	1	107	107	46.7341	99.1	gamma-glutamylcyclotransferase	1520	Clostridium beijerinckii	root;cellular organisms;Bacteria <prokaryotes>;Terrabacteria group;Firmicutes;Clostridia;Clostridiales;Clostridiaceae;Clostridium;Clostridium beijerinckii
c_000000000031_3	WP_083256874.1	155	249	95	40	75.7	hypothetical protein	56804	Glaciecola punicea	root;cellular organisms;Bacteria <prokaryotes>;Proteobacteria;Gammaproteobacteria;Alteromonadales;Alteromonadaceae;Glaciecola;Glaciecola punicea
c_000000000031_41	WP_015587753.1	40	709	670	41.1951	488	regulatory protein RepA	77038	Wolbachia endosymbiont of Drosophila simulans	root;cellular organisms;Bacteria <prokaryotes>;Proteobacteria;Alphaproteobacteria;Rickettsiales;Anaplasmataceae;Wolbachieae;Wolbachia;Wolbachia endosymbiont of Drosophila simulans
c_000000000031_42	WP_021245842.1	17	240	224	52.68	297	hypothetical protein	1332080	Sphingobium baderi	root;cellular organisms;Bacteria <prokaryotes>;Proteobacteria;Alphaproteobacteria;Sphingomonadales;Sphingomonadaceae;Sphingobium;Sphingobium baderi
c_000000000031_45	WP_077317597.1	16	174	159	61.6392	233	hypothetical protein	84407	Virgibacillus proomii	root;cellular organisms;Bacteria <prokaryotes>;Terrabacteria group;Firmicutes;Bacilli;Bacillales;Bacillaceae;Virgibacillus;Virgibacillus proomii
c_000000000031_47	WP_068767672.1	1	548	548	48.5365	593	helicase	1662865	Paenirhodobacter sp. MME-103	root;cellular organisms;Bacteria <prokaryotes>;Proteobacteria;Alphaproteobacteria;Rhodobacterales;Rhodobacteraceae;Paenirhodobacter;Paenirhodobacter sp. MME-103
c_000000000031_48	gi|658767167|ref|WP_029775992.1|	7	138	132	49.2439	143	hypothetical protein, partial	1283295	delta proteobacterium JGI 0000059-K16	root;cellular organisms;Bacteria <prokaryotes>;Proteobacteria;delta/epsilon subdivisions;Deltaproteobacteria;unclassified Deltaproteobacteria;unclassified Deltaproteobacteria (miscellaneous);delta proteobacterium JGI 0000059-K16
c_000000000031_51	WP_042549015.1	1	275	275	59.6361	389	phage related protein	305	Ralstonia solanacearum	root;cellular organisms;Bacteria <prokaryotes>;Proteobacteria;Betaproteobacteria;Burkholderiales;Burkholderiaceae;Ralstonia;Ralstonia solanacearum
c_000000000031_53	WP_027421812.1	14	118	105	47.6186	76.1	DUF1064 domain-containing protein	140626	Lachnobacterium bovis	root;cellular organisms;Bacteria <prokaryotes>;Terrabacteria group;Firmicutes;Clostridia;Clostridiales;Lachnospiraceae;Lachnobacterium;Lachnobacterium bovis
c_000000000031_56	gi|739058852|ref|WP_036930345.1|	74	146	73	54.79	90.7	hypothetical protein, partial	1245603	Proteobacteria bacterium JGI 0000113-P07	root;cellular organisms;Bacteria <prokaryotes>;Proteobacteria;unclassified Proteobacteria;unclassified Proteobacteria (miscellaneous);Proteobacteria bacterium JGI 0000113-P07
c_000000000031_60	gi|655441930|ref|WP_028826472.1|	201	257	57	49.12	63.3	hypothetical protein	1245603	Proteobacteria bacterium JGI 0000113-P07	root;cellular organisms;Bacteria <prokaryotes>;Proteobacteria;unclassified Proteobacteria;unclassified Proteobacteria (miscellaneous);Proteobacteria bacterium JGI 0000113-P07
c_000000000031_63	gi|655438314|ref|WP_028823067.1|	1	775	598	52.0018	713	hypothetical protein	1245603	Proteobacteria bacterium JGI 0000113-P07	root;cellular organisms;Bacteria <prokaryotes>;Proteobacteria;unclassified Proteobacteria;unclassified Proteobacteria (miscellaneous);Proteobacteria bacterium JGI 0000113-P07
c_000000000031_65	gi|655453444|ref|WP_028836683.1|	1	473	473	35.518	220	hypothetical protein	1245607	Proteobacteria bacterium JGI 0000113-L05	root;cellular organisms;Bacteria <prokaryotes>;Proteobacteria;unclassified Proteobacteria;unclassified Proteobacteria (miscellaneous);Proteobacteria bacterium JGI 0000113-L05
c_000000000031_68	WP_051908481.1	7	165	159	44.0252	118	hypothetical protein	91604	Candidatus Paracaedibacter acanthamoebae	root;cellular organisms;Bacteria <prokaryotes>;Proteobacteria;Alphaproteobacteria;Holosporales;Candidatus Paracaedibacteraceae;Candidatus Paracaedibacter;Candidatus Paracaedibacter acanthamoebae
c_000000000031_73	YP_008320303.1	1	92	92	46.7426	57.6	phage tail collar domain protein	948071	Puniceispirillum phage HMO-2011	root;Viruses;dsDNA viruses, no RNA stage;Caudovirales;Podoviridae;unclassified Podoviridae;Puniceispirillum phage HMO-2011
c_000000000031_7	gi|518879059|ref|WP_020034934.1|	10	95	86	93.02	185	hypothetical protein	1009416	Verrucomicrobia bacterium SCGC AAA164-I21	root;cellular organisms;Bacteria <prokaryotes>;PVC group;Verrucomicrobia;unclassified Verrucomicrobia;unclassified Verrucomicrobia (miscellaneous);Verrucomicrobia bacterium SCGC AAA164-I21
c_000000000031_8	gi|655439183|ref|WP_028823821.1|	1	91	91	80.22	175	hypothetical protein	1245603	Proteobacteria bacterium JGI 0000113-P07	root;cellular organisms;Bacteria <prokaryotes>;Proteobacteria;unclassified Proteobacteria;unclassified Proteobacteria (miscellaneous);Proteobacteria bacterium JGI 0000113-P07
c_000000000031_9	YP_009321004.1	3	44	42	73.81	80.1	hypothetical protein T191209_092	1883365	Synechococcus phage S-CAM22	root;Viruses;unclassified bacterial viruses;Synechococcus phage S-CAM22
c_000000000032_10	gi|655440878|ref|WP_028825441.1|	3	284	282	45.7401	238	hypothetical protein	1245603	Proteobacteria bacterium JGI 0000113-P07	root;cellular organisms;Bacteria <prokaryotes>;Proteobacteria;unclassified Proteobacteria;unclassified Proteobacteria (miscellaneous);Proteobacteria bacterium JGI 0000113-P07
c_000000000032_11	gi|518925229|ref|WP_020081104.1|	648	747	100	74.001	172	hypothetical protein	1009412	Flavobacterium sp. SCGC AAA160-P02	root;cellular organisms;Bacteria <prokaryotes>;FCB group;Bacteroidetes/Chlorobi group;Bacteroidetes <phylum>;Flavobacteriia;Flavobacteriales;Flavobacteriaceae;Flavobacterium;Flavobacterium sp. SCGC AAA160-P02
c_000000000032_13	WP_068358378.1	1048	1466	419	37.2267	215	hypothetical protein	1689867	Rhodobacteraceae bacterium SB2	root;cellular organisms;Bacteria <prokaryotes>;Proteobacteria;Alphaproteobacteria;Rhodobacterales;Rhodobacteraceae;unclassified Rhodobacteraceae;Rhodobacteraceae bacterium SB2
c_000000000032_16	gi|737760113|ref|WP_035728619.1|	212	655	444	63.7338	674	hypothetical protein, partial	1009412	Flavobacterium sp. SCGC AAA160-P02	root;cellular organisms;Bacteria <prokaryotes>;FCB group;Bacteroidetes/Chlorobi group;Bacteroidetes <phylum>;Flavobacteriia;Flavobacteriales;Flavobacteriaceae;Flavobacterium;Flavobacterium sp. SCGC AAA160-P02
c_000000000032_17	gi|518925233|ref|WP_020081108.1|	1	237	237	57.3824	288	hypothetical protein	1009412	Flavobacterium sp. SCGC AAA160-P02	root;cellular organisms;Bacteria <prokaryotes>;FCB group;Bacteroidetes/Chlorobi group;Bacteroidetes <phylum>;Flavobacteriia;Flavobacteriales;Flavobacteriaceae;Flavobacterium;Flavobacterium sp. SCGC AAA160-P02
c_000000000032_18	gi|518925250|ref|WP_020081125.1|	6	222	217	56.2188	274	hypothetical protein	1009412	Flavobacterium sp. SCGC AAA160-P02	root;cellular organisms;Bacteria <prokaryotes>;FCB group;Bacteroidetes/Chlorobi group;Bacteroidetes <phylum>;Flavobacteriia;Flavobacteriales;Flavobacteriaceae;Flavobacterium;Flavobacterium sp. SCGC AAA160-P02
c_000000000032_19	gi|739058647|ref|WP_036930142.1|	1	116	116	60.3458	156	hypothetical protein, partial	1245603	Proteobacteria bacterium JGI 0000113-P07	root;cellular organisms;Bacteria <prokaryotes>;Proteobacteria;unclassified Proteobacteria;unclassified Proteobacteria (miscellaneous);Proteobacteria bacterium JGI 0000113-P07
c_000000000032_1	gi|655441940|ref|WP_028826482.1|	2	457	456	59.2086	660	hypothetical protein	1245603	Proteobacteria bacterium JGI 0000113-P07	root;cellular organisms;Bacteria <prokaryotes>;Proteobacteria;unclassified Proteobacteria;unclassified Proteobacteria (miscellaneous);Proteobacteria bacterium JGI 0000113-P07
c_000000000032_20	gi|518925252|ref|WP_020081127.1|	3	238	236	73.73	430	hypothetical protein	1009412	Flavobacterium sp. SCGC AAA160-P02	root;cellular organisms;Bacteria <prokaryotes>;FCB group;Bacteroidetes/Chlorobi group;Bacteroidetes <phylum>;Flavobacteriia;Flavobacteriales;Flavobacteriaceae;Flavobacterium;Flavobacterium sp. SCGC AAA160-P02
c_000000000032_22	gi|655440864|ref|WP_028825427.1|	113	216	104	55.77	135	hypothetical protein	1245603	Proteobacteria bacterium JGI 0000113-P07	root;cellular organisms;Bacteria <prokaryotes>;Proteobacteria;unclassified Proteobacteria;unclassified Proteobacteria (miscellaneous);Proteobacteria bacterium JGI 0000113-P07
c_000000000032_25	gi|655441911|ref|WP_028826453.1|	1	81	81	65.4279	123	hypothetical protein	1245603	Proteobacteria bacterium JGI 0000113-P07	root;cellular organisms;Bacteria <prokaryotes>;Proteobacteria;unclassified Proteobacteria;unclassified Proteobacteria (miscellaneous);Proteobacteria bacterium JGI 0000113-P07
c_000000000032_26	gi|655441910|ref|WP_028826452.1|	1	300	300	82.67	558	hypothetical protein	1245603	Proteobacteria bacterium JGI 0000113-P07	root;cellular organisms;Bacteria <prokaryotes>;Proteobacteria;unclassified Proteobacteria;unclassified Proteobacteria (miscellaneous);Proteobacteria bacterium JGI 0000113-P07
c_000000000032_28	gi|655441908|ref|WP_028826450.1|	1	151	151	69.54	258	hypothetical protein	1245603	Proteobacteria bacterium JGI 0000113-P07	root;cellular organisms;Bacteria <prokaryotes>;Proteobacteria;unclassified Proteobacteria;unclassified Proteobacteria (miscellaneous);Proteobacteria bacterium JGI 0000113-P07
c_000000000032_29	gi|518879063|ref|WP_020034938.1|	9	316	308	57.464	353	hypothetical protein	1009416	Verrucomicrobia bacterium SCGC AAA164-I21	root;cellular organisms;Bacteria <prokaryotes>;PVC group;Verrucomicrobia;unclassified Verrucomicrobia;unclassified Verrucomicrobia (miscellaneous);Verrucomicrobia bacterium SCGC AAA164-I21
c_000000000032_2	gi|655441939|ref|WP_028826481.1|	1	239	239	73.2251	414	hypothetical protein	1245603	Proteobacteria bacterium JGI 0000113-P07	root;cellular organisms;Bacteria <prokaryotes>;Proteobacteria;unclassified Proteobacteria;unclassified Proteobacteria (miscellaneous);Proteobacteria bacterium JGI 0000113-P07
c_000000000032_30	gi|655441906|ref|WP_028826448.1|	1	153	153	71.8977	257	hypothetical protein	1245603	Proteobacteria bacterium JGI 0000113-P07	root;cellular organisms;Bacteria <prokaryotes>;Proteobacteria;unclassified Proteobacteria;unclassified Proteobacteria (miscellaneous);Proteobacteria bacterium JGI 0000113-P07
c_000000000032_31	gi|518879061|ref|WP_020034936.1|	1	67	67	64.18	103	hypothetical protein	1009416	Verrucomicrobia bacterium SCGC AAA164-I21	root;cellular organisms;Bacteria <prokaryotes>;PVC group;Verrucomicrobia;unclassified Verrucomicrobia;unclassified Verrucomicrobia (miscellaneous);Verrucomicrobia bacterium SCGC AAA164-I21
c_000000000032_37	gi|655454796|ref|WP_028837941.1|	1	128	128	93.75	276	hypothetical protein	1259809	Proteobacteria bacterium JGI 0000113-D06	root;cellular organisms;Bacteria <prokaryotes>;Proteobacteria;unclassified Proteobacteria;unclassified Proteobacteria (miscellaneous);Proteobacteria bacterium JGI 0000113-D06
c_000000000032_3	gi|655441938|ref|WP_028826480.1|	3	192	190	69.47	287	hypothetical protein	1245603	Proteobacteria bacterium JGI 0000113-P07	root;cellular organisms;Bacteria <prokaryotes>;Proteobacteria;unclassified Proteobacteria;unclassified Proteobacteria (miscellaneous);Proteobacteria bacterium JGI 0000113-P07
c_000000000032_40	gi|518925270|ref|WP_020081145.1|	1	816	816	71.3281	1330	hypothetical protein	1009412	Flavobacterium sp. SCGC AAA160-P02	root;cellular organisms;Bacteria <prokaryotes>;FCB group;Bacteroidetes/Chlorobi group;Bacteroidetes <phylum>;Flavobacteriia;Flavobacteriales;Flavobacteriaceae;Flavobacterium;Flavobacterium sp. SCGC AAA160-P02
c_000000000032_43	gi|655439571|ref|WP_028824184.1|	761	980	220	55.9118	260	hypothetical protein, partial	1245603	Proteobacteria bacterium JGI 0000113-P07	root;cellular organisms;Bacteria <prokaryotes>;Proteobacteria;unclassified Proteobacteria;unclassified Proteobacteria (miscellaneous);Proteobacteria bacterium JGI 0000113-P07
c_000000000032_44	gi|655441900|ref|WP_028826442.1|	70	490	421	78.15	804	hypothetical protein, partial	1245603	Proteobacteria bacterium JGI 0000113-P07	root;cellular organisms;Bacteria <prokaryotes>;Proteobacteria;unclassified Proteobacteria;unclassified Proteobacteria (miscellaneous);Proteobacteria bacterium JGI 0000113-P07
c_000000000032_48	gi|655440176|ref|WP_028824760.1|	1	63	63	66.67	103	hypothetical protein	1245603	Proteobacteria bacterium JGI 0000113-P07	root;cellular organisms;Bacteria <prokaryotes>;Proteobacteria;unclassified Proteobacteria;unclassified Proteobacteria (miscellaneous);Proteobacteria bacterium JGI 0000113-P07
c_000000000032_4	gi|518925548|ref|WP_020081423.1|	30	137	108	71.2941	183	hypothetical protein	1009412	Flavobacterium sp. SCGC AAA160-P02	root;cellular organisms;Bacteria <prokaryotes>;FCB group;Bacteroidetes/Chlorobi group;Bacteroidetes <phylum>;Flavobacteriia;Flavobacteriales;Flavobacteriaceae;Flavobacterium;Flavobacterium sp. SCGC AAA160-P02
c_000000000032_53	gi|518879592|ref|WP_020035467.1|	4	200	197	55.3299	258	hypothetical protein	1009416	Verrucomicrobia bacterium SCGC AAA164-I21	root;cellular organisms;Bacteria <prokaryotes>;PVC group;Verrucomicrobia;unclassified Verrucomicrobia;unclassified Verrucomicrobia (miscellaneous);Verrucomicrobia bacterium SCGC AAA164-I21
c_000000000032_54	WP_063524018.1	1	62	62	69.3574	89.4	hypothetical protein	1822216	Vibrio sp. HI00D65	root;cellular organisms;Bacteria <prokaryotes>;Proteobacteria;Gammaproteobacteria;Vibrionales;Vibrionaceae;Vibrio;Vibrio sp. HI00D65
c_000000000032_5	gi|655441936|ref|WP_028826478.1|	3	476	474	73.63	840	hypothetical protein	1245603	Proteobacteria bacterium JGI 0000113-P07	root;cellular organisms;Bacteria <prokaryotes>;Proteobacteria;unclassified Proteobacteria;unclassified Proteobacteria (miscellaneous);Proteobacteria bacterium JGI 0000113-P07
c_000000000032_6	gi|518868945|ref|WP_020024835.1|	8	125	118	46.61	141	S-adenosylmethionine decarboxylase	33811	unclassified Gammaproteobacteria (miscellaneous)	root;cellular organisms;Bacteria <prokaryotes>;Proteobacteria;Gammaproteobacteria;unclassified Gammaproteobacteria;unclassified Gammaproteobacteria (miscellaneous)
c_000000000032_7	gi|655440204|ref|WP_028824788.1|	1	62	62	74.19	108	hypothetical protein	1245603	Proteobacteria bacterium JGI 0000113-P07	root;cellular organisms;Bacteria <prokaryotes>;Proteobacteria;unclassified Proteobacteria;unclassified Proteobacteria (miscellaneous);Proteobacteria bacterium JGI 0000113-P07
c_000000000032_8	gi|518925232|ref|WP_020081107.1|	52	1313	1262	57.3707	1580	hypothetical protein	1009412	Flavobacterium sp. SCGC AAA160-P02	root;cellular organisms;Bacteria <prokaryotes>;FCB group;Bacteroidetes/Chlorobi group;Bacteroidetes <phylum>;Flavobacteriia;Flavobacteriales;Flavobacteriaceae;Flavobacterium;Flavobacterium sp. SCGC AAA160-P02
c_000000000033_11	WP_050466564.1	346	603	258	47.6764	266	hypothetical protein	211589	Herbaspirillum chlorophenolicum	root;cellular organisms;Bacteria <prokaryotes>;Proteobacteria;Betaproteobacteria;Burkholderiales;Oxalobacteraceae;Herbaspirillum;Herbaspirillum chlorophenolicum
c_000000000033_12	WP_058934937.1	3	210	208	38.4629	147	hypothetical protein	76731	Roseateles depolymerans	root;cellular organisms;Bacteria <prokaryotes>;Proteobacteria;Betaproteobacteria;Burkholderiales;unclassified Burkholderiales;Burkholderiales Genera incertae sedis;Roseateles;Roseateles depolymerans
c_000000000033_14	WP_073469249.1	1	346	346	54.0477	439	phage major capsid protein	1500264	Rhizobacter sp. OV335	root;cellular organisms;Bacteria <prokaryotes>;Proteobacteria;Betaproteobacteria;Burkholderiales;unclassified Burkholderiales;Burkholderiales Genera incertae sedis;Rhizobacter;Rhizobacter sp. OV335
c_000000000033_15	WP_076198352.1	12	343	332	28.0166	113	hypothetical protein	1842727	Rhodoferax sp. DCY110	root;cellular organisms;Bacteria <prokaryotes>;Proteobacteria;Betaproteobacteria;Burkholderiales;Comamonadaceae;Rhodoferax;Rhodoferax sp. DCY110
c_000000000033_16	WP_005880276.1	33	638	606	36.139	358	hypothetical protein	847	Oxalobacter formigenes	root;cellular organisms;Bacteria <prokaryotes>;Proteobacteria;Betaproteobacteria;Burkholderiales;Oxalobacteraceae;Oxalobacter;Oxalobacter formigenes
c_000000000033_18	WP_087228326.1	13	440	428	41.8248	341	Terminase-like family protein	216851	Faecalibacterium	root;cellular organisms;Bacteria <prokaryotes>;Terrabacteria group;Firmicutes;Clostridia;Clostridiales;Ruminococcaceae;Faecalibacterium
c_000000000033_1	WP_034719623.1	106	169	117	49.5753	125.7	hypothetical protein	1353530	Bacteriovorax sp. DB6_IX	root;cellular organisms;Bacteria <prokaryotes>;Proteobacteria;Oligoflexia;Bacteriovoracales;Bacteriovoracaceae;Bacteriovorax;Bacteriovorax sp. DB6_IX
c_000000000033_20	gi|516577400|ref|WP_017952464.1|	13	103	91	52.75	126	hypothetical protein	913337	Nitrospina sp. SCGC AAA288-L16	root;cellular organisms;Bacteria <prokaryotes>;Nitrospinae/Tectomicrobia group;Nitrospinae;Nitrospinia;Nitrospinales;Nitrospinaceae;Nitrospina;Nitrospina sp. SCGC AAA288-L16
c_000000000033_24	gi|519109355|ref|WP_020265230.1|	8	119	112	40.1748	76.6	hypothetical protein	1047053	Atribacteria bacterium JGI 0000059-I14	root;cellular organisms;Bacteria <prokaryotes>;unclassified Bacteria;Bacteria candidate phyla;Candidatus Atribacteria;unclassified Atribacteria;Atribacteria bacterium JGI 0000059-I14
c_000000000033_36	WP_077932368.1	24	252	229	38.8665	138	DNA cytosine methyltransferase	1076596	Acetobacter persici	root;cellular organisms;Bacteria <prokaryotes>;Proteobacteria;Alphaproteobacteria;Rhodospirillales;Acetobacteraceae;Acetobacter;Acetobacter persici
c_000000000033_43	WP_029734378.1	12	113	102	49.9985	97.7	hypothetical protein	1035120	Deferrisoma camini	root;cellular organisms;Bacteria <prokaryotes>;Proteobacteria;delta/epsilon subdivisions;Deltaproteobacteria;unclassified Deltaproteobacteria;Deferrisoma;Deferrisoma camini
c_000000000033_44	WP_077290180.1	3	159	157	48.4064	150	hypothetical protein	187304	Labrenzia aggregata	root;cellular organisms;Bacteria <prokaryotes>;Proteobacteria;Alphaproteobacteria;Rhodobacterales;Rhodobacteraceae;Labrenzia;Labrenzia aggregata
c_000000000033_45	WP_094438212.1	5	556	552	36.0512	366	hypothetical protein	449664	Alicycliphilus sp. BQ1	root;cellular organisms;Bacteria <prokaryotes>;Proteobacteria;Betaproteobacteria;Burkholderiales;Comamonadaceae;Alicycliphilus;Alicycliphilus sp. BQ1
c_000000000033_46	WP_079864575.1	1	125	125	44.8	103	hypothetical protein	287	Pseudomonas aeruginosa	root;cellular organisms;Bacteria <prokaryotes>;Proteobacteria;Gammaproteobacteria;Pseudomonadales;Pseudomonadaceae;Pseudomonas;Pseudomonas aeruginosa group;Pseudomonas aeruginosa
c_000000000033_51	WP_074120082.1	295	413	119	31.9283	71.3	integrase	1680155	Bradyrhizobium sp. AS23.2	root;cellular organisms;Bacteria <prokaryotes>;Proteobacteria;Alphaproteobacteria;Rhizobiales;Bradyrhizobiaceae;Bradyrhizobium;Bradyrhizobium sp. AS23.2
c_000000000033_52	WP_074670526.1	5	114	110	36.3655	62.9	single-stranded DNA-binding protein	971	Selenomonas ruminantium	root;cellular organisms;Bacteria <prokaryotes>;Terrabacteria group;Firmicutes;Negativicutes;Selenomonadales;Selenomonadaceae;Selenomonas;Selenomonas ruminantium
c_000000000033_54	WP_004532336.1	6	199	194	34.0182	72.1	hypothetical protein	28450	Burkholderia pseudomallei	root;cellular organisms;Bacteria <prokaryotes>;Proteobacteria;Betaproteobacteria;Burkholderiales;Burkholderiaceae;Burkholderia;pseudomallei group;Burkholderia pseudomallei
c_000000000033_5	WP_084366876.1	81	152	72	47.2264	65.1	hypothetical protein	1907415	Rhizobium sp. RU36D	root;cellular organisms;Bacteria <prokaryotes>;Proteobacteria;Alphaproteobacteria;Rhizobiales;Rhizobiaceae;Rhizobium/Agrobacterium group;Rhizobium;Rhizobium sp. RU36D
c_000000000033_6	WP_010473920.1	1001	2522	1522	30.5562	588	helicase	310037	Acaryochloris sp. CCMEE 5410	root;cellular organisms;Bacteria <prokaryotes>;Terrabacteria group;Cyanobacteria/Melainabacteria group;Cyanobacteria;Synechococcales;Acaryochloridaceae;Acaryochloris;Acaryochloris sp. CCMEE 5410
c_000000000034_10	WP_019114030.1	1	92	92	73.91	171	hypothetical protein	1009420	Verrucomicrobia bacterium SCGC AAA164-O14	root;cellular organisms;Bacteria <prokaryotes>;PVC group;Verrucomicrobia;unclassified Verrucomicrobia;unclassified Verrucomicrobia (miscellaneous);Verrucomicrobia bacterium SCGC AAA164-O14
c_000000000034_14	gi|655437091|ref|WP_028822736.1|	1	87	87	66.67	146	hypothetical protein, partial	1245603	Proteobacteria bacterium JGI 0000113-P07	root;cellular organisms;Bacteria <prokaryotes>;Proteobacteria;unclassified Proteobacteria;unclassified Proteobacteria (miscellaneous);Proteobacteria bacterium JGI 0000113-P07
c_000000000034_15	WP_085440174.1	1	146	146	54.11	170	muraminidase	1472297	Magnetofaba australis	root;cellular organisms;Bacteria <prokaryotes>;Proteobacteria;Alphaproteobacteria;Magnetococcales;Magnetococcaceae;Magnetofaba;Magnetofaba australis
c_000000000034_16	YP_008320325.1	3	64	62	79.03	121	hypothetical protein phage1322_63	948071	Puniceispirillum phage HMO-2011	root;Viruses;dsDNA viruses, no RNA stage;Caudovirales;Podoviridae;unclassified Podoviridae;Puniceispirillum phage HMO-2011
c_000000000034_17	gi|655452914|ref|WP_028836199.1|	7	99	93	69.89	148	hypothetical protein	1245607	Proteobacteria bacterium JGI 0000113-L05	root;cellular organisms;Bacteria <prokaryotes>;Proteobacteria;unclassified Proteobacteria;unclassified Proteobacteria (miscellaneous);Proteobacteria bacterium JGI 0000113-L05
c_000000000034_19	gi|739055816|ref|WP_036928508.1|	1	79	79	79.75	151	hypothetical protein, partial	1245603	Proteobacteria bacterium JGI 0000113-P07	root;cellular organisms;Bacteria <prokaryotes>;Proteobacteria;unclassified Proteobacteria;unclassified Proteobacteria (miscellaneous);Proteobacteria bacterium JGI 0000113-P07
c_000000000034_20	WP_036553001.1	33	58	26	80.77	58.9	DUF1674 domain-containing protein	390877	Nisaea denitrificans	root;cellular organisms;Bacteria <prokaryotes>;Proteobacteria;Alphaproteobacteria;Rhodospirillales;Rhodospirillaceae;Nisaea;Nisaea denitrificans
c_000000000034_21	WP_022663876.1	2	345	344	60.17	491	phosphate ABC transporter substrate-binding protein	53329	Desulfospira joergensenii	root;cellular organisms;Bacteria <prokaryotes>;Proteobacteria;delta/epsilon subdivisions;Deltaproteobacteria;Desulfobacterales;Desulfobacteraceae;Desulfospira;Desulfospira joergensenii
c_000000000034_23	YP_008530309.1	46	138	93	40.8649	66.4	putative recombinase endonuclease	1327956	Escherichia phage JES2013	root;Viruses;dsDNA viruses, no RNA stage;Caudovirales;Myoviridae;Vequintavirinae;V5virus;Escherichia virus JES2013;Escherichia phage JES2013
c_000000000034_24	WP_072596065.1	4	567	564	67.02	901	hypothetical protein	1921510	Sphingomonas sp. JJ-A5	root;cellular organisms;Bacteria <prokaryotes>;Proteobacteria;Alphaproteobacteria;Sphingomonadales;Sphingomonadaceae;Sphingomonas;Sphingomonas sp. JJ-A5
c_000000000034_28	YP_008320279.1	1	84	84	69.0511	140	hypothetical protein phage1322_17	948071	Puniceispirillum phage HMO-2011	root;Viruses;dsDNA viruses, no RNA stage;Caudovirales;Podoviridae;unclassified Podoviridae;Puniceispirillum phage HMO-2011
c_000000000034_33	YP_008320274.1	68	692	625	42.076	510	DNA polymerase I	948071	Puniceispirillum phage HMO-2011	root;Viruses;dsDNA viruses, no RNA stage;Caudovirales;Podoviridae;unclassified Podoviridae;Puniceispirillum phage HMO-2011
c_000000000034_34	WP_051906917.1	2	135	134	45.5272	132	cell wall hydrolase	438855	Methylomarinum vadi	root;cellular organisms;Bacteria <prokaryotes>;Proteobacteria;Gammaproteobacteria;Methylococcales;Methylococcaceae;Methylomarinum;Methylomarinum vadi
c_000000000034_3	gi|655448650|ref|WP_028832232.1|	171	321	151	38.4106	97.3	hypothetical protein	1245601	Proteobacteria bacterium JGI 0000113-E04	root;cellular organisms;Bacteria <prokaryotes>;Proteobacteria;unclassified Proteobacteria;unclassified Proteobacteria (miscellaneous);Proteobacteria bacterium JGI 0000113-E04
c_000000000034_42	gi|655448631|ref|WP_028832213.1|	24	279	256	40.2391	208	hypothetical protein	1245601	Proteobacteria bacterium JGI 0000113-E04	root;cellular organisms;Bacteria <prokaryotes>;Proteobacteria;unclassified Proteobacteria;unclassified Proteobacteria (miscellaneous);Proteobacteria bacterium JGI 0000113-E04
c_000000000034_45	WP_094956390.1	1	161	161	40.9938	118	hypothetical protein	875932	Photobacterium sanguinicancri	root;cellular organisms;Bacteria <prokaryotes>;Proteobacteria;Gammaproteobacteria;Vibrionales;Vibrionaceae;Photobacterium;Photobacterium sanguinicancri
c_000000000034_51	WP_041342867.1	3	67	65	61.5406	88.9	HNH endonuclease	1420916	Marinobacter similis	root;cellular organisms;Bacteria <prokaryotes>;Proteobacteria;Gammaproteobacteria;Alteromonadales;Alteromonadaceae;Marinobacter;Marinobacter similis
c_000000000034_55	YP_008320314.1	113	604	492	50.4046	554	phage terminase large subunit	948071	Puniceispirillum phage HMO-2011	root;Viruses;dsDNA viruses, no RNA stage;Caudovirales;Podoviridae;unclassified Podoviridae;Puniceispirillum phage HMO-2011
c_000000000034_56	YP_008320313.1	3	717	715	61.6833	1040	putative portal protein	948071	Puniceispirillum phage HMO-2011	root;Viruses;dsDNA viruses, no RNA stage;Caudovirales;Podoviridae;unclassified Podoviridae;Puniceispirillum phage HMO-2011
c_000000000034_58	gi|655453634|ref|WP_028836864.1|	3	75	73	52.05	85.4	hypothetical protein	1245607	Proteobacteria bacterium JGI 0000113-L05	root;cellular organisms;Bacteria <prokaryotes>;Proteobacteria;unclassified Proteobacteria;unclassified Proteobacteria (miscellaneous);Proteobacteria bacterium JGI 0000113-L05
c_000000000034_59	gi|655441027|ref|WP_028825585.1|	16	279	264	43.5594	251	hypothetical protein	1245603	Proteobacteria bacterium JGI 0000113-P07	root;cellular organisms;Bacteria <prokaryotes>;Proteobacteria;unclassified Proteobacteria;unclassified Proteobacteria (miscellaneous);Proteobacteria bacterium JGI 0000113-P07
c_000000000034_60	gi|655440233|ref|WP_028824816.1|	1	354	354	66.1015	495	hypothetical protein	1245603	Proteobacteria bacterium JGI 0000113-P07	root;cellular organisms;Bacteria <prokaryotes>;Proteobacteria;unclassified Proteobacteria;unclassified Proteobacteria (miscellaneous);Proteobacteria bacterium JGI 0000113-P07
c_000000000034_62	gi|655453637|ref|WP_028836867.1|	1	231	231	37.2305	187	hypothetical protein	1245607	Proteobacteria bacterium JGI 0000113-L05	root;cellular organisms;Bacteria <prokaryotes>;Proteobacteria;unclassified Proteobacteria;unclassified Proteobacteria (miscellaneous);Proteobacteria bacterium JGI 0000113-L05
c_000000000034_63	gi|655440228|ref|WP_028824811.1|	1	691	691	34.7304	384	hypothetical protein	1245603	Proteobacteria bacterium JGI 0000113-P07	root;cellular organisms;Bacteria <prokaryotes>;Proteobacteria;unclassified Proteobacteria;unclassified Proteobacteria (miscellaneous);Proteobacteria bacterium JGI 0000113-P07
c_000000000034_64	gi|655453663|ref|WP_028836892.1|	39	636	1207	37.6113	695	hypothetical protein	1245607	Proteobacteria bacterium JGI 0000113-L05	root;cellular organisms;Bacteria <prokaryotes>;Proteobacteria;unclassified Proteobacteria;unclassified Proteobacteria (miscellaneous);Proteobacteria bacterium JGI 0000113-L05
c_000000000034_9	WP_086934551.1	47	152	106	55.66	136	hypothetical protein	1737490	Agarilytica rhodophyticola	root;cellular organisms;Bacteria <prokaryotes>;Proteobacteria;Gammaproteobacteria;Cellvibrionales;Cellvibrionaceae;Agarilytica;Agarilytica rhodophyticola
c_000000000035_10	WP_063525261.1	1	152	152	88.82	315	hypothetical protein	1822216	Vibrio sp. HI00D65	root;cellular organisms;Bacteria <prokaryotes>;Proteobacteria;Gammaproteobacteria;Vibrionales;Vibrionaceae;Vibrio;Vibrio sp. HI00D65
c_000000000035_11	gi|518879063|ref|WP_020034938.1|	4	325	322	55.2759	369	hypothetical protein	1009416	Verrucomicrobia bacterium SCGC AAA164-I21	root;cellular organisms;Bacteria <prokaryotes>;PVC group;Verrucomicrobia;unclassified Verrucomicrobia;unclassified Verrucomicrobia (miscellaneous);Verrucomicrobia bacterium SCGC AAA164-I21
c_000000000035_12	WP_063525260.1	1	141	141	81.56	265	co-chaperone GroES	1822216	Vibrio sp. HI00D65	root;cellular organisms;Bacteria <prokaryotes>;Proteobacteria;Gammaproteobacteria;Vibrionales;Vibrionaceae;Vibrio;Vibrio sp. HI00D65
c_000000000035_13	gi|518925262|ref|WP_020081137.1|	6	62	57	49.12	61.5	hypothetical protein	1009412	Flavobacterium sp. SCGC AAA160-P02	root;cellular organisms;Bacteria <prokaryotes>;FCB group;Bacteroidetes/Chlorobi group;Bacteroidetes <phylum>;Flavobacteriia;Flavobacteriales;Flavobacteriaceae;Flavobacterium;Flavobacterium sp. SCGC AAA160-P02
c_000000000035_14	gi|655443223|ref|WP_028827734.1|	1	92	92	67.39	139	hypothetical protein	1245603	Proteobacteria bacterium JGI 0000113-P07	root;cellular organisms;Bacteria <prokaryotes>;Proteobacteria;unclassified Proteobacteria;unclassified Proteobacteria (miscellaneous);Proteobacteria bacterium JGI 0000113-P07
c_000000000035_16	WP_063524634.1	40	126	87	93.1	191	hypothetical protein	1822216	Vibrio sp. HI00D65	root;cellular organisms;Bacteria <prokaryotes>;Proteobacteria;Gammaproteobacteria;Vibrionales;Vibrionaceae;Vibrio;Vibrio sp. HI00D65
c_000000000035_17	WP_063524038.1	1	99	99	83.84	196	hypothetical protein	1822216	Vibrio sp. HI00D65	root;cellular organisms;Bacteria <prokaryotes>;Proteobacteria;Gammaproteobacteria;Vibrionales;Vibrionaceae;Vibrio;Vibrio sp. HI00D65
c_000000000035_18	gi|739059100|ref|WP_036930590.1|	1	67	67	65.6736	80.1	hypothetical protein	1245603	Proteobacteria bacterium JGI 0000113-P07	root;cellular organisms;Bacteria <prokaryotes>;Proteobacteria;unclassified Proteobacteria;unclassified Proteobacteria (miscellaneous);Proteobacteria bacterium JGI 0000113-P07
c_000000000035_1	gi|739059120|ref|WP_036930610.1|	7	108	102	59.8	134	hypothetical protein, partial	1245603	Proteobacteria bacterium JGI 0000113-P07	root;cellular organisms;Bacteria <prokaryotes>;Proteobacteria;unclassified Proteobacteria;unclassified Proteobacteria (miscellaneous);Proteobacteria bacterium JGI 0000113-P07
c_000000000035_21	gi|518925268|ref|WP_020081143.1|	1	128	128	89.06	267	hypothetical protein	1009412	Flavobacterium sp. SCGC AAA160-P02	root;cellular organisms;Bacteria <prokaryotes>;FCB group;Bacteroidetes/Chlorobi group;Bacteroidetes <phylum>;Flavobacteriia;Flavobacteriales;Flavobacteriaceae;Flavobacterium;Flavobacterium sp. SCGC AAA160-P02
c_000000000035_24	gi|518879052|ref|WP_020034927.1|	1	806	806	69.4829	1310	hypothetical protein	1009416	Verrucomicrobia bacterium SCGC AAA164-I21	root;cellular organisms;Bacteria <prokaryotes>;PVC group;Verrucomicrobia;unclassified Verrucomicrobia;unclassified Verrucomicrobia (miscellaneous);Verrucomicrobia bacterium SCGC AAA164-I21
c_000000000035_28	gi|655441900|ref|WP_028826442.1|	70	492	423	77.3	800	hypothetical protein, partial	1245603	Proteobacteria bacterium JGI 0000113-P07	root;cellular organisms;Bacteria <prokaryotes>;Proteobacteria;unclassified Proteobacteria;unclassified Proteobacteria (miscellaneous);Proteobacteria bacterium JGI 0000113-P07
c_000000000035_35	gi|657934619|ref|WP_029635809.1|	27	250	224	42.4153	186	hypothetical protein	932042	actinobacterium SCGC AAA041-L13	root;cellular organisms;Bacteria <prokaryotes>;Terrabacteria group;Actinobacteria <phylum>;Actinobacteria <class>;unclassified Actinobacteria (class);unclassified Actinobacteria (class) (miscellaneous);actinobacterium SCGC AAA041-L13
c_000000000035_3	gi|655441914|ref|WP_028826456.1|	1	250	250	69.9989	431	hypothetical protein	1245603	Proteobacteria bacterium JGI 0000113-P07	root;cellular organisms;Bacteria <prokaryotes>;Proteobacteria;unclassified Proteobacteria;unclassified Proteobacteria (miscellaneous);Proteobacteria bacterium JGI 0000113-P07
c_000000000035_41	gi|518925625|ref|WP_020081500.1|	1	119	119	47.9018	112	hypothetical protein	1009412	Flavobacterium sp. SCGC AAA160-P02	root;cellular organisms;Bacteria <prokaryotes>;FCB group;Bacteroidetes/Chlorobi group;Bacteroidetes <phylum>;Flavobacteriia;Flavobacteriales;Flavobacteriaceae;Flavobacterium;Flavobacterium sp. SCGC AAA160-P02
c_000000000035_44	gi|739059113|ref|WP_036930603.1|	1	162	162	55.56	184	hypothetical protein	1245603	Proteobacteria bacterium JGI 0000113-P07	root;cellular organisms;Bacteria <prokaryotes>;Proteobacteria;unclassified Proteobacteria;unclassified Proteobacteria (miscellaneous);Proteobacteria bacterium JGI 0000113-P07
c_000000000035_47	gi|655452861|ref|WP_028836155.1|	1	222	222	50.005	243	hypothetical protein	1245607	Proteobacteria bacterium JGI 0000113-L05	root;cellular organisms;Bacteria <prokaryotes>;Proteobacteria;unclassified Proteobacteria;unclassified Proteobacteria (miscellaneous);Proteobacteria bacterium JGI 0000113-L05
c_000000000035_48	gi|739059132|ref|WP_036930622.1|	88	195	108	62.04	180	hypothetical protein, partial	1245603	Proteobacteria bacterium JGI 0000113-P07	root;cellular organisms;Bacteria <prokaryotes>;Proteobacteria;unclassified Proteobacteria;unclassified Proteobacteria (miscellaneous);Proteobacteria bacterium JGI 0000113-P07
c_000000000035_49	gi|655452863|ref|WP_028836157.1|	6	143	138	49.28	160	hypothetical protein	1245607	Proteobacteria bacterium JGI 0000113-L05	root;cellular organisms;Bacteria <prokaryotes>;Proteobacteria;unclassified Proteobacteria;unclassified Proteobacteria (miscellaneous);Proteobacteria bacterium JGI 0000113-L05
c_000000000035_4	gi|655440859|ref|WP_028825422.1|	15	206	192	53.1242	190	hypothetical protein	1245603	Proteobacteria bacterium JGI 0000113-P07	root;cellular organisms;Bacteria <prokaryotes>;Proteobacteria;unclassified Proteobacteria;unclassified Proteobacteria (miscellaneous);Proteobacteria bacterium JGI 0000113-P07
c_000000000035_50	WP_066017950.1	1	72	72	68.06	120	hypothetical protein	1333660	Endozoicomonas atrinae	root;cellular organisms;Bacteria <prokaryotes>;Proteobacteria;Gammaproteobacteria;Oceanospirillales;Hahellaceae;Endozoicomonas;Endozoicomonas atrinae
c_000000000035_59	gi|739058104|ref|WP_036929703.1|	1	62	62	51.61	88	hypothetical protein	1245603	Proteobacteria bacterium JGI 0000113-P07	root;cellular organisms;Bacteria <prokaryotes>;Proteobacteria;unclassified Proteobacteria;unclassified Proteobacteria (miscellaneous);Proteobacteria bacterium JGI 0000113-P07
c_000000000035_60	gi|655446213|ref|WP_028830390.1|	1	69	69	65.22	109	hypothetical protein	1245601	Proteobacteria bacterium JGI 0000113-E04	root;cellular organisms;Bacteria <prokaryotes>;Proteobacteria;unclassified Proteobacteria;unclassified Proteobacteria (miscellaneous);Proteobacteria bacterium JGI 0000113-E04
c_000000000035_61	gi|739050948|ref|WP_036926437.1|	16	151	136	54.41	175	hypothetical protein, partial	1245603	Proteobacteria bacterium JGI 0000113-P07	root;cellular organisms;Bacteria <prokaryotes>;Proteobacteria;unclassified Proteobacteria;unclassified Proteobacteria (miscellaneous);Proteobacteria bacterium JGI 0000113-P07
c_000000000035_62	gi|518925557|ref|WP_020081432.1|	15	107	93	67.74	155	hypothetical protein	1009412	Flavobacterium sp. SCGC AAA160-P02	root;cellular organisms;Bacteria <prokaryotes>;FCB group;Bacteroidetes/Chlorobi group;Bacteroidetes <phylum>;Flavobacteriia;Flavobacteriales;Flavobacteriaceae;Flavobacterium;Flavobacterium sp. SCGC AAA160-P02
c_000000000035_63	gi|518925555|ref|WP_020081430.1|	1	130	130	43.85	117	hypothetical protein	1009412	Flavobacterium sp. SCGC AAA160-P02	root;cellular organisms;Bacteria <prokaryotes>;FCB group;Bacteroidetes/Chlorobi group;Bacteroidetes <phylum>;Flavobacteriia;Flavobacteriales;Flavobacteriaceae;Flavobacterium;Flavobacterium sp. SCGC AAA160-P02
c_000000000035_64	gi|651212516|ref|WP_026372284.1|	1	216	216	85.19	465	hypothetical protein	1009416	Verrucomicrobia bacterium SCGC AAA164-I21	root;cellular organisms;Bacteria <prokaryotes>;PVC group;Verrucomicrobia;unclassified Verrucomicrobia;unclassified Verrucomicrobia (miscellaneous);Verrucomicrobia bacterium SCGC AAA164-I21
c_000000000035_65	gi|518879346|ref|WP_020035221.1|	1	615	615	70.4043	1020	hypothetical protein	1009416	Verrucomicrobia bacterium SCGC AAA164-I21	root;cellular organisms;Bacteria <prokaryotes>;PVC group;Verrucomicrobia;unclassified Verrucomicrobia;unclassified Verrucomicrobia (miscellaneous);Verrucomicrobia bacterium SCGC AAA164-I21
c_000000000035_67	gi|655440888|ref|WP_028825451.1|	14	86	73	84.93	148	hypothetical protein	1245603	Proteobacteria bacterium JGI 0000113-P07	root;cellular organisms;Bacteria <prokaryotes>;Proteobacteria;unclassified Proteobacteria;unclassified Proteobacteria (miscellaneous);Proteobacteria bacterium JGI 0000113-P07
c_000000000035_68	gi|655440887|ref|WP_028825450.1|	1	494	494	64.37	762	hypothetical protein	1245603	Proteobacteria bacterium JGI 0000113-P07	root;cellular organisms;Bacteria <prokaryotes>;Proteobacteria;unclassified Proteobacteria;unclassified Proteobacteria (miscellaneous);Proteobacteria bacterium JGI 0000113-P07
c_000000000035_69	gi|655440886|ref|WP_028825449.1|	1	501	501	51.3022	593	hypothetical protein	1245603	Proteobacteria bacterium JGI 0000113-P07	root;cellular organisms;Bacteria <prokaryotes>;Proteobacteria;unclassified Proteobacteria;unclassified Proteobacteria (miscellaneous);Proteobacteria bacterium JGI 0000113-P07
c_000000000035_70	gi|655440885|ref|WP_028825448.1|	6	248	243	67.0749	393	hypothetical protein	1245603	Proteobacteria bacterium JGI 0000113-P07	root;cellular organisms;Bacteria <prokaryotes>;Proteobacteria;unclassified Proteobacteria;unclassified Proteobacteria (miscellaneous);Proteobacteria bacterium JGI 0000113-P07
c_000000000035_71	gi|655440201|ref|WP_028824785.1|	11	190	180	55.56	231	hypothetical protein	1245603	Proteobacteria bacterium JGI 0000113-P07	root;cellular organisms;Bacteria <prokaryotes>;Proteobacteria;unclassified Proteobacteria;unclassified Proteobacteria (miscellaneous);Proteobacteria bacterium JGI 0000113-P07
c_000000000035_72	gi|655440884|ref|WP_028825447.1|	10	124	115	75.65	200	hypothetical protein	1245603	Proteobacteria bacterium JGI 0000113-P07	root;cellular organisms;Bacteria <prokaryotes>;Proteobacteria;unclassified Proteobacteria;unclassified Proteobacteria (miscellaneous);Proteobacteria bacterium JGI 0000113-P07
c_000000000035_73	gi|655440883|ref|WP_028825446.1|	1	476	476	74.16	828	hypothetical protein	1245603	Proteobacteria bacterium JGI 0000113-P07	root;cellular organisms;Bacteria <prokaryotes>;Proteobacteria;unclassified Proteobacteria;unclassified Proteobacteria (miscellaneous);Proteobacteria bacterium JGI 0000113-P07
c_000000000035_74	gi|518925552|ref|WP_020081427.1|	1	158	158	83.54	324	peptidase M15	1009412	Flavobacterium sp. SCGC AAA160-P02	root;cellular organisms;Bacteria <prokaryotes>;FCB group;Bacteroidetes/Chlorobi group;Bacteroidetes <phylum>;Flavobacteriia;Flavobacteriales;Flavobacteriaceae;Flavobacterium;Flavobacterium sp. SCGC AAA160-P02
c_000000000035_76	gi|655440205|ref|WP_028824789.1|	25	1469	1030	33.6899	496	hypothetical protein	1245603	Proteobacteria bacterium JGI 0000113-P07	root;cellular organisms;Bacteria <prokaryotes>;Proteobacteria;unclassified Proteobacteria;unclassified Proteobacteria (miscellaneous);Proteobacteria bacterium JGI 0000113-P07
c_000000000035_78	gi|655440878|ref|WP_028825441.1|	1	294	294	48.2951	273	hypothetical protein	1245603	Proteobacteria bacterium JGI 0000113-P07	root;cellular organisms;Bacteria <prokaryotes>;Proteobacteria;unclassified Proteobacteria;unclassified Proteobacteria (miscellaneous);Proteobacteria bacterium JGI 0000113-P07
c_000000000035_79	gi|655440877|ref|WP_028825440.1|	134	385	252	48.4171	139	hypothetical protein	1245603	Proteobacteria bacterium JGI 0000113-P07	root;cellular organisms;Bacteria <prokaryotes>;Proteobacteria;unclassified Proteobacteria;unclassified Proteobacteria (miscellaneous);Proteobacteria bacterium JGI 0000113-P07
c_000000000035_7	gi|655440857|ref|WP_028825420.1|	8	85	78	43.5918	71.7	hypothetical protein	1245603	Proteobacteria bacterium JGI 0000113-P07	root;cellular organisms;Bacteria <prokaryotes>;Proteobacteria;unclassified Proteobacteria;unclassified Proteobacteria (miscellaneous);Proteobacteria bacterium JGI 0000113-P07
c_000000000035_81	gi|655441929|ref|WP_028826471.1|	1	112	112	64.29	161	hypothetical protein	1245603	Proteobacteria bacterium JGI 0000113-P07	root;cellular organisms;Bacteria <prokaryotes>;Proteobacteria;unclassified Proteobacteria;unclassified Proteobacteria (miscellaneous);Proteobacteria bacterium JGI 0000113-P07
c_000000000035_8	gi|655440856|ref|WP_028825419.1|	1	303	303	82.8422	570	hypothetical protein	1245603	Proteobacteria bacterium JGI 0000113-P07	root;cellular organisms;Bacteria <prokaryotes>;Proteobacteria;unclassified Proteobacteria;unclassified Proteobacteria (miscellaneous);Proteobacteria bacterium JGI 0000113-P07
c_000000000035_9	gi|655440855|ref|WP_028825418.1|	1	170	170	54.7098	181	hypothetical protein	1245603	Proteobacteria bacterium JGI 0000113-P07	root;cellular organisms;Bacteria <prokaryotes>;Proteobacteria;unclassified Proteobacteria;unclassified Proteobacteria (miscellaneous);Proteobacteria bacterium JGI 0000113-P07
c_000000000036_12	gi|655453466|ref|WP_028836704.1|	4	128	125	44.8	114	hypothetical protein	1245607	Proteobacteria bacterium JGI 0000113-L05	root;cellular organisms;Bacteria <prokaryotes>;Proteobacteria;unclassified Proteobacteria;unclassified Proteobacteria (miscellaneous);Proteobacteria bacterium JGI 0000113-L05
c_000000000036_15	gi|655438291|ref|WP_028823050.1|	62	172	111	51.3488	109	hypothetical protein	1245603	Proteobacteria bacterium JGI 0000113-P07	root;cellular organisms;Bacteria <prokaryotes>;Proteobacteria;unclassified Proteobacteria;unclassified Proteobacteria (miscellaneous);Proteobacteria bacterium JGI 0000113-P07
c_000000000036_17	gi|655453472|ref|WP_028836710.1|	1	201	201	75.62	359	hypothetical protein	1245607	Proteobacteria bacterium JGI 0000113-L05	root;cellular organisms;Bacteria <prokaryotes>;Proteobacteria;unclassified Proteobacteria;unclassified Proteobacteria (miscellaneous);Proteobacteria bacterium JGI 0000113-L05
c_000000000036_18	gi|655453473|ref|WP_028836711.1|	1	120	120	65.83	196	hypothetical protein	1245607	Proteobacteria bacterium JGI 0000113-L05	root;cellular organisms;Bacteria <prokaryotes>;Proteobacteria;unclassified Proteobacteria;unclassified Proteobacteria (miscellaneous);Proteobacteria bacterium JGI 0000113-L05
c_000000000036_19	gi|655453389|ref|WP_028836631.1|	29	135	107	54.21	132	hypothetical protein	1245607	Proteobacteria bacterium JGI 0000113-L05	root;cellular organisms;Bacteria <prokaryotes>;Proteobacteria;unclassified Proteobacteria;unclassified Proteobacteria (miscellaneous);Proteobacteria bacterium JGI 0000113-L05
c_000000000036_1	YP_007518014.1	6	111	106	53.77	147	DNA primase	1283076	Pelagibacter phage HTVC008M	root;Viruses;dsDNA viruses, no RNA stage;Caudovirales;Myoviridae;unclassified Myoviridae;Pelagibacter phage HTVC008M
c_000000000036_20	gi|655453390|ref|WP_028836632.1|	1	133	133	42.8526	107	hypothetical protein	1245607	Proteobacteria bacterium JGI 0000113-L05	root;cellular organisms;Bacteria <prokaryotes>;Proteobacteria;unclassified Proteobacteria;unclassified Proteobacteria (miscellaneous);Proteobacteria bacterium JGI 0000113-L05
c_000000000036_22	gi|655453480|ref|WP_028836718.1|	56	112	57	50.8772	65.1	hypothetical protein	1245607	Proteobacteria bacterium JGI 0000113-L05	root;cellular organisms;Bacteria <prokaryotes>;Proteobacteria;unclassified Proteobacteria;unclassified Proteobacteria (miscellaneous);Proteobacteria bacterium JGI 0000113-L05
c_000000000036_23	gi|655453481|ref|WP_028836719.1|	1	171	171	68.42	294	hypothetical protein	1245607	Proteobacteria bacterium JGI 0000113-L05	root;cellular organisms;Bacteria <prokaryotes>;Proteobacteria;unclassified Proteobacteria;unclassified Proteobacteria (miscellaneous);Proteobacteria bacterium JGI 0000113-L05
c_000000000036_25	YP_004323533.1	22	156	141	53.1911	176.9	possible cytitidyltransferase	445696	Prochlorococcus phage P-HM2	root;Viruses;dsDNA viruses, no RNA stage;Caudovirales;Myoviridae;unclassified Myoviridae;Prochlorococcus phage P-HM2
c_000000000036_26	gi|655440461|ref|WP_028825036.1|	25	295	232	67.6716	344.8	hypothetical protein	1245603	Proteobacteria bacterium JGI 0000113-P07	root;cellular organisms;Bacteria <prokaryotes>;Proteobacteria;unclassified Proteobacteria;unclassified Proteobacteria (miscellaneous);Proteobacteria bacterium JGI 0000113-P07
c_000000000036_27	gi|739058338|ref|WP_036929861.1|	15	264	250	70.8021	432	hypothetical protein, partial	1245603	Proteobacteria bacterium JGI 0000113-P07	root;cellular organisms;Bacteria <prokaryotes>;Proteobacteria;unclassified Proteobacteria;unclassified Proteobacteria (miscellaneous);Proteobacteria bacterium JGI 0000113-P07
c_000000000036_29	gi|655453485|ref|WP_028836723.1|	1	414	414	78.74	747	hypothetical protein	1245607	Proteobacteria bacterium JGI 0000113-L05	root;cellular organisms;Bacteria <prokaryotes>;Proteobacteria;unclassified Proteobacteria;unclassified Proteobacteria (miscellaneous);Proteobacteria bacterium JGI 0000113-L05
c_000000000036_2	gi|655440441|ref|WP_028825016.1|	2	131	130	54.62	160	hypothetical protein	1245603	Proteobacteria bacterium JGI 0000113-P07	root;cellular organisms;Bacteria <prokaryotes>;Proteobacteria;unclassified Proteobacteria;unclassified Proteobacteria (miscellaneous);Proteobacteria bacterium JGI 0000113-P07
c_000000000036_31	WP_017444770.1	37	221	185	41.0811	157	hypothetical protein	1234606	Gayadomonas joobiniege	root;cellular organisms;Bacteria <prokaryotes>;Proteobacteria;Gammaproteobacteria;Alteromonadales;Alteromonadaceae;Gayadomonas;Gayadomonas joobiniege
c_000000000036_32	gi|655453624|ref|WP_028836855.1|	2	311	310	58.71	444	clamp loader protein	1245607	Proteobacteria bacterium JGI 0000113-L05	root;cellular organisms;Bacteria <prokaryotes>;Proteobacteria;unclassified Proteobacteria;unclassified Proteobacteria (miscellaneous);Proteobacteria bacterium JGI 0000113-L05
c_000000000036_33	gi|655453622|ref|WP_028836853.1|	16	231	216	43.0541	214	hypothetical protein	1245607	Proteobacteria bacterium JGI 0000113-L05	root;cellular organisms;Bacteria <prokaryotes>;Proteobacteria;unclassified Proteobacteria;unclassified Proteobacteria (miscellaneous);Proteobacteria bacterium JGI 0000113-L05
c_000000000036_34	gi|655441880|ref|WP_028826423.1|	4	91	88	62.5	147	hypothetical protein	1245603	Proteobacteria bacterium JGI 0000113-P07	root;cellular organisms;Bacteria <prokaryotes>;Proteobacteria;unclassified Proteobacteria;unclassified Proteobacteria (miscellaneous);Proteobacteria bacterium JGI 0000113-P07
c_000000000036_36	gi|516678492|ref|WP_018037060.1|	9	143	135	51.1151	157	heat-shock protein	1131277	alpha proteobacterium SCGC AB-629-F11	root;cellular organisms;Bacteria <prokaryotes>;Proteobacteria;Alphaproteobacteria;unclassified Alphaproteobacteria;unclassified Alphaproteobacteria (miscellaneous);alpha proteobacterium SCGC AB-629-F11
c_000000000036_37	YP_009324303.1	31	379	349	57.02	451	CobS	1815522	Synechococcus phage S-WAM2	root;Viruses;dsDNA viruses, no RNA stage;Caudovirales;Myoviridae;unclassified Myoviridae;Synechococcus phage S-WAM2
c_000000000036_38	YP_007517973.1	3	738	736	35.4572	438	peptidase	1283076	Pelagibacter phage HTVC008M	root;Viruses;dsDNA viruses, no RNA stage;Caudovirales;Myoviridae;unclassified Myoviridae;Pelagibacter phage HTVC008M
c_000000000036_40	gi|655452723|ref|WP_028836044.1|	1	169	169	64.4949	267	hypothetical protein	1245607	Proteobacteria bacterium JGI 0000113-L05	root;cellular organisms;Bacteria <prokaryotes>;Proteobacteria;unclassified Proteobacteria;unclassified Proteobacteria (miscellaneous);Proteobacteria bacterium JGI 0000113-L05
c_000000000036_41	WP_066017950.1	1	69	69	60.87	108	hypothetical protein	1333660	Endozoicomonas atrinae	root;cellular organisms;Bacteria <prokaryotes>;Proteobacteria;Gammaproteobacteria;Oceanospirillales;Hahellaceae;Endozoicomonas;Endozoicomonas atrinae
c_000000000036_42	YP_004324946.1	3	65	63	44.44	70.4	hypothetical protein PSSM7_115	445688	Prochlorococcus phage P-SSM7	root;Viruses;dsDNA viruses, no RNA stage;Caudovirales;Myoviridae;unclassified Myoviridae;Prochlorococcus phage P-SSM7
c_000000000036_43	YP_007517969.1	1	569	569	51.3198	652	recombination endonuclease subunit	1283076	Pelagibacter phage HTVC008M	root;Viruses;dsDNA viruses, no RNA stage;Caudovirales;Myoviridae;unclassified Myoviridae;Pelagibacter phage HTVC008M
c_000000000036_44	WP_085952163.1	1	233	233	45.0668	197	hypothetical protein	154046	Hungatella hathewayi	root;cellular organisms;Bacteria <prokaryotes>;Terrabacteria group;Firmicutes;Clostridia;Clostridiales;Clostridiaceae;Hungatella;Hungatella hathewayi
c_000000000036_45	YP_195150.1	6	355	350	45.43	374	recombination endonuclease subunit	238854	Synechococcus phage S-PM2	root;Viruses;dsDNA viruses, no RNA stage;Caudovirales;Myoviridae;Tevenvirinae;T4virus;unclassified T4virus;Synechococcus phage S-PM2
c_000000000036_47	YP_007517965.1	4	171	168	58.9271	210	sigma factor for late transcription	1283076	Pelagibacter phage HTVC008M	root;Viruses;dsDNA viruses, no RNA stage;Caudovirales;Myoviridae;unclassified Myoviridae;Pelagibacter phage HTVC008M
c_000000000036_50	YP_007517963.1	6	496	491	52.343	565	UvsW	1283076	Pelagibacter phage HTVC008M	root;Viruses;dsDNA viruses, no RNA stage;Caudovirales;Myoviridae;unclassified Myoviridae;Pelagibacter phage HTVC008M
c_000000000036_53	gi|655442723|ref|WP_028827255.1|	22	142	121	37.1949	101	hypothetical protein	1245603	Proteobacteria bacterium JGI 0000113-P07	root;cellular organisms;Bacteria <prokaryotes>;Proteobacteria;unclassified Proteobacteria;unclassified Proteobacteria (miscellaneous);Proteobacteria bacterium JGI 0000113-P07
c_000000000036_55	WP_036580962.1	64	158	95	37.89	59.8	Na/Pi cotransporter family protein	1380763	Paenibacillus darwinianus	root;cellular organisms;Bacteria <prokaryotes>;Terrabacteria group;Firmicutes;Bacilli;Bacillales;Paenibacillaceae;Paenibacillus;Paenibacillus darwinianus
c_000000000036_56	YP_007674500.1	2	450	449	67.7057	663	major capsid protein	754042	Synechococcus phage S-SKS1	root;Viruses;dsDNA viruses, no RNA stage;Caudovirales;Siphoviridae;unclassified Siphoviridae;Synechococcus phage S-SKS1
c_000000000036_57	YP_007517956.1	136	425	290	48.9696	294	prohead core protein	1283076	Pelagibacter phage HTVC008M	root;Viruses;dsDNA viruses, no RNA stage;Caudovirales;Myoviridae;unclassified Myoviridae;Pelagibacter phage HTVC008M
c_000000000036_58	YP_007517954.1	1	215	215	60.47	320	prohead core scaffold and protease	1283076	Pelagibacter phage HTVC008M	root;Viruses;dsDNA viruses, no RNA stage;Caudovirales;Myoviridae;unclassified Myoviridae;Pelagibacter phage HTVC008M
c_000000000036_62	YP_007517949.1	7	495	489	60.3249	679	portal vertex protein of head	1283076	Pelagibacter phage HTVC008M	root;Viruses;dsDNA viruses, no RNA stage;Caudovirales;Myoviridae;unclassified Myoviridae;Pelagibacter phage HTVC008M
c_000000000037_14	YP_005087409.1	8	50	43	67.44	74.8	predicted protein	444875	Cyanophage 9515-10a	root;Viruses;dsDNA viruses, no RNA stage;Caudovirales;Podoviridae;Autographivirinae;unclassified Autographivirinae;Cyanophage 9515-10a
c_000000000037_15	YP_005087410.1	225	537	313	61.0182	424	predicted protein	444875	Cyanophage 9515-10a	root;Viruses;dsDNA viruses, no RNA stage;Caudovirales;Podoviridae;Autographivirinae;unclassified Autographivirinae;Cyanophage 9515-10a
c_000000000037_16	YP_005087411.1	7	580	574	83.1045	1130	DNA maturase beta subunit	444875	Cyanophage 9515-10a	root;Viruses;dsDNA viruses, no RNA stage;Caudovirales;Podoviridae;Autographivirinae;unclassified Autographivirinae;Cyanophage 9515-10a
c_000000000037_17	YP_214656.1	1	52	52	59.62	66.8	hypothetical protein PSSM4_095	268747	Prochlorococcus phage P-SSM4	root;Viruses;dsDNA viruses, no RNA stage;Caudovirales;Myoviridae;Tevenvirinae;T4virus;unclassified T4virus;Prochlorococcus phage P-SSM4
c_000000000037_18	YP_008125601.1	1	53	53	71.7	87.1	hypothetical protein SXCG_00016	754038	Synechococcus phage S-CAM8	root;Viruses;dsDNA viruses, no RNA stage;Caudovirales;Myoviridae;unclassified Myoviridae;Synechococcus phage S-CAM8
c_000000000037_21	YP_005087516.1	1	89	89	91.01	185	predicted protein	445692	Cyanophage NATL2A-133	root;Viruses;dsDNA viruses, no RNA stage;Caudovirales;Podoviridae;Autographivirinae;unclassified Autographivirinae;Cyanophage NATL2A-133
c_000000000037_22	YP_005087415.1	2	75	74	77.03	133	predicted protein	444875	Cyanophage 9515-10a	root;Viruses;dsDNA viruses, no RNA stage;Caudovirales;Podoviridae;Autographivirinae;unclassified Autographivirinae;Cyanophage 9515-10a
c_000000000037_23	YP_005087416.1	2	50	49	51.02	61.5	predicted protein	444875	Cyanophage 9515-10a	root;Viruses;dsDNA viruses, no RNA stage;Caudovirales;Podoviridae;Autographivirinae;unclassified Autographivirinae;Cyanophage 9515-10a
c_000000000037_25	YP_005087504.1	6	156	151	60.2597	201	gp165	445693	Cyanophage NATL1A-7	root;Viruses;dsDNA viruses, no RNA stage;Caudovirales;Podoviridae;Autographivirinae;unclassified Autographivirinae;Cyanophage NATL1A-7
c_000000000037_26	YP_007677695.1	1	125	125	54.4	137	hypothetical protein PRQG_00031	382262	Prochlorococcus phage P-GSP1	root;Viruses;dsDNA viruses, no RNA stage;unclassified dsDNA phages;Prochlorococcus phage P-GSP1
c_000000000037_27	YP_005087505.1	1	104	104	75.96	176	conserved hypothetical protein	445693	Cyanophage NATL1A-7	root;Viruses;dsDNA viruses, no RNA stage;Caudovirales;Podoviridae;Autographivirinae;unclassified Autographivirinae;Cyanophage NATL1A-7
c_000000000037_28	YP_007676447.1	8	134	127	55.1228	138	hypothetical protein SWVG_00013	754041	Synechococcus phage S-RIP1	root;Viruses;dsDNA viruses, no RNA stage;Caudovirales;Podoviridae;unclassified Podoviridae;Synechococcus phage S-RIP1
c_000000000037_2	YP_005087397.1	1	782	782	67.77	1240	RNA polymerase	444875	Cyanophage 9515-10a	root;Viruses;dsDNA viruses, no RNA stage;Caudovirales;Podoviridae;Autographivirinae;unclassified Autographivirinae;Cyanophage 9515-10a
c_000000000037_30	gi|655442440|ref|WP_028826975.1|	4	1262	1544	29.9256	471	hypothetical protein	1245603	Proteobacteria bacterium JGI 0000113-P07	root;cellular organisms;Bacteria <prokaryotes>;Proteobacteria;unclassified Proteobacteria;unclassified Proteobacteria (miscellaneous);Proteobacteria bacterium JGI 0000113-P07
c_000000000037_31	WP_088566186.1	109	188	80	51.2527	91.6	cell wall anchor protein	959	Bdellovibrio bacteriovorus	root;cellular organisms;Bacteria <prokaryotes>;Proteobacteria;Oligoflexia;Bdellovibrionales;Bdellovibrionaceae;Bdellovibrio;Bdellovibrio bacteriovorus
c_000000000037_32	YP_007672654.1	1	456	456	30.9232	143	hypothetical protein PROG_00001, partial	885867	Prochlorococcus phage P-SSP10	root;Viruses;dsDNA viruses, no RNA stage;Caudovirales;Podoviridae;unclassified Podoviridae;Prochlorococcus phage P-SSP10
c_000000000037_33	YP_005087425.1	54	1327	1274	47.4903	1290	predicted protein	444875	Cyanophage 9515-10a	root;Viruses;dsDNA viruses, no RNA stage;Caudovirales;Podoviridae;Autographivirinae;unclassified Autographivirinae;Cyanophage 9515-10a
c_000000000037_35	YP_005087536.1	97	266	170	51.7619	172	predicted protein	445692	Cyanophage NATL2A-133	root;Viruses;dsDNA viruses, no RNA stage;Caudovirales;Podoviridae;Autographivirinae;unclassified Autographivirinae;Cyanophage NATL2A-133
c_000000000037_36	YP_005087428.1	5	156	152	84.21	310	gp42	444875	Cyanophage 9515-10a	root;Viruses;dsDNA viruses, no RNA stage;Caudovirales;Podoviridae;Autographivirinae;unclassified Autographivirinae;Cyanophage 9515-10a
c_000000000037_37	YP_005087429.1	1	1028	1028	52.9153	1150	tail tube B	444875	Cyanophage 9515-10a	root;Viruses;dsDNA viruses, no RNA stage;Caudovirales;Podoviridae;Autographivirinae;unclassified Autographivirinae;Cyanophage 9515-10a
c_000000000037_38	YP_005087430.1	11	223	213	75.12	382	tail tube A	444875	Cyanophage 9515-10a	root;Viruses;dsDNA viruses, no RNA stage;Caudovirales;Podoviridae;Autographivirinae;unclassified Autographivirinae;Cyanophage 9515-10a
c_000000000037_39	YP_007673162.1	12	384	373	73.1857	603	hypothetical protein SWQG_00016	754040	Synechococcus phage S-RIP2	root;Viruses;dsDNA viruses, no RNA stage;Caudovirales;Podoviridae;unclassified Podoviridae;Synechococcus phage S-RIP2
c_000000000037_41	YP_007672664.1	1	84	84	66.67	133	hypothetical protein PROG_00011	885867	Prochlorococcus phage P-SSP10	root;Viruses;dsDNA viruses, no RNA stage;Caudovirales;Podoviridae;unclassified Podoviridae;Prochlorococcus phage P-SSP10
c_000000000037_42	YP_007677313.1	7	124	118	61.86	151	hypothetical protein CYXG_00124	536466	Synechococcus phage S-SSM4	root;Viruses;dsDNA viruses, no RNA stage;Caudovirales;Myoviridae;unclassified Myoviridae;Synechococcus phage S-SSM4
c_000000000037_43	YP_009103794.1	4	61	58	56.8983	70.8	high light inducible protein	754059	Synechococcus phage S-CBP4	root;Viruses;dsDNA viruses, no RNA stage;Caudovirales;Podoviridae;unclassified Podoviridae;Synechococcus phage S-CBP4
c_000000000037_44	YP_005087436.1	1	348	348	91.67	773	photosystem II reaction center protein PsbA/D1	444875	Cyanophage 9515-10a	root;Viruses;dsDNA viruses, no RNA stage;Caudovirales;Podoviridae;Autographivirinae;unclassified Autographivirinae;Cyanophage 9515-10a
c_000000000037_45	YP_005087548.1	3	284	282	64.536	399	capsid assembly protein	445692	Cyanophage NATL2A-133	root;Viruses;dsDNA viruses, no RNA stage;Caudovirales;Podoviridae;Autographivirinae;unclassified Autographivirinae;Cyanophage NATL2A-133
c_000000000037_46	YP_007672669.1	1	526	526	78.5212	925	head-tail connector protein	885867	Prochlorococcus phage P-SSP10	root;Viruses;dsDNA viruses, no RNA stage;Caudovirales;Podoviridae;unclassified Podoviridae;Prochlorococcus phage P-SSP10
c_000000000037_48	YP_005087551.1	1	58	58	67.24	90.7	predicted protein	445692	Cyanophage NATL2A-133	root;Viruses;dsDNA viruses, no RNA stage;Caudovirales;Podoviridae;Autographivirinae;unclassified Autographivirinae;Cyanophage NATL2A-133
c_000000000037_49	YP_005087442.1	1	239	239	90.79	508	gp34	444875	Cyanophage 9515-10a	root;Viruses;dsDNA viruses, no RNA stage;Caudovirales;Podoviridae;Autographivirinae;unclassified Autographivirinae;Cyanophage 9515-10a
c_000000000037_4	YP_007672681.1	3	92	90	58.89	141	hypothetical protein PROG_00031	885867	Prochlorococcus phage P-SSP10	root;Viruses;dsDNA viruses, no RNA stage;Caudovirales;Podoviridae;unclassified Podoviridae;Prochlorococcus phage P-SSP10
c_000000000037_50	YP_005087443.1	1	458	458	79.48	857	ribonucleotide reductase domain-containing protein	444875	Cyanophage 9515-10a	root;Viruses;dsDNA viruses, no RNA stage;Caudovirales;Podoviridae;Autographivirinae;unclassified Autographivirinae;Cyanophage 9515-10a
c_000000000037_51	YP_005087444.1	1	79	79	77.22	149	gp32	444875	Cyanophage 9515-10a	root;Viruses;dsDNA viruses, no RNA stage;Caudovirales;Podoviridae;Autographivirinae;unclassified Autographivirinae;Cyanophage 9515-10a
c_000000000037_52	YP_009103522.1	5	70	66	62.12	102	hypothetical protein S-CBP3_0036	756276	Synechococcus phage S-CBP3	root;Viruses;dsDNA viruses, no RNA stage;unclassified dsDNA phages;Synechococcus phage S-CBP3
c_000000000037_53	YP_007672676.1	1	240	240	79.17	464	hypothetical protein PROG_00023	885867	Prochlorococcus phage P-SSP10	root;Viruses;dsDNA viruses, no RNA stage;Caudovirales;Podoviridae;unclassified Podoviridae;Prochlorococcus phage P-SSP10
c_000000000037_54	YP_006355438.1	1	422	422	52.3738	479	T7-like DNA polymerase nucleotidyl transferase	268748	Prochlorococcus phage P-SSP7	root;Viruses;dsDNA viruses, no RNA stage;Caudovirales;Podoviridae;Autographivirinae;unassigned Autographivirinae;Prochlorococcus phage P-SSP7
c_000000000037_55	YP_006355437.1	4	178	175	47.4259	172	T7-like DNA polymerase 3'-5' exonuclease	268748	Prochlorococcus phage P-SSP7	root;Viruses;dsDNA viruses, no RNA stage;Caudovirales;Podoviridae;Autographivirinae;unassigned Autographivirinae;Prochlorococcus phage P-SSP7
c_000000000037_56	YP_005087448.1	1	331	331	72.8093	573	primase/helicase, partial	444875	Cyanophage 9515-10a	root;Viruses;dsDNA viruses, no RNA stage;Caudovirales;Podoviridae;Autographivirinae;unclassified Autographivirinae;Cyanophage 9515-10a
c_000000000037_7	YP_004322229.1	48	96	49	55.1	72.6	hypothetical protein SSM2_073	444860	Synechococcus phage S-SM2	root;Viruses;dsDNA viruses, no RNA stage;Caudovirales;Myoviridae;unclassified Myoviridae;Synechococcus phage S-SM2
c_000000000037_9	YP_007673188.1	22	117	96	48.96	96	hypothetical protein SWQG_00045	754040	Synechococcus phage S-RIP2	root;Viruses;dsDNA viruses, no RNA stage;Caudovirales;Podoviridae;unclassified Podoviridae;Synechococcus phage S-RIP2
c_000000000038_11	gi|740282323|ref|WP_038122051.1|	292	378	87	50.5766	96.9	hypothetical protein, partial	1009416	Verrucomicrobia bacterium SCGC AAA164-I21	root;cellular organisms;Bacteria <prokaryotes>;PVC group;Verrucomicrobia;unclassified Verrucomicrobia;unclassified Verrucomicrobia (miscellaneous);Verrucomicrobia bacterium SCGC AAA164-I21
c_000000000038_12	WP_072841183.1	471	1278	808	24.5007	174	hypothetical protein	293552	Marinomonas polaris	root;cellular organisms;Bacteria <prokaryotes>;Proteobacteria;Gammaproteobacteria;Oceanospirillales;Oceanospirillaceae;Marinomonas;Marinomonas polaris
c_000000000038_14	gi|655441936|ref|WP_028826478.1|	1	477	477	77.15	865	hypothetical protein	1245603	Proteobacteria bacterium JGI 0000113-P07	root;cellular organisms;Bacteria <prokaryotes>;Proteobacteria;unclassified Proteobacteria;unclassified Proteobacteria (miscellaneous);Proteobacteria bacterium JGI 0000113-P07
c_000000000038_15	gi|655441937|ref|WP_028826479.1|	2	121	120	65	197	hypothetical protein	1245603	Proteobacteria bacterium JGI 0000113-P07	root;cellular organisms;Bacteria <prokaryotes>;Proteobacteria;unclassified Proteobacteria;unclassified Proteobacteria (miscellaneous);Proteobacteria bacterium JGI 0000113-P07
c_000000000038_17	gi|655440201|ref|WP_028824785.1|	1	184	184	61.96	261	hypothetical protein	1245603	Proteobacteria bacterium JGI 0000113-P07	root;cellular organisms;Bacteria <prokaryotes>;Proteobacteria;unclassified Proteobacteria;unclassified Proteobacteria (miscellaneous);Proteobacteria bacterium JGI 0000113-P07
c_000000000038_18	gi|655440885|ref|WP_028825448.1|	1	247	247	76.11	455	hypothetical protein	1245603	Proteobacteria bacterium JGI 0000113-P07	root;cellular organisms;Bacteria <prokaryotes>;Proteobacteria;unclassified Proteobacteria;unclassified Proteobacteria (miscellaneous);Proteobacteria bacterium JGI 0000113-P07
c_000000000038_19	gi|655440886|ref|WP_028825449.1|	10	512	503	56.26	677	hypothetical protein	1245603	Proteobacteria bacterium JGI 0000113-P07	root;cellular organisms;Bacteria <prokaryotes>;Proteobacteria;unclassified Proteobacteria;unclassified Proteobacteria (miscellaneous);Proteobacteria bacterium JGI 0000113-P07
c_000000000038_1	gi|518995045|ref|WP_020150920.1|	305	417	113	72.5665	196	hypothetical protein	1009418	Verrucomicrobia bacterium SCGC AAA164-M04	root;cellular organisms;Bacteria <prokaryotes>;PVC group;Verrucomicrobia;unclassified Verrucomicrobia;unclassified Verrucomicrobia (miscellaneous);Verrucomicrobia bacterium SCGC AAA164-M04
c_000000000038_20	gi|655440887|ref|WP_028825450.1|	7	500	494	64.98	771	hypothetical protein	1245603	Proteobacteria bacterium JGI 0000113-P07	root;cellular organisms;Bacteria <prokaryotes>;Proteobacteria;unclassified Proteobacteria;unclassified Proteobacteria (miscellaneous);Proteobacteria bacterium JGI 0000113-P07
c_000000000038_21	gi|655440197|ref|WP_028824781.1|	3	67	65	75.38	123	hypothetical protein	1245603	Proteobacteria bacterium JGI 0000113-P07	root;cellular organisms;Bacteria <prokaryotes>;Proteobacteria;unclassified Proteobacteria;unclassified Proteobacteria (miscellaneous);Proteobacteria bacterium JGI 0000113-P07
c_000000000038_22	gi|518879346|ref|WP_020035221.1|	5	616	612	70.4249	1020	hypothetical protein	1009416	Verrucomicrobia bacterium SCGC AAA164-I21	root;cellular organisms;Bacteria <prokaryotes>;PVC group;Verrucomicrobia;unclassified Verrucomicrobia;unclassified Verrucomicrobia (miscellaneous);Verrucomicrobia bacterium SCGC AAA164-I21
c_000000000038_23	gi|651212516|ref|WP_026372284.1|	1	217	217	85.25	462	hypothetical protein	1009416	Verrucomicrobia bacterium SCGC AAA164-I21	root;cellular organisms;Bacteria <prokaryotes>;PVC group;Verrucomicrobia;unclassified Verrucomicrobia;unclassified Verrucomicrobia (miscellaneous);Verrucomicrobia bacterium SCGC AAA164-I21
c_000000000038_28	gi|655441945|ref|WP_028826487.1|	6	188	183	74.86	316	hypothetical protein	1245603	Proteobacteria bacterium JGI 0000113-P07	root;cellular organisms;Bacteria <prokaryotes>;Proteobacteria;unclassified Proteobacteria;unclassified Proteobacteria (miscellaneous);Proteobacteria bacterium JGI 0000113-P07
c_000000000038_29	gi|655441948|ref|WP_028826490.1|	22	556	535	41.683	386	hypothetical protein	1245603	Proteobacteria bacterium JGI 0000113-P07	root;cellular organisms;Bacteria <prokaryotes>;Proteobacteria;unclassified Proteobacteria;unclassified Proteobacteria (miscellaneous);Proteobacteria bacterium JGI 0000113-P07
c_000000000038_2	gi|655452610|ref|WP_028835984.1|	1	204	204	60.7865	261	hypothetical protein	1245607	Proteobacteria bacterium JGI 0000113-L05	root;cellular organisms;Bacteria <prokaryotes>;Proteobacteria;unclassified Proteobacteria;unclassified Proteobacteria (miscellaneous);Proteobacteria bacterium JGI 0000113-L05
c_000000000038_31	gi|518925555|ref|WP_020081430.1|	3	132	130	46.15	109	hypothetical protein	1009412	Flavobacterium sp. SCGC AAA160-P02	root;cellular organisms;Bacteria <prokaryotes>;FCB group;Bacteroidetes/Chlorobi group;Bacteroidetes <phylum>;Flavobacteriia;Flavobacteriales;Flavobacteriaceae;Flavobacterium;Flavobacterium sp. SCGC AAA160-P02
c_000000000038_34	gi|655453227|ref|WP_028836481.1|	1	150	150	58.6685	203	hypothetical protein	1245607	Proteobacteria bacterium JGI 0000113-L05	root;cellular organisms;Bacteria <prokaryotes>;Proteobacteria;unclassified Proteobacteria;unclassified Proteobacteria (miscellaneous);Proteobacteria bacterium JGI 0000113-L05
c_000000000038_3	gi|655448094|ref|WP_028831717.1|	12	474	463	37.578	263	hypothetical protein	1245601	Proteobacteria bacterium JGI 0000113-E04	root;cellular organisms;Bacteria <prokaryotes>;Proteobacteria;unclassified Proteobacteria;unclassified Proteobacteria (miscellaneous);Proteobacteria bacterium JGI 0000113-E04
c_000000000038_48	YP_007675168.1	5	104	100	47	108	hypothetical protein CPXG_00131	929832	Cyanophage P-RSM6	root;Viruses;dsDNA viruses, no RNA stage;Caudovirales;Myoviridae;unclassified Myoviridae;Cyanophage P-RSM6
c_000000000038_49	gi|655440185|ref|WP_028824769.1|	11	122	112	53.57	135	hypothetical protein	1245603	Proteobacteria bacterium JGI 0000113-P07	root;cellular organisms;Bacteria <prokaryotes>;Proteobacteria;unclassified Proteobacteria;unclassified Proteobacteria (miscellaneous);Proteobacteria bacterium JGI 0000113-P07
c_000000000038_4	WP_019112274.1	10	347	338	42.0139	259	hypothetical protein	1009420	Verrucomicrobia bacterium SCGC AAA164-O14	root;cellular organisms;Bacteria <prokaryotes>;PVC group;Verrucomicrobia;unclassified Verrucomicrobia;unclassified Verrucomicrobia (miscellaneous);Verrucomicrobia bacterium SCGC AAA164-O14
c_000000000038_53	gi|655452861|ref|WP_028836155.1|	1	218	218	50.0009	253	hypothetical protein	1245607	Proteobacteria bacterium JGI 0000113-L05	root;cellular organisms;Bacteria <prokaryotes>;Proteobacteria;unclassified Proteobacteria;unclassified Proteobacteria (miscellaneous);Proteobacteria bacterium JGI 0000113-L05
c_000000000038_55	gi|739059113|ref|WP_036930603.1|	1	167	167	80.2376	307	hypothetical protein	1245603	Proteobacteria bacterium JGI 0000113-P07	root;cellular organisms;Bacteria <prokaryotes>;Proteobacteria;unclassified Proteobacteria;unclassified Proteobacteria (miscellaneous);Proteobacteria bacterium JGI 0000113-P07
c_000000000038_57	gi|518925625|ref|WP_020081500.1|	3	123	121	58.68	159	hypothetical protein	1009412	Flavobacterium sp. SCGC AAA160-P02	root;cellular organisms;Bacteria <prokaryotes>;FCB group;Bacteroidetes/Chlorobi group;Bacteroidetes <phylum>;Flavobacteriia;Flavobacteriales;Flavobacteriaceae;Flavobacterium;Flavobacterium sp. SCGC AAA160-P02
c_000000000038_58	gi|518925624|ref|WP_020081499.1|	1	201	201	53.736	256	hypothetical protein	1009412	Flavobacterium sp. SCGC AAA160-P02	root;cellular organisms;Bacteria <prokaryotes>;FCB group;Bacteroidetes/Chlorobi group;Bacteroidetes <phylum>;Flavobacteriia;Flavobacteriales;Flavobacteriaceae;Flavobacterium;Flavobacterium sp. SCGC AAA160-P02
c_000000000038_5	gi|655441928|ref|WP_028826470.1|	1	720	720	68.7542	1160	hypothetical protein	1245603	Proteobacteria bacterium JGI 0000113-P07	root;cellular organisms;Bacteria <prokaryotes>;Proteobacteria;unclassified Proteobacteria;unclassified Proteobacteria (miscellaneous);Proteobacteria bacterium JGI 0000113-P07
c_000000000038_62	gi|655440175|ref|WP_028824759.1|	3	325	323	51.3929	363	hypothetical protein	1245603	Proteobacteria bacterium JGI 0000113-P07	root;cellular organisms;Bacteria <prokaryotes>;Proteobacteria;unclassified Proteobacteria;unclassified Proteobacteria (miscellaneous);Proteobacteria bacterium JGI 0000113-P07
c_000000000038_66	gi|655441900|ref|WP_028826442.1|	70	268	199	88.44	427	hypothetical protein, partial	1245603	Proteobacteria bacterium JGI 0000113-P07	root;cellular organisms;Bacteria <prokaryotes>;Proteobacteria;unclassified Proteobacteria;unclassified Proteobacteria (miscellaneous);Proteobacteria bacterium JGI 0000113-P07
c_000000000038_8	gi|655441929|ref|WP_028826471.1|	1	113	113	78.76	202	hypothetical protein	1245603	Proteobacteria bacterium JGI 0000113-P07	root;cellular organisms;Bacteria <prokaryotes>;Proteobacteria;unclassified Proteobacteria;unclassified Proteobacteria (miscellaneous);Proteobacteria bacterium JGI 0000113-P07
c_000000000038_9	gi|655440877|ref|WP_028825440.1|	354	458	105	75.24	179	hypothetical protein	1245603	Proteobacteria bacterium JGI 0000113-P07	root;cellular organisms;Bacteria <prokaryotes>;Proteobacteria;unclassified Proteobacteria;unclassified Proteobacteria (miscellaneous);Proteobacteria bacterium JGI 0000113-P07
c_000000000039_10	WP_014239857.1	8	133	126	39.68	107	hypothetical protein	192	Azospirillum brasilense	root;cellular organisms;Bacteria <prokaryotes>;Proteobacteria;Alphaproteobacteria;Rhodospirillales;Rhodospirillaceae;Azospirillum;Azospirillum brasilense
c_000000000039_11	gi|518927996|ref|WP_020083871.1|	267	1053	787	54.2525	884	hypothetical protein	1007120	gamma proteobacterium SCGC AAA160-D02	root;cellular organisms;Bacteria <prokaryotes>;Proteobacteria;Gammaproteobacteria;unclassified Gammaproteobacteria;unclassified Gammaproteobacteria (miscellaneous);gamma proteobacterium SCGC AAA160-D02
c_000000000039_13	gi|655439298|ref|WP_028823928.1|	17	189	173	41.6191	159	hypothetical protein	1245603	Proteobacteria bacterium JGI 0000113-P07	root;cellular organisms;Bacteria <prokaryotes>;Proteobacteria;unclassified Proteobacteria;unclassified Proteobacteria (miscellaneous);Proteobacteria bacterium JGI 0000113-P07
c_000000000039_15	gi|655439872|ref|WP_028824468.1|	745	1295	551	27.0403	170	hypothetical protein	1245603	Proteobacteria bacterium JGI 0000113-P07	root;cellular organisms;Bacteria <prokaryotes>;Proteobacteria;unclassified Proteobacteria;unclassified Proteobacteria (miscellaneous);Proteobacteria bacterium JGI 0000113-P07
c_000000000039_17	WP_082844717.1	4	122	119	58.82	168	hypothetical protein	59753	Alcanivorax	root;cellular organisms;Bacteria <prokaryotes>;Proteobacteria;Gammaproteobacteria;Oceanospirillales;Alcanivoracaceae;Alcanivorax
c_000000000039_18	WP_070118513.1	14	420	407	66.3356	655	hypothetical protein	1524254	Pseudohongiella acticola	root;cellular organisms;Bacteria <prokaryotes>;Proteobacteria;Gammaproteobacteria;unclassified Gammaproteobacteria;Pseudohongiella;Pseudohongiella acticola
c_000000000039_1	gi|655441215|ref|WP_028825769.1|	1	176	176	55.11	237	hypothetical protein	1245603	Proteobacteria bacterium JGI 0000113-P07	root;cellular organisms;Bacteria <prokaryotes>;Proteobacteria;unclassified Proteobacteria;unclassified Proteobacteria (miscellaneous);Proteobacteria bacterium JGI 0000113-P07
c_000000000039_22	gi|655440095|ref|WP_028824682.1|	1	106	106	54.72	139	hypothetical protein	1245603	Proteobacteria bacterium JGI 0000113-P07	root;cellular organisms;Bacteria <prokaryotes>;Proteobacteria;unclassified Proteobacteria;unclassified Proteobacteria (miscellaneous);Proteobacteria bacterium JGI 0000113-P07
c_000000000039_23	gi|739058002|ref|WP_036929627.1|	3	75	73	39.73	75.7	hypothetical protein	1245603	Proteobacteria bacterium JGI 0000113-P07	root;cellular organisms;Bacteria <prokaryotes>;Proteobacteria;unclassified Proteobacteria;unclassified Proteobacteria (miscellaneous);Proteobacteria bacterium JGI 0000113-P07
c_000000000039_24	gi|655441877|ref|WP_028826420.1|	1	322	322	78.57	616	ribonucleotide-diphosphate reductase subunit beta	1245603	Proteobacteria bacterium JGI 0000113-P07	root;cellular organisms;Bacteria <prokaryotes>;Proteobacteria;unclassified Proteobacteria;unclassified Proteobacteria (miscellaneous);Proteobacteria bacterium JGI 0000113-P07
c_000000000039_26	gi|655448038|ref|WP_028831666.1|	7	609	603	72.1377	1030	ribonucleotide-diphosphate reductase subunit alpha	1245601	Proteobacteria bacterium JGI 0000113-E04	root;cellular organisms;Bacteria <prokaryotes>;Proteobacteria;unclassified Proteobacteria;unclassified Proteobacteria (miscellaneous);Proteobacteria bacterium JGI 0000113-E04
c_000000000039_27	WP_010271379.1	36	105	70	58.575	103	DUF3310 domain-containing protein	1465766	Paenibacillus senegalensis	root;cellular organisms;Bacteria <prokaryotes>;Terrabacteria group;Firmicutes;Bacilli;Bacillales;Paenibacillaceae;Paenibacillus;Paenibacillus senegalensis
c_000000000039_28	gi|739058020|ref|WP_036929642.1|	5	137	133	72.18	236	hypothetical protein, partial	1245603	Proteobacteria bacterium JGI 0000113-P07	root;cellular organisms;Bacteria <prokaryotes>;Proteobacteria;unclassified Proteobacteria;unclassified Proteobacteria (miscellaneous);Proteobacteria bacterium JGI 0000113-P07
c_000000000039_29	gi|655441882|ref|WP_028826425.1|	1	69	69	44.9319	78.3	hypothetical protein	1245603	Proteobacteria bacterium JGI 0000113-P07	root;cellular organisms;Bacteria <prokaryotes>;Proteobacteria;unclassified Proteobacteria;unclassified Proteobacteria (miscellaneous);Proteobacteria bacterium JGI 0000113-P07
c_000000000039_2	gi|655453663|ref|WP_028836892.1|	41	1091	2432	40.3765	1230	hypothetical protein	1245607	Proteobacteria bacterium JGI 0000113-L05	root;cellular organisms;Bacteria <prokaryotes>;Proteobacteria;unclassified Proteobacteria;unclassified Proteobacteria (miscellaneous);Proteobacteria bacterium JGI 0000113-L05
c_000000000039_30	gi|655437695|ref|WP_028822875.1|	1	285	285	54.04	372	hypothetical protein	1245603	Proteobacteria bacterium JGI 0000113-P07	root;cellular organisms;Bacteria <prokaryotes>;Proteobacteria;unclassified Proteobacteria;unclassified Proteobacteria (miscellaneous);Proteobacteria bacterium JGI 0000113-P07
c_000000000039_31	gi|655440102|ref|WP_028824689.1|	8	94	87	49.43	99.5	hypothetical protein	1245603	Proteobacteria bacterium JGI 0000113-P07	root;cellular organisms;Bacteria <prokaryotes>;Proteobacteria;unclassified Proteobacteria;unclassified Proteobacteria (miscellaneous);Proteobacteria bacterium JGI 0000113-P07
c_000000000039_33	gi|655441884|ref|WP_028826427.1|	4	582	579	58.5509	780	hypothetical protein	1245603	Proteobacteria bacterium JGI 0000113-P07	root;cellular organisms;Bacteria <prokaryotes>;Proteobacteria;unclassified Proteobacteria;unclassified Proteobacteria (miscellaneous);Proteobacteria bacterium JGI 0000113-P07
c_000000000039_34	gi|655441885|ref|WP_028826428.1|	5	551	547	62.1613	795	hypothetical protein	1245603	Proteobacteria bacterium JGI 0000113-P07	root;cellular organisms;Bacteria <prokaryotes>;Proteobacteria;unclassified Proteobacteria;unclassified Proteobacteria (miscellaneous);Proteobacteria bacterium JGI 0000113-P07
c_000000000039_36	gi|655441237|ref|WP_028825791.1|	11	139	129	61.2419	166	hypothetical protein	1245603	Proteobacteria bacterium JGI 0000113-P07	root;cellular organisms;Bacteria <prokaryotes>;Proteobacteria;unclassified Proteobacteria;unclassified Proteobacteria (miscellaneous);Proteobacteria bacterium JGI 0000113-P07
c_000000000039_3	gi|655442455|ref|WP_028826990.1|	1	679	679	34.3117	334	hypothetical protein	1245603	Proteobacteria bacterium JGI 0000113-P07	root;cellular organisms;Bacteria <prokaryotes>;Proteobacteria;unclassified Proteobacteria;unclassified Proteobacteria (miscellaneous);Proteobacteria bacterium JGI 0000113-P07
c_000000000039_42	gi|655440110|ref|WP_028824697.1|	19	321	303	31.3556	192	hypothetical protein	1245603	Proteobacteria bacterium JGI 0000113-P07	root;cellular organisms;Bacteria <prokaryotes>;Proteobacteria;unclassified Proteobacteria;unclassified Proteobacteria (miscellaneous);Proteobacteria bacterium JGI 0000113-P07
c_000000000039_44	gi|518927673|ref|WP_020083548.1|	1	205	205	53.17	268	hypothetical protein	1007120	gamma proteobacterium SCGC AAA160-D02	root;cellular organisms;Bacteria <prokaryotes>;Proteobacteria;Gammaproteobacteria;unclassified Gammaproteobacteria;unclassified Gammaproteobacteria (miscellaneous);gamma proteobacterium SCGC AAA160-D02
c_000000000039_46	WP_066017950.1	1	67	67	61.1937	87.6	hypothetical protein	1333660	Endozoicomonas atrinae	root;cellular organisms;Bacteria <prokaryotes>;Proteobacteria;Gammaproteobacteria;Oceanospirillales;Hahellaceae;Endozoicomonas;Endozoicomonas atrinae
c_000000000039_4	WP_066798990.1	106	165	60	56.6613	84.1	hypothetical protein	1716143	Pseudodesulfovibrio indicus	root;cellular organisms;Bacteria <prokaryotes>;Proteobacteria;delta/epsilon subdivisions;Deltaproteobacteria;Desulfovibrionales;Desulfovibrionaceae;Pseudodesulfovibrio;Pseudodesulfovibrio indicus
c_000000000039_56	gi|655441210|ref|WP_028825764.1|	248	558	311	74.6	572	hypothetical protein, partial	1245603	Proteobacteria bacterium JGI 0000113-P07	root;cellular organisms;Bacteria <prokaryotes>;Proteobacteria;unclassified Proteobacteria;unclassified Proteobacteria (miscellaneous);Proteobacteria bacterium JGI 0000113-P07
c_000000000039_58	gi|655441211|ref|WP_028825765.1|	1	727	727	72.079	1220	hypothetical protein	1245603	Proteobacteria bacterium JGI 0000113-P07	root;cellular organisms;Bacteria <prokaryotes>;Proteobacteria;unclassified Proteobacteria;unclassified Proteobacteria (miscellaneous);Proteobacteria bacterium JGI 0000113-P07
c_000000000039_5	gi|655437216|ref|WP_028822766.1|	3	65	63	69.84	115	hypothetical protein	1245603	Proteobacteria bacterium JGI 0000113-P07	root;cellular organisms;Bacteria <prokaryotes>;Proteobacteria;unclassified Proteobacteria;unclassified Proteobacteria (miscellaneous);Proteobacteria bacterium JGI 0000113-P07
c_000000000039_7	gi|518879100|ref|WP_020034975.1|	1	97	97	76.29	175	hypothetical protein	1009416	Verrucomicrobia bacterium SCGC AAA164-I21	root;cellular organisms;Bacteria <prokaryotes>;PVC group;Verrucomicrobia;unclassified Verrucomicrobia;unclassified Verrucomicrobia (miscellaneous);Verrucomicrobia bacterium SCGC AAA164-I21
c_000000000040_11	YP_009125116.1	12	285	274	44.8923	237	hypothetical protein	1548905	Pseudomonas phage vB_PaeS_PAO1_Ab18	root;Viruses;dsDNA viruses, no RNA stage;Caudovirales;Siphoviridae;Ab18virus;Pseudomonas virus Ab18;Pseudomonas phage vB_PaeS_PAO1_Ab18
c_000000000040_12	edl|MMG_THACCL009079.1|	33	283	251	41.0376	173	conserved domain protein	439499	Thioploca araucae Tha-CCL	root;cellular organisms;Bacteria <prokaryotes>;Proteobacteria;Gammaproteobacteria;Thiotrichales;Thiotrichaceae;Thioploca;Thioploca araucae;Thioploca araucae Tha-CCL
c_000000000040_13	gi|655447854|ref|WP_028831500.1|	1	335	335	26.2687	61.1	hypothetical protein	1245601	Proteobacteria bacterium JGI 0000113-E04	root;cellular organisms;Bacteria <prokaryotes>;Proteobacteria;unclassified Proteobacteria;unclassified Proteobacteria (miscellaneous);Proteobacteria bacterium JGI 0000113-E04
c_000000000040_15	YP_223948.1	25	358	334	47.3011	322	thymidylate synthase	279383	Phage phiJL001	root;Viruses;dsDNA viruses, no RNA stage;Caudovirales;Siphoviridae;Yuavirus;Phage phiJL001
c_000000000040_16	WP_072392955.1	2	90	89	52.809	104	hypothetical protein	1892844	Hyphomicrobium sp. CS1BSMeth3	root;cellular organisms;Bacteria <prokaryotes>;Proteobacteria;Alphaproteobacteria;Rhizobiales;Hyphomicrobiaceae;Hyphomicrobium;Hyphomicrobium sp. CS1BSMeth3
c_000000000040_17	gi|518879346|ref|WP_020035221.1|	4	615	612	51.7945	752	hypothetical protein	1009416	Verrucomicrobia bacterium SCGC AAA164-I21	root;cellular organisms;Bacteria <prokaryotes>;PVC group;Verrucomicrobia;unclassified Verrucomicrobia;unclassified Verrucomicrobia (miscellaneous);Verrucomicrobia bacterium SCGC AAA164-I21
c_000000000040_20	gi|655443133|ref|WP_028827651.1|	5	332	328	39.0221	249	hypothetical protein	1245603	Proteobacteria bacterium JGI 0000113-P07	root;cellular organisms;Bacteria <prokaryotes>;Proteobacteria;unclassified Proteobacteria;unclassified Proteobacteria (miscellaneous);Proteobacteria bacterium JGI 0000113-P07
c_000000000040_23	gi|739059026|ref|WP_036930516.1|	1	145	145	51.72	168	hypothetical protein, partial	1245603	Proteobacteria bacterium JGI 0000113-P07	root;cellular organisms;Bacteria <prokaryotes>;Proteobacteria;unclassified Proteobacteria;unclassified Proteobacteria (miscellaneous);Proteobacteria bacterium JGI 0000113-P07
c_000000000040_32	WP_090879135.1	41	170	130	46.1492	126	cell wall hydrolase	665467	Bauldia litoralis	root;cellular organisms;Bacteria <prokaryotes>;Proteobacteria;Alphaproteobacteria;Rhizobiales;unclassified Rhizobiales;Bauldia;Bauldia litoralis
c_000000000040_34	WP_015136385.1	1	128	128	60.94	189	nuclease	111781	Leptolyngbya sp. PCC 7376	root;cellular organisms;Bacteria <prokaryotes>;Terrabacteria group;Cyanobacteria/Melainabacteria group;Cyanobacteria;Synechococcales;Leptolyngbyaceae;Leptolyngbya;Leptolyngbya sp. PCC 7376
c_000000000040_3	gi|655454073|ref|WP_028837292.1|	2	196	195	33.3308	125	hypothetical protein	1245607	Proteobacteria bacterium JGI 0000113-L05	root;cellular organisms;Bacteria <prokaryotes>;Proteobacteria;unclassified Proteobacteria;unclassified Proteobacteria (miscellaneous);Proteobacteria bacterium JGI 0000113-L05
c_000000000040_44	gi|655441900|ref|WP_028826442.1|	112	537	426	69.48	704	hypothetical protein, partial	1245603	Proteobacteria bacterium JGI 0000113-P07	root;cellular organisms;Bacteria <prokaryotes>;Proteobacteria;unclassified Proteobacteria;unclassified Proteobacteria (miscellaneous);Proteobacteria bacterium JGI 0000113-P07
c_000000000040_46	YP_009103795.1	13	58	46	78.26	84.1	hypothetical protein S-CBP4_0026	754059	Synechococcus phage S-CBP4	root;Viruses;dsDNA viruses, no RNA stage;Caudovirales;Podoviridae;unclassified Podoviridae;Synechococcus phage S-CBP4
c_000000000040_49	gi|518879052|ref|WP_020034927.1|	57	818	762	50.1268	851	hypothetical protein	1009416	Verrucomicrobia bacterium SCGC AAA164-I21	root;cellular organisms;Bacteria <prokaryotes>;PVC group;Verrucomicrobia;unclassified Verrucomicrobia;unclassified Verrucomicrobia (miscellaneous);Verrucomicrobia bacterium SCGC AAA164-I21
c_000000000040_4	gi|655440883|ref|WP_028825446.1|	5	480	476	57.14	637	hypothetical protein	1245603	Proteobacteria bacterium JGI 0000113-P07	root;cellular organisms;Bacteria <prokaryotes>;Proteobacteria;unclassified Proteobacteria;unclassified Proteobacteria (miscellaneous);Proteobacteria bacterium JGI 0000113-P07
c_000000000040_50	YP_007675015.1	1	83	83	74.6967	133	hypothetical protein CPKG_00042	889953	Cyanophage KBS-S-2A	root;Viruses;dsDNA viruses, no RNA stage;unclassified dsDNA phages;Cyanophage KBS-S-2A
c_000000000040_51	WP_007347406.1	48	152	105	42.86	114	hypothetical protein	270250	Bartonella rattimassiliensis	root;cellular organisms;Bacteria <prokaryotes>;Proteobacteria;Alphaproteobacteria;Rhizobiales;Bartonellaceae;Bartonella;Bartonella rattimassiliensis
c_000000000040_54	WP_063525260.1	23	140	118	55.08	160	co-chaperone GroES	1822216	Vibrio sp. HI00D65	root;cellular organisms;Bacteria <prokaryotes>;Proteobacteria;Gammaproteobacteria;Vibrionales;Vibrionaceae;Vibrio;Vibrio sp. HI00D65
c_000000000040_55	gi|655441907|ref|WP_028826449.1|	13	296	284	48.2418	263	hypothetical protein	1245603	Proteobacteria bacterium JGI 0000113-P07	root;cellular organisms;Bacteria <prokaryotes>;Proteobacteria;unclassified Proteobacteria;unclassified Proteobacteria (miscellaneous);Proteobacteria bacterium JGI 0000113-P07
c_000000000040_56	gi|518879064|ref|WP_020034939.1|	6	150	145	56.55	204	hypothetical protein	1009416	Verrucomicrobia bacterium SCGC AAA164-I21	root;cellular organisms;Bacteria <prokaryotes>;PVC group;Verrucomicrobia;unclassified Verrucomicrobia;unclassified Verrucomicrobia (miscellaneous);Verrucomicrobia bacterium SCGC AAA164-I21
c_000000000040_57	gi|655452872|ref|WP_028836164.1|	1	214	214	69.63	352	hypothetical protein	1245607	Proteobacteria bacterium JGI 0000113-L05	root;cellular organisms;Bacteria <prokaryotes>;Proteobacteria;unclassified Proteobacteria;unclassified Proteobacteria (miscellaneous);Proteobacteria bacterium JGI 0000113-L05
c_000000000040_58	gi|655453165|ref|WP_028836424.1|	1	302	302	76.82	542	hypothetical protein	1245607	Proteobacteria bacterium JGI 0000113-L05	root;cellular organisms;Bacteria <prokaryotes>;Proteobacteria;unclassified Proteobacteria;unclassified Proteobacteria (miscellaneous);Proteobacteria bacterium JGI 0000113-L05
c_000000000040_59	gi|655453678|ref|WP_028836907.1|	28	184	157	40.1255	119	hypothetical protein	1245607	Proteobacteria bacterium JGI 0000113-L05	root;cellular organisms;Bacteria <prokaryotes>;Proteobacteria;unclassified Proteobacteria;unclassified Proteobacteria (miscellaneous);Proteobacteria bacterium JGI 0000113-L05
c_000000000040_62	gi|655453439|ref|WP_028836678.1|	1	298	298	52.0166	369	hypothetical protein	1245607	Proteobacteria bacterium JGI 0000113-L05	root;cellular organisms;Bacteria <prokaryotes>;Proteobacteria;unclassified Proteobacteria;unclassified Proteobacteria (miscellaneous);Proteobacteria bacterium JGI 0000113-L05
c_000000000040_63	gi|518879072|ref|WP_020034947.1|	3	164	162	53.0857	179	hypothetical protein	1009416	Verrucomicrobia bacterium SCGC AAA164-I21	root;cellular organisms;Bacteria <prokaryotes>;PVC group;Verrucomicrobia;unclassified Verrucomicrobia;unclassified Verrucomicrobia (miscellaneous);Verrucomicrobia bacterium SCGC AAA164-I21
c_000000000040_64	gi|739052394|ref|WP_036927090.1|	96	211	116	55.1716	156	hypothetical protein	1245603	Proteobacteria bacterium JGI 0000113-P07	root;cellular organisms;Bacteria <prokaryotes>;Proteobacteria;unclassified Proteobacteria;unclassified Proteobacteria (miscellaneous);Proteobacteria bacterium JGI 0000113-P07
c_000000000040_67	WP_063523658.1	1	151	151	62.91	213	hypothetical protein	1822216	Vibrio sp. HI00D65	root;cellular organisms;Bacteria <prokaryotes>;Proteobacteria;Gammaproteobacteria;Vibrionales;Vibrionaceae;Vibrio;Vibrio sp. HI00D65
c_000000000040_69	gi|655453447|ref|WP_028836686.1|	1	608	608	28.285	146	hypothetical protein	1245607	Proteobacteria bacterium JGI 0000113-L05	root;cellular organisms;Bacteria <prokaryotes>;Proteobacteria;unclassified Proteobacteria;unclassified Proteobacteria (miscellaneous);Proteobacteria bacterium JGI 0000113-L05
c_000000000040_7	WP_075881494.1	1	252	252	29.7601	94.7	hypothetical protein	1816686	Halomonas sp. Marseille-P2426	root;cellular organisms;Bacteria <prokaryotes>;Proteobacteria;Gammaproteobacteria;Oceanospirillales;Halomonadaceae;Halomonas;Halomonas sp. Marseille-P2426
c_000000000040_8	gi|655439865|ref|WP_028824461.1|	4	448	445	42.6918	407	hypothetical protein	1245603	Proteobacteria bacterium JGI 0000113-P07	root;cellular organisms;Bacteria <prokaryotes>;Proteobacteria;unclassified Proteobacteria;unclassified Proteobacteria (miscellaneous);Proteobacteria bacterium JGI 0000113-P07
c_000000000040_9	gi|655440887|ref|WP_028825450.1|	3	489	487	40.2446	427	hypothetical protein	1245603	Proteobacteria bacterium JGI 0000113-P07	root;cellular organisms;Bacteria <prokaryotes>;Proteobacteria;unclassified Proteobacteria;unclassified Proteobacteria (miscellaneous);Proteobacteria bacterium JGI 0000113-P07
c_000000000041_11	YP_214209.1	4	153	150	58.67	208	hypothetical protein PSSP7_032	268748	Prochlorococcus phage P-SSP7	root;Viruses;dsDNA viruses, no RNA stage;Caudovirales;Podoviridae;Autographivirinae;unassigned Autographivirinae;Prochlorococcus phage P-SSP7
c_000000000041_12	YP_214208.1	1	1082	1005	53.5278	1232	T7-like tail tubular protein B	268748	Prochlorococcus phage P-SSP7	root;Viruses;dsDNA viruses, no RNA stage;Caudovirales;Podoviridae;Autographivirinae;unassigned Autographivirinae;Prochlorococcus phage P-SSP7
c_000000000041_13	YP_007677159.1	1	201	201	59.6979	284	tail tubular protein	382273	Prochlorococcus phage P-SSP3	root;Viruses;dsDNA viruses, no RNA stage;unclassified dsDNA phages;Prochlorococcus phage P-SSP3
c_000000000041_14	YP_007673162.1	1	379	379	74.93	627	hypothetical protein SWQG_00016	754040	Synechococcus phage S-RIP2	root;Viruses;dsDNA viruses, no RNA stage;Caudovirales;Podoviridae;unclassified Podoviridae;Synechococcus phage S-RIP2
c_000000000041_16	YP_007677313.1	5	121	117	56.41	141	hypothetical protein CYXG_00124	536466	Synechococcus phage S-SSM4	root;Viruses;dsDNA viruses, no RNA stage;Caudovirales;Myoviridae;unclassified Myoviridae;Synechococcus phage S-SSM4
c_000000000041_19	YP_005087438.1	3	293	291	40.5449	245	scaffolding protein	444875	Cyanophage 9515-10a	root;Viruses;dsDNA viruses, no RNA stage;Caudovirales;Podoviridae;Autographivirinae;unclassified Autographivirinae;Cyanophage 9515-10a
c_000000000041_1	YP_214215.1	1	34	34	76.47	59.3	uncharacterized protein	268748	Prochlorococcus phage P-SSP7	root;Viruses;dsDNA viruses, no RNA stage;Caudovirales;Podoviridae;Autographivirinae;unassigned Autographivirinae;Prochlorococcus phage P-SSP7
c_000000000041_20	YP_214201.1	1	518	518	77.22	899	T7-like head-to-tail connector	268748	Prochlorococcus phage P-SSP7	root;Viruses;dsDNA viruses, no RNA stage;Caudovirales;Podoviridae;Autographivirinae;unassigned Autographivirinae;Prochlorococcus phage P-SSP7
c_000000000041_22	YP_009103525.1	5	241	237	76.37	425	class I ribonucleotide reductase beta subunit	756276	Synechococcus phage S-CBP3	root;Viruses;dsDNA viruses, no RNA stage;unclassified dsDNA phages;Synechococcus phage S-CBP3
c_000000000041_23	YP_005087467.1	2	457	456	77.6299	847	ribonucleotide reductase domain-containing protein	445693	Cyanophage NATL1A-7	root;Viruses;dsDNA viruses, no RNA stage;Caudovirales;Podoviridae;Autographivirinae;unclassified Autographivirinae;Cyanophage NATL1A-7
c_000000000041_24	YP_005087468.1	3	102	100	77	188	gp32	445693	Cyanophage NATL1A-7	root;Viruses;dsDNA viruses, no RNA stage;Caudovirales;Podoviridae;Autographivirinae;unclassified Autographivirinae;Cyanophage NATL1A-7
c_000000000041_25	YP_005087469.1	6	80	75	78.67	147	predicted protein	445693	Cyanophage NATL1A-7	root;Viruses;dsDNA viruses, no RNA stage;Caudovirales;Podoviridae;Autographivirinae;unclassified Autographivirinae;Cyanophage NATL1A-7
c_000000000041_26	YP_005087470.1	1	253	253	79.84	482	exonuclease	445693	Cyanophage NATL1A-7	root;Viruses;dsDNA viruses, no RNA stage;Caudovirales;Podoviridae;Autographivirinae;unclassified Autographivirinae;Cyanophage NATL1A-7
c_000000000041_28	YP_006355438.1	1	420	420	61.904	589	T7-like DNA polymerase nucleotidyl transferase	268748	Prochlorococcus phage P-SSP7	root;Viruses;dsDNA viruses, no RNA stage;Caudovirales;Podoviridae;Autographivirinae;unassigned Autographivirinae;Prochlorococcus phage P-SSP7
c_000000000041_29	YP_006355437.1	4	182	179	62.01	270	T7-like DNA polymerase 3'-5' exonuclease	268748	Prochlorococcus phage P-SSP7	root;Viruses;dsDNA viruses, no RNA stage;Caudovirales;Podoviridae;Autographivirinae;unassigned Autographivirinae;Prochlorococcus phage P-SSP7
c_000000000041_30	YP_005087558.1	7	50	44	75.0009	89.4	predicted protein	445692	Cyanophage NATL2A-133	root;Viruses;dsDNA viruses, no RNA stage;Caudovirales;Podoviridae;Autographivirinae;unclassified Autographivirinae;Cyanophage NATL2A-133
c_000000000041_31	YP_009103177.1	3	524	522	68.9632	834	primase/helicase	1273711	Synechococcus phage S-CBP1	root;Viruses;dsDNA viruses, no RNA stage;Caudovirales;Podoviridae;Autographivirinae;unclassified Autographivirinae;Synechococcus phage S-CBP1
c_000000000041_32	YP_005087471.1	9	129	121	75.21	235	endonuclease	445693	Cyanophage NATL1A-7	root;Viruses;dsDNA viruses, no RNA stage;Caudovirales;Podoviridae;Autographivirinae;unclassified Autographivirinae;Cyanophage NATL1A-7
c_000000000041_33	YP_005087472.1	1	187	187	83.4273	355	ssDNA binding protein	445693	Cyanophage NATL1A-7	root;Viruses;dsDNA viruses, no RNA stage;Caudovirales;Podoviridae;Autographivirinae;unclassified Autographivirinae;Cyanophage NATL1A-7
c_000000000041_35	YP_007676468.1	1	778	778	67.6068	1210	RNA polymerase	754041	Synechococcus phage S-RIP1	root;Viruses;dsDNA viruses, no RNA stage;Caudovirales;Podoviridae;unclassified Podoviridae;Synechococcus phage S-RIP1
c_000000000041_37	YP_009103512.1	13	89	77	54.55	103	hypothetical protein S-CBP3_0024	756276	Synechococcus phage S-CBP3	root;Viruses;dsDNA viruses, no RNA stage;unclassified dsDNA phages;Synechococcus phage S-CBP3
c_000000000041_39	YP_009324992.1	9	44	36	63.89	57.1	hypothetical protein P090810_002	1815521	Synechococcus phage S-WAM1	root;Viruses;dsDNA viruses, no RNA stage;Caudovirales;Myoviridae;unclassified Myoviridae;Synechococcus phage S-WAM1
c_000000000041_4	YP_007517930.1	1	167	167	34.1332	74.8	hypothetical protein	1283076	Pelagibacter phage HTVC008M	root;Viruses;dsDNA viruses, no RNA stage;Caudovirales;Myoviridae;unclassified Myoviridae;Pelagibacter phage HTVC008M
c_000000000041_50	gi|655453178|ref|WP_028836436.1|	1	57	57	54.39	66.4	hypothetical protein	1245607	Proteobacteria bacterium JGI 0000113-L05	root;cellular organisms;Bacteria <prokaryotes>;Proteobacteria;unclassified Proteobacteria;unclassified Proteobacteria (miscellaneous);Proteobacteria bacterium JGI 0000113-L05
c_000000000041_51	YP_009213650.1	1	48	48	47.92	61.1	hypothetical protein	1542477	Prochlorococcus phage P-TIM68	root;Viruses;dsDNA viruses, no RNA stage;Caudovirales;Myoviridae;unclassified Myoviridae;Prochlorococcus phage P-TIM68
c_000000000041_52	YP_009103500.1	7	584	578	82.53	1140	DNA maturase B (terminase)	756276	Synechococcus phage S-CBP3	root;Viruses;dsDNA viruses, no RNA stage;unclassified dsDNA phages;Synechococcus phage S-CBP3
c_000000000041_56	YP_214227.1	381	505	125	56	158	uncharacterized protein	268748	Prochlorococcus phage P-SSP7	root;Viruses;dsDNA viruses, no RNA stage;Caudovirales;Podoviridae;Autographivirinae;unassigned Autographivirinae;Prochlorococcus phage P-SSP7
c_000000000041_59	YP_007673196.1	3	79	77	80.52	154	hypothetical protein SWQG_00053	754040	Synechococcus phage S-RIP2	root;Viruses;dsDNA viruses, no RNA stage;Caudovirales;Podoviridae;unclassified Podoviridae;Synechococcus phage S-RIP2
c_000000000041_5	gi|655453280|ref|WP_028836530.1|	53	248	196	31.1257	69.1	hypothetical protein	1245607	Proteobacteria bacterium JGI 0000113-L05	root;cellular organisms;Bacteria <prokaryotes>;Proteobacteria;unclassified Proteobacteria;unclassified Proteobacteria (miscellaneous);Proteobacteria bacterium JGI 0000113-L05
c_000000000041_60	YP_005087503.1	1	51	51	82.35	97.3	predicted protein	445693	Cyanophage NATL1A-7	root;Viruses;dsDNA viruses, no RNA stage;Caudovirales;Podoviridae;Autographivirinae;unclassified Autographivirinae;Cyanophage NATL1A-7
c_000000000041_61	YP_007672698.1	1	177	177	71.1831	269	hypothetical protein PROG_00048	885867	Prochlorococcus phage P-SSP10	root;Viruses;dsDNA viruses, no RNA stage;Caudovirales;Podoviridae;unclassified Podoviridae;Prochlorococcus phage P-SSP10
c_000000000041_6	gi|655440027|ref|WP_028824617.1|	62	384	323	29.411	107	hypothetical protein	1245603	Proteobacteria bacterium JGI 0000113-P07	root;cellular organisms;Bacteria <prokaryotes>;Proteobacteria;unclassified Proteobacteria;unclassified Proteobacteria (miscellaneous);Proteobacteria bacterium JGI 0000113-P07
c_000000000041_7	YP_007677702.1	1	366	541	43.0683	424	hypothetical protein PRQG_00038	382262	Prochlorococcus phage P-GSP1	root;Viruses;dsDNA viruses, no RNA stage;unclassified dsDNA phages;Prochlorococcus phage P-GSP1
c_000000000041_8	YP_214212.1	12	1272	1261	53.2138	1430	T7-like internal core protein	268748	Prochlorococcus phage P-SSP7	root;Viruses;dsDNA viruses, no RNA stage;Caudovirales;Podoviridae;Autographivirinae;unassigned Autographivirinae;Prochlorococcus phage P-SSP7
c_000000000042_10	YP_007676374.1	15	54	40	75.0037	60.7	hypothetical protein CYZG_00053	889951	Cyanophage KBS-P-1A	root;Viruses;dsDNA viruses, no RNA stage;unclassified dsDNA phages;Cyanophage KBS-P-1A
c_000000000042_16	gi|518879054|ref|WP_020034929.1|	1	127	127	76.38	229	hypothetical protein	1009416	Verrucomicrobia bacterium SCGC AAA164-I21	root;cellular organisms;Bacteria <prokaryotes>;PVC group;Verrucomicrobia;unclassified Verrucomicrobia;unclassified Verrucomicrobia (miscellaneous);Verrucomicrobia bacterium SCGC AAA164-I21
c_000000000042_18	gi|518925270|ref|WP_020081145.1|	1	815	815	69.6942	1270	hypothetical protein	1009412	Flavobacterium sp. SCGC AAA160-P02	root;cellular organisms;Bacteria <prokaryotes>;FCB group;Bacteroidetes/Chlorobi group;Bacteroidetes <phylum>;Flavobacteriia;Flavobacteriales;Flavobacteriaceae;Flavobacterium;Flavobacterium sp. SCGC AAA160-P02
c_000000000042_22	gi|655441900|ref|WP_028826442.1|	70	492	423	78.96	808	hypothetical protein, partial	1245603	Proteobacteria bacterium JGI 0000113-P07	root;cellular organisms;Bacteria <prokaryotes>;Proteobacteria;unclassified Proteobacteria;unclassified Proteobacteria (miscellaneous);Proteobacteria bacterium JGI 0000113-P07
c_000000000042_24	WP_063524641.1	11	89	79	68.35	132	hypothetical protein	1822216	Vibrio sp. HI00D65	root;cellular organisms;Bacteria <prokaryotes>;Proteobacteria;Gammaproteobacteria;Vibrionales;Vibrionaceae;Vibrio;Vibrio sp. HI00D65
c_000000000042_27	gi|655440175|ref|WP_028824759.1|	3	325	323	55.414	385	hypothetical protein	1245603	Proteobacteria bacterium JGI 0000113-P07	root;cellular organisms;Bacteria <prokaryotes>;Proteobacteria;unclassified Proteobacteria;unclassified Proteobacteria (miscellaneous);Proteobacteria bacterium JGI 0000113-P07
c_000000000042_29	gi|655440171|ref|WP_028824755.1|	1	199	199	52.765	245	hypothetical protein	1245603	Proteobacteria bacterium JGI 0000113-P07	root;cellular organisms;Bacteria <prokaryotes>;Proteobacteria;unclassified Proteobacteria;unclassified Proteobacteria (miscellaneous);Proteobacteria bacterium JGI 0000113-P07
c_000000000042_30	gi|518925625|ref|WP_020081500.1|	1	120	120	56.67	142	hypothetical protein	1009412	Flavobacterium sp. SCGC AAA160-P02	root;cellular organisms;Bacteria <prokaryotes>;FCB group;Bacteroidetes/Chlorobi group;Bacteroidetes <phylum>;Flavobacteriia;Flavobacteriales;Flavobacteriaceae;Flavobacterium;Flavobacterium sp. SCGC AAA160-P02
c_000000000042_33	gi|739059113|ref|WP_036930603.1|	1	169	169	56.2175	202	hypothetical protein	1245603	Proteobacteria bacterium JGI 0000113-P07	root;cellular organisms;Bacteria <prokaryotes>;Proteobacteria;unclassified Proteobacteria;unclassified Proteobacteria (miscellaneous);Proteobacteria bacterium JGI 0000113-P07
c_000000000042_38	gi|655452861|ref|WP_028836155.1|	21	237	217	51.6142	256	hypothetical protein	1245607	Proteobacteria bacterium JGI 0000113-L05	root;cellular organisms;Bacteria <prokaryotes>;Proteobacteria;unclassified Proteobacteria;unclassified Proteobacteria (miscellaneous);Proteobacteria bacterium JGI 0000113-L05
c_000000000042_3	gi|655440857|ref|WP_028825420.1|	1	77	77	67.5325	111	hypothetical protein	1245603	Proteobacteria bacterium JGI 0000113-P07	root;cellular organisms;Bacteria <prokaryotes>;Proteobacteria;unclassified Proteobacteria;unclassified Proteobacteria (miscellaneous);Proteobacteria bacterium JGI 0000113-P07
c_000000000042_41	gi|739059132|ref|WP_036930622.1|	96	201	106	65.09	169	hypothetical protein, partial	1245603	Proteobacteria bacterium JGI 0000113-P07	root;cellular organisms;Bacteria <prokaryotes>;Proteobacteria;unclassified Proteobacteria;unclassified Proteobacteria (miscellaneous);Proteobacteria bacterium JGI 0000113-P07
c_000000000042_42	gi|655452863|ref|WP_028836157.1|	8	143	136	46.32	154	hypothetical protein	1245607	Proteobacteria bacterium JGI 0000113-L05	root;cellular organisms;Bacteria <prokaryotes>;Proteobacteria;unclassified Proteobacteria;unclassified Proteobacteria (miscellaneous);Proteobacteria bacterium JGI 0000113-L05
c_000000000042_46	WP_022976697.1	3	145	143	42.6565	116	peptide deformylase	64002	Nevskia ramosa	root;cellular organisms;Bacteria <prokaryotes>;Proteobacteria;Gammaproteobacteria;Nevskiales;Sinobacteraceae;Nevskia;Nevskia ramosa
c_000000000042_4	gi|655440856|ref|WP_028825419.1|	1	303	303	87.1242	594	hypothetical protein	1245603	Proteobacteria bacterium JGI 0000113-P07	root;cellular organisms;Bacteria <prokaryotes>;Proteobacteria;unclassified Proteobacteria;unclassified Proteobacteria (miscellaneous);Proteobacteria bacterium JGI 0000113-P07
c_000000000042_52	gi|518925555|ref|WP_020081430.1|	5	131	127	47.24	119	hypothetical protein	1009412	Flavobacterium sp. SCGC AAA160-P02	root;cellular organisms;Bacteria <prokaryotes>;FCB group;Bacteroidetes/Chlorobi group;Bacteroidetes <phylum>;Flavobacteriia;Flavobacteriales;Flavobacteriaceae;Flavobacterium;Flavobacterium sp. SCGC AAA160-P02
c_000000000042_54	gi|651212516|ref|WP_026372284.1|	1	216	216	87.04	474	hypothetical protein	1009416	Verrucomicrobia bacterium SCGC AAA164-I21	root;cellular organisms;Bacteria <prokaryotes>;PVC group;Verrucomicrobia;unclassified Verrucomicrobia;unclassified Verrucomicrobia (miscellaneous);Verrucomicrobia bacterium SCGC AAA164-I21
c_000000000042_56	gi|518879346|ref|WP_020035221.1|	5	614	610	71.9722	1040	hypothetical protein	1009416	Verrucomicrobia bacterium SCGC AAA164-I21	root;cellular organisms;Bacteria <prokaryotes>;PVC group;Verrucomicrobia;unclassified Verrucomicrobia;unclassified Verrucomicrobia (miscellaneous);Verrucomicrobia bacterium SCGC AAA164-I21
c_000000000042_57	gi|655441942|ref|WP_028826484.1|	6	69	64	62.5	111	hypothetical protein	1245603	Proteobacteria bacterium JGI 0000113-P07	root;cellular organisms;Bacteria <prokaryotes>;Proteobacteria;unclassified Proteobacteria;unclassified Proteobacteria (miscellaneous);Proteobacteria bacterium JGI 0000113-P07
c_000000000042_59	gi|655440887|ref|WP_028825450.1|	1	493	493	62.2761	719	hypothetical protein	1245603	Proteobacteria bacterium JGI 0000113-P07	root;cellular organisms;Bacteria <prokaryotes>;Proteobacteria;unclassified Proteobacteria;unclassified Proteobacteria (miscellaneous);Proteobacteria bacterium JGI 0000113-P07
c_000000000042_60	gi|655440886|ref|WP_028825449.1|	3	506	504	52.5841	615	hypothetical protein	1245603	Proteobacteria bacterium JGI 0000113-P07	root;cellular organisms;Bacteria <prokaryotes>;Proteobacteria;unclassified Proteobacteria;unclassified Proteobacteria (miscellaneous);Proteobacteria bacterium JGI 0000113-P07
c_000000000042_61	gi|655440885|ref|WP_028825448.1|	1	245	245	75.1065	445	hypothetical protein	1245603	Proteobacteria bacterium JGI 0000113-P07	root;cellular organisms;Bacteria <prokaryotes>;Proteobacteria;unclassified Proteobacteria;unclassified Proteobacteria (miscellaneous);Proteobacteria bacterium JGI 0000113-P07
c_000000000042_62	gi|655439862|ref|WP_028824458.1|	3	181	179	54.19	224	hypothetical protein	1245603	Proteobacteria bacterium JGI 0000113-P07	root;cellular organisms;Bacteria <prokaryotes>;Proteobacteria;unclassified Proteobacteria;unclassified Proteobacteria (miscellaneous);Proteobacteria bacterium JGI 0000113-P07
c_000000000042_63	gi|655440884|ref|WP_028825447.1|	36	148	113	82.3	224	hypothetical protein	1245603	Proteobacteria bacterium JGI 0000113-P07	root;cellular organisms;Bacteria <prokaryotes>;Proteobacteria;unclassified Proteobacteria;unclassified Proteobacteria (miscellaneous);Proteobacteria bacterium JGI 0000113-P07
c_000000000042_64	gi|655440883|ref|WP_028825446.1|	1	476	476	78.57	894	hypothetical protein	1245603	Proteobacteria bacterium JGI 0000113-P07	root;cellular organisms;Bacteria <prokaryotes>;Proteobacteria;unclassified Proteobacteria;unclassified Proteobacteria (miscellaneous);Proteobacteria bacterium JGI 0000113-P07
c_000000000042_66	YP_007517735.1	1	159	159	89.94	346	peptidase M15	1283077	Pelagibacter phage HTVC010P	root;Viruses;dsDNA viruses, no RNA stage;Caudovirales;Podoviridae;unclassified Podoviridae;Pelagibacter phage HTVC010P
c_000000000042_67	gi|655440204|ref|WP_028824788.1|	3	61	59	72.88	103	hypothetical protein	1245603	Proteobacteria bacterium JGI 0000113-P07	root;cellular organisms;Bacteria <prokaryotes>;Proteobacteria;unclassified Proteobacteria;unclassified Proteobacteria (miscellaneous);Proteobacteria bacterium JGI 0000113-P07
c_000000000042_68	gi|518925232|ref|WP_020081107.1|	3	972	970	62.0615	1370	hypothetical protein	1009412	Flavobacterium sp. SCGC AAA160-P02	root;cellular organisms;Bacteria <prokaryotes>;FCB group;Bacteroidetes/Chlorobi group;Bacteroidetes <phylum>;Flavobacteriia;Flavobacteriales;Flavobacteriaceae;Flavobacterium;Flavobacterium sp. SCGC AAA160-P02
c_000000000042_6	gi|655440854|ref|WP_028825417.1|	3	151	149	76.51	266	hypothetical protein	1245603	Proteobacteria bacterium JGI 0000113-P07	root;cellular organisms;Bacteria <prokaryotes>;Proteobacteria;unclassified Proteobacteria;unclassified Proteobacteria (miscellaneous);Proteobacteria bacterium JGI 0000113-P07
c_000000000042_7	gi|655440853|ref|WP_028825416.1|	8	317	310	70.0009	466	hypothetical protein	1245603	Proteobacteria bacterium JGI 0000113-P07	root;cellular organisms;Bacteria <prokaryotes>;Proteobacteria;unclassified Proteobacteria;unclassified Proteobacteria (miscellaneous);Proteobacteria bacterium JGI 0000113-P07
c_000000000042_8	gi|739058644|ref|WP_036930139.1|	46	150	105	84.76	224	hypothetical protein	1245603	Proteobacteria bacterium JGI 0000113-P07	root;cellular organisms;Bacteria <prokaryotes>;Proteobacteria;unclassified Proteobacteria;unclassified Proteobacteria (miscellaneous);Proteobacteria bacterium JGI 0000113-P07
c_000000000042_9	gi|655441904|ref|WP_028826446.1|	4	96	93	92.4738	196	hypothetical protein	1245603	Proteobacteria bacterium JGI 0000113-P07	root;cellular organisms;Bacteria <prokaryotes>;Proteobacteria;unclassified Proteobacteria;unclassified Proteobacteria (miscellaneous);Proteobacteria bacterium JGI 0000113-P07
c_000000000043_11	YP_007675032.1	415	648	234	29.4838	107	hypothetical protein CPKG_00059	889953	Cyanophage KBS-S-2A	root;Viruses;dsDNA viruses, no RNA stage;unclassified dsDNA phages;Cyanophage KBS-S-2A
c_000000000043_17	WP_063596179.1	14	346	333	27.3237	79.2	hypothetical protein	1478	Bacillus simplex	root;cellular organisms;Bacteria <prokaryotes>;Terrabacteria group;Firmicutes;Bacilli;Bacillales;Bacillaceae;Bacillus <bacterium>;Bacillus simplex
c_000000000043_1	YP_214215.1	1	34	34	79.41	61.1	uncharacterized protein	268748	Prochlorococcus phage P-SSP7	root;Viruses;dsDNA viruses, no RNA stage;Caudovirales;Podoviridae;Autographivirinae;unassigned Autographivirinae;Prochlorococcus phage P-SSP7
c_000000000043_20	WP_084264683.1	25	423	399	30.3263	185	hypothetical protein	418853	Sneathiella glossodoripedis	root;cellular organisms;Bacteria <prokaryotes>;Proteobacteria;Alphaproteobacteria;Sneathiellales;Sneathiellaceae;Sneathiella;Sneathiella glossodoripedis
c_000000000043_21	YP_007674090.1	1	136	136	52.9364	158	hypothetical protein CPAG_00054	889955	Prochlorococcus phage MED4-184	root;Viruses;dsDNA viruses, no RNA stage;Caudovirales;Myoviridae;unclassified Myoviridae;Prochlorococcus phage MED4-184
c_000000000043_23	YP_009352426.1	18	411	394	39.8515	284	putative terminase protein large subunit	1220717	Rhizobium phage RHEph10	root;Viruses;unclassified bacterial viruses;Rhizobium phage RHEph10
c_000000000043_2	YP_007517724.1	4	91	88	54.5455	99.9	hypothetical protein	1283077	Pelagibacter phage HTVC010P	root;Viruses;dsDNA viruses, no RNA stage;Caudovirales;Podoviridae;unclassified Podoviridae;Pelagibacter phage HTVC010P
c_000000000043_38	WP_016953531.1	346	626	281	29.895	117	hypothetical protein	163908	Anabaena sp. PCC 7108	root;cellular organisms;Bacteria <prokaryotes>;Terrabacteria group;Cyanobacteria/Melainabacteria group;Cyanobacteria;Nostocales;Nostocaceae;Anabaena <cyanobacteria>;Anabaena sp. PCC 7108
c_000000000043_3	YP_214214.1	14	131	118	35.5891	61.5	uncharacterized protein	268748	Prochlorococcus phage P-SSP7	root;Viruses;dsDNA viruses, no RNA stage;Caudovirales;Podoviridae;Autographivirinae;unassigned Autographivirinae;Prochlorococcus phage P-SSP7
c_000000000043_47	YP_004324759.1	11	138	128	60.1609	145	hypothetical protein SSSM5_156	445685	Synechococcus phage S-SSM5	root;Viruses;dsDNA viruses, no RNA stage;Caudovirales;Myoviridae;unclassified Myoviridae;Synechococcus phage S-SSM5
c_000000000043_48	YP_007675377.1	1	173	173	69.36	263	hypothetical protein CPWG_00048	889954	Cyanophage MED4-117	root;Viruses;dsDNA viruses, no RNA stage;unclassified dsDNA phages;Cyanophage MED4-117
c_000000000043_49	YP_007675378.1	1	156	156	57.0463	201	hypothetical protein CPWG_00049	889954	Cyanophage MED4-117	root;Viruses;dsDNA viruses, no RNA stage;unclassified dsDNA phages;Cyanophage MED4-117
c_000000000043_4	YP_214213.1	434	672	239	40.5826	109	T7-like tail fiber	268748	Prochlorococcus phage P-SSP7	root;Viruses;dsDNA viruses, no RNA stage;Caudovirales;Podoviridae;Autographivirinae;unassigned Autographivirinae;Prochlorococcus phage P-SSP7
c_000000000043_50	YP_007675379.1	1	159	159	54.09	206	hypothetical protein CPWG_00050	889954	Cyanophage MED4-117	root;Viruses;dsDNA viruses, no RNA stage;unclassified dsDNA phages;Cyanophage MED4-117
c_000000000043_51	YP_007675380.1	3	204	202	48.5134	198	hypothetical protein CPWG_00051	889954	Cyanophage MED4-117	root;Viruses;dsDNA viruses, no RNA stage;unclassified dsDNA phages;Cyanophage MED4-117
c_000000000043_57	YP_007676874.1	1	780	780	42.9483	575	hypothetical protein CYYG_00029	616674	Cyanophage SS120-1	root;Viruses;dsDNA viruses, no RNA stage;Caudovirales;unclassified Caudovirales;Cyanophage SS120-1
c_000000000043_58	YP_007676875.1	19	200	182	58.2445	231	hypothetical protein CYYG_00030	616674	Cyanophage SS120-1	root;Viruses;dsDNA viruses, no RNA stage;Caudovirales;unclassified Caudovirales;Cyanophage SS120-1
c_000000000043_59	YP_007677698.1	1	92	92	63.04	137	hypothetical protein PRQG_00034	382262	Prochlorococcus phage P-GSP1	root;Viruses;dsDNA viruses, no RNA stage;unclassified dsDNA phages;Prochlorococcus phage P-GSP1
c_000000000043_5	WP_063088179.1	4	233	230	40	174	hypothetical protein	168934	Thalassospira	root;cellular organisms;Bacteria <prokaryotes>;Proteobacteria;Alphaproteobacteria;Rhodospirillales;Rhodospirillaceae;Thalassospira
c_000000000043_62	YP_214215.1	1	236	236	41.1054	107	uncharacterized protein	268748	Prochlorococcus phage P-SSP7	root;Viruses;dsDNA viruses, no RNA stage;Caudovirales;Podoviridae;Autographivirinae;unassigned Autographivirinae;Prochlorococcus phage P-SSP7
c_000000000043_63	YP_007517724.1	6	100	95	52.63	121	hypothetical protein	1283077	Pelagibacter phage HTVC010P	root;Viruses;dsDNA viruses, no RNA stage;Caudovirales;Podoviridae;unclassified Podoviridae;Pelagibacter phage HTVC010P
c_000000000043_64	YP_007676872.1	1	63	63	44.44	61.1	hypothetical protein CYYG_00027	616674	Cyanophage SS120-1	root;Viruses;dsDNA viruses, no RNA stage;Caudovirales;unclassified Caudovirales;Cyanophage SS120-1
c_000000000043_65	YP_005087391.1	15	316	302	51.9826	315	predicted protein	444876	Cyanophage P-SSP2	root;Viruses;dsDNA viruses, no RNA stage;Caudovirales;unclassified Caudovirales;Cyanophage P-SSP2
c_000000000043_6	WP_094478646.1	6	999	994	39.3378	697	host specificity protein J	2022803	Rhodoferax sp. TH121	root;cellular organisms;Bacteria <prokaryotes>;Proteobacteria;Betaproteobacteria;Burkholderiales;Comamonadaceae;Rhodoferax;Rhodoferax sp. TH121
c_000000000043_7	YP_007674095.1	2	198	197	34.01	116	hypothetical protein CPAG_00059	889955	Prochlorococcus phage MED4-184	root;Viruses;dsDNA viruses, no RNA stage;Caudovirales;Myoviridae;unclassified Myoviridae;Prochlorococcus phage MED4-184
c_000000000043_8	WP_019425639.1	7	232	226	47.3453	233	hydrolase Nlp/P60	1100720	Limnohabitans sp. Rim28	root;cellular organisms;Bacteria <prokaryotes>;Proteobacteria;Betaproteobacteria;Burkholderiales;Comamonadaceae;Limnohabitans;Limnohabitans sp. Rim28
c_000000000043_9	WP_019425640.1	6	198	193	43.5244	145	phage minor tail protein L	1100720	Limnohabitans sp. Rim28	root;cellular organisms;Bacteria <prokaryotes>;Proteobacteria;Betaproteobacteria;Burkholderiales;Comamonadaceae;Limnohabitans;Limnohabitans sp. Rim28
c_000000000044_17	WP_007240366.1	3	82	80	46.251	80.1	hypothetical protein	249058	Gordonia otitidis	root;cellular organisms;Bacteria <prokaryotes>;Terrabacteria group;Actinobacteria <phylum>;Actinobacteria <class>;Corynebacteriales;Gordoniaceae;Gordonia <actinomycete>;Gordonia otitidis
c_000000000044_19	gi|739059561|ref|WP_036931045.1|	147	271	125	56	168	hypothetical protein, partial	1245603	Proteobacteria bacterium JGI 0000113-P07	root;cellular organisms;Bacteria <prokaryotes>;Proteobacteria;unclassified Proteobacteria;unclassified Proteobacteria (miscellaneous);Proteobacteria bacterium JGI 0000113-P07
c_000000000044_1	gi|655441216|ref|WP_028825770.1|	77	730	654	29.2068	158	hypothetical protein	1245603	Proteobacteria bacterium JGI 0000113-P07	root;cellular organisms;Bacteria <prokaryotes>;Proteobacteria;unclassified Proteobacteria;unclassified Proteobacteria (miscellaneous);Proteobacteria bacterium JGI 0000113-P07
c_000000000044_20	gi|739059560|ref|WP_036931044.1|	42	401	360	75	636	hypothetical protein, partial	1245603	Proteobacteria bacterium JGI 0000113-P07	root;cellular organisms;Bacteria <prokaryotes>;Proteobacteria;unclassified Proteobacteria;unclassified Proteobacteria (miscellaneous);Proteobacteria bacterium JGI 0000113-P07
c_000000000044_21	gi|739059559|ref|WP_036931043.1|	12	415	404	67.3262	666	hypothetical protein	1245603	Proteobacteria bacterium JGI 0000113-P07	root;cellular organisms;Bacteria <prokaryotes>;Proteobacteria;unclassified Proteobacteria;unclassified Proteobacteria (miscellaneous);Proteobacteria bacterium JGI 0000113-P07
c_000000000044_24	gi|817100551|ref|WP_046474102.1|	1	107	107	57.01	146	hypothetical protein	1620948	marine gamma proteobacterium ASP10-03a	root;cellular organisms;Bacteria <prokaryotes>;Proteobacteria;Gammaproteobacteria;Cellvibrionales;Porticoccaceae;unclassified Porticoccaceae;SAR92 clade;marine gamma proteobacterium ASP10-03a
c_000000000044_26	WP_065493065.1	7	189	183	45.8995	156	helix-turn-helix domain-containing protein	152331	Lactobacillus parabuchneri	root;cellular organisms;Bacteria <prokaryotes>;Terrabacteria group;Firmicutes;Bacilli;Lactobacillales;Lactobacillaceae;Lactobacillus;Lactobacillus parabuchneri
c_000000000044_29	WP_051181374.1	1	133	133	48.1191	141	hypothetical protein	929	Thermithiobacillus tepidarius	root;cellular organisms;Bacteria <prokaryotes>;Proteobacteria;Acidithiobacillia;Acidithiobacillales;Thermithiobacillaceae;Thermithiobacillus;Thermithiobacillus tepidarius
c_000000000044_2	gi|655454532|ref|WP_028837682.1|	24	713	1089	28.833	304.9	hypothetical protein	1259809	Proteobacteria bacterium JGI 0000113-D06	root;cellular organisms;Bacteria <prokaryotes>;Proteobacteria;unclassified Proteobacteria;unclassified Proteobacteria (miscellaneous);Proteobacteria bacterium JGI 0000113-D06
c_000000000044_30	WP_012897637.1	1	83	83	43.37	59.3	phage protein	1358	Lactococcus lactis	root;cellular organisms;Bacteria <prokaryotes>;Terrabacteria group;Firmicutes;Bacilli;Lactobacillales;Streptococcaceae;Lactococcus;Lactococcus lactis
c_000000000044_33	gi|655442847|ref|WP_028827377.1|	4	97	94	47.8705	111	hypothetical protein	1245603	Proteobacteria bacterium JGI 0000113-P07	root;cellular organisms;Bacteria <prokaryotes>;Proteobacteria;unclassified Proteobacteria;unclassified Proteobacteria (miscellaneous);Proteobacteria bacterium JGI 0000113-P07
c_000000000044_3	WP_017879733.1	8	146	139	49.64	140	hypothetical protein	1075768	Janthinobacterium sp. CG3	root;cellular organisms;Bacteria <prokaryotes>;Proteobacteria;Betaproteobacteria;Burkholderiales;Oxalobacteraceae;Janthinobacterium;Janthinobacterium sp. CG3
c_000000000044_44	gi|739056869|ref|WP_036928989.1|	12	117	106	64.15	173	hypothetical protein, partial	1245603	Proteobacteria bacterium JGI 0000113-P07	root;cellular organisms;Bacteria <prokaryotes>;Proteobacteria;unclassified Proteobacteria;unclassified Proteobacteria (miscellaneous);Proteobacteria bacterium JGI 0000113-P07
c_000000000044_45	gi|655439241|ref|WP_028823875.1|	1	75	75	50.67	86.7	hypothetical protein	1245603	Proteobacteria bacterium JGI 0000113-P07	root;cellular organisms;Bacteria <prokaryotes>;Proteobacteria;unclassified Proteobacteria;unclassified Proteobacteria (miscellaneous);Proteobacteria bacterium JGI 0000113-P07
c_000000000044_46	gi|739057829|ref|WP_036929499.1|	1	132	132	60.6057	188	hypothetical protein	1245603	Proteobacteria bacterium JGI 0000113-P07	root;cellular organisms;Bacteria <prokaryotes>;Proteobacteria;unclassified Proteobacteria;unclassified Proteobacteria (miscellaneous);Proteobacteria bacterium JGI 0000113-P07
c_000000000044_47	gi|739057995|ref|WP_036929621.1|	1	132	132	75	230	hypothetical protein	1245603	Proteobacteria bacterium JGI 0000113-P07	root;cellular organisms;Bacteria <prokaryotes>;Proteobacteria;unclassified Proteobacteria;unclassified Proteobacteria (miscellaneous);Proteobacteria bacterium JGI 0000113-P07
c_000000000044_48	gi|655440095|ref|WP_028824682.1|	1	104	104	49.0352	116	hypothetical protein	1245603	Proteobacteria bacterium JGI 0000113-P07	root;cellular organisms;Bacteria <prokaryotes>;Proteobacteria;unclassified Proteobacteria;unclassified Proteobacteria (miscellaneous);Proteobacteria bacterium JGI 0000113-P07
c_000000000044_52	gi|655453289|ref|WP_028836539.1|	1	201	201	54.73	230	hypothetical protein	1245607	Proteobacteria bacterium JGI 0000113-L05	root;cellular organisms;Bacteria <prokaryotes>;Proteobacteria;unclassified Proteobacteria;unclassified Proteobacteria (miscellaneous);Proteobacteria bacterium JGI 0000113-L05
c_000000000044_54	gi|655453291|ref|WP_028836541.1|	4	728	467	50.9633	491	hypothetical protein	1245607	Proteobacteria bacterium JGI 0000113-L05	root;cellular organisms;Bacteria <prokaryotes>;Proteobacteria;unclassified Proteobacteria;unclassified Proteobacteria (miscellaneous);Proteobacteria bacterium JGI 0000113-L05
c_000000000044_57	gi|655442823|ref|WP_028827353.1|	1	133	133	55.6342	172	hypothetical protein	1245603	Proteobacteria bacterium JGI 0000113-P07	root;cellular organisms;Bacteria <prokaryotes>;Proteobacteria;unclassified Proteobacteria;unclassified Proteobacteria (miscellaneous);Proteobacteria bacterium JGI 0000113-P07
[truncated: 233,553+ more rows]
