# Supplementary material for: Double-stranded DNA virioplankton dynamics and reproductive strategies in the oligotrophic open ocean water column
Source: ISME J. 2020 Feb 14;14(5):1304–15. doi: 10.1038/s41396-020-0604-8 (PMC7174320; doi:10.1038/s41396-020-0604-8)
Supplement: Supplementary file 22 — Table S10 [file 41396_2020_604_MOESM22_ESM.xlsx]

## Sheet: TableS9_distinct_viral_function
PF00033	Cytochrome b/b6/petB
PF00036	EF hand
PF00097	Zinc finger, C3HC4 type (RING finger)
PF00114	Pilin (bacterial filament)
PF00153	Mitochondrial carrier protein
PF00185	Aspartate/ornithine carbamoyltransferase, Asp/Orn binding domain
PF00282	Pyridoxal-dependent decarboxylase conserved domain
PF00335	Tetraspanin family
PF00404	Dockerin type I repeat
PF00443	Ubiquitin carboxyl-terminal hydrolase
PF00467	KOW motif
PF00488	MutS domain V
PF00502	Phycobilisome protein
PF00504	Chlorophyll A-B binding protein
PF00515	Tetratricopeptide repeat
PF00731	AIR carboxylase
PF00795	Carbon-nitrogen hydrolase
PF00858	Amiloride-sensitive sodium channel
PF00891	O-methyltransferase
PF00893	Small Multidrug Resistance protein
PF00963	Cohesin domain
PF01077	Nitrite and sulphite reductase 4Fe-4S domain
PF01079	Hint module
PF01096	Transcription factor S-II (TFIIS)
PF01161	Phosphatidylethanolamine-binding protein
PF01170	Putative RNA methylase family UPF0020
PF01187	Macrophage migration inhibitory factor (MIF)
PF01193	RNA polymerase Rpb3/Rpb11 dimerisation domain
PF01312	FlhB HrpN YscU SpaS Family
PF01331	mRNA capping enzyme, catalytic domain
PF01336	OB-fold nucleic acid binding domain
PF01374	Glycosyl hydrolase family 46
PF01384	Phosphate transporter family
PF01436	NHL repeat
PF01652	Eukaryotic initiation factor 4E
PF01678	Diaminopimelate epimerase
PF01687	Riboflavin kinase
PF01702	Queuine tRNA-ribosyltransferase
PF01723	Chorion protein
PF01855	Pyruvate flavodoxin/ferredoxin oxidoreductase, thiamine diP-bdg
PF01870	Archaeal holliday junction resolvase (hjc)
PF01878	EVE domain
PF01909	Nucleotidyltransferase domain
PF01930	Domain of unknown function DUF83
PF01978	Sugar-specific transcriptional regulator TrmB
PF02169	LPP20 lipoprotein
PF02201	SWIB/MDM2 domain
PF02341	RbcX protein
PF02359	Cell division protein 48 (CDC48), N-terminal domain
PF02373	JmjC domain, hydroxylase
PF02569	Pantoate-beta-alanine ligase
PF02597	ThiS family
PF02615	Malate/L-lactate dehydrogenase
PF02656	Domain of unknown function (DUF202)
PF02747	Proliferating cell nuclear antigen, C-terminal domain
PF02844	Phosphoribosylglycinamide synthetase, N domain
PF02894	Oxidoreductase family, C-terminal alpha/beta domain
PF02899	Phage integrase, N-terminal SAM-like domain
PF02940	mRNA capping enzyme, beta chain
PF03009	Glycerophosphoryl diester phosphodiesterase family
PF03060	Nitronate monooxygenase
PF03109	ABC1 family
PF03159	XRN 5'-3' exonuclease N-terminus
PF03291	mRNA capping enzyme
PF03401	Tripartite tricarboxylate transporter family receptor
PF03448	MgtE intracellular N domain
PF03452	Anp1
PF03460	Nitrite/Sulfite reductase ferredoxin-like half domain
PF03551	Transcriptional regulator PadR-like family
PF03602	Conserved hypothetical protein 95
PF03736	EPTP domain
PF03895	YadA-like C-terminal region
PF03994	Domain of Unknown Function (DUF350)
PF04014	Antidote-toxin recognition MazE, bacterial antitoxin
PF04025	Domain of unknown function (DUF370)
PF04102	SlyX
PF04117	Mpv17 / PMP22 family
PF04156	IncA protein
PF04229	GrpB protein
PF04234	CopC domain
PF04266	ASCH domain
PF04423	Rad50 zinc hook motif
PF04434	SWIM zinc finger
PF04588	Hypoxia induced protein conserved region
PF04675	DNA ligase N terminus
PF04790	Sarcoglycan complex subunit protein
PF04892	VanZ like family
PF04977	Septum formation initiator
PF05036	Sporulation related domain
PF05103	DivIVA protein
PF05153	Myo-inositol oxygenase
PF05225	helix-turn-helix, Psq domain
PF05268	Phage tail fibre adhesin Gp38
PF05343	M42 glutamyl aminopeptidase
PF05475	Pgp3 C-terminal domain
PF05531	Nucleopolyhedrovirus P10 protein
PF05791	Bacillus haemolytic enterotoxin (HBL)
PF05887	Procyclic acidic repetitive protein (PARP)
PF05951	Bacterial protein of unknown function (DUF882)
PF06035	Bacterial transglutaminase-like cysteine proteinase BTLCP
PF06041	Bacterial protein of unknown function (DUF924)
PF06141	Phage minor tail protein U
PF06418	CTP synthase N-terminus
PF06491	Disulphide isomerase
PF06559	2'-deoxycytidine 5'-triphosphate deaminase (DCD)
PF06605	Prophage endopeptidase tail
PF06715	Gp5 C-terminal repeat (3 copies)
PF06848	Disaggregatase related repeat
PF07290	Protein of unknown function (DUF1449)
PF07357	Dinitrogenase reductase ADP-ribosyltransferase (DRAT)
PF07385	Protein of unknown function (DUF1498)
PF07432	Histone H1-like protein Hc1
PF07478	D-ala D-ala ligase C-terminus
PF07602	Protein of unknown function (DUF1565)
PF07618	Protein of unknown function (DUF1580)
PF07676	WD40-like Beta Propeller Repeat
PF07819	PGAP1-like protein
PF07826	IMP cyclohydrolase-like protein
PF07859	alpha/beta hydrolase fold
PF07878	CopG-like RHH_1 or ribbon-helix-helix domain, RHH_5
PF07958	Protein of unknown function (DUF1688)
PF07963	Prokaryotic N-terminal methylation motif
PF08010	Bacteriophage protein GP30.3
PF08085	Entericidin EcnA/B family
PF08181	DegQ (SacQ) family
PF08274	PhnA Zinc-Ribbon
PF08308	PEGA domain
PF08325	WLM domain
PF08406	CbbQ/NirQ/NorQ C-terminal
PF08445	FR47-like protein
PF08448	PAS fold
PF08548	Peptidase M10 serralysin C terminal
PF08677	GP11 baseplate wedge protein
PF08708	Primase C terminal 1 (PriCT-1)
PF08748	Phage tail assembly chaperone
PF08785	Ku C terminal domain like
PF08797	HIRAN domain
PF08867	FRG domain
PF09010	Anti-Sigma Factor A
PF09126	Restriction endonuclease NaeI
PF09159	Mitochondrial resolvase Ydc2 / RNA splicing MRS1
PF09177	Syntaxin 6, N-terminal
PF09587	Bacterial capsule synthesis protein PGA_cap
PF09650	Putative polyhydroxyalkanoic acid system protein (PHA_gran_rgn)
PF09652	Putative CRISPR-associated protein (Cas_VVA1548)
PF09675	Chlamydia-phage Chp2 scaffold (Chlamy_scaf)
PF09939	Uncharacterized protein conserved in bacteria (DUF2171)
PF09963	Uncharacterized protein conserved in bacteria (DUF2197)
PF10049	Protein of unknown function (DUF2283)
PF10096	Uncharacterized protein conserved in bacteria (DUF2334)
PF10410	DnaB-helicase binding domain of primase
PF10507	Transmembrane protein 65
PF10651	Domain of unknown function (DUF2479)
PF10761	Protein of unknown function (DUF2590)
PF10805	Protein of unknown function (DUF2730)
PF10849	Protein of unknown function (DUF2654)
PF11019	Protein of unknown function (DUF2608)
PF11028	Protein of unknown function (DUF2723)
PF11051	Mannosyltransferase putative
PF11114	Minor capsid protein
PF11251	Protein of unknown function (DUF3050)
PF11304	Protein of unknown function (DUF3106)
PF11338	Protein of unknown function (DUF3140)
PF11417	Loader and inhibitor of phage G40P
PF11583	P-aminobenzoate N-oxygenase AurF
PF11812	Domain of unknown function (DUF3333)
PF11820	Protein of unknown function (DUF3339)
PF11826	Protein of unknown function (DUF3346)
PF11839	Alanine-zipper, major outer membrane lipoprotein
PF12086	Protein of unknown function (DUF3563)
PF12146	Serine aminopeptidase, S33
PF12158	Protein of unknown function (DUF3592)
PF12218	N terminal extension of bacteriophage endosialidase
PF12375	Phage protein
PF12385	Papain-like cysteine protease AvrRpt2
PF12501	Phosphate ATP-binding cassette transporter
PF12651	Ribbon-helix-helix domain
PF12680	SnoaL-like domain
PF12773	Double zinc ribbon
PF12802	MarR family
PF12815	Spt5 C-terminal nonapeptide repeat binding Spt4
PF12855	Life-span regulatory factor
PF12949	HeH/LEM domain
PF13173	AAA domain
PF13240	zinc-ribbon domain
PF13279	Thioesterase-like superfamily
PF13280	WYL domain
PF13342	C-terminal repeat of topoisomerase
PF13391	HNH endonuclease
PF13403	Hint domain
PF13441	YMGG-like Gly-zipper
PF13467	Ribbon-helix-helix domain
PF13473	Cupredoxin-like domain
PF13486	Reductive dehalogenase subunit
PF13499	EF-hand domain pair
PF13545	Crp-like helix-turn-helix domain
PF13556	PucR C-terminal helix-turn-helix domain
PF13616	PPIC-type PPIASE domain
PF13632	Glycosyl transferase family group 2
PF13637	Ankyrin repeats (many copies)
PF13656	RNA polymerase Rpb3/Rpb11 dimerisation domain
PF13753	Putative flagellar system-associated repeat
PF13907	Domain of unknown function (DUF4208)
PF14190	Domain of unknown function (DUF4313)
PF14192	Domain of unknown function (DUF4314)
PF14412	A nuclease family of the HNH/ENDO VII superfamily with conserved AHH
PF14490	Helix-hairpin-helix containing domain
PF14711	Respiratory nitrate reductase beta C-terminal
PF14716	Helix-hairpin-helix domain
PF14882	Phage-integrase repeat unit
PF15514	Restriction endonuclease ThaI
PF15711	Interleukin-like EMT inducer
PF15731	Antitoxin component of bacterial toxin-antitoxin system, MqsA
PF15943	Putative antitoxin of bacterial toxin-antitoxin system, YdaS/YdaT
PF15975	Flotillin
PF16058	Mucin-like
PF16080	Bacteriophage holin family HP1
PF16190	Ubiquitin-activating enzyme E1 FCCH domain
PF16330	MukB hinge domain
PF16363	GDP-mannose 4,6 dehydratase
PF16403	Domain of unknown function (DUF5011)
PF16460	Phage tail tube, TTP, lambda-like
PF16473	3' exoribonuclease, RNase T-like
PF16653	Saccharopine dehydrogenase C-terminal domain
PF16677	DNA-packaging protein gp3
PF16754	Bacterial toxin homologue of phage lysozyme, C-term
PF16784	Putative HNHc nuclease
PF16786	Recombination enhancement, RecA-dependent nuclease
PF16793	RepB DNA-primase from phage plasmid
PF16868	NMT1-like family
PF16888	Domain of unknown function (DUF5082)
PF16898	C-terminal associated domain of TOPRIM
PF16903	Major capsid protein N-terminus
PF16998	17 kDa outer membrane surface antigen
PF17115	N-terminal domain of toast_rack, DUF2154
PF17210	SdrD B-like domain
